# Supplementary material for: Analysis of banana transcriptome and global gene expression profiles in banana roots in response to infection by race 1 and tropical race 4 of Fusarium oxysporum f. sp. cubense
Source: BMC Genomics. 2013 Dec 5;14(1):851. doi: 10.1186/1471-2164-14-851 (PMC4046742; doi:10.1186/1471-2164-14-851)
Supplement: Supplementary file 1 — Additional file 1: Table S1: A list of 842 novel genes identified from analysis of the transcriptome data. (XLSX 970 KB) [file 12864_2013_5566_MOESM1_ESM.xlsx]

## Sheet: novel
Table S1. List of novel transcipts identified through analysis of the banana transcriptome
tracking_id	chr	chr start	chr end	mRNALength	FPKM	PepLength	functional annotation	predicted.cds.start	predicted.cds.end	predicted.cds.strand	blastx.protein	pep seq	mRNA seq	5UTR	CDS	3UTR	exon count>1	blast hit
CUFF.10406.1	chr2	10315258	10324843	649	5.6283	75	---NA---	141	365	+		MMTADAYHIGCLMFCTYVLYFKGKHRQVVPVQGSLASKYVCLSSFSETKQEYQKKYSFWMHNSRSGLNAFRWEV*	GTTCCTTGAAGAACTTCTTTATGCTCTCAAGACTGGAAGCAATAACATTGATGCTTGAAAATTCCTCCAAAAAGATAAGATTGCTGTGAAGCTCAAGTGAATCATCAGGATTCTGTCCTCACTGGACTAGATGATATAGCATGATGACAGCAGATGCATATCACATCGGATGTCTAATGTTCTGCACTTATGTTCTGTATTTTAAGGGGAAGCATCGGCAGGTGGTGCCTGTGCAAGGAAGCCTAGCGTCAAAGTATGTGTGCCTTTCATCTTTTTCAGAGACCAAACAAGAGTATCAAAAGAAGTACTCATTTTGGATGCACAACTCCCGCAGTGGTCTAAATGCTTTCAGGTGGGAAGTATGAATCTCTAGTTTGCTGCAACCAGTTGATTGATGCT…	GTTCCTTGAAGAACTTCTTTATGCTCTCAAGACTGGAAGCAATAACATTGATGCTTGAAAATTCCTCCAAAAAGATAAGATTGCTGTGAAGCTCAAGTGAATCATCAGGATTCTGTCCTCACTGGACTAGATGATATAGC	ATGATGACAGCAGATGCATATCACATCGGATGTCTAATGTTCTGCACTTATGTTCTGTATTTTAAGGGGAAGCATCGGCAGGTGGTGCCTGTGCAAGGAAGCCTAGCGTCAAAGTATGTGTGCCTTTCATCTTTTTCAGAGACCAAACAAGAGTATCAAAAGAAGTACTCATTTTGGATGCACAACTCCCGCAGTGGTCTAAATGCTTTCAGGTGGGAAGTATGA	ATCTCTAGTTTGCTGCAACCAGTTGATTGATGCTGAGCTAAAAATACGTCTTTGAATACTGATTCTACTCTGTGGGATTAAGGATTAGAAGAACAGGTGTGTTGAAGCGTTGGAATTGTCCTCCCACCAAACCCGCTCAACTCCGGTCACGGTGGCTTTTGTATGCCATTGAGGTTTGTTTATTGCTTTATACAAGTAAAATTGACAGTCTTCCTCACTCGAAGAATGCCTGTGGTTCTGCCCTGACTGAATAAAACTGAGTTGGTAATGATAGTAGCAGTAGC	Y	N
CUFF.10859.1	chr2	13079375	13080685	1198	6.97842	220	---NA---	216	875	+		MESLWCTTLCFMSLACIGIGIAGAQAPAAAPSQQPPPTAATAPVTSPPTSSQTSPQVPPASSPSPPVLPPPPATPPPLTPPPALAPLPPAPTSPPPTSPSPAVPPPTLPPVIPPSPQVPTPAPAALVPVSAPPELSPAPAPAKSKKKHRRRRRHKKKHAQAPAPTLHSPPAPAVPTPPEENVPSPAPQPDDLNRSSVISEVGWWARTVLAILVLSWSYY*	CTCTCAAACCAGATCGGAGGTAATGATGTGTTGTCTCCAACCCAAATCATTCCATCAAGTTGTTCTGCTGTCCTTTTAATTACTCCTCCAACGCAACCACCTTCCTTGCTTTCTTCCCCCTGCAAACCCTCGAGCTGCTGTCAGATCTCTTTATATGCAGCACCAGATGGACGTGCATCCCTCACACACACACACACCTCGACCCTCATCTATCGATGGAGTCCTTGTGGTGCACTACTCTTTGTTTCATGTCGCTTGCATGCATTGGAATCGGCATCGCCGGAGCCCAAGCACCAGCTGCTGCACCATCTCAACAACCACCACCCACCGCTGCTACAGCTCCGGTCACGTCGCCACCTACGTCCAGCCAAACAAGCCCGCAAGTACCTCCGGCTTCTT…	CTCTCAAACCAGATCGGAGGTAATGATGTGTTGTCTCCAACCCAAATCATTCCATCAAGTTGTTCTGCTGTCCTTTTAATTACTCCTCCAACGCAACCACCTTCCTTGCTTTCTTCCCCCTGCAAACCCTCGAGCTGCTGTCAGATCTCTTTATATGCAGCACCAGATGGACGTGCATCCCTCACACACACACACACCTCGACCCTCATCTATCG	ATGGAGTCCTTGTGGTGCACTACTCTTTGTTTCATGTCGCTTGCATGCATTGGAATCGGCATCGCCGGAGCCCAAGCACCAGCTGCTGCACCATCTCAACAACCACCACCCACCGCTGCTACAGCTCCGGTCACGTCGCCACCTACGTCCAGCCAAACAAGCCCGCAAGTACCTCCGGCTTCTTCACCCAGCCCACCGGTGCTGCCACCACCACCAGCCACACCTCCACCGCTAACGCCTCCCCCGGCATTGGCACCTTTACCACCAGCGCCTACTTCACCGCCGCCAACATCGCCGTCACCGGCTGTGCCTCCACCGACTCTGCCACCCGTTATACCGCCATCGCCGCAAGTGCCAACCCCGGCTCCAGCTGCGCTCGTGCCAGTATCGGCACCGCCC…	GGCTTGCGATTCGACATACGACGTGACTCTTTTTGGGTATATTATTATTATTATTATTATTTTTTGTTGTTGGAAGAGTTGTTTCCATCATTTTTATGCAAATGATGTTTATTCATTATAAAGGTGTGTTGGATTTGTAATGCGAAAAGAAATGGGTGGCTATTCTCTGACGACGTGACTTGGGACATTACAACAACATGAGTGGGCACGAAATCGGAGAGATCACAACAACTTAATTAGAATTATTTTGGCCGAACAAATTATGTTTAAAGCAGAATTTGATTTATGAGTTACAAACACGATCGCGTGTGACTTTGAGATGA	Y	N
CUFF.10859.2	chr2	13079375	13080685	1111	14.2929	220	---NA---	216	875	+		MESLWCTTLCFMSLACIGIGIAGAQAPAAAPSQQPPPTAATAPVTSPPTSSQTSPQVPPASSPSPPVLPPPPATPPPLTPPPALAPLPPAPTSPPPTSPSPAVPPPTLPPVIPPSPQVPTPAPAALVPVSAPPELSPAPAPAKSKKKHRRRRRHKKKHAQAPAPTLHSPPAPAVPTPPEENVPSPAPQPDDLNRSSVISEVGWWARTVLAILVLSWSYY*	CTCTCAAACCAGATCGGAGGTAATGATGTGTTGTCTCCAACCCAAATCATTCCATCAAGTTGTTCTGCTGTCCTTTTAATTACTCCTCCAACGCAACCACCTTCCTTGCTTTCTTCCCCCTGCAAACCCTCGAGCTGCTGTCAGATCTCTTTATATGCAGCACCAGATGGACGTGCATCCCTCACACACACACACACCTCGACCCTCATCTATCGATGGAGTCCTTGTGGTGCACTACTCTTTGTTTCATGTCGCTTGCATGCATTGGAATCGGCATCGCCGGAGCCCAAGCACCAGCTGCTGCACCATCTCAACAACCACCACCCACCGCTGCTACAGCTCCGGTCACGTCGCCACCTACGTCCAGCCAAACAAGCCCGCAAGTACCTCCGGCTTCTT…	CTCTCAAACCAGATCGGAGGTAATGATGTGTTGTCTCCAACCCAAATCATTCCATCAAGTTGTTCTGCTGTCCTTTTAATTACTCCTCCAACGCAACCACCTTCCTTGCTTTCTTCCCCCTGCAAACCCTCGAGCTGCTGTCAGATCTCTTTATATGCAGCACCAGATGGACGTGCATCCCTCACACACACACACACCTCGACCCTCATCTATCG	ATGGAGTCCTTGTGGTGCACTACTCTTTGTTTCATGTCGCTTGCATGCATTGGAATCGGCATCGCCGGAGCCCAAGCACCAGCTGCTGCACCATCTCAACAACCACCACCCACCGCTGCTACAGCTCCGGTCACGTCGCCACCTACGTCCAGCCAAACAAGCCCGCAAGTACCTCCGGCTTCTTCACCCAGCCCACCGGTGCTGCCACCACCACCAGCCACACCTCCACCGCTAACGCCTCCCCCGGCATTGGCACCTTTACCACCAGCGCCTACTTCACCGCCGCCAACATCGCCGTCACCGGCTGTGCCTCCACCGACTCTGCCACCCGTTATACCGCCATCGCCGCAAGTGCCAACCCCGGCTCCAGCTGCGCTCGTGCCAGTATCGGCACCGCCC…	GGCTTGCGATTCGACATACGACGTGACTCTTTTTGGGTGTGTTGGATTTGTAATGCGAAAAGAAATGGGTGGCTATTCTCTGACGACGTGACTTGGGACATTACAACAACATGAGTGGGCACGAAATCGGAGAGATCACAACAACTTAATTAGAATTATTTTGGCCGAACAAATTATGTTTAAAGCAGAATTTGATTTATGAGTTACAAACACGATCGCGTGTGACTTTGAGATGA	Y	N
CUFF.10895.1	chr2	13255334	13256347	835	1.4045	88	---NA---	453	716	+		MHQREHDSADPQGLNIIYRQNMTTLEAYRWMKKTWLSCFRKDERHKIPKCPLHFPLPLCHRPDQHPKVFISLSCKAKKKGRNMKNVI*	TTTTCTGACGATGGAATACCTCTAAGATTCAGCATTAGTTCATGAAATAACAAAGTGGGAAGAATCAAAAGGATTTGAGAACTAACAGGCAGGTAAAAAGACAGGACTTGCTCCCTGTATCTAAGGACTGAAGTCCTTTTCGTATCTTTCGTTTTGCAAAGATCAGATAGACATAGTGGACTTGTTGCAGGCTGATATATATTCTAATGCAAGTTTTGTATCTTCCCGACAGTGCCTTTGCCCATTGGCTGTCAATGAAGAAGAAGGCTTAGTCTGGCTCAAATCAAGTTTTCTGGAGGGAAGATGCTTGGAACGAGTTATTGTATTAATCCTATTTGCTTACTCTGTATGCATCAAATTGTGAACGCTGTTGTTCCATTCACTTTGTCAGTTACAATT…	TTTTCTGACGATGGAATACCTCTAAGATTCAGCATTAGTTCATGAAATAACAAAGTGGGAAGAATCAAAAGGATTTGAGAACTAACAGGCAGGTAAAAAGACAGGACTTGCTCCCTGTATCTAAGGACTGAAGTCCTTTTCGTATCTTTCGTTTTGCAAAGATCAGATAGACATAGTGGACTTGTTGCAGGCTGATATATATTCTAATGCAAGTTTTGTATCTTCCCGACAGTGCCTTTGCCCATTGGCTGTCAATGAAGAAGAAGGCTTAGTCTGGCTCAAATCAAGTTTTCTGGAGGGAAGATGCTTGGAACGAGTTATTGTATTAATCCTATTTGCTTACTCTGTATGCATCAAATTGTGAACGCTGTTGTTCCATTCACTTTGTCAGTTACAATT…	ATGCACCAAAGAGAACATGACAGCGCCGATCCACAAGGGTTAAACATCATTTACAGACAAAACATGACAACTTTGGAAGCCTATCGGTGGATGAAGAAGACGTGGCTTAGCTGCTTCAGAAAAGATGAACGACACAAGATACCCAAGTGTCCCCTTCATTTCCCCCTCCCCCTCTGCCACAGGCCCGACCAGCACCCTAAAGTCTTCATCTCTCTGTCCTGCAAAGCAAAAAAGAAAGGGAGAAACATGAAGAATGTGATCTAG	CTTTTCAAAAGAACAATTGCTCAGTGTCATTATCAAGCTGCGTTGGGCATCGAATCTGTGAATTTTAGCTGACTTTTTTCTTCAATGGTTTGTTCTCTCTTGGCTGGATGCCCCCCCTG	Y	N
CUFF.10922.1	chr2	13349931	13350631	604	2.53671	31	---NA---	43	135	+		MSVFVMLFHLQIQVSEFSLSLSQACNRGFH*	CAGTCTTCAGACTGTTCTCTTTAGCAGTTGTAATAACTTTTCATGAGTGTCTTTGTCATGCTATTTCACTTGCAGATTCAAGTATCTGAATTCTCTCTCTCGCTCTCTCAAGCCTGCAATCGTGGCTTTCACTAGGTCTTGGAAATCAACTGATGTGACTCGGGAGATTGTTCTCTTGCCAAGAGTTCAAGAACAAAGTGTTGGAGCATAGTGAGCACAGCCTGTGAGGATCAAAAGCTCTCAATCATTGCAATGGACAGCATGTAGATGGGAGCTGCATGCAAAAGCACAAACCTTTGGCGGTAAATCGAGAAGATGCCTGTGGATTCCACGTCACATAGCCTTTAACATCTGAGATAAGGTGGAAGGTATTCTCTTCCCAGTCTCTAATTATATTAT…	CAGTCTTCAGACTGTTCTCTTTAGCAGTTGTAATAACTTTTC	ATGAGTGTCTTTGTCATGCTATTTCACTTGCAGATTCAAGTATCTGAATTCTCTCTCTCGCTCTCTCAAGCCTGCAATCGTGGCTTTCACTAG	GTCTTGGAAATCAACTGATGTGACTCGGGAGATTGTTCTCTTGCCAAGAGTTCAAGAACAAAGTGTTGGAGCATAGTGAGCACAGCCTGTGAGGATCAAAAGCTCTCAATCATTGCAATGGACAGCATGTAGATGGGAGCTGCATGCAAAAGCACAAACCTTTGGCGGTAAATCGAGAAGATGCCTGTGGATTCCACGTCACATAGCCTTTAACATCTGAGATAAGGTGGAAGGTATTCTCTTCCCAGTCTCTAATTATATTATCCTTTATAAACCACAATTAATCCTCTCCAAACCCCATCCATATTGCCAAGAAACGATAAGTAAGAAAAGATGAAAAGGAACACTCTGAATCAATCATAAGAATCAATTTGAAAAAGAACAAACATCTAAAAGTTA…	Y	N
CUFF.10933.1	chr2	13400749	13401984	1146	1.59927	79	---NA---	439	675	-		MDQVPPSFYLIFLKKKKTYNMHQEACLPTKHGAQNWPHQSISLLESHIFSPWQHILNTCNQLLCHFQRVDTDEQIIIR*	CTGTTATCTATAGTTTAATAATTTAATTCCCCTACGACAGGTCCAATATTGGTTGATGCTCCCTTACTACCTGTCACCAACTGTTAATTGATGCTGAGCCAGACCTCACAGACACCGCCACCACCTCGCCGCCCCCCCCCCCCCCCCCCCCATCCCTGTGGTCCTCTCCAAGCTACAGACCATATGACTTACCACTGCCCTTTTCCTGCACAACTACCAGTGTGCTACTTCAAAGCAGTAAACTTTGCCTTGGTTGAATGGTTCCATGTCCTCGAGCAAGGATACCTGCAAGTCCGATACCCATTCATTCTTCACGAGTGACTGCACTTTTGAGTTCTCAGTCCATCTTCCCACCATCTCCTTCCATGGACTCACCTACGAAGACAGCCTCTTGTCATC…	CTGTTATCTATAGTTTAATAATTTAATTCCCCTACGACAGGTCCAATATTGGTTGATGCTCCCTTACTACCTGTCACCAACTGTTAATTGATGCTGAGCCAGACCTCACAGACACCGCCACCACCTCGCCGCCCCCCCCCCCCCCCCCCCCATCCCTGTGGTCCTCTCCAAGCTACAGACCATATGACTTACCACTGCCCTTTTCCTGCACAACTACCAGTGTGCTACTTCAAAGCAGTAAACTTTGCCTTGGTTGAATGGTTCCATGTCCTCGAGCAAGGATACCTGCAAGTCCGATACCCATTCATTCTTCACGAGTGACTGCACTTTTGAGTTCTCAGTCCATCTTCCCACCATCTCCTTCCATGGACTCACCTACGAAGACAGCCTCTTGTCATC…	ATGGACCAAGTCCCTCCTTCCTTTTACTTGATTTTTTTAAAAAAGAAGAAAACTTATAATATGCATCAAGAAGCATGTCTGCCAACGAAGCATGGCGCTCAGAATTGGCCACATCAGTCCATTAGCCTACTTGAATCTCATATCTTCTCCCCATGGCAGCATATTTTAAACACCTGCAATCAGCTCCTATGTCACTTCCAAAGAGTTGACACAGATGAACAAATCATCATCAGGTAA	ACACACACATCATCTCAGTTTGTGGAAGATAGTTATCAATGCATTCAGACGAAGAAGCAACTTATTAGCTATTAAAGAGGGTAGGAAGTTGCTCATGGGGCTTAACCCCTCGTTTAATGTTAAATTTTAGTGGCTTCATGATTCAGTATATAAAATCAGCTGCAATTCTATTCATGCATTATGTTTATTCTACTTGAACTTCTAAAATGAGTTTACATGCGTATTGGCGGATGTAAGAAGAACAAAAGAGAGCCCTTCAACTTTGGTATGCCAGAGTTACTCCCAGCACGCAGGGCATAGGACACGCAGATGAATAACAACCACACAGATATGTTCCCTTTAAAGAGCCAAGTGTGACAAGTTGAGCACTGACAGCCAAAATTCCTTTCCTTATGGTTC…	Y	N
CUFF.11069.1	chr2	14469463	14470104	477	2.82301	63	---NA---	158	346	+		MVFSGGTNSLPICSSNSLRKNSYIVPTRQDMSQFSVFPNQNSSLKCLLNGLCCNESRKNQYG*	GAGGAATGTTCCCCTGAGGTATCAAATGCCCCAAGAGGTTTCCTAACTGAGTTTGAACCAGATAATCAGATCTGTGTGACCAGGAATGATTCCCCCTGGGATTCACCACTCTGATAAAGAACCTGAAGCTACTGTTTTTTAGGTACCTTAGAGGAACATGGTGTTTTCTGGAGGAACCAACAGTCTGCCCATTTGTTCAAGCAATTCTTTGCGGAAGAACAGTTATATTGTTCCTACGAGACAAGACATGAGTCAGTTTTCTGTGTTTCCCAATCAGAATTCGAGCCTAAAATGTTTGCTCAATGGTCTCTGCTGCAACGAATCAAGAAAAAACCAATATGGGTAACTCTGACACAGCTGGAATCCATATCGGAGCTTGCAAGAATTTGTCAGGCTCTG…	GAGGAATGTTCCCCTGAGGTATCAAATGCCCCAAGAGGTTTCCTAACTGAGTTTGAACCAGATAATCAGATCTGTGTGACCAGGAATGATTCCCCCTGGGATTCACCACTCTGATAAAGAACCTGAAGCTACTGTTTTTTAGGTACCTTAGAGGAAC	ATGGTGTTTTCTGGAGGAACCAACAGTCTGCCCATTTGTTCAAGCAATTCTTTGCGGAAGAACAGTTATATTGTTCCTACGAGACAAGACATGAGTCAGTTTTCTGTGTTTCCCAATCAGAATTCGAGCCTAAAATGTTTGCTCAATGGTCTCTGCTGCAACGAATCAAGAAAAAACCAATATGGGTAA	CTCTGACACAGCTGGAATCCATATCGGAGCTTGCAAGAATTTGTCAGGCTCTGATAACTTGATTGAACAGCCAGGCTTGTCAAGGAACCCGTTACGTTTGCAAAAGCTCATTCACGATGGCTCTGTCCCCA	Y	N
CUFF.11200.1	chr2	15192825	15193551	625	3.17949	77	---NA---	365	595	-		MVPYSAVTLECCVILKTILQLLFVLSFLHQEMILILPIYVYSSKIARKEDEEELRLIEEEEERERRMRTKKKLKRS*	GCGCAGTATTATATTCTTTCTTAAAATGTCATGGTGCCATATAGTGCAGTAACACTGGAGTGCTGTGTAATTTTGAAGACTATCTTGCAGCTTTTGTTCGTGCTTTCTTTTTTGCATCAAGAGATGATATTGATTCTACCGATATATGTCTACAGTTCCAAGATTGCTAGAAAGGAGGACGAGGAGGAGCTTCGCCTGATCGAGGAAGAAGAAGAACGAGAGAGAAGGATGAGGACGAAGAAGAAACTAAAACGAAGCTAGCGGTGAAGCGGAATGATTAGCATTTATCCAAGTCCATTTGTTGTGGAATGATTAGCATTTATCCAAGTCCATTTGTTGCTCTACATCATGTGGTATTGTGAAAGCAAACGAGTCATTCTAAGATGGATGAATCAAAAG…	GCGCAGTATTATATTCTTTCTTAAAATGTC	ATGGTGCCATATAGTGCAGTAACACTGGAGTGCTGTGTAATTTTGAAGACTATCTTGCAGCTTTTGTTCGTGCTTTCTTTTTTGCATCAAGAGATGATATTGATTCTACCGATATATGTCTACAGTTCCAAGATTGCTAGAAAGGAGGACGAGGAGGAGCTTCGCCTGATCGAGGAAGAAGAAGAACGAGAGAGAAGGATGAGGACGAAGAAGAAACTAAAACGAAGCTAG	CGGTGAAGCGGAATGATTAGCATTTATCCAAGTCCATTTGTTGTGGAATGATTAGCATTTATCCAAGTCCATTTGTTGCTCTACATCATGTGGTATTGTGAAAGCAAACGAGTCATTCTAAGATGGATGAATCAAAAGAAATCTCTTTGCTGCATTCATGTTCCAGGCTAGTATTTTGTAGGGCAGGTAACTTAATTTCTTTGTTGATCATTGCTGTGACGATCAATATGGTCAATTCTGCTCTGGCATTTGGACTGCTGGAAATTTATACATTGCTTCCAAGTACAATGAGAAAGATGATTCGAGATAGACAATAAATGTAATGTTCAAATGAAGAGAGTATTATTCTGTGCCTCCCCTGGTG	Y	N
CUFF.11430.1	chr2	16487695	16488081	298	12.1886	65	---NA---	47	241	-		MTPLVGLVFSSRFSVGLHHALLRIRQMSHNDLSSIYERLILILKLYLNKKMIEEPEVETYREGQ*	TGGGGTTAAGAGTAAATATTATTAGCAGTATTTTAGCTACAGGATGTGTTGTTGCAGATGACTCCACTCGTTGGATTAGTGTTTAGCTCCAGATTCTCAGTAGGCTTGCACCATGCTTTACTCAGGATCAGACAGATGTCTCATAATGATCTTTCTTCCATTTATGAAAGGCTCATACTCATTTTGAAGCTTTACCTCAACAAAAAGATGATAGAAGAACCTGAGGTAGAGACCTACAGAGAAGGACAATGAGATAAATCCTGCGATGAGCAGCAGTGAGAGGAAGCGAGAACGAGTC	TGGGGTTAAGAGTAAATATTATTAGCAGTATTTTAGCTACAGGATGTGTTGTTGCAG	ATGACTCCACTCGTTGGATTAGTGTTTAGCTCCAGATTCTCAGTAGGCTTGCACCATGCTTTACTCAGGATCAGACAGATGTCTCATAATGATCTTTCTTCCATTTATGAAAGGCTCATACTCATTTTGAAGCTTTACCTCAACAAAAAGATGATAGAAGAACCTGAGGTAGAGACCTACAGAGAAGGACAATGA	GATAAATCCTGCGATGAGCAGCAGTGAGAGGAAGCGAGAACGAGTC	Y	N
CUFF.11517.1	chr2	16917475	16918216	573	15.828	61	---NA---	164	346	-		MSISIPKRRKGNGIGERRMSINKPQDNLNLRDLASGLQSSIPLFSSSSSPFLRVRLLVVL*	CTCCATGTACGTGCATTTTAACGTGAACAGCACGTGCTTGTGACGCACTGATATATGTTACAGCAAATAAAACTTTCGGCATGCACGTTATACGCTGTCGAGACGTATACCGTTAATTTCAAACGTTATATGCTATAAATATCTCCCATCTGAGTCTTCTTTCCCTCGACCCTCCCCTTTGTGGTATAGCGTTAACGCTGTTTAGGTTCTTTGCTCCGTGCATCTCGATGTCGATCTCGATCCCGAAGAGGAGGAAGGGGAACGGCATCGGTGAGCGACGAATGAGCATCAACAAGCCGCAAGACAACCTCAATCTGCGCGATCTCGCTTCCGGCCTTCAATCTTCGATTCCTCTGTTTTCCTCTTCTTCATCTCCGTTCTTACGCGTCCGACTGCTCG…	CTCCATGTACGTGCATTTTAACGTGAACAGCACGTGCTTGTGACGCACTGATATATGTTACAGCAAATAAAACTTTCGGCATGCACGTTATACGCTGTCGAGACGTATACCGTTAATTTCAAACGTTATATGCTATAAATATCTCCCATCTGAGTCTTCTTTCCCTCGACCCTCCCCTTTGTGGTATAGCGTTAACGCTGTTTAGGTTCTTTGCTCCGTGCATCTCG	ATGTCGATCTCGATCCCGAAGAGGAGGAAGGGGAACGGCATCGGTGAGCGACGAATGAGCATCAACAAGCCGCAAGACAACCTCAATCTGCGCGATCTCGCTTCCGGCCTTCAATCTTCGATTCCTCTGTTTTCCTCTTCTTCATCTCCGTTCTTACGCGTCCGACTGCTCGTTGTTCTGTAG	CATTCTTATTCTTTGATAAGGGGAAACCATTGTCTCATTCGCATGCGTTCCTTCCGATTTCAACTTCTTCAGCAACTCCATCTGTCTCCCGCCGCCCTATCGACCAACGCAATCAGCCGACTCCTCACGCAAAGAAGAAGAAGAAGAAGAAGAAGAAGAAGAA	Y	N
CUFF.11625.1	chr2	17510419	17510996	507	9.08814	44	---NA---	228	359	-		MLEQQGTDYISQNIFVSVQSRGLLKRLLVAEKAFWLCEVQLQN*	AGCCAAACGAACGCCCATCTTTTGCCCAGCTTATGTCATGTCTTAAGCAGTTGCAGAAGTTGGTCGTCGTAAACTGAAACTTCCCATGTCAGCGGAAATATATATGGCTACTGACTGAAGACTACAAACCGTGCAAATCGATGTGTCTATGCTGGAACAGCAGGGCACCGACTATATATCACAAAATATATTTGTTTCTGTTCAAAGTAGAGGACTCCTCAAGAGGCTGTTGGTAGCAGAAAAGGCATTTTGGCTGTGCGAAGTGCAGCTGCAGAATTAATACCGGTATACTCCGAAGCTCTTACACAACGATTAAAAGTATAGCACTGCAGTATATAATTCTGTCATTTTTGTTTCGGAATCACAAGTCGATTCTGAAAACTGCTTGAAATTATACAC…	AGCCAAACGAACGCCCATCTTTTGCCCAGCTTATGTCATGTCTTAAGCAGTTGCAGAAGTTGGTCGTCGTAAACTGAAACTTCCCATGTCAGCGGAAATATATATGGCTACTGACTGAAGACTACAAACCGTGCAAATCGATGTGTCT	ATGCTGGAACAGCAGGGCACCGACTATATATCACAAAATATATTTGTTTCTGTTCAAAGTAGAGGACTCCTCAAGAGGCTGTTGGTAGCAGAAAAGGCATTTTGGCTGTGCGAAGTGCAGCTGCAGAATTAA	TACCGGTATACTCCGAAGCTCTTACACAACGATTAAAAGTATAGCACTGCAGTATATAATTCTGTCATTTTTGTTTCGGAATCACAAGTCGATTCTGAAAACTGCTTGAAATTATACACAGCGGCCGGAATTGTAATTATTGTTGGTGTGGAGAAAAGAGAAGGTACTGATCAAAACATTGAAGGGGTTGCATAAGTTGCATGCCCTGTTCATATCCTCAATAAAAT	Y	N
CUFF.119.1	chr1	761615	762507	718	2.4499	71	---NA---	465	677	+		MLGFGEGAVDPFPLLFLFSVFSSSNDFPAWNYLSLTMWSSSNFLVCVCCAHLSFFFPGKKYSKATAFVEM*	GCTAGAGTTGGAGGAGGACCATCTTGTACATGTACAATGGGGGAAAGCTACGAAGCAAAACGCTGCAGTAGACGTCGATGACCACCACCACCACCATGTCTTACAGTAGTAGATAAAGGTTGAACATCCCAAAGGCAGCAGGTACCGTTGTATCCTCGAACGCCACTTACAAGGCTCGCCCAGGATACTCTATAGGCACAGTCGACAATATGTTATAGGAAAAGCAGCTCGATTTGGGGTCTCCCAGCTTCTGTGAAGCCTTGCCTGCGCCCCTTCGCCGGAGATCGATCGATGGCGCAGCTTGTTCACGACTTGAGGAGTTCTTGTCAGCAGATTAGGAGGAGGAGGAGGAGGACAGGAACTCAGAGGTCGGGTTATGAGCTCAAGAAGGGAGATGAG…	GCTAGAGTTGGAGGAGGACCATCTTGTACATGTACAATGGGGGAAAGCTACGAAGCAAAACGCTGCAGTAGACGTCGATGACCACCACCACCACCATGTCTTACAGTAGTAGATAAAGGTTGAACATCCCAAAGGCAGCAGGTACCGTTGTATCCTCGAACGCCACTTACAAGGCTCGCCCAGGATACTCTATAGGCACAGTCGACAATATGTTATAGGAAAAGCAGCTCGATTTGGGGTCTCCCAGCTTCTGTGAAGCCTTGCCTGCGCCCCTTCGCCGGAGATCGATCGATGGCGCAGCTTGTTCACGACTTGAGGAGTTCTTGTCAGCAGATTAGGAGGAGGAGGAGGAGGACAGGAACTCAGAGGTCGGGTTATGAGCTCAAGAAGGGAGATGAG…	ATGCTTGGCTTTGGGGAGGGAGCAGTTGATCCTTTTCCCCTCTTGTTTCTGTTTTCTGTATTCTCTTCATCAAATGACTTCCCTGCTTGGAATTATTTGTCTTTGACAATGTGGTCTTCTTCAAATTTCCTAGTGTGTGTGTGTTGTGCTCATCTTTCCTTCTTTTTTCCTGGGAAGAAGTATTCTAAAGCAACTGCTTTTGTTGAGATGTAA	TGGCATATCTGATGGATCATCAAATAAAGAGACTTCATGAC	Y	N
CUFF.1330.1	chr1	8609246	8612228	2226	10.5736	85	---NA---	1169	1423	+		MDYSIFSKGMPKLRLMIDGKVQVLSLLLQRLKKPQGSQLMDREDYLSSKRIAEEAESAFAAKALLKRVVMKIEREEKRTKKWPR*	ATTTATTTTCTTAGAGGTTAAGGGCTACTATTTGTTCGCCTTTTTTCTGATCTGATGTACTATCCTTCTCTGATATACTTGTAGTTGTACTGATGAAGGATGGCAAACCTTGTAACAATAATGATATTTGACAAATGCAATTGAATAGCTAGTTCAACATTTAATATATCCTTTATTTCACAGATATAACCGTATGTTTTGCCATTATTCTGTCTCAGCTTACCTCTTCTTTTTTTCCTTCCCTTCGCTTCTCTGTGGTATGTTTGCTTGTGCTTGTTGATGGGTTGGATGGAATGTAACTTCAACATGTTAGGTGCGGGAATTGTGTCGTCAAGTGTACCACCATCATGAGATAATGACAAATAACAAGGGGAGGGTGGGAGAGAGAGACAGACAGAC…	ATTTATTTTCTTAGAGGTTAAGGGCTACTATTTGTTCGCCTTTTTTCTGATCTGATGTACTATCCTTCTCTGATATACTTGTAGTTGTACTGATGAAGGATGGCAAACCTTGTAACAATAATGATATTTGACAAATGCAATTGAATAGCTAGTTCAACATTTAATATATCCTTTATTTCACAGATATAACCGTATGTTTTGCCATTATTCTGTCTCAGCTTACCTCTTCTTTTTTTCCTTCCCTTCGCTTCTCTGTGGTATGTTTGCTTGTGCTTGTTGATGGGTTGGATGGAATGTAACTTCAACATGTTAGGTGCGGGAATTGTGTCGTCAAGTGTACCACCATCATGAGATAATGACAAATAACAAGGGGAGGGTGGGAGAGAGAGACAGACAGAC…	ATGGACTATTCGATATTTTCAAAAGGCATGCCAAAATTGAGGCTTATGATAGATGGAAAGGTGCAGGTTCTCTCGTTACTCCTGCAAAGATTGAAGAAGCCACAGGGTAGTCAGCTGATGGACAGGGAGGATTATCTTTCCAGTAAGAGGATTGCTGAGGAAGCAGAATCTGCATTTGCTGCAAAGGCATTATTAAAGAGGGTGGTGATGAAGATAGAAAGAGAAGAAAAAAGAACAAAGAAGTGGCCGAGGTAG	AGACAAGTGATCTGCAGATTTCTGATGAAATCACTGTAGATGAAGCAAAGGAAATAAAGGGGCATCCAGTGCATGAGGCTCCCGCCAATGTGGGTTCTACGAGGATCAACGTATGCAGCCTTCCCTTTAAATGTTTAAAGAGGCTTGTCTTTCGGGCCGTAAGGGCATAACCTCATCGTTGTACCAAGGCCCGCCCTTATGAAGTCGAAGAAATGCAGATAAAAAGAAGAAAAGATAGAGAATGATATGACATGTAGAGAATTAAGATCTTCCGCACCACTGGTTGAAGAGGACTGCAGCAGAAAAAAAATGTAAGAACAAGCAGACAGGAGCAGGGAGCAGCTGATTCTTCAAGGAAGAGAAAGGAAAAAAGAAAGGCACGAAAGTCAACTGATTGGG…	Y	N
CUFF.13825.1	chr3	9010681	9014625	373	12.0173	61	---NA---	163	345	+		MLSVFMINYKDKPNFSAEATCCRIWICFVTNQFKYCCFVLIHQIDVGKINSLSDHPRCLS*	GGCCGGCTTCCTTCTTCCCACTAGCATGCGAAATGCTCTGCAATTTTTGGAGGACAAGTTTGCATCTCTTGGAAAAGAAAAAGACAGATCACACTGCAATTACAAATCATACGAGGTTCCTTAATTCTCAAAGAGGTAAAATCTAATCATTTGTACTCACTCATGCTGTCTGTCTTCATGATCAACTATAAGGATAAGCCCAACTTTTCAGCAGAAGCTACTTGTTGTAGGATCTGGATCTGTTTTGTTACAAATCAGTTCAAATATTGCTGTTTTGTTCTCATTCACCAAATAGATGTTGGAAAAATCAACTCATTGTCAGATCATCCGAGATGTTTAAGTTAATAATAATAATATACTTGTCTACTCCCTG	GGCCGGCTTCCTTCTTCCCACTAGCATGCGAAATGCTCTGCAATTTTTGGAGGACAAGTTTGCATCTCTTGGAAAAGAAAAAGACAGATCACACTGCAATTACAAATCATACGAGGTTCCTTAATTCTCAAAGAGGTAAAATCTAATCATTTGTACTCACTC	ATGCTGTCTGTCTTCATGATCAACTATAAGGATAAGCCCAACTTTTCAGCAGAAGCTACTTGTTGTAGGATCTGGATCTGTTTTGTTACAAATCAGTTCAAATATTGCTGTTTTGTTCTCATTCACCAAATAGATGTTGGAAAAATCAACTCATTGTCAGATCATCCGAGATGTTTAAGTTAA	TAATAATAATATACTTGTCTACTCCCTG	Y	N
CUFF.13933.1	chr3	9702632	9703514	809	3.77613	46	---NA---	11	148	-		MVFCFNWKTWSSIQNLAPSSRLDVSGTARAAGVITSSITPTISFT*	CCCCCTCTGACATGTGGAAGCCGTGAAGCATTCATATAAAAGATTGGTCAGAGACAGCTGCCCCCATTTGAGTACCAGTGGCAATTGCAAACACGATTGAGAAGCATAAACATAATGCATTGATCACAGAAACAGCTGCCCCCATTTTGAGTACCAGTGGCAGTACTCAGTAGTTAACACCACTCAATTACCGCCAAGATTTACCCTTTCACCAGCTGTACCCGATTCGTGTCCACTTAGCAGCCTAAGATGCATCTCTCATCACTCATCACTCATCATTCGGTAGGTAGCTGACATGACTTTTTTCTATTTGAGACCGGTGCAGAAAACATTAAATATATTAAGGTGACTCTTGGAACTAATGAAGAGAAGGCATGGTCGAAGACCTAGAGAACATGA…	CCCCCTCTGACATGTGGAAGCCGTGAAGCATTCATATAAAAGATTGGTCAGAGACAGCTGCCCCCATTTGAGTACCAGTGGCAATTGCAAACACGATTGAGAAGCATAAACATAATGCATTGATCACAGAAACAGCTGCCCCCATTTTGAGTACCAGTGGCAGTACTCAGTAGTTAACACCACTCAATTACCGCCAAGATTTACCCTTTCACCAGCTGTACCCGATTCGTGTCCACTTAGCAGCCTAAGATGCATCTCTCATCACTCATCACTCATCATTCGGTAGGTAGCTGACATGACTTTTTTCTATTTGAGACCGGTGCAGAAAACATTAAATATATTAAGGTGACTCTTGGAACTAATGAAGAGAAGGCATGGTCGAAGACCTAGAGAACATGA…	ATGGTATTTTGTTTCAACTGGAAGACATGGTCCAGTATTCAGAACCTTGCACCATCTTCAAGGTTGGATGTCTCAGGAACCGCAAGAGCAGCGGGAGTTATCACCTCATCAATTACTCCAACCATTAGTTTTACTTGA	CAGCTTCTGG	Y	N
CUFF.1405.1	chr1	9089318	9096520	2631	1.86435	97	---NA---	1604	1894	+		MEETTNVMQRQSPRISLTMYPPCHNSFHYQVSRVAKASGFIEHSKEFRFYIQRQSGCLLLYSACLLAYHYHWLAMKKDAATLLQGASIFLGAHRGS*	CTCCGATCATACCTTCGTTTGTCCGCTTCTTTTCTTTTTGATTTTGTCGGTCTTTGTTATGGAAATCGTGGGCAATTGTGTGTTTGGTTGGGAATCGCTCGTGTTTGATGGGAATCGAGTGTAGCCGTGCCGTTTGACGACTTGAAGATTGGATTTTGCCAGACCAGTGGAGCACGGATTAGTTCGAACAGCTTTTGAGAACATTTGGATCTGTGGTATCATTTGGCATTATATGTGATGGAACTCTTATTTCCCTAATTTCTTAAGTTGAAGTTACTAGAACAGATTGAATGCTACATGTTCATCATTCATTTTGAACAGTTATGAGCCTACTTATGTAAATCTGACTTCCTTGGTAGGGCATTATATAAAATTTGGGTCCTTTCAGGGTCAAAATTT…	CTCCGATCATACCTTCGTTTGTCCGCTTCTTTTCTTTTTGATTTTGTCGGTCTTTGTTATGGAAATCGTGGGCAATTGTGTGTTTGGTTGGGAATCGCTCGTGTTTGATGGGAATCGAGTGTAGCCGTGCCGTTTGACGACTTGAAGATTGGATTTTGCCAGACCAGTGGAGCACGGATTAGTTCGAACAGCTTTTGAGAACATTTGGATCTGTGGTATCATTTGGCATTATATGTGATGGAACTCTTATTTCCCTAATTTCTTAAGTTGAAGTTACTAGAACAGATTGAATGCTACATGTTCATCATTCATTTTGAACAGTTATGAGCCTACTTATGTAAATCTGACTTCCTTGGTAGGGCATTATATAAAATTTGGGTCCTTTCAGGGTCAAAATTT…	ATGGAGGAGACAACCAATGTGATGCAAAGACAAAGTCCCAGGATCAGCCTCACCATGTATCCTCCTTGTCACAACTCCTTTCACTACCAAGTATCAAGAGTTGCTAAGGCCTCTGGCTTTATAGAACACTCGAAGGAGTTCAGATTTTATATACAGCGGCAAAGTGGATGCTTGCTACTCTACAGTGCTTGTCTTCTTGCCTACCACTATCATTGGTTGGCAATGAAGAAGGATGCTGCAACTCTTCTTCAAGGGGCATCTATCTTCCTTGGAGCACATAGGGGTTCGTAG	GAGTTCATAGACAGGCTAGAGGAGTAATCTGTCTCCGGCTCAGTCCAAAATCATGTTGCCACGGTGACTGGTTCTACTCGGCACAACAGAACAGGATGATTTGGCCCTACCAGTTTACTGCTAACTAGAAACAAATGGAGTAGATAATGCAAGAAGTTTTCATATGTTCTTGAGGTCAGTGACCGAACAACTTGAACAAGAAAACAAAATCTGCAGCCTCAACTACATTTGCTCTTAGTGGCAGTGGTGTCCATGGCGAATGGTCAACCATGATGGTGGTGCCTAGTCGTAAAGAGTACCTCAACACAGCATGATAAGGCTTTTTCAGCGAATTTGGTGACACCATATTGTATGTTTATTATATGTGGTGGAAGATGATCCCAGAATAAGATCTTGGAA…	Y	N
CUFF.1405.2	chr1	9089318	9096751	1735	4.02355	97	---NA---	708	998	+		MEETTNVMQRQSPRISLTMYPPCHNSFHYQVSRVAKASGFIEHSKEFRFYIQRQSGCLLLYSACLLAYHYHWLAMKKDAATLLQGASIFLGAHRGS*	CTTCTCCCCCTCGCCGCGCTCTCGCGTTCGATCGATCGTCAGGTGGAGGAGATTAGTGAGAAGAAGGGGAGAAATCGATCGTCTGTCGTGGGATTTCGAGGTCCCACGTCGCTGTATCCGATGGTTTCGGTCGCACGAATTGATGGATTCCGATCTCTGGATCTCTCGCCTCGGCGTTGCCAAACAGTCACTACTCAATCCAGCACCGGAAAAACATCCAACCGGTGAGCAGTCAGATGTTGTCTTTTTGTGCTGACCAACAATGGAGTTGAAGATGTATTGTCCTGTTCATTCAAGTGAACCGTTGACTTGTCGATTATGCAATATACTCACCATTTTGGTAGATCATTCTTGTTTCTTGAAACTGTAGTTTAACTTTTACCTTTTGAAGTTGTTAAT…	CTTCTCCCCCTCGCCGCGCTCTCGCGTTCGATCGATCGTCAGGTGGAGGAGATTAGTGAGAAGAAGGGGAGAAATCGATCGTCTGTCGTGGGATTTCGAGGTCCCACGTCGCTGTATCCGATGGTTTCGGTCGCACGAATTGATGGATTCCGATCTCTGGATCTCTCGCCTCGGCGTTGCCAAACAGTCACTACTCAATCCAGCACCGGAAAAACATCCAACCGGTGAGCAGTCAGATGTTGTCTTTTTGTGCTGACCAACAATGGAGTTGAAGATGTATTGTCCTGTTCATTCAAGTGAACCGTTGACTTGTCGATTATGCAATATACTCACCATTTTGGTAGATCATTCTTGTTTCTTGAAACTGTAGTTTAACTTTTACCTTTTGAAGTTGTTAAT…	ATGGAGGAGACAACCAATGTGATGCAAAGACAAAGTCCCAGGATCAGCCTCACCATGTATCCTCCTTGTCACAACTCCTTTCACTACCAAGTATCAAGAGTTGCTAAGGCCTCTGGCTTTATAGAACACTCGAAGGAGTTCAGATTTTATATACAGCGGCAAAGTGGATGCTTGCTACTCTACAGTGCTTGTCTTCTTGCCTACCACTATCATTGGTTGGCAATGAAGAAGGATGCTGCAACTCTTCTTCAAGGGGCATCTATCTTCCTTGGAGCACATAGGGGTTCGTAG	GAGTTCATAGACAGGCTAGAGGAGTAATCTGTCTCCGGCTCAGTCCAAAATCATGTTGCCACGGTGACTGGTTCTACTCGGCACAACAGAACAGGATGATTTGGCCCTACCAGTTTACTGCTAACTAGAAACAAATGGAGTAGATAATGCAAGAAGTTTTCATATGTTCTTGAGGTCAGTGACCGAACAACTTGAACAAGAAAACAAAATCTGCAGCCTCAACTACATTTGCTCTTAGTGGCAGTGGTGTCCATGGCGAATGGTCAACCATGATGGTGGTGCCTAGTCGTAAAGAGTACCTCAACACAGCATGATAAGGCTTTTTCAGCGAATTTGGTGACACCATATTGTATGTTTATTATATGTGGTGGAAGATGATCCCAGAATAAGATCTTGGAA…	Y	N
CUFF.14528.1	chr3	20130838	20133429	910	3.91553	83	---NA---	386	634	+		MDTKLLSVHGRTSLLPGMGNISEGIFPGQSKRCFCDDEAYLFTCQHPEQVDQNVHLNPYAETEFTASLPPASASFIICDFIF*	TTTGGCCGCCAAATTCTACGATTTCGATCGAATCCTGCCTCGGTTCGTCCTCTGGATCAGCGAACTGACGCCGGAATCTGCTCTCACGATCGGTACAGTTACTGCGCATTTTCTTGCCGACGTTGGGTTCTAGGGTTAGGGTTTGCTCGTCTCCTGCTAGCCTTGGCTCCTTGCCGGATCTCTGAATTTCAGGTCATACATATTTCTCAAGCATAACAAGCAGCCTTTGGTTGATGATAGGACCAGGCAACATGTTATTGAGCAAGCCAGACAACTGGAGTGTGATAGTCACCTGGCATCAGTTGCTAAGGTTCTTCCATCTAGGGATGGACTGCTGAAAATCTTGAACAGCAACAGAGATATAAAAATTGTGAGCACTCTTGCTATGGATACTAAGTT…	TTTGGCCGCCAAATTCTACGATTTCGATCGAATCCTGCCTCGGTTCGTCCTCTGGATCAGCGAACTGACGCCGGAATCTGCTCTCACGATCGGTACAGTTACTGCGCATTTTCTTGCCGACGTTGGGTTCTAGGGTTAGGGTTTGCTCGTCTCCTGCTAGCCTTGGCTCCTTGCCGGATCTCTGAATTTCAGGTCATACATATTTCTCAAGCATAACAAGCAGCCTTTGGTTGATGATAGGACCAGGCAACATGTTATTGAGCAAGCCAGACAACTGGAGTGTGATAGTCACCTGGCATCAGTTGCTAAGGTTCTTCCATCTAGGGATGGACTGCTGAAAATCTTGAACAGCAACAGAGATATAAAAATTGTGAGCACTCTTGCT	ATGGATACTAAGTTACTTAGTGTACATGGTAGGACTTCTTTATTACCTGGGATGGGCAACATCTCTGAAGGGATTTTTCCAGGGCAAAGCAAACGGTGTTTTTGTGATGATGAAGCTTACTTATTTACATGCCAGCATCCAGAGCAAGTGGACCAGAATGTGCATTTGAATCCATATGCAGAAACTGAGTTTACAGCCTCTCTGCCACCAGCTTCAGCTAGTTTCATTATCTGTGACTTCATCTTTTGA	TCTTGTAACATTTTAAGATTTTGATGGGAGAGAGTGAAGGCTTATAAGTGATTCGATGACTTAGGCTTAGTTGTTGCCAATCACGATTTGAAGAAAACTGAGGCTGCTGTTCATGTGGATGTTTCTGACAAGGTACTGGTAGCAGCCAGCTTACATATGATTGTAGTGATGAAGAAACTGTTTTGGAATTACCTGTTGGGGTTGATTTTGTTTCTAGTTATTTGAAAATTGCCGTCAAGCAGATAAGTTTTTATCACCTTCTTTTGATTACTTTCC	Y	N
CUFF.14548.1	chr3	20211669	20212972	974	49.0936	222	---NA---	46	711	+		MDRLRAVFCIALLCLAASDSAAQSPAAAPTTSAAAPSKSATPAPAKAPTKPTTPAPAAAPTKAATPSIAPVAAPTTTPPATAPTTPATVAAPAKAPSAATPTSTPPSPAPVTSPPAPPPTTLLPPAASPIPSTPVPAAAPPKVAETPAPTPSKKKKKKTKKHAAAPAPGPPAPSSESPASSSEAASPGPSVAADQTSGAATARGLIVWVMALLLGFAVVLA*	CACTAACGCTCTTCACCCACCTCCCTCTCCTTCTCCTTCTTCTCGATGGATCGCCTCCGAGCAGTCTTCTGCATCGCCCTCCTCTGCCTCGCGGCCTCCGACTCCGCCGCACAGTCCCCCGCGGCCGCTCCCACCACCTCAGCCGCTGCCCCCTCCAAGTCGGCCACACCGGCACCCGCCAAAGCTCCCACCAAGCCCACCACCCCAGCCCCCGCTGCCGCGCCCACCAAGGCAGCCACCCCCTCCATCGCCCCCGTAGCCGCTCCCACCACCACGCCCCCCGCCACGGCTCCTACCACCCCCGCCACCGTCGCGGCCCCCGCCAAGGCGCCCTCGGCGGCAACCCCGACCTCGACGCCGCCGTCGCCGGCGCCGGTGACGTCCCCGCCCGCACCGCCG…	CACTAACGCTCTTCACCCACCTCCCTCTCCTTCTCCTTCTTCTCG	ATGGATCGCCTCCGAGCAGTCTTCTGCATCGCCCTCCTCTGCCTCGCGGCCTCCGACTCCGCCGCACAGTCCCCCGCGGCCGCTCCCACCACCTCAGCCGCTGCCCCCTCCAAGTCGGCCACACCGGCACCCGCCAAAGCTCCCACCAAGCCCACCACCCCAGCCCCCGCTGCCGCGCCCACCAAGGCAGCCACCCCCTCCATCGCCCCCGTAGCCGCTCCCACCACCACGCCCCCCGCCACGGCTCCTACCACCCCCGCCACCGTCGCGGCCCCCGCCAAGGCGCCCTCGGCGGCAACCCCGACCTCGACGCCGCCGTCGCCGGCGCCGGTGACGTCCCCGCCCGCACCGCCGCCAACTACGTTGCTGCCTCCCGCGGCTTCCCCCATCCCATCGACC…	ATCTGAAGCTCCCCGAGACACTACATACAAGCGCTAGTTTCCTGTGCTTTCCTATTCCTTTCATTTCTGCCTCAGTGCTGTGTCGTAGTTACCGCATTCACTCGGATTCTTTTCTTTCTTTCTACTGTTGTCTTGAGGAGTCTGTGTGTGTGTGTGTGATTGTTGAAGATTAGTAGTGTATGTACCACATTTAATGATCCAGATCTACTTCTGCTCCAGCTGAAGGATGTTGGATCTCAGGTATGCATGCTGTCGATGACAGC	Y	N
CUFF.1455.1	chr1	9345814	9346437	538	3.25405	53	---NA---	67	225	-		MLLSAREKGILVACLPASTSNSTSTSNSIVEDKSHKDFRLDQLIFFLGRKKA*	CTCTGGTAGTTTGCTAGGATGACTCATATCTCATAAATGATTCAGGAAATGCCCCTTTCTTTGAAAGAGAGAAAGACAATAAAAAAAGCTCTTAGATAAAGGCACAGATATTTTGCTAGGCTGCATCTTATGTCATCAGTGATATCAGGTAATGTCCCTTCTTTCAAAGACAACAAGGAAAGATAAAGGCTCTGATAGTTTGCTAGGCTGCCTCTTTCTTTCAAGGAAAAATAAAAGAGCTCGAAAGGCAGCCATCTTGCACCAGTAATTCCATTGTAGATGATAAATCACACAAAGATTTCAGGTTGGATCAATGCTTCTTTCTGCAAGGGAAAAAGGAATCTTGGTAGCCTGCCTGCCTGCTTCCACTAGTAATTCCACTTCCACCAGTAATTCCAT…	CTCTGGTAGTTTGCTAGGATGACTCATATCTCATAAATGATTCAGGAAATGCCCCTTTCTTTGAAAGAGAGAAAGACAATAAAAAAAGCTCTTAGATAAAGGCACAGATATTTTGCTAGGCTGCATCTTATGTCATCAGTGATATCAGGTAATGTCCCTTCTTTCAAAGACAACAAGGAAAGATAAAGGCTCTGATAGTTTGCTAGGCTGCCTCTTTCTTTCAAGGAAAAATAAAAGAGCTCGAAAGGCAGCCATCTTGCACCAGTAATTCCATTGTAGATGATAAATCACACAAAGATTTCAGGTTGGATCA	ATGCTTCTTTCTGCAAGGGAAAAAGGAATCTTGGTAGCCTGCCTGCCTGCTTCCACTAGTAATTCCACTTCCACCAGTAATTCCATTGTGGAGGATAAATCACACAAAGATTTTAGGTTGGATCAGCTCATCTTTTTCCTAGGAAGAAAAAAAGCTTGA	AAGGCTGCCACCTCTCACTAGAAATGCCATTGAGACTGTAGATAGATGCCTGCTTCCAAGTACAAT	Y	N
CUFF.14848.1	chr3	22358475	22360712	642	3.11498	73	---NA---	112	330	+		MIHFFSETCRFRKVHEIFYSDFLMYFGPSFTDVMKQVHVIIFKHYSILWMQFISLVKHVGLKKFMQHFLPLC*	AACCATTTGGCGGTTGCTCTTTTCCCCTCTGTTCTATTTGTTTATTGTGGAATATTGGCTTTTAGCCATGCTATTTACCATATCAGAACATAATCAGTATGTACAACAATTATGATTCATTTCTTTAGTGAAACCTGCCGGTTTAGAAAAGTTCATGAGATATTTTATTCTGATTTTTTGATGTACTTTGGACCCTCATTTACAGATGTGATGAAGCAAGTACATGTTATCATCTTCAAACATTATAGCATTCTATGGATGCAGTTCATTTCTTTAGTGAAACATGTTGGTTTAAAAAAGTTTATGCAGCATTTTCTTCCACTTTGTTGACATACTTTGGACCCTCATTTGCAGATGTGATGAAGCAAGCACTTTCTTATTATATGATAGCACTTCAAC…	AACCATTTGGCGGTTGCTCTTTTCCCCTCTGTTCTATTTGTTTATTGTGGAATATTGGCTTTTAGCCATGCTATTTACCATATCAGAACATAATCAGTATGTACAACAATT	ATGATTCATTTCTTTAGTGAAACCTGCCGGTTTAGAAAAGTTCATGAGATATTTTATTCTGATTTTTTGATGTACTTTGGACCCTCATTTACAGATGTGATGAAGCAAGTACATGTTATCATCTTCAAACATTATAGCATTCTATGGATGCAGTTCATTTCTTTAGTGAAACATGTTGGTTTAAAAAAGTTTATGCAGCATTTTCTTCCACTTTGTTGA	CATACTTTGGACCCTCATTTGCAGATGTGATGAAGCAAGCACTTTCTTATTATATGATAGCACTTCAACAAGTACAATTTTATATCTTTAAAGAAACATGTTGATTTTAAAAGAAGTTTGTGCAGTATTCTCATTGACTTTGTTGACATACTTTGGACCCTTATCTGCAGGTGTGATGACGCAAGTACGTGGAGGAACTTATTGGCATCCTCAAGGGTGTTTCAGGAGGTCACATGATAATTACGTCAATCCAGCCACATGATCTGATGAAGGCTCTCTCTTTCTCTCTCTCTGTACACCGATTCAGCAGGG	Y	N
CUFF.14848.2	chr3	22358475	22360712	543	2.41976	73	---NA---	112	330	+		MIHFFSETCRFRKVHEIFYSDFLMYFGPSFTDVMKQVHVIIFKHYSILWMQFISLVKHVGLKKFMQHFLPLC*	AACCATTTGGCGGTTGCTCTTTTCCCCTCTGTTCTATTTGTTTATTGTGGAATATTGGCTTTTAGCCATGCTATTTACCATATCAGAACATAATCAGTATGTACAACAATTATGATTCATTTCTTTAGTGAAACCTGCCGGTTTAGAAAAGTTCATGAGATATTTTATTCTGATTTTTTGATGTACTTTGGACCCTCATTTACAGATGTGATGAAGCAAGTACATGTTATCATCTTCAAACATTATAGCATTCTATGGATGCAGTTCATTTCTTTAGTGAAACATGTTGGTTTAAAAAAGTTTATGCAGCATTTTCTTCCACTTTGTTGACATACTTTGGACCCTCATTTGCAGATGTGATGAAGCAAGCACTTTCTTATTATATGATAGCACTTCAAC…	AACCATTTGGCGGTTGCTCTTTTCCCCTCTGTTCTATTTGTTTATTGTGGAATATTGGCTTTTAGCCATGCTATTTACCATATCAGAACATAATCAGTATGTACAACAATT	ATGATTCATTTCTTTAGTGAAACCTGCCGGTTTAGAAAAGTTCATGAGATATTTTATTCTGATTTTTTGATGTACTTTGGACCCTCATTTACAGATGTGATGAAGCAAGTACATGTTATCATCTTCAAACATTATAGCATTCTATGGATGCAGTTCATTTCTTTAGTGAAACATGTTGGTTTAAAAAAGTTTATGCAGCATTTTCTTCCACTTTGTTGA	CATACTTTGGACCCTCATTTGCAGATGTGATGAAGCAAGCACTTTCTTATTATATGATAGCACTTCAACAAGTGTGATGACGCAAGTACGTGGAGGAACTTATTGGCATCCTCAAGGGTGTTTCAGGAGGTCACATGATAATTACGTCAATCCAGCCACATGATCTGATGAAGGCTCTCTCTTTCTCTCTCTCTGTACACCGATTCAGCAGGG	Y	N
CUFF.14889.1	chr3	22662130	22663356	834	4.62996	106	---NA---	441	758	+		MERRERRTLTERPRVEFMRSQSQANAPRRFHSSYYTVESFFILLCLTVSLLILPLILPPLPPPPFLLLFIPIGLLFVLLFMAYMPSQAQDVTSPYLECAETFSCT*	GAAGCAGGAAGTCCAAACTTGCTTACTTCTGGTATGATGACATGCAGTGTATCCACCCCAAAAGTCTCCTAAACACAGCTGCCCTTGCCCATGAACAAGACAACCTCATCCATATCATGATCAGAACCCCTCTTGCCAATCTCACTGCCTCCCTCTCTCATCTCTCCGTTGCTTCCTTTAGAGAAAGAGAAGACACCCAGGGCTCACATATGTTCCTTGATCTTTGAGAGTTGAGATTTTGAGTTGCCAAAGGGCTCCAAATTCCTGAAGCACATTTAGGAAGGTGCTGCAAAATCAGACAGGCAAACTTTTTGGTGATTGAGACTCTGTGACTTGTGAAGAACCTGAAAGCTGTATCAAAAGTCTGAAACTGAAGGAGCATTTCACTTGCACTCTGAG…	GAAGCAGGAAGTCCAAACTTGCTTACTTCTGGTATGATGACATGCAGTGTATCCACCCCAAAAGTCTCCTAAACACAGCTGCCCTTGCCCATGAACAAGACAACCTCATCCATATCATGATCAGAACCCCTCTTGCCAATCTCACTGCCTCCCTCTCTCATCTCTCCGTTGCTTCCTTTAGAGAAAGAGAAGACACCCAGGGCTCACATATGTTCCTTGATCTTTGAGAGTTGAGATTTTGAGTTGCCAAAGGGCTCCAAATTCCTGAAGCACATTTAGGAAGGTGCTGCAAAATCAGACAGGCAAACTTTTTGGTGATTGAGACTCTGTGACTTGTGAAGAACCTGAAAGCTGTATCAAAAGTCTGAAACTGAAGGAGCATTTCACTTGCACTCTGAG…	ATGGAAAGAAGAGAAAGGAGAACTTTGACTGAAAGACCAAGAGTGGAGTTCATGAGGTCCCAATCACAAGCCAATGCCCCAAGAAGATTTCATTCAAGCTATTACACTGTGGAATCCTTCTTTATCCTTCTCTGCCTCACAGTCTCACTGCTAATTCTTCCTCTTATATTGCCACCATTGCCTCCACCCCCTTTCTTGTTGCTGTTCATCCCAATAGGTCTGCTTTTTGTGCTACTGTTCATGGCTTACATGCCCTCACAAGCCCAGGATGTCACCTCCCCCTACTTGGAATGTGCTGAAACTTTCTCATGCACATGA	AATTGGCCAACTGCGCAGATTTTGTAATTTGTTTCAAATCTATTCTTAATAATGTTCAATTGCAGAGTAAAGTGGC	Y	N
CUFF.14915.1	chr3	22840962	22842109	1148	2.51987	65	non-ltr retroelement reverse transcriptase	233	427	-		MLKAINDSSLSLVSIVKAPNVLQDSPLLPVALKYVNAYLGYIQIEYRRRLRIWFSLHYKELKIC*	TGCTTATTTTAATGTTCTATGGACTTATTGTAAGAGAACATACTGCTTATTGTAAGAGAACTACCTCAGATTCTTTAACATTGAACTAAAATTGAGAATCTTTTGCAGCTTATTAATGACATGGAAGATTTCGATTACGGGTTGCAAGATGTCTTCTGTTGTTCAAAAGTTAAAGCTGCTAAAGAAAAAAAATTCTGAAGTACCGATTTTTTGCCAGAATTATTGATTAAAATATAAAGGTTCTCTTTTTACAAAAGAAGCTGCAAAGTAACTAAACTGATAAGAAATTACAGAGCTGAAAAAACCATCTGCTTAATATGACTCTCTAATTAGAATAATGCAAAAGCACAGGGTTGATTAGTTTCAGTCTTTAGATAACAGCCTAATTCTCTTTTACAA…	TGCTTATTTTAATGTTCTATGGACTTATTGTAAGAGAACATACTGCTTATTGTAAGAGAACTACCTCAGATTCTTTAACATTGAACTAAAATTGAGAATCTTTTGCAGCTTATTAATGACATGGAAGATTTCGATTACGGGTTGCAAGATGTCTTCTGTTGTTCAAAAGTTAAAGCTGCTAAAGAAAAAAAATTCTGAAGTACCGATTTTTTGCCAGAATTATTGATTAAAATATAAAGGTTCTCTTTTTACAAAAGAAGCTGCAAAGTAACTAAACTGATAAGAAATTACAGAGCTGAAAAAACCATCTGCTTAATATGACTCTCTAATTAGAATAATGCAAAAGCACAGGGTTGATTAGTTTCAGTCTTTAGATAACAGCCTAATTCTCTTTTACAA…	ATGCTGAAAGCAATTAATGATTCGTCTCTTTCATTAGTTTCTATAGTTAAAGCTCCAAACGTTTTGCAGGATTCTCCCCTATTGCCTGTTGCATTGAAATATGTAAATGCATATCTAGGGTATATTCAAATAGAATACAGAAGGCGATTAAGAATTTGGTTCAGTTTGCACTATAAGGAATTGAAAATTTGCTAA	TATTCAATAGACTCAAGAATTGCTTCAAAATTATCACAGGGCTCAAATTCCTTCAAAAGCAACTATCAAGATAGATTTGCTGGTAGCATACAACTCAATTCTTAAAGATATCAAGATACAACTCACTGCTAAGAAGGTATTTGACTTCTTTTCAAAATTCAAATAATTGAAGAACTCTAGGTTTGCAGATGACCTCTTACTCTTTTGTGATGAGAATTTAACTAACTCAGGA	N	N
CUFF.15121.2	chr3	24247866	24250294	1900	32.3406	443	---NA---	213	1541	+		MMNPASEFPSSPQQHQTTVTSTTEIQSRPIIDDMFQNSWEAAERGYETSSYYESKLKQILQFAFIDIIISSMALFAVFIGQRDLKGRANELHLLICGFLTTCSLLCGVTLMFFTINLLSRKNHSVQRGQHMTTVFLLVISCALLILTAAGFSTLLHKRSMFLAALLPGCLLLGTLVYFIVHAGDDHDQNSTGYASYKSELKHSLGLSFTVVSLAFSGLITTLIGTAKSHSDQALTINTKICIFQMFFAAMFGLLLMLLSSVPPSFKQQSTREFLTKLLKALSYSLLGSLALIAATAASAFLDVFLVLVLLPTPFLGVTLWFCIEWHSTQKQPHGPRTTTNVGHDLKLKLISKVATTTTSISFGGLMGLFSRFIGRKGSELQLKLCVLVMFFAFLSSFSV…	AGAAAAGAGAGACCGCGGAGGAAGCGTTCTCCATTTTGCTTCCTCTCTTTCACCGACGAAGCAGGAAGAAGAAGAAGGATCAGGAGACTTCCCTCCCTCACTCCTTATACACGAAAACCAGATCATAATCAGATACCAGATCATATCTGTCACTGCTTTCACCACTCCACCCTCTCTTGAACTCAGCTCTCGCCTTATCGGTCGAAATCTGCATGATGAATCCAGCATCAGAGTTTCCCTCAAGTCCTCAGCAACACCAAACCACTGTTACTTCCACGACCGAGATCCAGTCGCGCCCAATAATCGATGACATGTTTCAGAACTCATGGGAAGCTGCAGAAAGAGGTTATGAAACATCTAGCTATTATGAATCCAAGTTGAAGCAAATCCTACAGTTCG…	AGAAAAGAGAGACCGCGGAGGAAGCGTTCTCCATTTTGCTTCCTCTCTTTCACCGACGAAGCAGGAAGAAGAAGAAGGATCAGGAGACTTCCCTCCCTCACTCCTTATACACGAAAACCAGATCATAATCAGATACCAGATCATATCTGTCACTGCTTTCACCACTCCACCCTCTCTTGAACTCAGCTCTCGCCTTATCGGTCGAAATCTGC	ATGATGAATCCAGCATCAGAGTTTCCCTCAAGTCCTCAGCAACACCAAACCACTGTTACTTCCACGACCGAGATCCAGTCGCGCCCAATAATCGATGACATGTTTCAGAACTCATGGGAAGCTGCAGAAAGAGGTTATGAAACATCTAGCTATTATGAATCCAAGTTGAAGCAAATCCTACAGTTCGCCTTCATTGATATCATCATCAGCTCAATGGCACTGTTCGCAGTTTTCATAGGACAGCGAGATCTGAAAGGCCGTGCAAACGAATTGCACCTTCTCATCTGCGGCTTCCTCACCACCTGCAGTCTTCTCTGTGGGGTAACCCTAATGTTCTTCACCATCAATTTGCTAAGTCGCAAGAATCACAGTGTCCAAAGAGGCCAGCATATGACCACC…	GCACCACGAAAATTACTACTTACTTGCTGCTCGGGAAAATGCTCATGTCATGTTGAAGCCAGTGGGATTCGGTCATATCCTGAAAGATCACATGGAATGTGACCATTGCATTGGATTACAGTGTAAGTCTTTTTATTTGAGAAAAAAGCTAGAGAATTTGATTACAGCATCAGTTGTTGTCATCAAAAAAACATCCGAGACATGGCCCATATGGTTTTAGGGCTTGTCCATAAATAACATAAGATTGATGTATTGATTGCTCACTGTGTGCCCACAAGACTTCCAGAGACTTGTAGGGTTCATAGAGATGTGGTCCATATGTTTGAACTTTGGCTTGGCCAGCTCTATAAAAATTCGAT	Y	N
CUFF.15345.1	chr3	25503781	25506928	392	18.9254	107	---NA---	56	376	-		MDAIISKNSVRAAQIDPDGGVERGRERVPRRSRSQLANISSTRAAFWPGAGTRAPSAACPPDPDNTSQTTWSGESDPERTTIRTKSATSELRPQGEDPKPSRGRIR*	GTGATGGATTCTGAGAATGGATGCCATTATCAGCAAGAATTCCGTAAGAGCGGCTCAAATCGATCCTGATGGTGGTGTTGAAAGAGGAAGAGAACGAGTCCCGCGGCGATCGAGATCCCAATTAGCAAACATATCCAGTACGAGAGCCGCCTTCTGGCCGGGCGCCGGAACTCGGGCGCCCTCCGCCGCATGTCCACCCGATCCAGACAACACCAGTCAAACGACTTGGTCCGGGGAGTCGGATCCCGAGAGAACGACGATCCGGACCAAATCGGCGACCTCAGAACTGCGACCACAAGGTGAAGATCCAAAGCCTTCAAGAGGAAGGATCCGGTGAGGAGCGCAGAGGAAGTGATGCGCTAATCTAATCGCGTTTACATGGTAGGAAGGCC	GTGATGGATTCTGAGA	ATGGATGCCATTATCAGCAAGAATTCCGTAAGAGCGGCTCAAATCGATCCTGATGGTGGTGTTGAAAGAGGAAGAGAACGAGTCCCGCGGCGATCGAGATCCCAATTAGCAAACATATCCAGTACGAGAGCCGCCTTCTGGCCGGGCGCCGGAACTCGGGCGCCCTCCGCCGCATGTCCACCCGATCCAGACAACACCAGTCAAACGACTTGGTCCGGGGAGTCGGATCCCGAGAGAACGACGATCCGGACCAAATCGGCGACCTCAGAACTGCGACCACAAGGTGAAGATCCAAAGCCTTCAAGAGGAAGGATCCGGTGA	GGAGCGCAGAGGAAGTGATGCGCTAATCTAATCGCGTTTACATGGTAGGAAGGCC	Y	N
CUFF.1537.1	chr1	9928154	9929877	722	2.48974	52	---NA---	374	529	-		MILSHTTKGFSSARLSHSISAFGFTILGSSSTPNSQTNSSIKEILPNTPPT*	TGGCCGACATCTTAGTATCAAATAACTAATATCTCAATGTTATGTTCACTTCCATCATGTGTGGCTGACATGACGACACTCTCCAAATGTTACTGACCCGTTACATATTCTCTAGATTCGATTTAACACAATTTCACCTGGGATGGGGAATACGTGAAACAATCCCCGACATCAATACACGTCTATCAGTATAATGATCCTAAGTCACACTACAAAAGGTTTCTCAAGTGCGAGATTGTCTCATTCAATTAGTGCCTTCGGCTTTACCATTCTCGGCTCCTCATCGACACCTAACTCCCAAACTAACTCAAGCATCAAAGAAATTTTACCTAATACACCCCCGACGTAGTTTTGTAGGATTCGACATCTCCTGAATTTGGTTGTTCAGCTTACATCCCC…	TGGCCGACATCTTAGTATCAAATAACTAATATCTCAATGTTATGTTCACTTCCATCATGTGTGGCTGACATGACGACACTCTCCAAATGTTACTGACCCGTTACATATTCTCTAGATTCGATTTAACACAATTTCACCTGGGATGGGGAATACGTGAAACAATCCCCGACATCAATACACGTCTATCAGTATA	ATGATCCTAAGTCACACTACAAAAGGTTTCTCAAGTGCGAGATTGTCTCATTCAATTAGTGCCTTCGGCTTTACCATTCTCGGCTCCTCATCGACACCTAACTCCCAAACTAACTCAAGCATCAAAGAAATTTTACCTAATACACCCCCGACGTAG	TTTTGTAGGATTCGACATCTCCTGAATTTGGTTGTTCAGCTTACATCCCCTCGTATTCCGACTGAGCTCCTCCAATTGCTCAGACAGTCTATTAGGATCTTCAACCTCATGATCCGCTAATTAAAGGCTGGTTGCGTTGTATTAGATCATCCTCCTTTCCATGCTTATCTAACTCAGACCAACCTTCTTTTCTGCCTTTTCTCCAATTCGTTCCACAATATCTAGTTGTCCACACTGCATGTGTCCTATCAGAGCATGCCACTGGATATGCCAAGTAAATGGAAGGCTTGCATTGAACATATGTAAAGGTTCCTCCATGACCCTGCAAGTCAAGTCAACTTTCTATATTTATTTTTATTCAAATCGCATGGAC	Y	N
CUFF.1537.2	chr1	9928317	9929877	758	5.90268	82	---NA---	273	518	+		MRLKILIDCLSNWRSSVGIRGDVSCRCQSTFLSGTTKFRRCRILQNYVGGVLGKISLMLELVWELGVDEEPRMVKPKALIE*	CCAACTTGTATCTAGCATCAACTTCTGGAATCGGGGAGGAGCAGTTTGCTAGGATTCTACAGAATTTAGTGAAGGATGAGAGGTTTATTCTACTTGTGCCTTCTTCTTCTTCTTCTTTCAGTGGCATGCTCTGATAGGACACATGCAGTGTGGACAACTAGATATTGTGGAACGAATTGGAGAAAAGGCAGAAAAGAAGGTTGGTCTGAGTTAGATAAGCATGGAAAGGAGGATGATCTAATACAACGCAACCAGCCTTTAATTAGCGGATCATGAGGTTGAAGATCCTAATAGACTGTCTGAGCAATTGGAGGAGCTCAGTCGGAATACGAGGGGATGTAAGCTGTAGGTGTCAATCCACATTCCTTTCTGGAACAACCAAATTCAGGAGATGTCGAA…	CCAACTTGTATCTAGCATCAACTTCTGGAATCGGGGAGGAGCAGTTTGCTAGGATTCTACAGAATTTAGTGAAGGATGAGAGGTTTATTCTACTTGTGCCTTCTTCTTCTTCTTCTTTCAGTGGCATGCTCTGATAGGACACATGCAGTGTGGACAACTAGATATTGTGGAACGAATTGGAGAAAAGGCAGAAAAGAAGGTTGGTCTGAGTTAGATAAGCATGGAAAGGAGGATGATCTAATACAACGCAACCAGCCTTTAATTAGCGGATC	ATGAGGTTGAAGATCCTAATAGACTGTCTGAGCAATTGGAGGAGCTCAGTCGGAATACGAGGGGATGTAAGCTGTAGGTGTCAATCCACATTCCTTTCTGGAACAACCAAATTCAGGAGATGTCGAATCCTACAAAACTACGTCGGGGGTGTATTAGGTAAAATTTCTTTGATGCTTGAGTTAGTTTGGGAGTTAGGTGTCGATGAGGAGCCGAGAATGGTAAAGCCGAAGGCACTAATTGAATGA	GACAATCTCGCACTTGAGAAACCTTTTGTAGTGTGACTTAGGATCATTATACTGATAGACGTGTATTGATGTCGGGGATTGTTTCACGTATTCCCCATCCCAGGTGAAATTGTGTTAAATCGAATCTAGAGAATATGTAACGGGTCAGTAACATTTGGAGAGTGTCGTCATGTCAGCCACACATGATGGAAGTGAACATAACATTGAGATATTAGTTATTTGATACTAAGATGTCGGCCA	Y	N
CUFF.15640.1	chr3	27224719	27225778	929	1.52579	108	---NA---	590	913	+		MLSSTYCCCLKMFHLLLPFLQFGDGCLPPKFSLSHMISICLSDVLQTHNYIQIERNYLDCITLHAYVAYIVSLALMHQHMICRLDSISKLLEINTCLIEQVNHHHYV*	TATGTTTAGGACAACCATGGTGATATATGCAAGGCATGCATGCAGGTTAGATATTGCAATGTGCTTGATTGCAAAGGTATTACATGCTTCATGCTTAGTGCATGGTCAGGAAGGGTATGTTCCAGTTATGTAACTAAACAATTGTACTTATGCCTATGATAAATCATCTGCAAAGAAGAAGACTTGCATGTGAACACATTTGACAGCAACTTTGAATCACTTATTGTGTTAGTTCATCCCTTTCACCCACTTACCTAAATTTTAGTCCATGCTATTTGAATCTAGTTGATGATCTGATTATTTCGGTTTGCCTTTTTGCGAGGTAACTTTGTGAGAACTCTCTTTGGTTGAGGTTTATGAATGTCTAACATGCTGTGTTACCTGTCAAAGCAAAGGAAA…	TATGTTTAGGACAACCATGGTGATATATGCAAGGCATGCATGCAGGTTAGATATTGCAATGTGCTTGATTGCAAAGGTATTACATGCTTCATGCTTAGTGCATGGTCAGGAAGGGTATGTTCCAGTTATGTAACTAAACAATTGTACTTATGCCTATGATAAATCATCTGCAAAGAAGAAGACTTGCATGTGAACACATTTGACAGCAACTTTGAATCACTTATTGTGTTAGTTCATCCCTTTCACCCACTTACCTAAATTTTAGTCCATGCTATTTGAATCTAGTTGATGATCTGATTATTTCGGTTTGCCTTTTTGCGAGGTAACTTTGTGAGAACTCTCTTTGGTTGAGGTTTATGAATGTCTAACATGCTGTGTTACCTGTCAAAGCAAAGGAAA…	ATGCTATCTAGCACCTACTGCTGCTGTCTTAAAATGTTTCATTTACTACTACCATTTTTGCAATTTGGTGATGGCTGTCTTCCTCCAAAATTCTCTCTCTCCCACATGATCAGCATTTGCTTGTCAGATGTGCTCCAGACACATAATTACATTCAGATAGAAAGAAACTATTTAGATTGCATAACATTACATGCTTATGTAGCCTATATTGTATCATTAGCACTCATGCATCAGCACATGATATGTAGACTGGACTCTATAAGCAAATTGTTAGAAATTAATACATGCCTAATTGAACAAGTAAACCATCATCACTATGTTTAA	GTCACATAACAAGAAC	Y	N
CUFF.17111.1	chr4	6307722	6308684	867	3.93753	124	---NA---	211	582	-		MRGDERLDEPQPVESRSRSIFLLLLLLLLRRRLSALVWSLEFGIRERAGHRSRVRGGRHDRRRSDRDDAGCLHDDGSGRSLSLFSPSLVLSCSPGGGIGEWVYIDTQIYNPNPTQQKHVFGRR*	TACGGTATCAGGCAATCGTTATCTTGTTATTGGAAAAGAGAAAAACAAGGAGCGGCTGCGTATAACGTGGTCGACGAGATCGACTTCCGCAGGACGTAACCACGATTAAACAGCAGCATCACATGGAACATGTGCTTCTCGTTTCATTGTAAACACGAAAACAGGGGGAAGAAAATTACACCTTCTCCAACCACTAAACAGCAATGATCAAACGTAGTTGCACCGTCGAGAAGAATGATGTGCAATCATTGGTAGCAGCAAACGGTGCGCGGTCTCATCTCATCGATGCGCGGTGACGAGCGACTCGATGAACCGCAACCCGTCGAATCTCGGAGTCGATCCATCTTCCTGCTTCTGCTTCTGCTTCTCCTGAGACGACGACTCTCGGCCCTGGTTTGG…	TACGGTATCAGGCAATCGTTATCTTGTTATTGGAAAAGAGAAAAACAAGGAGCGGCTGCGTATAACGTGGTCGACGAGATCGACTTCCGCAGGACGTAACCACGATTAAACAGCAGCATCACATGGAACATGTGCTTCTCGTTTCATTGTAAACACGAAAACAGGGGGAAGAAAATTACACCTTCTCCAACCACTAAACAGCAATGATCAAACGTAGTTGCACCGTCGAGAAGAATGATGTGCAATCATTGGTAGCAGCAAACGGTGCGCGGTCTCATCTCATCG	ATGCGCGGTGACGAGCGACTCGATGAACCGCAACCCGTCGAATCTCGGAGTCGATCCATCTTCCTGCTTCTGCTTCTGCTTCTCCTGAGACGACGACTCTCGGCCCTGGTTTGGAGCTTGGAGTTTGGGATCCGAGAGCGAGCCGGACACCGCAGTCGAGTACGAGGCGGCCGCCATGATCGCCGTAGAAGCGACCGTGACGATGCCGGTTGCCTTCATGATGATGGTAGCGGCAGATCTCTCTCTCTCTTCTCTCCCTCTTTGGTCCTCTCTTGTTCTCCTGGTGGTGGTATAGGCGAATGGGTATATATCGATACACAAATTTATAATCCTAACCCGACACAGCAAAAGCATGTGTTTGGAAGGCGATGA	GAGCTGGCATCAGAACGCGTGTATGGTGGCCAACGCGACTACGTTGGCACACCGATCGTCCCACCCGATGAACATCAATCATTGTGCATATGTCCGTCCTAAATTTACCCTCGTCTTAAGAACACGTATGGAGACTGCCTCAAAATATTGACTCTACTCGGTAACATTGGACAAGCTTTTTTGTTCCCCAAGTAAAGCTTTCTTCGTGCC	Y	N
CUFF.17310.1	chr4	7473875	7476568	1469	5.59518	52	---NA---	1218	1373	-		MWKAASASLSLMPWRSCPTFLCHLGDCHRLEMISSSGLIQQDQVELPGIAF*	GTGCACATAAATATCATTTGTTTTATTGATGCCTTCACAGATCAAACTACAGAGCTTAATTCTGAAATGTAGGATCCTCCTCACTGCTTTTATGGTATGTGGAAAGCAGCATCAGCATCCTTGTCTCTGATGCCATGGAGGTCTTGCCCCACTTTTCTCTGTCACCTTGGTGATTGCCATAGACTTGAGATGATATCCTCCTCTGGTTTAATACAACAGGATCAAGTTGAGTTGCCTGGGATTGCTTTTTGATGTCTTAGCTGGTACCATCTTAATTAACCCATCTATAAGAATGCTGAGCTGCCAAGTACCAATGATCAATGTTCTGAAGCATCGAAAAGTGGTGGCTGCTTCAGGCAAGGTATACTTCAGCAAAAGTTACTTGGACATGTTCTGCCA…	GTGCACATAAATATCATTTGTTTTATTGATGCCTTCACAGATCAAACTACAGAGCTTAATTCTGAAATGTAGGATCCTCCTCACTGCTTTTATGGT	ATGTGGAAAGCAGCATCAGCATCCTTGTCTCTGATGCCATGGAGGTCTTGCCCCACTTTTCTCTGTCACCTTGGTGATTGCCATAGACTTGAGATGATATCCTCCTCTGGTTTAATACAACAGGATCAAGTTGAGTTGCCTGGGATTGCTTTTTGA	TGTCTTAGCTGGTACCATCTTAATTAACCCATCTATAAGAATGCTGAGCTGCCAAGTACCAATGATCAATGTTCTGAAGCATCGAAAAGTGGTGGCTGCTTCAGGCAAGGTATACTTCAGCAAAAGTTACTTGGACATGTTCTGCCATAAGCAAACAGATTTATGAACATTGGTTTCCTGTGGGTTCTCGAAGCTAACATGTTCACATTATATGGTCGCAGCTCACACCTTGCATAGTGCTACAACATCACACTGTACAAAGAAGCCATAGCAGATAGCGTATGATAACAACTATAGTATAAAGCTCCAAACTACCATAATTTGATTAATTAAAAGCTCATGTATCGAAGGATCCAAGAATTGCAACTCAAAAGTACCGGTAAGCTTGTGAGAAACAAA…	Y	N
CUFF.17560.2	chr4	9482120	9486328	2940	1.07111	131	---NA---	217	609	+		MKLEPVLFSRVSFPRSEDAFGSDKKKAGISLFPFTNLFCGGFCYCSPLLFHGVVSFLLQVSCVFDSGNYELTLRGTLSALSLSLSLSLCFVSICEVTDSRRLFEASQDHSFCLNYPFFYCLFIGFYFACR*	GTTTCTTGTTCTTGTTCTTTGGATATACATCTTTGAGCAAAGCTGGGATTTTGATGGCAGTCTTGAGAGCTGTGTTTCCTTTCCCTTTCTTTCTTTTTCTTCCTTGTGACTTTTGAGTCTTCTTTCATTTTTCTTCCATCGTTTGCCATCTTATCGCCAAAGTTCAGATTTTTTTGGGTCTTCAACGAATCCTACTTTCCGGTGTGGACGACAATAATGAAACTTGAGCCGGTTCTTTTTTCTAGGGTTTCTTTTCCAAGAAGCGAAGACGCTTTTGGATCCGACAAAAAGAAAGCTGGGATCTCTCTTTTCCCTTTCACGAATTTGTTTTGTGGTGGTTTTTGTTACTGCAGTCCCTTATTATTCCATGGAGTTGTCTCCTTCCTTCTTCAGGTTTCT…	GTTTCTTGTTCTTGTTCTTTGGATATACATCTTTGAGCAAAGCTGGGATTTTGATGGCAGTCTTGAGAGCTGTGTTTCCTTTCCCTTTCTTTCTTTTTCTTCCTTGTGACTTTTGAGTCTTCTTTCATTTTTCTTCCATCGTTTGCCATCTTATCGCCAAAGTTCAGATTTTTTTGGGTCTTCAACGAATCCTACTTTCCGGTGTGGACGACAATA	ATGAAACTTGAGCCGGTTCTTTTTTCTAGGGTTTCTTTTCCAAGAAGCGAAGACGCTTTTGGATCCGACAAAAAGAAAGCTGGGATCTCTCTTTTCCCTTTCACGAATTTGTTTTGTGGTGGTTTTTGTTACTGCAGTCCCTTATTATTCCATGGAGTTGTCTCCTTCCTTCTTCAGGTTTCTTGTGTTTTTGACAGTGGAAATTATGAACTTACACTTCGAGGGACCTTGAGTGCTCTCTCTCTCTCTCTCTCTCTCTCTCTTTGTTTTGTTTCGATCTGTGAAGTAACTGATTCCCGGAGGCTATTTGAGGCTTCCCAAGATCACTCCTTTTGCCTGAATTACCCCTTCTTTTATTGTCTATTCATTGGTTTCTATTTTGCTTGTAGATGA	TGATGAATGAATGGCCTTGTGGAAGGCCAAAACCAGGTCTTTGTAGAATTTTGGTACCACGGATGTGCAGCTAGGCCAACTTTCCACTTTTATTTTTTTCTTCCTTTTGTCTGCAAACATTGCATTGAATATTCTTGCCTGCTCATTTACTCTCAGTAGCTCTTGGTTTGTTGAAGAAAGTTCTCTCTTTTGTTGTACACCATGATAGTTTGGTTTGTCTTTTTTTAGATGTCAGGGTATGGGTAACTTGATCTTTATGGAGAATTGGATTTGGGGGTAATATTAATATGTCAAACACTTGATGCCCTTTTCAACCACGAGGAAATCATGGACATGTAGTTCCAAACTTCGAAACTTTATGTGGGAGAGTAGACAGCTCAGTTTTGGTTTTCCACATAT…	Y	N
CUFF.17676.1	chr4	10314668	10316631	710	3.10279	42	---NA---	222	347	-		MAACIFKAVISQYVLYVDSLLNSISAITKYLWTTKYNLILD*	CTTCCTATATCAATCACACCTTGATAATGCAGTCGATCTGACCACTGTGAAACACTATTGACTTTTGTCAGCTGGAGAACATTGCCTAGCTACACCGCTCAGCAATGGAGTTCAGATCATCCAAACGTGAAACATGGACTTTCTATTCCATATCAAAATTGTCTAGAGAGGCACCTCTGTATGGCTCCTTTACCAATGGCTTCCCACAATAAGCAAGTTAATGATTAACCATGCAACTGCTTCATATATGGCTTCTTTTCAATCTCCCAGTTCAGTAATTGTTTCTGCAAGACTGCAACTCTCTAAGATACCCAAAACAAAAGTCATTAAAACATACTCCTAATTTAACAACAGTGTCTGATCATGGCTGCATGCATATTCAAGGCAGTCATCTCACAA…	CTTCCTATATCAATCACACCTTGATAATGCAGTCGATCTGACCACTGTGAAACACTATTGACTTTTGTCAGCTGGAGAACATTGCCTAGCTACACCGCTCAGCAATGGAGTTCAGATCATCCAAACGTGAAACATGGACTTTCTATTCCATATCAAAATTGTCTAGAGAGGCACCTCTGTATGGCTCCTTTACCAATGGCTTCCCACAATAAGCAAGTTAATGATTAACCATGCAACTGCTTCATATATGGCTTCTTTTCAATCTCCCAGTTCAGTAATTGTTTCTGCAAGACTGCAACTCTCTAAGATACCCAAAACAAAAGTCATTAAAACATACTCCTAATTTAACAACAGTGTCTGATC	ATGGCTGCATGCATATTCAAGGCAGTCATCTCACAATATGTGCTGTATGTTGACAGTCTTCTTAATAGCATATCAGCTATAACAAAGTATTTATGGACCACTAAATATAATTTGATATTGGACTAG	AGAATGTGAGTTTGTTAGCATAAATAGTAAATTGGACTTCAGCTAGTTTGCTCCTGTTCTGCGCTACATAAGACTTTAAAAAGAGCAAGTAAATGAGATTAAAAACACACAGTGAATTGTTTGTGGATTGAGTATTTTTGTTACTTGGGCTCAAGATCAAGCATCATGAGCCGAATGGACCTTAGTTCCTACAAGGTTACTGCTATAAATTAGGATCTGAT	Y	N
CUFF.17833.1	chr4	11536778	11538346	1482	2.45874	196	---NA---	128	715	-		MGRLIQTAQKKAKEEEKVEHLAIHNENLAVFSTAKPTTGYESALRTSRGHRRSDKIYMESKTPPPIWRNAPPHPWHPPPTEHLVNQKAEDDIGPKQQGLRRTRAKKLASWDPSDEHGSRGMQTEIAANLIMSDAERDSQSSFASIRSTDGIGVSERRIDGGVLQQKRGSTSIFRPPNRARGTAPGRREEADETEM*	GGTGGTTCTCAACTGTCGCTGGTCCGGCGGAGGTGAATGGAAATAACGAGCCTGAAGTGAGGAGCGGTCCGGCGTCAGACTGCGCCTGGTAGGAGATGTGCGGCAAATGGTGGTCTCTCGTCGGTGACGGGTTGGCCGACCTGGAGGCGGATCTCGACCTCGAGGATTTGGCTTCCGAGGGGGAATGGTTTGCGATTCTGCCAGCTTCATCGGCGTCGTCTTCCTTGGAGGTTCTCAAGCTGTGCTTCTTTCCATTGCCGAGGGGAAGGACATCCGGGCTGCTTACTCTCTGGTACAACTCCCATAGATAGCATGAGAAGAAGACGACGATCGTCCACAGGGAGAAGGAAACCAAGTATAGATCCGTCGATTGCAAATCTGTTGAAAGCAAAAGAGTTG…	GGTGGTTCTCAACTGTCGCTGGTCCGGCGGAGGTGAATGGAAATAACGAGCCTGAAGTGAGGAGCGGTCCGGCGTCAGACTGCGCCTGGTAGGAGATGTGCGGCAAATGGTGGTCTCTCGTCGGTGACGGGTTGGCCGACCTGGAGGCGGATCTCGACCTCGAGGATTTGGCTTCCGAGGGGGAATGGTTTGCGATTCTGCCAGCTTCATCGGCGTCGTCTTCCTTGGAGGTTCTCAAGCTGTGCTTCTTTCCATTGCCGAGGGGAAGGACATCCGGGCTGCTTACTCTCTGGTACAACTCCCATAGATAGCATGAGAAGAAGACGACGATCGTCCACAGGGAGAAGGAAACCAAGTATAGATCCGTCGATTGCAAATCTGTTGAAAGCAAAAGAGTTG…	ATGGGCCGACTCATCCAAACAGCGCAAAAAAAAGCAAAAGAGGAAGAAAAGGTGGAACATTTGGCGATCCATAATGAAAACCTCGCGGTTTTTTCGACCGCAAAGCCCACTACGGGCTATGAGAGCGCCCTAAGAACCAGCAGAGGACATCGGAGGTCCGACAAAATATACATGGAAAGCAAAACCCCACCCCCCATTTGGAGAAACGCTCCCCCACATCCATGGCATCCGCCTCCGACCGAACATCTAGTCAATCAAAAGGCAGAAGATGACATCGGTCCCAAGCAACAAGGCCTCCGAAGAACAAGAGCAAAGAAGCTTGCCAGTTGGGACCCATCAGACGAACACGGAAGCAGAGGGATGCAGACAGAGATCGCAGCGAACCTCATCATGTCTGAC…	CGGTTTGCAGGAGAGGAAGAGATTTAGAAGAGGGGGAACGGAATTGGGTTAAGGAAAGAACGGCTCCATCTAACATTATATTACCGAAATACCCCTACCTCTAAAATTTAACGCCCCGATGCAAGGG	Y	N
CUFF.17833.2	chr4	11536778	11538346	627	3.78675	135	---NA---	128	532	-		MCGKWWSLVGDGLADLEADLDLEDLASEGEWFAILPASSASSSLEVLKLCFFPLPRGRTSGLLTLWYLIMSDAERDSQSSFASIRSTDGIGVSERRIDGGVLQQKRGSTSIFRPPNRARGTAPGRREEADETEM*	GGTGGTTCTCAACTGTCGCTGGTCCGGCGGAGGTGAATGGAAATAACGAGCCTGAAGTGAGGAGCGGTCCGGCGTCAGACTGCGCCTGGTAGGAGATGTGCGGCAAATGGTGGTCTCTCGTCGGTGACGGGTTGGCCGACCTGGAGGCGGATCTCGACCTCGAGGATTTGGCTTCCGAGGGGGAATGGTTTGCGATTCTGCCAGCTTCATCGGCGTCGTCTTCCTTGGAGGTTCTCAAGCTGTGCTTCTTTCCATTGCCGAGGGGAAGGACATCCGGGCTGCTTACTCTCTGGTACCTCATCATGTCTGACGCCGAACGAGATTCACAGAGCAGCTTCGCTTCGATTCGTTCGACAGATGGCATAGGGGTCTCGGAGAGGCGCATCGATGGCGGCGTCC…	GGTGGTTCTCAACTGTCGCTGGTCCGGCGGAGGTGAATGGAAATAACGAGCCTGAAGTGAGGAGCGGTCCGGCGTCAGACTGCGCCTGGTAGGAG	ATGTGCGGCAAATGGTGGTCTCTCGTCGGTGACGGGTTGGCCGACCTGGAGGCGGATCTCGACCTCGAGGATTTGGCTTCCGAGGGGGAATGGTTTGCGATTCTGCCAGCTTCATCGGCGTCGTCTTCCTTGGAGGTTCTCAAGCTGTGCTTCTTTCCATTGCCGAGGGGAAGGACATCCGGGCTGCTTACTCTCTGGTACCTCATCATGTCTGACGCCGAACGAGATTCACAGAGCAGCTTCGCTTCGATTCGTTCGACAGATGGCATAGGGGTCTCGGAGAGGCGCATCGATGGCGGCGTCCTTCAACAGAAACGCGGTTCTACTTCAATCTTTCGTCCTCCGAACAGAGCGAGAGGTACGGCGCCTGGAAGACGTGAAGAGGCGGACGAGACAGAA…	CGGTTTGCAGGAGAGGAAGAGATTTAGAAGAGGGGGAACGGAATTGGGTTAAGGAAAGAACGGCTCCATCTAACATTATATTACCGAAATACCCCTACCTCTAAAATTTAACGCCCCGATGCAAGGG	Y	N
CUFF.185.1	chr1	1297588	1300205	458	6.88486	69	---NA---	61	267	-		MTRLFENSKRMKQFCFMYHQCDLERVEKRRIGHGAAATGLDLTPSDPRQDRAIRRLMDRTQLDAIRRN*	GCACAATAGAAGATATAAGGTCAGTTATGAAATGAGGTACTCTGAATTCAGCAATTATTTAACATCCTTTTTTCTGTAAAATTTGAACTCATCGACGTCCGAGTTCTACAAATTCGTGCACCTCCCACCTCCCTGAGCAGGTAAAAGACACTCCGGCTGTGGTCAGACTTCAAGAATCACCTTCCGACCGAATGACCCGTCTCTTTGAAAATAGCAAAAGGATGAAGCAATTTTGCTTCATGTACCATCAATGTGATCTGGAGAGGGTAGAGAAGCGGCGGATCGGACACGGAGCGGCGGCGACGGGTCTCGATCTGACACCGAGTGACCCGAGGCAAGACAGAGCGATACGGCGGCTCATGGATCGCACGCAACTCGACGCCATTCGACGAAACTAGC…	GCACAATAGAAGATATAAGGTCAGTTATGAAATGAGGTACTCTGAATTCAGCAATTATTTAACATCCTTTTTTCTGTAAAATTTGAACTCATCGACGTCCGAGTTCTACAAATTCGTGCACCTCCCACCTCCCTGAGCAGGTAAAAGACACTCCGGCTGTGGTCAGACTTCAAGAATCACCTTCCGACCGA	ATGACCCGTCTCTTTGAAAATAGCAAAAGGATGAAGCAATTTTGCTTCATGTACCATCAATGTGATCTGGAGAGGGTAGAGAAGCGGCGGATCGGACACGGAGCGGCGGCGACGGGTCTCGATCTGACACCGAGTGACCCGAGGCAAGACAGAGCGATACGGCGGCTCATGGATCGCACGCAACTCGACGCCATTCGACGAAACTAG	CGAATTCGACTGGGGTTAGGGTTTCGCCGAGACTGGGAGAGCTTGCGGGGCCTATCCGCG	Y	N
CUFF.1858.2	chr1	11858729	11864831	2574	0.558797	74	---NA---	223	444	-		MKFKHDDWQKEKEPITFAVRVNRPNIRIFTRITGNSSRLLVNSMLGNVYKWNPSTHGMPSKLNLLSTWRSNNK*	CGCTATGAGTTGCAGATTGATTGAACCATGAGAATGTAATCATTGTTTAAATAAAAAACAAAACTATCATATATGTATATATGATAGTAGTTAATCTGTGGATTTCTTCAAAAAATGAGTTATCCTATAAAAAAAAAGCAGGACACATTTCTAACACTGGAGTGCTCAAGACATGTCCTGTTTAAAAACCTAAGGGTGGTTTTGTGAATAGATGAATGAACTCTGCTCTTTAGTGACCATAAGACTATGGAATCTTGTACTAAATCATTCTAGTCATATTGGATGCCTGATACAAGTAGTACTTATGCACTATATAGTAGAAGCATATCTGGTTATCTATACTGGTACTAAAACTGAGTTGCAGATGAAGCTCAGAGTGAAGCAATAAACATCATAATT…	CGCTATGAGTTGCAGATTGATTGAACCATGAGAATGTAATCATTGTTTAAATAAAAAACAAAACTATCATATATGTATATATGATAGTAGTTAATCTGTGGATTTCTTCAAAAAATGAGTTATCCTATAAAAAAAAAGCAGGACACATTTCTAACACTGGAGTGCTCAAGACATGTCCTGTTTAAAAACCTAAGGGTGGTTTTGTGAATAGATGAATGAACTCTGCTCTTTAGTGACCATAAGACTATGGAATCTTGTACTAAATCATTCTAGTCATATTGGATGCCTGATACAAGTAGTACTTATGCACTATATAGTAGAAGCATATCTGGTTATCTATACTGGTACTAAAACTGAGTTGCAGATGAAGCTCAGAGTGAAGCAATAAACATCATAATT…	ATGAAATTCAAACATGATGACTGGCAAAAAGAGAAGGAACCCATCACCTTTGCTGTAAGAGTGAATCGTCCAAATATCAGAATCTTCACCAGGATTACAGGTAACTCAAGTAGGCTCCTAGTTAATTCAATGCTTGGGAACGTGTACAAATGGAACCCATCTACTCATGGCATGCCATCAAAACTGAATCTTCTTTCAACCTGGCGAAGCAACAACAAATAA	AAGTGAGAAAACGGTTGCACGAAAGGGGGAAAACACGATTGGAAGGAAGAGATGCTAATGATTCATGGTGCCTCATCAAAGCTGAAGCTTTCTCCGCCCTCACGAAGCCGCCATAGAGACAAACCACCGAGGGCTCCTCTTCTCCATAAATTTTATTAGCTTACCACCAAACCCTAGTTAAAACCATCAAGAAACAAGGGAAAGCAAAGAAACTAAAGAAAC	Y	N
CUFF.18700.1	chr4	23292887	23294833	1369	6.29516	339	serine-aspartate repeat family protein	329	1345	+		MMVSGDKGHMKEEENEEVEEEEDGVAQHEIDDEEAEGVGDDDINEQDNEQGNEQDDQERADEEAEDAEEFFNEENRDDQVEVSELMDDQEPKEGSSQKSHEERNKRDDASGSAHQENQVTGTEDRIHSVDEEQLMNNEKDVETENTTGRKDNDSKDYNSTSVSVVFTMGNGTIQNDSLIINGTALEKNEQELSPADNQTKLQANSTIAISSDNQVKMLQTDSPIRITSNETKGKTNSVLIENVTPSGSSVHGQNTTIMLGSSEEDNSNLRRMVEEQLKKSNTSILQNSSEVLSAMSISVNKNRDTVEEDSTGISQRMVIEEARDARTGPSTLSASKMM*	TCTGCATCACCGTATGGTTGAAGGGAGACTAGTAAGAGAAGAGAAGAATCCCTGTTCCAGGTTCAGATACAGGGGGTGACTCCTCAGGTACTGAAGTGTTTAGCTCTTTGTGGTTGGTCAATCCTTTAATTGGACAGCCTATAGAACTCCCGGGAGCTGTTTTGGGAGATCAGCACCATGATGAGGCAGGCATCTAGTAGGAATCAAAGGAACAAACGGATAAAAGAAGAAGTCATTGGATGAGCATGACTCGACGATATTGAACAATGTGGTCGATGGCCAGCTGGAAATTTTAGACCTTGGTAGGAAGGACCTCCCACATGAGAAGATGATGGTTTCTGGGGATAAAGGCCATATGAAGGAAGAAGAAAATGAAGAGGTCGAGGAGGAAGAAGATGG…	TCTGCATCACCGTATGGTTGAAGGGAGACTAGTAAGAGAAGAGAAGAATCCCTGTTCCAGGTTCAGATACAGGGGGTGACTCCTCAGGTACTGAAGTGTTTAGCTCTTTGTGGTTGGTCAATCCTTTAATTGGACAGCCTATAGAACTCCCGGGAGCTGTTTTGGGAGATCAGCACCATGATGAGGCAGGCATCTAGTAGGAATCAAAGGAACAAACGGATAAAAGAAGAAGTCATTGGATGAGCATGACTCGACGATATTGAACAATGTGGTCGATGGCCAGCTGGAAATTTTAGACCTTGGTAGGAAGGACCTCCCACATGAGAAG	ATGATGGTTTCTGGGGATAAAGGCCATATGAAGGAAGAAGAAAATGAAGAGGTCGAGGAGGAAGAAGATGGAGTAGCTCAGCATGAGATAGACGATGAGGAAGCTGAAGGGGTTGGAGATGATGACATCAATGAGCAAGATAATGAGCAAGGCAACGAGCAGGATGATCAAGAGAGAGCAGATGAGGAAGCTGAAGATGCAGAAGAGTTTTTTAATGAGGAAAACAGGGATGATCAAGTTGAGGTATCTGAGCTGATGGATGACCAAGAACCCAAGGAGGGTTCTTCCCAGAAGTCACACGAAGAAAGAAATAAAAGAGATGATGCTTCCGGTTCTGCGCATCAAGAAAACCAGGTGACGGGAACAGAAGATAGAATTCACAGTGTGGATGAGGAGCAA…	AGGATACAGAAGACGAAGGCACAG	Y	N
CUFF.18797.1	chr4	23787940	23788699	760	2.68777	56	methyltransferase family protein	157	324	-		MIKVSDTRGGKGRLKKTLIETKNKDLSTLNLTNLTKYTTFYRSQWSQKIHVANSK*	GATCAATTATATTTGCATGTGTTATCATGACCCATGACACAAGATTTTCAATTAGTTAAGTTGTCTTCTTGCATTAGTTAGGTTAATATTTGTTTGGTTATGATATATTTTACAGTAAGATCGTGCATCTGAATACATTACTAGTTTTTGGTTGAATGCTGGTAGATAGGCTGCTAAAGATTGCTTGATATTCTCAAGATAAACTTTGACATGGATTGCTAAAGATATTTTTTGGAAGAAACAAATCAGCGAGATCCTTAACTATGTAAACTGATTAACTGAAGAGCATTTCCTGTTGAATATGAACAACTGCATATCATTTATTTATGAACAACTAGGTATTATTTCAATAGGAAATAAGATGAGATAAAATCATTTAAGCTGGTATGAGCATGTACT…	GATCAATTATATTTGCATGTGTTATCATGACCCATGACACAAGATTTTCAATTAGTTAAGTTGTCTTCTTGCATTAGTTAGGTTAATATTTGTTTGGTTATGATATATTTTACAGTAAGATCGTGCATCTGAATACATTACTAGTTTTTGGTTGAATGCTGGTAGATAGGCTGCTAAAGATTGCTTGATATTCTCAAGATAAACTTTGACATGGATTGCTAAAGATATTTTTTGGAAGAAACAAATCAGCGAGATCCTTAACTATGTAAACTGATTAACTGAAGAGCATTTCCTGTTGAATATGAACAACTGCATATCATTTATTTATGAACAACTAGGTATTATTTCAATAGGAAATAAGATGAGATAAAATCATTTAAGCTGGTATGAGCATGTACT…	ATGATTAAGGTTAGTGACACGAGAGGAGGTAAAGGAAGACTTAAAAAGACCTTAATAGAAACTAAAAATAAAGATTTAAGTACTCTTAACTTAACTAACTTAACTAAATATACGACTTTTTATCGATCTCAATGGTCGCAAAAGATTCATGTAGCTAACTCTAAATAG	TTGGGACTTGCGATTTTGTTGTTTTTGTTGAATATGAACAAACTTGGTAGGGTGATTGGGTTGATGGACTCAATTGTTAATGAGTTTAAATCTTTGAAGTTAATGGAACTAAATTGATCTCTGGCTTACTTAACCTTGTCTGATTAACTTTATGGT	N	N
CUFF.19088.1	chr4	25660726	25661507	716	159.111	151	---NA---	167	619	-		MASRAPALALAISFALLATCIAQSPASSPTATPPPASSPPPAAAPPPVATPPPATPPPVATPPPAVVPTASPPPAPVAPTVAPTPSTPTTPSPAPATKSPSSSPSPSPTTPSAPAPAPTTSTPADGGSGAYVHGVSMGVVALLGGVALLM*	AAAATCACAAGCACGCCTTCTCTACGGCTCTTCCTCTCGCCAGTAGCCCACTCAGAGGCAGTGAGAGAGAGAGAGAGAGAGAGAAGAGGGGCGAGCAATGGCTTCCCGTGCGCCCGCTCTGGCTCTAGCCATCTCCTTCGCCCTCCTCGCCACCTGCATCGCCCAGTCCCCGGCTTCGTCCCCCACCGCCACCCCTCCACCCGCCTCGTCCCCTCCTCCGGCCGCCGCCCCTCCTCCAGTCGCCACTCCGCCCCCCGCCACCCCTCCTCCCGTCGCCACTCCACCCCCGGCCGTGGTCCCCACGGCGTCGCCGCCCCCTGCACCTGTCGCTCCCACGGTAGCTCCTACTCCTTCCACGCCGACGACCCCTTCGCCGGCTCCCGCGACGAAGTCGCCCTC…	AAAATCACAAGCACGCCTTCTCTACGGCTCTTCCTCTCGCCAGTAGCCCACTCAGAGGCAGTGAGAGAGAGAGAGAGAGAGAGAAGAGGGGCGAGCA	ATGGCTTCCCGTGCGCCCGCTCTGGCTCTAGCCATCTCCTTCGCCCTCCTCGCCACCTGCATCGCCCAGTCCCCGGCTTCGTCCCCCACCGCCACCCCTCCACCCGCCTCGTCCCCTCCTCCGGCCGCCGCCCCTCCTCCAGTCGCCACTCCGCCCCCCGCCACCCCTCCTCCCGTCGCCACTCCACCCCCGGCCGTGGTCCCCACGGCGTCGCCGCCCCCTGCACCTGTCGCTCCCACGGTAGCTCCTACTCCTTCCACGCCGACGACCCCTTCGCCGGCTCCCGCGACGAAGTCGCCCTCGTCGTCGCCGTCTCCTAGTCCCACCACGCCCTCTGCGCCTGCGCCGGCGCCGACTACCTCGACTCCTGCCGACGGCGGTTCTGGGGCTTACGTGCAT…	AGACTAGAGAGTGCCGTTTGACGTTGGTGCCATCGATTTTTGTGCTTTGATTGAGTTCATGGATTCTATGTATTATTTGGTGTAATAACTCTTATCTACATTTCATTCTTCCTCGTTCTTCATCTCCTGTGTGATTTCGTGGATGCAATCATATCAGAGGTCTTCC	Y	N
CUFF.19139.1	chr4	26005598	26006488	700	2.53117	109	---NA---	155	481	-		MPHPLFLPSILFARTIHCMPPHNSHKTTCWYTTQYELLPSPTTPSASAPRQQHEQMCLTRPSPFRSSSPPAASLYSPNSSEIERFESVPMALNSSESDTCRKFCAARL*	TTTTCTTTACTTATAGTTTGTGTGTCAGAGAGAGAGAGAGAGAGAGAGAGAGAGGGAATAATAATCCATCCTCCTCCTCGGTCTTCTTGTCCATGTGTTGGTGGCTTCTTCGCCAAGGCCGGCCATTGATGATGCAGTGGTCAGTCCACCTCAAAGCGCTCGAGGCCATGTGTGGCTCGTCACTCACCACGAGAGGTCTCCCCCCCTCGCAGATGGCCGATGCCCCACCCTCTGTTTCTTCCTTCCATCTTATTTGCACGTACCATTCACTGCATGCCTCCACATAACTCACACAAGACAACCTGTTGGTATACCACCCAGTACGAGCTGCTCCCCTCACCTACCACCCCTTCTGCCTCTGCTCCGAGACAACAGCACGAGCAGATGTGCCTCACGAGG…	TTTTCTTTACTTATAGTTTGTGTGTCAGAGAGAGAGAGAGAGAGAGAGAGAGAGGGAATAATAATCCATCCTCCTCCTCGGTCTTCTTGTCCATGTGTTGGTGGCTTCTTCGCCAAGGCCGGCCATTGATGATGCAGTGGTCAGTCCACCTCAAAGCGCTCGAGGCCATGTGTGGCTCGTCACTCACCACGAGAGGTCTCCCCCCCTCGCAGATGGCCG	ATGCCCCACCCTCTGTTTCTTCCTTCCATCTTATTTGCACGTACCATTCACTGCATGCCTCCACATAACTCACACAAGACAACCTGTTGGTATACCACCCAGTACGAGCTGCTCCCCTCACCTACCACCCCTTCTGCCTCTGCTCCGAGACAACAGCACGAGCAGATGTGCCTCACGAGGCCTTCGCCTTTCCGTTCTTCCTCCCCCCCTGCTGCTTCTCTTTATTCCCCAAACTCCAGTGAGATTGAACGATTTGAGAGTGTTCCCATGGCATTGAACTCCTCTGAATCTGATACCTGCAGAAAATTTTGTGCAGCGAGGTTATAA	TGAAGCTCCAGAATAGTACTCATCTCTATAAACTAGTCTTTGCCATTGGGCAAAGATACCATTAACAAGGAAAACCAAGTTAACATGTTCAATCAGTTGCTCAACTATCAAAAAAGTTGACAAAGACTTTTAAGCATATCATATATCATCTATC	Y	N
CUFF.1928.1	chr1	12345252	12346788	627	2.40235	49	---NA---	224	370	-		MHSFLINYALSISESIMTKITSDNGWKLRPFSRVCSGPQKNIFSFYFW*	GGGTGGCTCAACGCACAAAACTCCCACGGCATGATTTAGAAATGATCAAAATACATCATCTAATCCCTGCTTCTCGGTTTCCACTATGAGTAAATTATGTTCAATTGTGCAATCAAATTAAGACTATCAACAATTGGGCAACCAACAACAGACAGCCGTATCACCGACAACAGATACTGGTAGACCAACAAATTTAGATAGCGATATAGTTGTTTTAATCACACCCATTTGCCTCTCCAAAAATCACTGTTCTTGGCATGCATTCCTTCCTCATCAACTATGCCCTCAGTATCTCAGAAAGTATCATGACTAAGATCACATCTGACAACGGATGGAAACTGAGACCTTTTTCTAGAGTTTGTAGTGGTCCTCAGAAGAATATATTCTCTTTTTATTTCT…	GGGTGGCTCAACGCACAAAACTCCCACGGCATGATTTAGAAATGATCAAAATACATCATCTAATCCCTGCTTCTCGGTTTCCACTATGAGTAAATTATGTTCAATTGTGCAATCAAATTAAGACTATCAACAATTGGGCAACCAACAACAGACAGCCGTATCACCGACAACAGATACTGGTAGACCAACAAATTTAGATAGCGATATAGTTGTTTTAATCACACCCATTTGCCTCTCCAAAAATCACTGTTCTTGGC	ATGCATTCCTTCCTCATCAACTATGCCCTCAGTATCTCAGAAAGTATCATGACTAAGATCACATCTGACAACGGATGGAAACTGAGACCTTTTTCTAGAGTTTGTAGTGGTCCTCAGAAGAATATATTCTCTTTTTATTTCTGGTAG	ACTGTTTTGCTTTTGCAGTCCAGTGAAGGATGTTGGTTAGAAGAACATGGGTACCCCTTTATACCCATCTTAGGGCTGTCTCAGAGTTAGTCTAGAAAGTTTATGACAGATAGCAAGGCATGTTCAAATTGCCATAACCAGCCTGGAAGTCTTCCAGCAACTCATCTGATTACGGGAAAAGGCAAGATGAATAGAAAGCCCACGATTCAATAACTCATTCTTC	Y	N
CUFF.19557.1	chr4	28333026	28333740	626	1.85223	102	---NA---	281	586	+		MIVCTSFQKVKVSDVKLLISFIRRNDRVPVLTVGLLLTNTVRYIPTRISRQYLDWSAHKAAAENPGTEQHHHPPSGSERGEDRRKEKKSITVCGTWFSCGF*	GGGGCTTTCTTCAGTTTTAGAGAAAAGGTGTGCTAGAATCCCCTTTGGCTATGCTTCTGCTTTGCTAATGGATAAGAACTCAGAACAGAGGATATTCCTGCAGAATTCACATCGGTTTCTGAGTCTTACATGGAGCAGCAGGCTGTGGGAGTCGAATGAACTGTGAGTTAATGCTGGGTTTCTATGCCAAGTTATTTCCCCTCTGTCTTAATCAAGAGAATAAGATAACTGCAACCTAGCTTAGATGATGTCTCTTTCATGATCCACAACCAAGACAACAATGATCGTCTGCACTTCTTTCCAGAAAGTTAAGGTGTCAGATGTCAAACTGCTGATTTCTTTCATACGAAGAAATGACCGAGTCCCAGTTCTTACTGTTGGTTTATTGCTCACCAATAC…	GGGGCTTTCTTCAGTTTTAGAGAAAAGGTGTGCTAGAATCCCCTTTGGCTATGCTTCTGCTTTGCTAATGGATAAGAACTCAGAACAGAGGATATTCCTGCAGAATTCACATCGGTTTCTGAGTCTTACATGGAGCAGCAGGCTGTGGGAGTCGAATGAACTGTGAGTTAATGCTGGGTTTCTATGCCAAGTTATTTCCCCTCTGTCTTAATCAAGAGAATAAGATAACTGCAACCTAGCTTAGATGATGTCTCTTTCATGATCCACAACCAAGACAACA	ATGATCGTCTGCACTTCTTTCCAGAAAGTTAAGGTGTCAGATGTCAAACTGCTGATTTCTTTCATACGAAGAAATGACCGAGTCCCAGTTCTTACTGTTGGTTTATTGCTCACCAATACGGTCCGGTATATTCCCACGCGTATTTCTCGCCAATACCTTGATTGGAGTGCACACAAGGCTGCCGCAGAGAATCCAGGCACCGAGCAGCACCACCACCCACCCAGTGGATCGGAAAGGGGAGAAGACCGCAGGAAGGAGAAGAAGAGTATTACTGTTTGCGGCACGTGGTTTTCATGCGGATTCTGA	AATTAACGAGGCAAGAAAAACAATAATCATTATTTTTTGG	Y	N
CUFF.20490.1	chr5	4114936	4116133	1112	1.39657	60	---NA---	651	830	+		MMIEVADELKMLIWMCNSPSEDHRILCHEEVNIRDLRLCWSIVVFRKKSFLLMILYRHD*	TTCCATTCTTAAACCCATGGGCATAAGCTTATCAATGGACCCATGTGAATGGTTGTTCAAATCCACAATCTTGTGGGTGATTAATCAGTGGATGACACCATCCAACCTTGTGAGAAGATATGAAAGATGATTTATATTTCATGATGATTGGATGTTTCACCAGCAGTCTGACAAGTGGGTGTAAAAATGCATTTCTGCACATTAAACATTTTATTCACTCTTTTATTAATTTTGGCCATGCATGTTCCAGTCTTTCTACAATGTTATTCCAATAATGTCTGTAGAAATATCCTAAATTTGTAGGTTGACATTGTTCAACAGAAAATTTCAAATTTGATGGTCAATTATGATCAAGCTAGAAGCTTTTTGTGGAGAAAAAAAAGTTTGGGCAATTGCTAA…	TTCCATTCTTAAACCCATGGGCATAAGCTTATCAATGGACCCATGTGAATGGTTGTTCAAATCCACAATCTTGTGGGTGATTAATCAGTGGATGACACCATCCAACCTTGTGAGAAGATATGAAAGATGATTTATATTTCATGATGATTGGATGTTTCACCAGCAGTCTGACAAGTGGGTGTAAAAATGCATTTCTGCACATTAAACATTTTATTCACTCTTTTATTAATTTTGGCCATGCATGTTCCAGTCTTTCTACAATGTTATTCCAATAATGTCTGTAGAAATATCCTAAATTTGTAGGTTGACATTGTTCAACAGAAAATTTCAAATTTGATGGTCAATTATGATCAAGCTAGAAGCTTTTTGTGGAGAAAAAAAAGTTTGGGCAATTGCTAA…	ATGATGATTGAGGTTGCTGATGAGCTTAAAATGTTGATCTGGATGTGCAACTCTCCATCAGAAGATCACAGAATCCTCTGCCATGAAGAAGTCAACATCAGAGATCTTCGACTTTGCTGGTCCATTGTTGTTTTCCGAAAGAAAAGCTTCCTTTTGATGATTCTATATAGGCACGATTGA	GGTTGATGCTACTTTGTCCAAAGAAGAAGATGAGAGCTGCTTTGATGCAATGGCTTCAAGGAATGGACTTTGACCAGTTGATATGGACTAAGCTGGAATCAGACAACTCATGAAGTTGTATGACTTTGATGTTGGATTATGATATGATAGAAATATAGTCTGTCTGCTTGAAGGTTGAGGTTGCTTGCTTGCCACAGTGGTTTCTCTTCATTGATCATGTCCATGGGAGAGAGAGTTGAGCTACCCAGTTGTTGGATCCCTCCCTGGAGAGCAAGAAAAGAT	Y	N
CUFF.2076.1	chr1	13242189	13245110	1558	2.99066	76	---NA---	763	990	-		MSQERRTDNACTCMLRFSAMEMCHLAVSCLLVPQYPHHVLPRLRWHSLLSCIFISELEWSLVLCLTKTKNLHFAP*	TACCAGGACTCCTACATACCGATATATTTGCATCATCAGTGAGACACGAGTACAAACCCTAACTTTGCACCTTATTCCATGCCCGATCCTCCAATCCTAGAAGCACACAAGGAAGGAGGTACGTATCAATCATCCAGGAACCACGATGACCACATGGAAGTTGAAAGAGAACAGCGAATGGAGGTGTAGATAGCTTCGCATACCATATATCCTCGGCCATGATCTTCTCAGGTGAGGTTGAGGCCGATATCAAGTGGGATGACCAAACGAGGGAAGAGAAAGGAAATCAAGACGCGGATGCCGTTATTCGAGCGATTCGCCCATCGACCCTGCGCAAGTAGGGTGGATCTTTTTACCGATTCATCCCGGCTTTGGACCATCGGATCACCATTACAATCC…	TACCAGGACTCCTACATACCGATATATTTGCATCATCAGTGAGACACGAGTACAAACCCTAACTTTGCACCTTATTCCATGCCCGATCCTCCAATCCTAGAAGCACACAAGGAAGGAGGTACGTATCAATCATCCAGGAACCACGATGACCACATGGAAGTTGAAAGAGAACAGCGAATGGAGGTGTAGATAGCTTCGCATACCATATATCCTCGGCCATGATCTTCTCAGGTGAGGTTGAGGCCGATATCAAGTGGGATGACCAAACGAGGGAAGAGAAAGGAAATCAAGACGCGGATGCCGTTATTCGAGCGATTCGCCCATCGACCCTGCGCAAGTAGGGTGGATCTTTTTACCGATTCATCCCGGCTTTGGACCATCGGATCACCATTACAATCC…	ATGAGTCAGGAAAGACGAACAGATAATGCATGTACATGTATGTTGAGGTTTTCAGCTATGGAAATGTGCCATCTTGCTGTATCTTGTCTCTTGGTGCCACAGTATCCCCACCATGTCCTCCCACGATTGAGATGGCACTCCTTACTGTCCTGCATTTTCATCTCTGAGCTGGAATGGTCGCTGGTCCTCTGTCTCACAAAAACAAAAAACTTGCACTTTGCACCATAA	GCATTGAGTCCACAATAAATTGATCCATCTGCCTTGTGTTCTGTCTATTCTTCTTCAAAGCCATCAAAGACGCTGCCATCCCCTGGATTTAATTACAATCCCCGTTCACGAGATTCCGCTATACATGGGGTTCTCGAATCGAATCCACAATCCATTAATTTTATCATATGTCATTGATCCAAAATAATTAATCTCTCTTCTTCCTCCTCCTGGAGCCAAAAATGTAAACCTGCTGTTAGTGAGCAATGGATCTTTGTTCGAGTTAGAAGCCAAGTAATTGTCACGAAAGACGAACAGATAATGGTATATGTATGTTGAGGTTTTCAGCTATGAAATTGTGCCATCTTGCTGTATCTTGTCTCTTGGTGCCACAGTATCCCCACCAAGTCCTCCCACAAC…	Y	N
CUFF.20993.1	chr5	6915103	6916401	1169	2.06443	164	---NA---	87	578	-		MEKNWYLEESDTQVPENSDEPMNSSSDVSSTTSSSSVGKSGNQFPHVAGMMRGVILLTACFHASWRRMPWPTVCPRQNPAMIDGRVILHGVRASSDIQLEFHKQRVVVYEMKIWLHAAKAIRENPYSIKEMATGDDRVIALKIITIHLWLMPVLGSDVYRDSI*	CAGAAGCTGCCGATGGAGTTGGATGATGAGCAGAGCAATTTTGGCAACACTAACTCGAATTCGGAACAGAAGAATCTGATGTTGATTCTGAGACTGGAGTCTGCAGAAAATCTAGCTTCTTCCTGTTTTGCTCCTACAGGCCAAGAGGTATTCTTGCTGTAGCTCATCCTTCTTTAGATTAAAGCTCATGACATTGTGTTATCTTGACAAATTACCTTATTCTCTTATGCCCATTGTTCATAAGGTCATTGAGGTATTTCAACTTAATTTTATTTGTCCTCAAACTAGCATGATTCAAGTGTTCTTCGCCATTGATTTTGATAGTAGAATTGCTTGGCTTCTGTCTTATTGCAGGTGGAAGCTCCGGAAACAAACTACACGATCGAAGCAAATGAAACG…	CAGAAGCTGCCGATGGAGTTGGATGATGAGCAGAGCAATTTTGGCAACACTAACTCGAATTCGGAACAGAAGAATCTGATGTTGATTCTGAGACTGGAGTCTGCAGAAAATCTAGCTTCTTCCTGTTTTGCTCCTACAGGCCAAGAGGTATTCTTGCTGTAGCTCATCCTTCTTTAGATTAAAGCTCATGACATTGTGTTATCTTGACAAATTACCTTATTCTCTTATGCCCATTGTTCATAAGGTCATTGAGGTATTTCAACTTAATTTTATTTGTCCTCAAACTAGCATGATTCAAGTGTTCTTCGCCATTGATTTTGATAGTAGAATTGCTTGGCTTCTGTCTTATTGCAGGTGGAAGCTCCGGAAACAAACTACACGATCGAAGCAAATGAAACG…	ATGGAGAAGAATTGGTACCTTGAGGAATCTGATACGCAGGTGCCAGAGAACAGTGACGAGCCTATGAACAGTTCCTCTGATGTATCTTCCACGACGAGCAGTAGCAGTGTAGGCAAATCAGGGAATCAGTTTCCGCATGTAGCTGGGATGATGCGAGGAGTAATCCTTCTTACAGCATGCTTTCATGCTTCATGGAGGAGGATGCCTTGGCCGACGGTTTGTCCAAGACAAAATCCAGCGATGATCGATGGAAGAGTAATTCTGCATGGTGTCAGAGCTTCTTCAGATATCCAATTGGAATTCCACAAGCAAAGAGTTGTGGTCTACGAGATGAAGATATGGTTGCATGCTGCAAAAGCAATCAGGGAGAACCCCTATTCCATAAAAGAAATGGCTACC…	TCGCTCCTGTAGGTGGACGTCCTTTGCTGCCATGGCTTGGGTTTGCATCTGTAAGATTGTAAGCTCACCTAAGTTTAAGCTTATTT	Y	N
CUFF.21358.1	chr5	9109418	9111833	1192	1.64435	95	---NA---	719	1003	+		MLSGELGRNTPSSRATVEAQDMNGIWKLEASQGANHSSDMLLYQPQCKPIMLDINPHHSELNLPCMHVLHRCCSTLMDQQQPENSHLCNRVYEI*	CATGATTGACACTTGCATGTAGTGGTCTACTTGGAACAGTGGAATTATTTGCTTTTTGGACTTCAAGAACAATTTGTCTAGAAATGCCAGGGATCTGCTTTATCTGCTATAGTTTACAGGCTCTTCCTAAGAAAGCATATCATGAATGAACTCTTATGAGCTGAACTGTTCTGGTAAACTTAGATTTTAAGATCATAATAGTTCGATCATGATATCTTCCAGTGAACTTAGATTTTGAGATGAAAAGGAAAACAAATTAGATTTTGAGATAACGAGTTGTAATATGCCCAGAGTTGCAGGCAGCTGTAAAAAGAATTTGCATTTTTTGTATTGTGCTATGTAGCTATTACAAGATAGCAAGATTGTGACATCATACAGAATGAGGTGGGGGCTGATTTA…	CATGATTGACACTTGCATGTAGTGGTCTACTTGGAACAGTGGAATTATTTGCTTTTTGGACTTCAAGAACAATTTGTCTAGAAATGCCAGGGATCTGCTTTATCTGCTATAGTTTACAGGCTCTTCCTAAGAAAGCATATCATGAATGAACTCTTATGAGCTGAACTGTTCTGGTAAACTTAGATTTTAAGATCATAATAGTTCGATCATGATATCTTCCAGTGAACTTAGATTTTGAGATGAAAAGGAAAACAAATTAGATTTTGAGATAACGAGTTGTAATATGCCCAGAGTTGCAGGCAGCTGTAAAAAGAATTTGCATTTTTTGTATTGTGCTATGTAGCTATTACAAGATAGCAAGATTGTGACATCATACAGAATGAGGTGGGGGCTGATTTA…	ATGTTGTCAGGAGAGTTAGGCAGGAATACACCCAGCTCCCGAGCAACAGTGGAGGCACAAGACATGAATGGGATATGGAAACTAGAAGCATCACAAGGTGCTAATCACTCCTCGGATATGCTTCTTTACCAACCTCAGTGCAAGCCTATCATGCTTGACATAAATCCTCACCATTCTGAGTTGAATCTTCCCTGCATGCATGTATTACATCGTTGTTGTAGTACATTAATGGATCAACAGCAGCCAGAAAACTCGCATCTGTGCAATAGAGTTTATGAGATTTAA	GAGGATATTACCATCAGGTGTTTGAATGGGGAGTTCAGCACCTCTTGCCAGTGTACTCTGGTCCTCTGAAATCTGTCTGCAAGCTGCTGCTCTCAGCTCAAGCGTCGCAGCTCCTCTCAAACCTGTAGCAATTACCACAAAGGGTGCATTCTTTATTTGATGTGCAAAGAACAAAGATTTGGAAGACTG	Y	N
CUFF.21378.1	chr5	9177937	9178865	783	3.39871	84	---NA---	507	758	-		MDSKKIEGSIPHIRTVCSLFATYALLTLVVVVWHFVCPSKPCFSSSHVGPGHAQGGNSNRKNTKYTSNLNHISVRQSKACCDL*	GTTACAAGGGTGGTAATGATTCCCGATGGATTCTAAAAAGATTGAAGGTTCAATTCCTCATATCAGGACTGTGTGCTCGTTGTTTGCAACTTATGCACTTCTCACCCTTGTGGTGGTTGTTTGGCACTTTGTGTGCCCATCCAAACCTTGTTTCTCTTCCTCACATGTGGGGCCAGGTCATGCCCAAGGTGGCAACAGTAACAGAAAAAACACGAAATATACATCAAACTTAAATCATATTTCTGTGAGACAAAGTAAAGCATGCTGTGATTTATGATGGTGCAGTTGGTTTAGAAGGCATTAATTTAATTTATCACAAAGTGGTATAGCCAAACAAAACTATCCATAGTCAAACTCATTCAGACTGAATTAAGATCTCAGGAAACAATCTCTTCAGTG…	GTTACAAGGGTGGTAATGATTCCCG	ATGGATTCTAAAAAGATTGAAGGTTCAATTCCTCATATCAGGACTGTGTGCTCGTTGTTTGCAACTTATGCACTTCTCACCCTTGTGGTGGTTGTTTGGCACTTTGTGTGCCCATCCAAACCTTGTTTCTCTTCCTCACATGTGGGGCCAGGTCATGCCCAAGGTGGCAACAGTAACAGAAAAAACACGAAATATACATCAAACTTAAATCATATTTCTGTGAGACAAAGTAAAGCATGCTGTGATTTATGA	TGGTGCAGTTGGTTTAGAAGGCATTAATTTAATTTATCACAAAGTGGTATAGCCAAACAAAACTATCCATAGTCAAACTCATTCAGACTGAATTAAGATCTCAGGAAACAATCTCTTCAGTGTACTCTGAGGCTGCGGCTGCCTCAAAGGCATTTGAGAGGCTACCAAAAGTTGCATCAAAAGATCGTTCCATAAACGGACCCCAAGATCCTGATGCAAAATCTGAAAGAGAAAAAACTTCATGGTGGAAAATTGAGAACATAGGCACTGATTTTTTTTTGAACTAATTAAGTTGTTTTGAAGTGTATATTTCCATTTTTTTACAACGAAATCAACTATATCAGCATATTTGCTTGCAAATATTACTAGGAAACATGCTTTTTTTCAGTGATGGAAAGC…	Y	N
CUFF.21596.1	chr5	10704876	10706396	1370	6.27022	148	---NA---	786	1229	+		MSESKNAAVFLLERLKPSCGSRLHEQRTRGCDLHASVQLLVGAGGIWRVNRQYSASNESRFCSSVGCWWDSGRTEHGEGVQQQQMVTTARYYQQEKRDVGLKGAATCCCTLQKPLELLPLLDRVICCCVCVLLPRTMPHFLLWNSDA*	CTGCTTACGACCGAGAGCAGACAAAGGACTTGGGATCACGAGCTACTGGCGAGAGATGCCAATGGCCCCATCCTACCGAGGACCGTAGCCATGGTGTAGCGGCGGCCGTCATCTTGGACTTGAGCAGCCGAGGGGAAGAGAGGATGCCGGTGGAGGAAGCGTGCACGCTCCTCCACCATCAGCCCCACCTCGTGGGACTCTCACTGCCGGACACCGAAGAAGAAGAAGGCGTGTAGCGAGTTGCAGTCGGCATGGTAAAAAATGAATGGGCTTAAAAGCACGGAGATGCCAGCAGTCAGGTGGCGCAGCGCTGCTCCACCGACCCCACGCACAGCTCAGAAGCAGCGATAAGCTGCAGTCGCAGCACCTCGCGGTGCGCCCACTCATCTTTAACAGGAC…	CTGCTTACGACCGAGAGCAGACAAAGGACTTGGGATCACGAGCTACTGGCGAGAGATGCCAATGGCCCCATCCTACCGAGGACCGTAGCCATGGTGTAGCGGCGGCCGTCATCTTGGACTTGAGCAGCCGAGGGGAAGAGAGGATGCCGGTGGAGGAAGCGTGCACGCTCCTCCACCATCAGCCCCACCTCGTGGGACTCTCACTGCCGGACACCGAAGAAGAAGAAGGCGTGTAGCGAGTTGCAGTCGGCATGGTAAAAAATGAATGGGCTTAAAAGCACGGAGATGCCAGCAGTCAGGTGGCGCAGCGCTGCTCCACCGACCCCACGCACAGCTCAGAAGCAGCGATAAGCTGCAGTCGCAGCACCTCGCGGTGCGCCCACTCATCTTTAACAGGAC…	ATGTCAGAATCCAAGAATGCTGCTGTTTTCCTCCTGGAAAGACTGAAGCCCAGCTGCGGCTCCAGACTTCATGAACAACGTACAAGGGGCTGTGACCTTCATGCCAGTGTACAGTTGTTGGTCGGGGCCGGTGGCATTTGGAGGGTTAATCGCCAGTATTCTGCAAGTAATGAATCCAGGTTCTGTAGCTCTGTGGGTTGCTGGTGGGATTCTGGGAGAACGGAACATGGGGAGGGAGTGCAGCAACAGCAGATGGTTACTACTGCTCGCTATTATCAACAGGAGAAACGAGATGTAGGTTTGAAGGGTGCTGCCACATGCTGTTGTACGTTGCAGAAGCCATTAGAGCTGCTTCCACTCCTTGATCGCGTTATCTGTTGCTGTGTTTGCGTCCTTTTG…	GATACAGCCACTGGACGTCGCCGTATCTATTTGCTGGAGAAGGAAAAGGGGAACCGGTTGTTCTTCAGCTGTAGAACACCCGTAGGAGGAGGTGGAGACTTCTGTATACGACCGATTCTGAAATAAATATCTTATTGTGAT	Y	N
CUFF.21705.1	chr5	12103543	12104289	640	5.10357	50	---NA---	357	506	-		MAQPSTPQVPKPLHTGTTFPRNSCVQEASNIDFSALLLSLAFKHNLSKP*	CAACTAGTAAATTAACACAGTGAACAAGTGTGTGTGTGTGCGACCTGCGCGCGCGCATGCATACGTGTATCTTCTTGTTCAGTTGCATGAATTTTGATTCAGTACAAGAAAAGTAATGTTTCTTTAGACTTGCAATGGCACAACCTTCCACTCCTCAAGTCCCAAAACCTCTTCACACTGGCACAACCTTTCCAAGGAATAGTTGTGTACAAGAAGCTTCCAACATTGATTTCTCTGCTTTGCTTTTATCACTTGCGTTCAAGCACAATCTCTCCAAACCTTAATAAGCAATTGTGACAATCATCCAACTCCACAATACTCTGCAATTTGTAGCTCTAAACTTATGAATAAAAACCTTCCAGTGGCTGCACTATTCTTCTGTAGTGTTCATAGTGGATA…	CAACTAGTAAATTAACACAGTGAACAAGTGTGTGTGTGTGCGACCTGCGCGCGCGCATGCATACGTGTATCTTCTTGTTCAGTTGCATGAATTTTGATTCAGTACAAGAAAAGTAATGTTTCTTTAGACTTGCA	ATGGCACAACCTTCCACTCCTCAAGTCCCAAAACCTCTTCACACTGGCACAACCTTTCCAAGGAATAGTTGTGTACAAGAAGCTTCCAACATTGATTTCTCTGCTTTGCTTTTATCACTTGCGTTCAAGCACAATCTCTCCAAACCTTAA	TAAGCAATTGTGACAATCATCCAACTCCACAATACTCTGCAATTTGTAGCTCTAAACTTATGAATAAAAACCTTCCAGTGGCTGCACTATTCTTCTGTAGTGTTCATAGTGGATACATAGCTAGAATTGCATTGAGAGATGTCTGAAACGTAATATCTGTAGTATGTCTTTTCCCATCTGGATCTATTTCACTCTCCTAATATACATCACTCCTGCTGCATATTATCAGCAGGATCATCCAAATTAATGAGTTCATCCATCAACCCAGATATATTATGAAGAGACAGCAACTGGCAACAGCTCACACCTCCACTATCTGTGATTATTTAATGAAAAACTGCATCTGGTCACTCAGC	Y	N
CUFF.21705.2	chr5	12103560	12104289	637	4.0744	50	---NA---	354	503	-		MAQPSTPQVPKPLHTGTTFPRNSCVQEASNIDFSALLLSLAFKHNLSKP*	CAACTAGTAAATTAACACAGTGAACAAGTGTGTGTGTGTGCGACCTGCGCGCGCGCATGCATACGTGTATCTTCTTGTTCAGTTGCATGAATTTTGATTCAGTACAAGAAAAGTAATGTTTCTTTAGACTTGCAATGGCACAACCTTCCACTCCTCAAGTCCCAAAACCTCTTCACACTGGCACAACCTTTCCAAGGAATAGTTGTGTACAAGAAGCTTCCAACATTGATTTCTCTGCTTTGCTTTTATCACTTGCGTTCAAGCACAATCTCTCCAAACCTTAATAAGCAATTGTGACAATCATCCAACTCCACAATACTCTGCAATTTGTAGCTCTAAACTTATGAATAAAAACCTTCCAGTGGCTGCACTATTCTTCTGTAGTGTTCATAGTGGATA…	CAACTAGTAAATTAACACAGTGAACAAGTGTGTGTGTGTGCGACCTGCGCGCGCGCATGCATACGTGTATCTTCTTGTTCAGTTGCATGAATTTTGATTCAGTACAAGAAAAGTAATGTTTCTTTAGACTTGCA	ATGGCACAACCTTCCACTCCTCAAGTCCCAAAACCTCTTCACACTGGCACAACCTTTCCAAGGAATAGTTGTGTACAAGAAGCTTCCAACATTGATTTCTCTGCTTTGCTTTTATCACTTGCGTTCAAGCACAATCTCTCCAAACCTTAA	TAAGCAATTGTGACAATCATCCAACTCCACAATACTCTGCAATTTGTAGCTCTAAACTTATGAATAAAAACCTTCCAGTGGCTGCACTATTCTTCTGTAGTGTTCATAGTGGATACATAGCTAGAATTGCATTGAGAGATGTCTGAAACGTAATATCTGTAGTATGTCTTTTCCCATCTGGATCTATTTCACTCTCCTAATATACATCACTCCTGCTGCATATTATCAGCAGGATCATCCAAATTAATGAGTTCATCCATCAACCCAGATATATTATGAAGAGACAGCAACTGGCAACAGCTCACACCTCCACTATCAGGAAGAGGTGACCTGTGATTATTTAATGAAAAACT	Y	N
CUFF.21931.1	chr5	19756429	19757932	1420	6.60314	370	---NA---	16	1125	+		MDLFASVELECREVSASQEDRLLCSRFLNDHRVDLYSDSSSAPPHCASPSGVGLSDMPYADSPVVFLSLPYSPSQSPAAPGDAASSGGILVQSSPLEGRTSTGADLLHAPTGEVPHAGRDGSWSPGGGNKEVRVSKKRLRSTQVSSTESTTESPPEGIGILGFGFREEPSKFDQQLNLPSNNPRGATSDLTGRCESRESPELLDRAIGDQDAASIISPPPEEGTSCASRAREKSPENPSAMVPAVGDQNAASRATPEPRKLPASIISPPSEEGTSCASHAREKSSVNLSAMVSAVADDRLRMYLLDAIKMFAGKPNTRFADTDILEIAKMKGIDFPPAWWSQLGGYDPAEFRRWSQIGVYDLEDDKMPK*	TGACGATAAGGTACCATGGACCTCTTCGCCTCCGTCGAGCTTGAGTGTCGTGAGGTTTCCGCCTCTCAGGAAGACCGCCTTCTGTGCTCCCGCTTCCTCAACGACCACCGTGTCGACTTGTACAGCGACTCCTCCTCGGCCCCACCCCACTGCGCCTCCCCCTCCGGGGTCGGGCTTAGCGACATGCCTTATGCCGACTCCCCCGTCGTCTTTCTATCCTTACCATATTCTCCTTCTCAGTCTCCCGCCGCGCCCGGTGATGCCGCATCCTCCGGTGGCATCCTCGTACAGTCCTCGCCCCTTGAGGGAAGAACATCCACCGGGGCTGATCTCTTGCATGCGCCCACCGGAGAGGTTCCCCACGCCGGCCGGGATGGTTCGTGGTCCCCTGGTGGCGGA…	TGACGATAAGGTACC	ATGGACCTCTTCGCCTCCGTCGAGCTTGAGTGTCGTGAGGTTTCCGCCTCTCAGGAAGACCGCCTTCTGTGCTCCCGCTTCCTCAACGACCACCGTGTCGACTTGTACAGCGACTCCTCCTCGGCCCCACCCCACTGCGCCTCCCCCTCCGGGGTCGGGCTTAGCGACATGCCTTATGCCGACTCCCCCGTCGTCTTTCTATCCTTACCATATTCTCCTTCTCAGTCTCCCGCCGCGCCCGGTGATGCCGCATCCTCCGGTGGCATCCTCGTACAGTCCTCGCCCCTTGAGGGAAGAACATCCACCGGGGCTGATCTCTTGCATGCGCCCACCGGAGAGGTTCCCCACGCCGGCCGGGATGGTTCGTGGTCCCCTGGTGGCGGAAACAAGGAAGTTAGG…	AAGTGTGGGCTGATGATCAGGTAGGATTTTATCAGCAAGCTTTTGAAGTTCACACTTAGTACCAGAACAAATGTATGTTTCGAGTTGTACTGTCATTTTGCTGTTCTTAGGTGCACATGGAATCTTGTTTTTCAATCTAGAACAAGAGAGATCATTTTGTAACACAATTCTGGGTGGTGAGAGTTATCATGCTAGTGTGAATTTATGGTTTGGCAAGACATTTTGTATGACTACATAAATCACTTGTTTAACTGCATTTGGTACTCAGACAATCAAAATTTGTATTGGAGGAGCC	Y	N
CUFF.22262.1	chr5	22931430	22935711	1415	0.885316	87	---NA---	402	662	+		MHVRVFFFFFLSSIVKYVHAFLEIIFLVQTSESISFQSGRQASLCIIISLTSSRMRELNPPLFYFDNALSCSCRCPTIFYMGRPYL*	AAGCGCTTCATCTTACGACTTAGCAGTCGCGAGAGGGAGAGGATCTGAAACCCTCATCTGAGGGCAGTGGGGAACGATCAGATCTCATCGATTCCTCCTCCGATTCCTATAAAATTCCGTCCGGCTTCGCCAAGATCATGGTTCTTTTTCGCTCTATCTAGAAAATTGGAAAGAAACAAAAATGGAAGAGTAGATTTGTACTGCACAGTATCATCTGCCTTTGGTTTTTGAGCCTAGCAGCTTACAACATCTTGGAAACAAATAGTGAGCTTTCTTGTCTGGGGCTGCACTCTGTTGCTGGTGAGCTTACGTCGTTAAATATTCCTAGGATCAACTCATTTAGCAACTCAAATCCATTGTCATACTTGCTAATTCAATAGAATATGATGGGATGACAAG…	AAGCGCTTCATCTTACGACTTAGCAGTCGCGAGAGGGAGAGGATCTGAAACCCTCATCTGAGGGCAGTGGGGAACGATCAGATCTCATCGATTCCTCCTCCGATTCCTATAAAATTCCGTCCGGCTTCGCCAAGATCATGGTTCTTTTTCGCTCTATCTAGAAAATTGGAAAGAAACAAAAATGGAAGAGTAGATTTGTACTGCACAGTATCATCTGCCTTTGGTTTTTGAGCCTAGCAGCTTACAACATCTTGGAAACAAATAGTGAGCTTTCTTGTCTGGGGCTGCACTCTGTTGCTGGTGAGCTTACGTCGTTAAATATTCCTAGGATCAACTCATTTAGCAACTCAAATCCATTGTCATACTTGCTAATTCAATAGAATATGATGGGATGACAAG…	ATGCATGTAAGAGTCTTTTTTTTTTTTTTTTTGTCTTCTATTGTCAAATATGTACATGCCTTCTTGGAAATCATATTCCTAGTACAGACAAGTGAATCAATTTCTTTCCAGTCAGGAAGACAAGCTTCCTTGTGCATCATAATTAGCTTAACCTCTTCACGGATGAGAGAATTGAACCCACCCTTGTTTTACTTTGACAATGCTCTTTCGTGTTCATGCAGGTGTCCTACAATATTCTATATGGGCAGGCCCTACCTTTAG	TTCTCATTTGACTACAAAAAGGGCACAAGATGAAATGTAAAAAAAGAGAGAAAAGAAAAGATATCTGCTTGAATGTGATGAGAAAGACTTGAGAATCTCAGCTATAACTTTGACTTGGTAGTATATATAGTTTAATGCTTGTTTGCAAAATCAAAAGAAGCTTGACAGGCATTTATAATATTTATCAGCTGCATGCTGATTCTGGTGACCTTTTTAGGGGTAGGCCCGAAGACTGAAGAGAACAAGATTTAACCACCTGTAGTCTTGTAGCATATCATAATAATCTCCTACTTCAGTTCTTCTGTTAATTATGTTTTCTTGCTTGGATTGGCTTTTGTACATATGCATTATTGGTGTTCTTGTGTTGCTAAATTCCACCGGCTTCAAACTCAGTTAGCA…	Y	N
CUFF.2234.1	chr1	14212076	14213306	1131	5.90073	79	---NA---	243	479	+		MPTVHTCRAVLACTRRTSIQNSYLYRFDGSSYPFRCCIISCLVGAKRDVFTWRQLSRAASPSPLALSLSLSGALTPAI*	AAAGGAGTGCTACTTGTTGATGGAAGACTACTCTCTCTCTCTCTCTCCACTCTGGCGTTTCTGTAACATGCAACGCTGGTCCAAAAGGAGTGCTGCTTGTTGATGGGAGTCTTTTTTTTTTTCTCTCTCTATCCACTGGATCAGAATCATTTGATCAACCCTCTCTATATCATATAATTAATTAATTGCCGTCCGTCGGTCTTTGAGATCTGTGCAGCCGAGGAAGAGGATAGAGGGGTTCGATGCCTACGGTGCACACGTGTCGAGCTGTCTTGGCCTGCACACGCCGCACGTCGATACAAAACAGCTACTTGTATCGGTTCGATGGATCCTCCTATCCCTTTCGCTGCTGCATCATCTCGTGCCTTGTTGGCGCAAAACGAGACGTCTTCACATGGC…	AAAGGAGTGCTACTTGTTGATGGAAGACTACTCTCTCTCTCTCTCTCCACTCTGGCGTTTCTGTAACATGCAACGCTGGTCCAAAAGGAGTGCTGCTTGTTGATGGGAGTCTTTTTTTTTTTCTCTCTCTATCCACTGGATCAGAATCATTTGATCAACCCTCTCTATATCATATAATTAATTAATTGCCGTCCGTCGGTCTTTGAGATCTGTGCAGCCGAGGAAGAGGATAGAGGGGTTCG	ATGCCTACGGTGCACACGTGTCGAGCTGTCTTGGCCTGCACACGCCGCACGTCGATACAAAACAGCTACTTGTATCGGTTCGATGGATCCTCCTATCCCTTTCGCTGCTGCATCATCTCGTGCCTTGTTGGCGCAAAACGAGACGTCTTCACATGGCGCCAGTTGTCACGGGCGGCCTCTCCCTCTCCTCTCGCTCTCTCTCTCTCTCTCTCTGGGGCTCTCACCCCTGCAATCTAG	GGTTACTTGATCTGTTCGGGTTTTTACCCTCCATTGTATTTTGATTCCTTCCCTAACAATTCCTGCCCCCATTTCACATCAACGTGCTCATCATGTCGCTGCTCCTTCCTGCCTCCATCACGTATCGCTTTCCTTGGCCCAAAAAGGTTGTAGGTTCCTTGTGTCAACGCTTTTCTCATACGGGAAGAGTGGGATGTAGTATAGTTCTCTGATATCGTTTGTTTTTGTTGCTATCCGTCTCTCTTGTCTGTAAAAGAACGAAAGCAAGAAAGAAAGGTGATGTCTGGACGCAGCGGTTTATCGATCTTTTCCTGGCCTTGTTGGATTTGGTTCTGATCTGGTTGGGAGTTCGAGGGTGCAAAGCTGGAATCGGTCGATAAACCTCTGCATCCGGTGTTT…	Y	N
CUFF.22384.1	chr5	24203842	24205340	678	2.31521	53	---NA---	219	377	-		MLSSHDFSDHPGLWNIYVGSSVFLYLLKMRSAQALESAVSLSHRLFFGLPST*	GCCAAGTAGATCTTAAAATTCAGTAAAAGTTGAAAGATACAGCAGAGGACTTATTCTTCCAAAATTGGTGGCATGTATTTGTGCTTGGCAAGTGAACACTCCACATGCAAGGGTGGAAGAAAGAAACAACTCAAATGGTGCATTAATAGATGCTCTCCAGAGAGAGAAAAAAAGGTCCACACACTAGTTGGAGAATAATTCCTTCTCTGTTGGTATGTTGCAAGTGACTTCAGAAAGTCTTAGCTGCACATAGTTTTCACCCTTGTTGATGTTCATGTGTTGTTGACTCTGCAAGAATCCAATGCTTTCTTCTCATGATTTTTCAGATCACCCAGGTCTGTGGAACATATATGTAGGCTCAAGTGTTTTTCTTTATCTATTGAAAATGAGGTCAGCCCA…	GCCAAGTAGATCTTAAAATTCAGTAAAAGTTGAAAGATACAGCAGAGGACTTATTCTTCCAAAATTGGTGGCATGTATTTGTGCTTGGCAAGTGAACACTCCACATGCAAGGGTGGAAGAAAGAAACAACTCAAATGGTGCATTAATAGATGCTCTCCAGAGAGAGAAAAAAAGGTCCACACACTAGTTGGAGAATAATTCCTTCTCTGTTGGTATGTTGCAAGTGACTTCAGAAAGTCTTAGCTGCACATAGTTTTCACCCTTGTTGATGTTCATGTGTTGTTGACTCTGCAAGAATCCA	ATGCTTTCTTCTCATGATTTTTCAGATCACCCAGGTCTGTGGAACATATATGTAGGCTCAAGTGTTTTTCTTTATCTATTGAAAATGAGGTCAGCCCAAGCACTTGAATCTGCTGTCAGTTTGTCCCATAGACTCTTCTTTGGTCTGCCAAGCACCTGA	GTGAAAGCAGATAGAATCCAACTACAGTTCTTCACCTTGCCAACCAAATCATTTGCAAGTAGCACATCAGTGCAGGTTAACTAACTTTTCCACACACCAAAAACAAAAGCTTTCAGAATAAACTATGGGAGAGGATATCAGTTAACTTGAATATCATCTTTTCATGTTCCAAGTCTAATCTGTAGGACAAAAAAATTCTTCACTTGGTCATCTTTTCT	Y	N
CUFF.23027.1	chr5	28168377	28170469	1968	2.41023	82	---NA---	388	633	+		MEGEQSIKANIYILFHSYIIACRMAGPLHFHQQKLDNHAQLFMLVFMCTYLAFVAWLSANMVIITQLISAYRTKSRSQCKG*	CATGGAAGTCTAGAGTTGGATAATATATTTGCAGGTGGTAGAGATTTGTCATTCATAGAGTTGATTGAGGAATTTTTGTCAGTTATATTAAAAAGTTTTTTTTTTTTGGAAAAGGAGTTTTATTAGAAAGTTGAAAATATTGTTTGAATGGATGCATCCGGAAGGAGAATTACTCGCATATTTTCTGTAAAGATGGGAAAACTCTACTGTACATGATGCTCTTATGTACATTCTGAACACAAAGTGATGGAATGAAATAAGGATTTAATTCCCTCTTGTCTCCTCCACTAAGTATGATACTTATTTGGCTGTCCCGAGGTACAAAAAAAAAAGGGATAGATTCTGGAAGTCGTCACTCTAAGCCAATTGTTGATCTGAGATTTATTAATGGAAGGAGAA…	CATGGAAGTCTAGAGTTGGATAATATATTTGCAGGTGGTAGAGATTTGTCATTCATAGAGTTGATTGAGGAATTTTTGTCAGTTATATTAAAAAGTTTTTTTTTTTTGGAAAAGGAGTTTTATTAGAAAGTTGAAAATATTGTTTGAATGGATGCATCCGGAAGGAGAATTACTCGCATATTTTCTGTAAAGATGGGAAAACTCTACTGTACATGATGCTCTTATGTACATTCTGAACACAAAGTGATGGAATGAAATAAGGATTTAATTCCCTCTTGTCTCCTCCACTAAGTATGATACTTATTTGGCTGTCCCGAGGTACAAAAAAAAAAGGGATAGATTCTGGAAGTCGTCACTCTAAGCCAATTGTTGATCTGAGATTTATTA	ATGGAAGGAGAACAGAGCATAAAGGCAAACATATATATTCTATTTCATTCATACATCATAGCTTGCCGAATGGCTGGACCGCTTCATTTCCATCAGCAGAAGCTAGATAACCATGCACAACTATTCATGTTAGTTTTCATGTGTACGTACTTGGCATTTGTTGCATGGTTAAGTGCAAATATGGTCATAATTACTCAACTCATTTCTGCCTACAGGACCAAGTCAAGATCACAATGCAAAGGGTAA	CACTCTAGATATCCTCCTATTAGGTATCAAACTCCATTACATAGAACTGTTCTATGAATGCGTGATATGGAATACATTTATGGGGAAGAATTGACCATCATTTTATCTTGTACCAGAAAATATTTTTTATAGTATCTTTTGCAGAGGCAGTTGATCAGAGACTTACACCTCAGGTCTTTTTGTTGTTCCGGAGGTCTGCTGAAACATTTGATTTGCTCATGCCTTAAATTGGGGGTAGAAACTTTTTCTACCATGTACAATGTGAGAAATCAGCTCAGGTCATACATAGGCATTTAGATATATAAATTTCTATCCAGTTGTAGACCCTTGAGTCTTGAATGTACGTAACTGTGAGGTATTCTTTTGTGGCTGTCATCCCTAGAGCTTCAACTTTTTTTT…	Y	N
CUFF.23352.1	chr6	596105	597750	534	2.35156	99	---NA---	137	433	-		MTRILHYKYEFNTCPHQLVLSSSIKWILCGIDDDLIIVLQADKGAMISFHLFSGFLHGEQNPVSFRVAMGKEFVSCGAICCVLICFLCKFINDQIKAS*	TGGCAAAGGCATAAGGTCAAAATGAAGCAATTAACTCACTGTTGAGGCCATTCTCCTCGAACACAATCCGATATATGTTCCAGAATATGTAAATTAGTTGGATGACAAGAATTCTGCATTACAAATATGAATTCAATACCTGCCCCCATCAACTTGTTCTATCATCATCAATTAAGTGGATCCTGTGTGGCATAGATGATGACCTAATAATTGTTTTGCAAGCAGACAAGGGGGCCATGATCTCCTTCCATCTGTTTTCAGGATTTCTCCATGGAGAGCAGAATCCAGTATCTTTTCGAGTGGCCATGGGGAAGGAATTTGTGAGCTGTGGAGCGATCTGCTGCGTTCTGATATGTTTCCTCTGTAAGTTCATCAACGATCAAATCAAGGCTTCATAAG…	TGGCAAAGGCATAAGGTCAAAATGAAGCAATTAACTCACTGTTGAGGCCATTCTCCTCGAACACAATCCGATATATGTTCCAGAATATGTAAATTAGTTGG	ATGACAAGAATTCTGCATTACAAATATGAATTCAATACCTGCCCCCATCAACTTGTTCTATCATCATCAATTAAGTGGATCCTGTGTGGCATAGATGATGACCTAATAATTGTTTTGCAAGCAGACAAGGGGGCCATGATCTCCTTCCATCTGTTTTCAGGATTTCTCCATGGAGAGCAGAATCCAGTATCTTTTCGAGTGGCCATGGGGAAGGAATTTGTGAGCTGTGGAGCGATCTGCTGCGTTCTGATATGTTTCCTCTGTAAGTTCATCAACGATCAAATCAAGGCTTCATAA	GAAACAACTTTGTTGATTTGAGTCCATGAACATCTAATCCAGTGTCAACTTTACATTCTAATGGCAGGATGTTGTTCAGACTTGAGCTAATCAATTCCTTCTACTGACATGCCTGAATAACTGTGCAAGGAAGGAT	Y	N
CUFF.23551.1	chr6	1663348	1664433	978	2.55458	98	---NA---	595	888	-		MLITPALPRREPRERESTHGVRCRKGKYLRLHHPMSLRGSKGMFHAEDKLLLAAVDQPLLPSPFLTPPQCMADSPRWCASSILLMEKVNECYHNAVS*	CTGGGAGGCACCATTCTGAGGCTTAAATCCTCCTCCGAACGCAGAGAAAGGTGTTGCAGTGTGGCGATGGCATGAACAGACACAACCCACATGCTCATAACTCCCGCTTTACCACGAAGAGAGCCGAGAGAGAGAGAGAGCACGCACGGAGTTCGGTGCAGGAAAGGGAAGTATCTAAGGTTGCATCATCCAATGAGCTTGCGTGGCTCAAAAGGCATGTTTCATGCAGAGGACAAACTATTACTTGCTGCAGTGGATCAACCTCTTCTTCCTTCCCCTTTCCTTACTCCACCTCAGTGCATGGCGGATTCTCCACGGTGGTGTGCATCATCGATACTTCTCATGGAAAAGGTAAATGAATGTTACCACAATGCTGTGTCATGAGCACATCAATGACAG…	CTGGGAGGCACCATTCTGAGGCTTAAATCCTCCTCCGAACGCAGAGAAAGGTGTTGCAGTGTGGCGATGGCATGAACAGACACAACCCAC	ATGCTCATAACTCCCGCTTTACCACGAAGAGAGCCGAGAGAGAGAGAGAGCACGCACGGAGTTCGGTGCAGGAAAGGGAAGTATCTAAGGTTGCATCATCCAATGAGCTTGCGTGGCTCAAAAGGCATGTTTCATGCAGAGGACAAACTATTACTTGCTGCAGTGGATCAACCTCTTCTTCCTTCCCCTTTCCTTACTCCACCTCAGTGCATGGCGGATTCTCCACGGTGGTGTGCATCATCGATACTTCTCATGGAAAAGGTAAATGAATGTTACCACAATGCTGTGTCATGA	GCACATCAATGACAGTTCTCATGCCATAAATCATGTACAACATGATCGTATAGGTGTGGTCCAGAACAAGTAGTCGGTAATATTTTCTTCTCTGTCTTCTTCTTCTACCTCTGCTGCTGCTTGTGCTTTGATGAGCACAAGTTTTTGACTGTCGAACCAAACCAACCGACCAAGCAAGCTAAGATATGAAGGCACTCGAGGAGTACTGCCATGTGGTCAGCTCCACAGGGATTGTTGTGCATCGCCATCGCCGCCATAAAGGCTCTGCTGCTGCTGTTACTTGCCCCTCTTCTCATGACTTCTTGCAACAAGAAGCTGGAAAGATGGTCGAAGCTGGGCTTGCTTTTGTACAATAACCATCACAAGTGGCTTCAGCACCACCACAGAGTTGCTGAATTG…	Y	N
CUFF.23686.1	chr6	2478309	2478715	309	15.8656	95	---NA---	23	307	-		MNVTMEHAQQTQNAWYRRMIGLTKNPIQSGKEKTVVGRRLVTLGFSVVTKDPSPITYFTFPEILHRQIGPGKDREEEESDAKPRRGEAARQRRI*	GCATGAATGTGACGATGGAGCACGCTCAGCAAACGCAGAATGCTTGGTACCGAAGGATGATCGGGCTGACGAAAAACCCGATCCAGAGCGGTAAAGAGAAAACGGTGGTGGGCAGGAGGCTGGTGACTCTAGGGTTCTCTGTCGTCACGAAGGATCCTTCGCCTATTACTTACTTCACATTCCCCGAGATCCTCCACCGCCAGATCGGTCCAGGGAAAGATCGAGAAGAGGAGGAGAGCGACGCAAAGCCGAGGAGAGGAGAGGCGGCGAGGCAGCGAAGAATATAGGGTTAGGGCTAACTGAGGACAG	GC	ATGAATGTGACGATGGAGCACGCTCAGCAAACGCAGAATGCTTGGTACCGAAGGATGATCGGGCTGACGAAAAACCCGATCCAGAGCGGTAAAGAGAAAACGGTGGTGGGCAGGAGGCTGGTGACTCTAGGGTTCTCTGTCGTCACGAAGGATCCTTCGCCTATTACTTACTTCACATTCCCCGAGATCCTCCACCGCCAGATCGGTCCAGGGAAAGATCGAGAAGAGGAGGAGAGCGACGCAAAGCCGAGGAGAGGAGAGGCGGCGAGGCAGCGAAGAATATAG	GGTTAGGGCTAACTGAGGACAG	Y	N
CUFF.23721.1	chr6	2779908	2782414	1060	155.434	184	---NA---	367	918	+		MDAVLPTPSLVPLVPLPCAAEALAASLLATALALARAVHLPLPDLIHDMPSIQVFGEKSETSKPVDGDDEDGNEDGDGEEDGAVGEGDEEPSEDDGEGYENPNNNSGKKAPGDGAGGEENGEDDDEEAEDPEDGDDDDDDEEDEDDDDGGEDEDEGVEDDEENEDEEEDDEEEELQPPKKRKK*	GGTTTGGGGAGGAAGCGAGCGGCCCAAACCGCGGGTTTATCGAATCCAAGGTTAAGATAATGACCAACTAATCCTCCGCCCTCCTATTTCTACACGGGCAGCTCCCCAGAGAACCACCCACCGCTGCCCGAGCTGCCCGTTCTTACCCCGCTCCCTTCCTCCTCCTCCTCCTCCTCCTCTTCTGTTGCTTCTGTTGCCCTGCCCTGCCCCTCCGGCCGTCTACGAACGGGATCCCGCTGTCGGCGATGACCGCCGCCGCTTCGAGCTCGGTTTAGCTCGCCGGATCGGCAGATCCGCCCTTCTCCTGCTTCCCTCTGCCTCCCAGGCCATCCCACGCAGCGAGATCAGATCGCGGCCGCCCAAGAGATGGACGCGGTGCTGCCGACGCCGTCCCTGGTC…	GGTTTGGGGAGGAAGCGAGCGGCCCAAACCGCGGGTTTATCGAATCCAAGGTTAAGATAATGACCAACTAATCCTCCGCCCTCCTATTTCTACACGGGCAGCTCCCCAGAGAACCACCCACCGCTGCCCGAGCTGCCCGTTCTTACCCCGCTCCCTTCCTCCTCCTCCTCCTCCTCCTCTTCTGTTGCTTCTGTTGCCCTGCCCTGCCCCTCCGGCCGTCTACGAACGGGATCCCGCTGTCGGCGATGACCGCCGCCGCTTCGAGCTCGGTTTAGCTCGCCGGATCGGCAGATCCGCCCTTCTCCTGCTTCCCTCTGCCTCCCAGGCCATCCCACGCAGCGAGATCAGATCGCGGCCGCCCAAGAG	ATGGACGCGGTGCTGCCGACGCCGTCCCTGGTCCCCCTGGTCCCGCTACCCTGCGCCGCCGAGGCCCTCGCCGCGAGCCTCCTCGCCACCGCCCTCGCCCTCGCCCGCGCCGTCCACCTCCCCCTCCCGGATCTGATTCATGACATGCCTAGTATCCAAGTGTTTGGAGAGAAAAGTGAAACGAGCAAGCCTGTCGATGGTGATGATGAAGATGGCAATGAAGATGGGGACGGAGAAGAGGACGGTGCTGTCGGGGAGGGTGACGAAGAACCATCTGAGGATGACGGGGAGGGATACGAGAACCCCAATAATAACAGTGGCAAGAAAGCCCCTGGCGACGGTGCTGGTGGTGAAGAAAACGGAGAGGATGATGATGAAGAGGCCGAGGATCCAGAGGAC…	GCGTGGTCGAAGTCGGGCTCGGTTTTAGTTGTAGCTTCTCTTGCTCTTTCGCAGTTCAGTCCGTTCGACCTCGCCGTGTGCCCTAACCCTGGTTTCATTTCAGGATTCATAACGACAGACCGTTGTGGTGTTGGCCTATGTA	Y	N
CUFF.24020.1	chr6	4508761	4514189	996	1.89796	183	---NA---	229	777	-		MTRSPPTHYVLNENLRGVSQLQLFSFVAAFSTTRIPSSPSSPFKRWGDGLLLWNLLGILSPLLSIRNQVDWVLGITSPTIFLSLFFSLFFYVLLLFEMKEWLHLLILVALRMMRRVTLRRDVGHQLPPRFHIFQEWPSVCMHRIFESVLPTLLLQLPISPHQVSRACHLRSCMRDAVARNHS*	CGGGCATTCGACAATCAAAGGTTGCCAGGATAACTTCCCATCTATTGCATCTTAAAGTTATTAGTCATTTCCATATGAAAAGAGGACGAAAATACCTGCCAGCCAACTTACATCCAAGCTTAAAGGTTGGTTCCATAACATGTAAGAACACATGTTCCTATATGCGACAGTTGTTGAATTCGAACTTTGGTTTGTACGAAGTAATATTCCCCGAGGGATATGACAAGGAGTCCACCAACACATTACGTGCTGAACGAGAATCTACGTGGGGTCAGTCAACTCCAATTGTTTAGTTTTGTAGCAGCGTTTTCCACCACTAGGATTCCTTCTTCCCCGTCTTCTCCGTTCAAAAGATGGGGGGATGGTCTACTTCTGTGGAATCTTCTTGGCATATTATCC…	CGGGCATTCGACAATCAAAGGTTGCCAGGATAACTTCCCATCTATTGCATCTTAAAGTTATTAGTCATTTCCATATGAAAAGAGGACGAAAATACCTGCCAGCCAACTTACATCCAAGCTTAAAGGTTGGTTCCATAACATGTAAGAACACATGTTCCTATATGCGACAGTTGTTGAATTCGAACTTTGGTTTGTACGAAGTAATATTCCCCGAGGGAT	ATGACAAGGAGTCCACCAACACATTACGTGCTGAACGAGAATCTACGTGGGGTCAGTCAACTCCAATTGTTTAGTTTTGTAGCAGCGTTTTCCACCACTAGGATTCCTTCTTCCCCGTCTTCTCCGTTCAAAAGATGGGGGGATGGTCTACTTCTGTGGAATCTTCTTGGCATATTATCCCCTCTTCTTAGTATCAGAAATCAAGTTGATTGGGTCTTGGGAATTACATCCCCTACTATTTTTTTGTCTTTATTTTTCTCTCTGTTTTTTTATGTCCTTTTATTATTTGAGATGAAAGAGTGGCTTCACCTTCTTATCTTGGTGGCACTGCGAATGATGCGACGCGTCACGTTGAGGCGGGACGTTGGCCATCAGCTCCCACCACGCTTTCACATCTTC…	GAGACTTCATTTACGTGTTGGAATGGCCGTGCGCCTTGTGCTGGAGCTCGGATTCAAGGAAGGCGACGGAACCATGGCATTAGTCTACCGACGATAAATGTATCTTTAAGGAACTGGCGACTTGGCGAAGAACCTTCTAGAGACAATTAGACACGACAAGAAGCCCGGCCCAGTATTCCGGGTCGGATCTTGCCCGGGTCAAGAGCAATACATGGATCCGCACCTTCG	Y	N
CUFF.24056.1	chr6	4710627	4712181	1030	2.01423	98	---NA---	596	889	+		MEGRMRRKKLESGAIIGHKRTLVHEPDQRATPTVYFSMESFLLLLFLTASLLILPLVLPPLPPPPSMLLLLPIGLLLVLLILAFMPSDARNITSSYL*	CTTATGACGAGCCTTCTGTCTTTCTCCTTCGCTCCCCTTGTGTCCCTGTCTCATATCTAAGGAAAAGAGAATGAGAGAACGCATGTGCACTGATTTCACATGTCATTCTCCTTTCAGTGTTCTTGGCACGGATTTAAAGAGAAAATCCATTCTAGGAGGGGTGGAATGACAAGGAGTTATTGATTTCTCAGTGCAGAAAGAGATTACAACAAAGGCAATTTGTGATCCTGTTTTTGGAAACAAACCGCCTTCGCAGCACCCTTTCAAACCCTGAGCTTGGTGTGAGTTCGCCATAATCCCAATCTCAGAAAAGAAGGGTGTCGTCTTTCAGCAAAACCTGTTCACTTCACGGATCTGGGAGGAATTCAAACAGGACAGCTTTGTGATATAAGGCTGTGC…	CTTATGACGAGCCTTCTGTCTTTCTCCTTCGCTCCCCTTGTGTCCCTGTCTCATATCTAAGGAAAAGAGAATGAGAGAACGCATGTGCACTGATTTCACATGTCATTCTCCTTTCAGTGTTCTTGGCACGGATTTAAAGAGAAAATCCATTCTAGGAGGGGTGGAATGACAAGGAGTTATTGATTTCTCAGTGCAGAAAGAGATTACAACAAAGGCAATTTGTGATCCTGTTTTTGGAAACAAACCGCCTTCGCAGCACCCTTTCAAACCCTGAGCTTGGTGTGAGTTCGCCATAATCCCAATCTCAGAAAAGAAGGGTGTCGTCTTTCAGCAAAACCTGTTCACTTCACGGATCTGGGAGGAATTCAAACAGGACAGCTTTGTGATATAAGGCTGTGC…	ATGGAGGGCAGAATGAGGAGGAAGAAACTGGAAAGTGGTGCAATTATTGGGCACAAGAGAACTCTAGTGCATGAGCCGGACCAAAGAGCTACTCCGACAGTCTATTTCAGCATGGAATCGTTTCTGCTGCTTCTCTTCCTCACTGCATCACTGCTGATACTCCCACTTGTACTGCCACCATTACCACCTCCCCCTTCCATGCTGCTTCTGCTTCCCATTGGCCTTCTCCTTGTGCTTTTGATACTGGCTTTTATGCCTTCAGATGCACGAAATATCACATCCTCCTACCTGTAA	ATATCTTGTGAGCTTTCCTTTTGCAAATCATGAGTGAGTACATCTTCTTTCCTTTAGTTATTTTGAATCGAACCTGAATATTTCCTCCGACATGGCTGTGATTTCATATCACAAAAGCTAATGTCAGGTGGATGTGTTGCC	Y	N
CUFF.24581.1	chr6	7512702	7514995	580	5.59508	48	---NA---	270	413	-		MNMPHLPIIIVGHPKGLPHPDKRQHRMPLPTRQSKPTDHLDHRTSAS*	CGAAACTGACCTGTTCAACATGAATCTGCACCATTTATTAGAAGGTTCATCTGAGAATAGTAAGCTAAAGATATGCCTTTGAACATTGACTGGAATAAAATGGCATGGCGACTAGCAAGCGTAATGAACAGCAAAGAAAAGAGAGGTGAGAGTGGTAGGAACTAGTAATGAACATGCCTCACTTGCCAATCATCATCGTTGGCCATCCCAAGGGTCTTCCACATCCAGACAAGCGGCAGCACAGGATGCCGCTGCCAACCAGGCAATCAAAGCCAACCGATCATCTTGATCACAGAACAAGTGCATCCTAAACCATCAAAACAATAAGGTAAGAGCGGTAACAAGCAGAACACACATTTTGTCCCATGTAATTGCGCATGTATCATGTCCTCCTCACTC…	CGAAACTGACCTGTTCAACATGAATCTGCACCATTTATTAGAAGGTTCATCTGAGAATAGTAAGCTAAAGATATGCCTTTGAACATTGACTGGAATAAAATGGCATGGCGACTAGCAAGCGTAATGAACAGCAAAGAAAAGAGAGGTGAGAGTGGTAGGAACTAGTA	ATGAACATGCCTCACTTGCCAATCATCATCGTTGGCCATCCCAAGGGTCTTCCACATCCAGACAAGCGGCAGCACAGGATGCCGCTGCCAACCAGGCAATCAAAGCCAACCGATCATCTTGATCACAGAACAAGTGCATCCTAA	ACCATCAAAACAATAAGGTAAGAGCGGTAACAAGCAGAACACACATTTTGTCCCATGTAATTGCGCATGTATCATGTCCTCCTCACTCTTCCAGAACGAAAAATCCTCATAAGGAACCTCACAAGGCAAGATAGGGTACTTGCAGGACCCATATCTCAGTGAAACCCAATCAAGAAATCAAGATGAAAGTGCTTCAGATCGGCGGAAGGCTTCTCATCCAAGATTAGGGCTAGACGCGGATTCGGAGACGGAGGAGGAGGGATGAAAGG	Y	N
CUFF.2464.1	chr1	15773309	15774303	834	4.53091	147	---NA---	65	505	+		MATTKRPGGDGTEEDRRTRRRRVAEEEVTDDEVEEFFAILRRMREAARFFAARSGGEAKGERERQRAWRWRPAFEREDFEESGGAVDDAGRRRRSRRRGVDATTETSGGRGRSREVTAKDEVDEAVAENGNPGLFLDLNAEPAREE*	GTCACCGTCTTGACGTCATCAGAGCAGAGGAAACGACGGGGAGGGAACAGTCAACCGCTGATCTATGGCGACGACGAAGCGGCCGGGGGGCGATGGGACGGAGGAGGATAGGCGCACGCGGCGGCGCCGGGTGGCGGAGGAGGAGGTCACCGACGACGAGGTCGAGGAGTTCTTCGCCATCCTCCGCCGAATGCGGGAGGCGGCCAGATTCTTCGCCGCGAGGAGCGGCGGCGAGGCGAAGGGGGAGAGGGAGAGGCAGCGGGCGTGGAGGTGGCGGCCGGCGTTCGAGAGGGAGGACTTCGAGGAGTCGGGCGGCGCCGTCGATGATGCCGGGAGGAGGAGGAGGAGCAGGAGGAGGGGCGTGGACGCGACGACGGAGACCAGTGGCGGGAGAGGAAG…	GTCACCGTCTTGACGTCATCAGAGCAGAGGAAACGACGGGGAGGGAACAGTCAACCGCTGATCT	ATGGCGACGACGAAGCGGCCGGGGGGCGATGGGACGGAGGAGGATAGGCGCACGCGGCGGCGCCGGGTGGCGGAGGAGGAGGTCACCGACGACGAGGTCGAGGAGTTCTTCGCCATCCTCCGCCGAATGCGGGAGGCGGCCAGATTCTTCGCCGCGAGGAGCGGCGGCGAGGCGAAGGGGGAGAGGGAGAGGCAGCGGGCGTGGAGGTGGCGGCCGGCGTTCGAGAGGGAGGACTTCGAGGAGTCGGGCGGCGCCGTCGATGATGCCGGGAGGAGGAGGAGGAGCAGGAGGAGGGGCGTGGACGCGACGACGGAGACCAGTGGCGGGAGAGGAAGATCAAGGGAGGTGACCGCGAAGGACGAGGTGGACGAAGCGGTGGCGGAGAACGGGAACCCAGGT…	CCGAACGGTGCGCCTCGGCGGCGGCGGTGACGGTATCCTTTTAATGCATGTTAAGCTTAATTTCCGGTGTTATTTCGGTGTGGCTTGACTTAGTAACCATTCCGACGCCAAGTTCATGTTGCTCGAAGTGGATTTGGTATTCGTGACATCTTCCTTTGTCGTTGTGTTTCCCTTTTATTTAGGTAAAGGTGTGTGTTTCTCTTAGTTATCAGTGCGAACCCACCGCCTGTATAGGATTCCGTCATTCATCTTCTTCTTTCATGTGCACCGCCACTCTTCCGAATGCCTCCAACCCTTTATGTGTAATCTCATCTGAATCTTCTTGCTCA	Y	N
CUFF.25995.1	chr6	25133755	25135757	750	3.74321	77	---NA---	368	598	-		MTPDIHVEILEHQAEMHPSLQTPNAVGKLMIFLAAVGSLSVKKRIESPEGEEHVHCLLYGEIIEHYVFHFLLVLLH*	CTTCCTTTTAATTAAATCAATCGCCCAAGTCGTAAAAGCATACACAGAAGGTGAACCTTGTTATGAAATGAAGTCACATACACCTGTGTAAGTCTTTGTGCTTGAATATGAGGCACAAACATATATGGGTCTTTTAATTCAACTAACTGCTAATGACTCCTGACATTCATGTAGAAATCCTGGAACACCAGGCAGAGATGCATCCATCATTGCAAACTCCTAATGCGGTCGGAAAGCTCATGATCTTTCTAGCAGCTGTTGGCTCTCTTTCTGTGAAGAAAAGAATTGAGTCACCAGAAGGGGAAGAACATGTGCACTGTCTCCTCTATGGTGAAATAATTGAGCACTATGTCTTCCACTTTCTTCTGGTCTTGCTTCACTAGCATATGTCTGCATTTG…	CTTCCTTTTAATTAAATCAATCGCCCAAGTCGTAAAAGCATACACAGAAGGTGAACCTTGTTATGAAATGAAGTCACATACACCTGTGTAAGTCTTTGTGCTTGAATATGAGGCACAAACATATATGGGTCTTTTAATTCAACTAACTGCTA	ATGACTCCTGACATTCATGTAGAAATCCTGGAACACCAGGCAGAGATGCATCCATCATTGCAAACTCCTAATGCGGTCGGAAAGCTCATGATCTTTCTAGCAGCTGTTGGCTCTCTTTCTGTGAAGAAAAGAATTGAGTCACCAGAAGGGGAAGAACATGTGCACTGTCTCCTCTATGGTGAAATAATTGAGCACTATGTCTTCCACTTTCTTCTGGTCTTGCTTCACTAG	CATATGTCTGCATTTGCACCTGGTATGCTTCTTCCTGTTGTTCCCACAATTCTGAATTCTGAGGTAGTGACCACAAAGAGTGCAGCCTGTCACAGTAGCTTGGAGGTGCAGAATCAATGGGCCCTTCGGAAGATTTGATGGTCCAGACAATACATATGGTTGATTCAGCAAGCTGCAGCTGAAGATGCTGATCCTTTTCTGATGTGAAGAGTGGAGCACTCACTTGTCTTCACTTTCCCACTGTAGAAGGGATACAAAAGGTTCTCATTAGATGAGCAAGATCAATAAATAATTAAAAAAAATCAATAAAACAAAGACAAAATAAAAGTCAATTCAGGTACAGCCAGGTATCAGAAAAGAAAACCCA	Y	N
CUFF.26155.1	chr6	26853607	26855006	1041	1.51003	97	---NA---	90	380	-		MTIFGSYNDPSRDFPHFPNPNQYFMLVSNIQKRATITSHEQEPPLTISKVLLPAPALPSINTHSHHQQLHIDSPQEFLHQFLQVVHACQLDRRRTP*	AGCATCCTCAACCCCCTTCCTCTCCCGGTTATTAGAAGTATCACATCATTATGAGAACAAGTTGCCTCCAAAAATTCTCTAGCACAGGTCCCTGCATCCTCAAACGCAGTCACTTCATCTTCAGCCATATCTGGTGTCTTAAAAAATGGTTCTTTCTGTAGGACAATGTGTCCAGTCTCTTCCTGAGCAAGCACAAACTTGTCACAGCCTTTATCAACTGCCTTCATATCCGAAAGCTTTATTTCCAGAGTCAGAAAAAGTACCAATGTGGTAACACGATTTACAGAGAGGCAAGGCCACCTGCTCAATTATCCCAAAACCCACGCAAGTAACACTGGAATCTTCGGCTCCAACTGCCTTTGAGTTCTCAGTACAGATTCTTTGTTCCGGGGCAACATG…	AGCATCCTCAACCCCCTTCCTCTCCCGGTTATTAGAAGTATCACATCATTATGAGAACAAGTTGCCTCCAAAAATTCTCTAGCACAGGTCCCTGCATCCTCAAACGCAGTCACTTCATCTTCAGCCATATCTGGTGTCTTAAAAAATGGTTCTTTCTGTAGGACAATGTGTCCAGTCTCTTCCTGAGCAAGCACAAACTTGTCACAGCCTTTATCAACTGCCTTCATATCCGAAAGCTTTATTTCCAGAGTCAGAAAAAGTACCAATGTGGTAACACGATTTACAGAGAGGCAAGGCCACCTGCTCAATTATCCCAAAACCCACGCAAGTAACACTGGAATCTTCGGCTCCAACTGCCTTTGAGTTCTCAGTACAGATTCTTTGTTCCGGGGCAACATG…	ATGACTATCTTTGGCAGCTACAACGACCCCTCGAGAGACTTCCCCCACTTCCCTAATCCCAACCAATACTTCATGCTCGTTTCCAACATCCAAAAAAGAGCTACTATCACATCACATGAACAAGAACCTCCGCTCACCATTTCCAAAGTCTTACTACCTGCACCGGCATTGCCATCTATAAACACGCATTCTCACCATCAACAATTACATATCGACTCACCTCAAGAATTCCTTCATCAATTCCTCCAGGTAGTCCATGCATGTCAACTGGATCGCCGTAGGACGCCGTAG	CACCCCCTCATCCCCACACCATACCCAGATAACTTGACAGGTAATCCAGCACCGATCTCTTCTTCGTCGGCGTTGAAGAGACATCTTCT	Y	N
CUFF.26155.2	chr6	26853607	26854678	1009	1.77302	76	---NA---	121	348	-		MTIFGSYNDPSRDFPHFPNPNQYFMLVSNIQKRATITSHEQEPPLTISKVLLPQEFLHQFLQVVHACQLDRRRTP*	AGCATCCTCAACCCCCTTCCTCTCCCGGTTATTAGAAGTATCACATCATTATGAGAACAAGTTGCCTCCAAAAATTCTCTAGCACAGGTCCCTGCATCCTCAAACGCAGTCACTTCATCTTCAGCCATATCTGGTGTCTTAAAAAATGGTTCTTTCTGTAGGACAATGTGTCCAGTCTCTTCCTGAGCAAGCACAAACTTGTCACAGCCTTTATCAACTGCCTTCATATCCGAAAGCTTTATTTCCAGAGTCAGAAAAAGTACCAATGTGGTAACACGATTTACAGAGAGGCAAGGCCACCTGCTCAATTATCCCAAAACCCACGCAAGTAACACTGGAATCTTCGGCTCCAACTGCCTTTGAGTTCTCAGTACAGATTCTTTGTTCCGGGGCAACATG…	AGCATCCTCAACCCCCTTCCTCTCCCGGTTATTAGAAGTATCACATCATTATGAGAACAAGTTGCCTCCAAAAATTCTCTAGCACAGGTCCCTGCATCCTCAAACGCAGTCACTTCATCTTCAGCCATATCTGGTGTCTTAAAAAATGGTTCTTTCTGTAGGACAATGTGTCCAGTCTCTTCCTGAGCAAGCACAAACTTGTCACAGCCTTTATCAACTGCCTTCATATCCGAAAGCTTTATTTCCAGAGTCAGAAAAAGTACCAATGTGGTAACACGATTTACAGAGAGGCAAGGCCACCTGCTCAATTATCCCAAAACCCACGCAAGTAACACTGGAATCTTCGGCTCCAACTGCCTTTGAGTTCTCAGTACAGATTCTTTGTTCCGGGGCAACATG…	ATGACTATCTTTGGCAGCTACAACGACCCCTCGAGAGACTTCCCCCACTTCCCTAATCCCAACCAATACTTCATGCTCGTTTCCAACATCCAAAAAAGAGCTACTATCACATCACATGAACAAGAACCTCCGCTCACCATTTCCAAAGTCTTACTACCTCAAGAATTCCTTCATCAATTCCTCCAGGTAGTCCATGCATGTCAACTGGATCGCCGTAGGACGCCGTAG	CACCCCCTCATCCCCACACCATACCCAGATAACTTGACAGGTAATCCAGCACCCTGAAACAGGGAACAAAAAAAGAGAAAGAAAACGGTCAATGCATCATCTCACAAAACCAAATCTTTT	Y	N
CUFF.26436.1	chr6	28696719	28699033	1165	0.990323	102	---NA---	764	1069	-		MSSATSSINTFSSLLSRRRGVSSNRSSCFTTQCFLPCHLRAPRYVAMKAMASQRTGSSGEPLQKPSKMNQTMMQRQTPASSLGGNIILANLHLPLLLFCLV*	CCCCGAGATATAATATTTATTTATTTATGGAGAGAGAGACGTCTGAGATCAAACTAAACTCTGATCCCCAACGTCAACCTCGACATACTGGAGAATATGTCGTCGGCTACTTCAAGCATCAACACCTTCTCTTCTCTCTTAAGCCGAAGGAGGGGTGTCAGCAGCAACAGAAGCAGTTGCTTCACAACCCAATGTTTCCTTCCATGCCATCTCAGGGCTCCCAGATACGTTGCCATGAAGGCCATGGCTTCCCAGCGCACAGGGAGTTCTGGAGAACCTCTTCAAAAACCTAGCAAGATGAACCAGACAATGATGCAGCGACAAACACCGGCTTCATCACTTGGTGGTAACATCATCCTTGCCAATCTACATCTGCCTCTTCTTTTATTTTGTCTCGTC…	CCCCGAGATATAATATTTATTTATTTATGGAGAGAGAGACGTCTGAGATCAAACTAAACTCTGATCCCCAACGTCAACCTCGACATACTGGAGAAT	ATGTCGTCGGCTACTTCAAGCATCAACACCTTCTCTTCTCTCTTAAGCCGAAGGAGGGGTGTCAGCAGCAACAGAAGCAGTTGCTTCACAACCCAATGTTTCCTTCCATGCCATCTCAGGGCTCCCAGATACGTTGCCATGAAGGCCATGGCTTCCCAGCGCACAGGGAGTTCTGGAGAACCTCTTCAAAAACCTAGCAAGATGAACCAGACAATGATGCAGCGACAAACACCGGCTTCATCACTTGGTGGTAACATCATCCTTGCCAATCTACATCTGCCTCTTCTTTTATTTTGTCTCGTCTAG	TCTTCTTTCTGAGGAAGCAAACAGTGTCACAGATCACTTGGCTAACCTTCTAATGCTTTGAGGTGTTGTTAACATGGTCCTGAAAGTGTTAAGAACGAAGAGATTGTTTGATGTTATATTCATGCAAAGGTGACATTGTATCAAAACAACAGGTCCAAGCAAAATTGAAACAGCACATAACTAAAATACACAGAGCAGTTTGAGGAACATAAATGCATGAGATCAGATCACCGAGTGATGGTCAGAAAGATACATACAAATTTTTACCTACTCAAATAATGGCACCTGCTTCATGATGCATACTAGAACAGTCAAGATATAACATCACAATATTCTAACAAATAAGTGTTTCAATCAACTACCATGAAGCTCAGAATAATAAAATATCAAAAATAAATT…	Y	N
CUFF.26494.1	chr6	29075168	29076732	1258	4.17721	123	---NA---	705	1073	+		MNHLSSESRTRKDEIYSKPNRAGSTEGRGRRTKRLVSASDADGRRHPPREPEHRGSPTNYFSTESFVVMICLTVSLLILPLILPPLPPPPSMLLLLPIGLLVVLMILAFMPSDIRNITSSSL*	GTGATATGATGTAGAAAGAGACAAGAGGGGATTAGAGGAAAATGAAAGATGGCCAGGGGAGAAGAACCTTACACACCAAACTGGCTTCCCTTCTCCCAGAGAGAAAGAAGCATACTTCACCATCCCCCACCACCTGCATGAGGTGAATAATAGTTGAGACCTGGGAGGACAGAATGCAGTGTATCCACCCCAAAGTCTCAAACCTCTTCTTCCTTTCCCTCATCTTCCCACAGATTAGCAAAGGCAGATTGCAGACTTCCTCTCACCAAACTCATGTAGAAAAGAAAAGCAGCATCCGTCCATCTCAGCCTCACTGGAACTGTCTTCTCCTCTGAAGCATACATCTCATCAAACATTCCTGTCACTTGCATTCCTCACCATACTCCCCTCTTCTTACCC…	GTGATATGATGTAGAAAGAGACAAGAGGGGATTAGAGGAAAATGAAAGATGGCCAGGGGAGAAGAACCTTACACACCAAACTGGCTTCCCTTCTCCCAGAGAGAAAGAAGCATACTTCACCATCCCCCACCACCTGCATGAGGTGAATAATAGTTGAGACCTGGGAGGACAGAATGCAGTGTATCCACCCCAAAGTCTCAAACCTCTTCTTCCTTTCCCTCATCTTCCCACAGATTAGCAAAGGCAGATTGCAGACTTCCTCTCACCAAACTCATGTAGAAAAGAAAAGCAGCATCCGTCCATCTCAGCCTCACTGGAACTGTCTTCTCCTCTGAAGCATACATCTCATCAAACATTCCTGTCACTTGCATTCCTCACCATACTCCCCTCTTCTTACCC…	ATGAACCACTTGAGCTCAGAGTCAAGAACACGAAAGGATGAGATTTATAGTAAACCGAATCGAGCCGGTTCGACGGAAGGCAGAGGGAGGAGGACGAAGAGGCTGGTGAGCGCTTCGGACGCAGACGGCAGAAGGCACCCACCTCGAGAGCCAGAGCACAGAGGCTCCCCTACAAATTACTTCAGCACGGAGTCGTTTGTCGTGATGATCTGCTTGACCGTGTCTCTGCTGATACTGCCTCTCATACTGCCGCCACTGCCGCCGCCACCTTCGATGCTGCTTCTGCTTCCTATAGGCCTACTTGTTGTGCTGATGATCCTAGCTTTCATGCCCTCAGACATAAGAAACATTACTTCCTCTTCCTTGTAG	AAATGTTGGGATTTGAGCTACGTCTTTTTCACTCTACTGATAGTTCTACAGAGGTGATTACTAGTTTATGATAGATTGGAACCGAAATGTGGTCACTCTGCTGTACATGAGGTATTTGTATCATATCACATCCACGGAAACTAATCCAAGAAAGGCAAAGAAGGATTTCTTAGTTATGGTTACAG	Y	N
CUFF.26514.1	chr6	29173637	29174580	737	1.62185	90	---NA---	188	457	+		MQGSAAAAYPSLDVTETLEECSSIKHAVHHQFPGSLSHMLCPNPWRFLLKPCNHKSSLFPHNSMMQRHNSVVTTTSETNNPAPRTIHHP*	CAATTAAATTGCTTGGCAGGTAAGTTTCTAGTGCTCTATTTGATCTCAGATTCATCCCTGGAGGTCTGCTTGGTCTTAGGATCACCAGACTAGAAGAAGCGAGTGCTAGAACAACTGACATGTTTGCTGTAAACCTAAATCTCCTAGTGCAGATTTACTCAAGACACTAAACATCTTGTGATGAGATATGCAGGGATCAGCAGCTGCAGCATATCCAAGCTTGGACGTCACAGAAACGTTGGAAGAGTGCAGCTCAATCAAACATGCTGTGCACCATCAATTTCCAGGAAGTCTATCTCACATGCTCTGCCCTAATCCATGGAGGTTCCTTCTCAAACCATGCAATCACAAGTCTAGTTTATTTCCTCATAATTCTATGATGCAGAGGCACAATTCTGT…	CAATTAAATTGCTTGGCAGGTAAGTTTCTAGTGCTCTATTTGATCTCAGATTCATCCCTGGAGGTCTGCTTGGTCTTAGGATCACCAGACTAGAAGAAGCGAGTGCTAGAACAACTGACATGTTTGCTGTAAACCTAAATCTCCTAGTGCAGATTTACTCAAGACACTAAACATCTTGTGATGAGAT	ATGCAGGGATCAGCAGCTGCAGCATATCCAAGCTTGGACGTCACAGAAACGTTGGAAGAGTGCAGCTCAATCAAACATGCTGTGCACCATCAATTTCCAGGAAGTCTATCTCACATGCTCTGCCCTAATCCATGGAGGTTCCTTCTCAAACCATGCAATCACAAGTCTAGTTTATTTCCTCATAATTCTATGATGCAGAGGCACAATTCTGTGGTCACCACGACTTCAGAAACTAATAACCCAGCTCCTCGAACCATCCATCATCCTTGA	GCACCACCGTCGAGCAGCAAACCCTAATAAATACACCATCTTGATTTGATCACTCCACTTGCCACTTGAGTTCCTAAGGTGGGAGGAAGAGTAAATGCCTTGTTCGACTCCCAAGCCAATCACATGCACGTACGCAGCTAAAGCTCTTCCGGTGGGATCTGATGAGGAAGATGGCACCTCTTAATCAACCTTGCTTCGGGATCAATGAAGAGAGCTCAAAACTAGCTTTATCCAAGTCCACCGGCGTAGCTGCCGGCGTCAACCTTTTCTTTTGGCAGCC	Y	N
CUFF.26547.1	chr6	29542071	29542625	555	16.8359	70	PREDICTED: uncharacterized protein LOC100836569 [Brachypodium distachyon]	120	329	+		MASSFSCMPVLHKVFPVKPSAQASKGEASKKTEVNEERQQQQKKKKKSNLEQAALTTPYLPFHMRPGLR*	TGAACCAGGAGGCATCTCCGTGCTCTGGAGAAAGTAAGTGGAGAGTATGATGTACTTTGTCGTCTATAAAAAGCCTCCGAGTTAAACAAGAGACACGAGTTCTCATCAGAGTTGTAGACATGGCCTCTAGCTTTTCTTGCATGCCTGTGCTCCACAAGGTCTTCCCCGTGAAACCATCGGCGCAAGCATCGAAGGGAGAGGCGAGTAAGAAGACCGAGGTGAACGAGGAGAGACAGCAGCAGCAGAAGAAGAAGAAGAAGAGCAACCTGGAGCAAGCTGCTTTGACGACGCCGTACTTGCCATTTCACATGCGACCGGGGCTTCGTTGAGCCACGGACAGCCGGCGGGACGGCTGTGTGCTCGGAATAGGGATGGACGATATCTTGTGCTGATTCCTTT…	TGAACCAGGAGGCATCTCCGTGCTCTGGAGAAAGTAAGTGGAGAGTATGATGTACTTTGTCGTCTATAAAAAGCCTCCGAGTTAAACAAGAGACACGAGTTCTCATCAGAGTTGTAGAC	ATGGCCTCTAGCTTTTCTTGCATGCCTGTGCTCCACAAGGTCTTCCCCGTGAAACCATCGGCGCAAGCATCGAAGGGAGAGGCGAGTAAGAAGACCGAGGTGAACGAGGAGAGACAGCAGCAGCAGAAGAAGAAGAAGAAGAGCAACCTGGAGCAAGCTGCTTTGACGACGCCGTACTTGCCATTTCACATGCGACCGGGGCTTCGTTGA	GCCACGGACAGCCGGCGGGACGGCTGTGTGCTCGGAATAGGGATGGACGATATCTTGTGCTGATTCCTTTGTTCTTTCATATTTCGATTAGTAATATTCCATGTAGCAGTTGCTCCACAAGAAATATATCTTCATCGTAGAGAGATTCCGGTGTCCTTCCTTCTTCTACTAACCAGTCGTTAGAAAGATCCGAAAGACGATGGATTCCTCAAAAAGAGAAAGCCGG	N	N
CUFF.26884.1	chr6	31704802	31707512	830	9.452	100	---NA---	166	465	+		MKIDCTLGPFLREGKTSRPWTTCERLWRTPASSSLSCSTTRSLLFQFSSPSSSYSRCGVLAGSPFPFIGILFPRRVVDSTGCSWCLLLLFRNLKCMRWD*	CAACCCGCAACATCTTGATGTTTTCGCCGCTCGCCGTCGGCTTCCTACGTGCTCGTCGTCTCTGCATTCCCCGATCGATTCCTTCGCTTTCTGTTCTTCCGCGTCCCTCCTCTTCTCCTTCTCGATTGTAGGGCTTCGATCGTTGGGAGCTCTGGAGGCGCGAAGATGAAGATCGATTGCACATTGGGCCCGTTCCTGAGGGAGGGGAAGACCTCGAGACCCTGGACGACTTGCGAACGTCTATGGAGAACGCCGGCATCCTCTTCGCTGTCATGCTCGACAACAAGGTCTCTCCTTTTTCAGTTTTCCTCCCCCTCCTCCTCTTATTCCCGCTGTGGCGTCCTTGCCGGTTCTCCTTTCCCTTTTATTGGAATTCTGTTTCCTCGTCGTGTAGTTGAC…	CAACCCGCAACATCTTGATGTTTTCGCCGCTCGCCGTCGGCTTCCTACGTGCTCGTCGTCTCTGCATTCCCCGATCGATTCCTTCGCTTTCTGTTCTTCCGCGTCCCTCCTCTTCTCCTTCTCGATTGTAGGGCTTCGATCGTTGGGAGCTCTGGAGGCGCGAAG	ATGAAGATCGATTGCACATTGGGCCCGTTCCTGAGGGAGGGGAAGACCTCGAGACCCTGGACGACTTGCGAACGTCTATGGAGAACGCCGGCATCCTCTTCGCTGTCATGCTCGACAACAAGGTCTCTCCTTTTTCAGTTTTCCTCCCCCTCCTCCTCTTATTCCCGCTGTGGCGTCCTTGCCGGTTCTCCTTTCCCTTTTATTGGAATTCTGTTTCCTCGTCGTGTAGTTGACAGTACTGGTTGCTCCTGGTGCCTTTTACTGTTGTTCAGAAATCTGAAGTGCATGAGATGGGATTGA	GGCTCTGGGTAAAGTATGATGCCAAATGGGAAGAAAGAACAGGGATGTGAACCATTATTATATGGGTAAGTCCAAGAGAAAGGAATGGAAGAAATTTTGCTAGTGCAAATGTGAATTTTATTGCTGTGGTTTCTAATAAAGATTTATCTTCATTCTTGAAAAGCTGCAGGAGATTAGAGAAGAGATCCAAGGTCCAGTCTTTTTCTCTCTCTGTGGAGCTGAATCAGGTGATGCTGAGAGGGTGTGGTTTAAAGTCCACTGCAAGATGTGATCAGTTGGAAACACAATCTTCACGGAAGAGGAAAGAAGTAAAATTGATCAACCCCTTCAAGTCAGCATGTAATCAAATCTTCAATTTAGACATG	Y	N
CUFF.26955.1	chr6	32016188	32019555	658	3.62212	126	---NA---	199	576	+		MTSFTPARLSTTSFGSFDRSGRRACPAPAPRSLVSSPRRHLELCVPAGRSLFGDAVYLTLATRVGGGGGDKFESLKLERKHPWRPHKTSERLHPKIPLKLNSAYAIHSELARVSYLLSFQLISYK*	GGTTGTTTGGTGTTCAGCGGGCTGTTTGGATGGTGGTTTTAACGAGTTCGTTAAACGGGTGAGGAAGGGATTTAGGGCTTTGCATTTGAGGTCCGGCTCCTCCTCGTGCCAAGGCGTTCGGGCGAGCATGAGCAGGCAGGCCGTGCCGTGGCTTCAGCGCGACGCCCCGACCTGCCTCGTCGGAGATCGCGGCCCCACATGACCAGCTTTACGCCGGCTCGCCTTTCGACCACGTCGTTCGGCTCCTTCGACCGATCTGGCCGCCGTGCTTGCCCAGCTCCAGCGCCAAGATCGTTGGTTTCCTCTCCAAGAAGGCATCTTGAGCTTTGTGTGCCTGCAGGTAGGTCTTTGTTCGGAGATGCTGTTTATCTAACCTTGGCCACAAGGGTAGGTGGTGGT…	GGTTGTTTGGTGTTCAGCGGGCTGTTTGGATGGTGGTTTTAACGAGTTCGTTAAACGGGTGAGGAAGGGATTTAGGGCTTTGCATTTGAGGTCCGGCTCCTCCTCGTGCCAAGGCGTTCGGGCGAGCATGAGCAGGCAGGCCGTGCCGTGGCTTCAGCGCGACGCCCCGACCTGCCTCGTCGGAGATCGCGGCCCCAC	ATGACCAGCTTTACGCCGGCTCGCCTTTCGACCACGTCGTTCGGCTCCTTCGACCGATCTGGCCGCCGTGCTTGCCCAGCTCCAGCGCCAAGATCGTTGGTTTCCTCTCCAAGAAGGCATCTTGAGCTTTGTGTGCCTGCAGGTAGGTCTTTGTTCGGAGATGCTGTTTATCTAACCTTGGCCACAAGGGTAGGTGGTGGTGGTGGAGATAAGTTTGAATCTCTTAAGCTTGAAAGGAAGCATCCTTGGAGACCACACAAAACCAGTGAGCGTCTTCATCCTAAGATACCTCTGAAACTTAATTCTGCATATGCTATTCATTCAGAATTGGCACGCGTGTCTTACTTGTTAAGTTTCCAACTTATTTCCTACAAGTAA	TTCTAACCTATGTATCTGCGCAAGTTAGGATTATATTCTTGATTGACTGGAAAGACGGGATGATCAAATTGTGTTGTTCTGC	Y	N
CUFF.27423.1	chr6	34570434	34571527	1094	1.14109	109	cyclin-dependent kinase inhibitor	297	623	+		MTKSQGSAIGTRGKPRSTERPRSRRPFTTNTRSGFTPGPKPWHSSASSRRHGTPRPATSSSEAAVSSSTSPSPLPLGPGQLPGTGRTPTQTLILTLALLLSLAEALIS*	CTCGGGGAAGTGTGTCCACCTACAAATCATTCCCATCTGCTCCATCGGAGAAAAGGAAGGAGAAAGGAAAGAAAGCCCTCCAAATCTTTGGTGTTGCCATCTCCCTCCTCGCGGGTGCGCGTCTCCTCCCTCGACCTATCGCTTCCCATCTTCTCTGCTTGCCTTTCTTTGCTTCTCTTCCCCTTCGCTTCCAGCACTAGCTCCCCCTTCGTTCTGCCTTCACGATTTCTGTCGTCTTAATTTTTTGACCTTTCCGCCATTGAAGATTTGATTGCCGCTGAGTAGAATGGATTTTGATGACGAAATCTCAGGGTTCGGCAATAGGTACGCGAGGAAAGCCAAGATCGACGGAAAGGCCGCGGTCACGGAGGCCGTTCACCACCAACACTCGCTCGGGGT…	CTCGGGGAAGTGTGTCCACCTACAAATCATTCCCATCTGCTCCATCGGAGAAAAGGAAGGAGAAAGGAAAGAAAGCCCTCCAAATCTTTGGTGTTGCCATCTCCCTCCTCGCGGGTGCGCGTCTCCTCCCTCGACCTATCGCTTCCCATCTTCTCTGCTTGCCTTTCTTTGCTTCTCTTCCCCTTCGCTTCCAGCACTAGCTCCCCCTTCGTTCTGCCTTCACGATTTCTGTCGTCTTAATTTTTTGACCTTTCCGCCATTGAAGATTTGATTGCCGCTGAGTAGAATGGATTTTG	ATGACGAAATCTCAGGGTTCGGCAATAGGTACGCGAGGAAAGCCAAGATCGACGGAAAGGCCGCGGTCACGGAGGCCGTTCACCACCAACACTCGCTCGGGGTTCACACCAGGGCCAAAACCCTGGCACTCAAGCGCCTCCAGTAGACGTCACGGGACACCGCGTCCTGCTACCTCCAGCTCGGAAGCCGCTGTCTCGAGTAGCACCTCCCCGTCCCCGCTTCCGCTAGGTCCAGGGCAGCTACCAGGAACAGGCCGAACGCCGACCCAAACCCTAATTCTAACCCTAGCCCTGCTCCTGTCCCTAGCCGAAGCCCTAATCTCGTGA	ACCAGGCGGCCGGTGGAGGAGAGAGTCCGGTGAATTCGGACTCCGTGGGGTCCGTACAAACAAAGAGTAACTGCTTCAAGAAGATCGGGAGGCGTCGCCGGAGGTCGATGCTGCGGAGACGGAAAGTTCATTTGGGGAGAATCATCTCGACCTCGACACCTCCAGGTTGGGTTTTCCTCGATCCTTGTAAGCTTTGGGATCCGTTGTGGGTCACCGTGATGGTTCTTTGGTTCTCGGCCTTGTGTTCTGCTATTTTCCCCATTCTGGGGGACGTCGGGCCCTTTCGGCTATTTCTGGTCTGTTCGGGACCTGGAGGAGCGAGAAGATTTATTATGGGCCGACTCAATTGGACGGCCTGGCCCGGTGAATCCGTAGTCTGTTGCGTTTACGACCCTATTT…	N	N
CUFF.27818.1	chr7	2271966	2273918	1696	2.04743	46	---NA---	460	597	+		MVNDFLLVNLGCVHMVKMLAFGLLDILASVFLFFHDICDGFLLER*	TGCTCCTGTGGTTATCTGCTTATTATTCCATTTCAGAAAGAAGAATCTTAATCAAGTTTAGTGGCAAATATTCTTTAAGCTGCTAATAAGTATATGGGTCATATACATCCATTTCCCCTTCCAATAAAGTCTGCATCTGGGAACTCAACTCAACGGTAAACCTCTCTTCCTTTTCCTTATTTTGCATGTAATTAGTATCTCAGAGACCATTCCGAGAAGGTAAGCTTGCCTTAGAATTTTTGGATACCAGCTTTTCTGTGGAATCTACATGGAATTCTGTTCTATGTCAAGTTATATAAAAGAACAGTTCAATCTTTTTTTTTTCCTTATTAATAGAGCATGCTGGACGTAACTTTTGGTACCTTCATTATCGTCATGAAGTCTCCACCTGTTATAATC…	TGCTCCTGTGGTTATCTGCTTATTATTCCATTTCAGAAAGAAGAATCTTAATCAAGTTTAGTGGCAAATATTCTTTAAGCTGCTAATAAGTATATGGGTCATATACATCCATTTCCCCTTCCAATAAAGTCTGCATCTGGGAACTCAACTCAACGGTAAACCTCTCTTCCTTTTCCTTATTTTGCATGTAATTAGTATCTCAGAGACCATTCCGAGAAGGTAAGCTTGCCTTAGAATTTTTGGATACCAGCTTTTCTGTGGAATCTACATGGAATTCTGTTCTATGTCAAGTTATATAAAAGAACAGTTCAATCTTTTTTTTTTCCTTATTAATAGAGCATGCTGGACGTAACTTTTGGTACCTTCATTATCGTCATGAAGTCTCCACCTGTTATAATC…	ATGGTAAATGATTTTCTACTAGTAAATCTTGGTTGTGTTCACATGGTCAAGATGTTAGCCTTCGGACTCCTTGACATTTTGGCATCAGTTTTCTTATTTTTCCATGACATTTGCGATGGCTTCCTTCTAGAAAGATGA	TGTTTATTTTACCAATGACATTACGATGGTTGGTATTTCTAAGCATGGATTGGTCCTCTGATTATGAAGATAAATTTGTTTGACTCTCCAAATGACACAAGACGAAAAACCAAATGAGCAATTTTGCATGCTAGAGAGTTGCCAGGTTTTATATGTCCATTGGTGCTAGTGCATATGCTATGATTAGTTCTGCATTAGTTGCGGCCGAAGCTTGGTAATGCAGATGAGTCACTATCCATCCTCAAATAGCAGCAATTTAGTATTCCTTTTTGGGGGCTAGTGCATATGCTATAATCAGGGAATGACTATTTTCTGAGTGTGGATTTCATTTCATCATTTGACTTCATGGCAAATTGATGGTAAATGATTTTCTACTAGTAAATCTTGGTTGTGTTCACA…	Y	N
CUFF.2799.1	chr1	18114325	18115527	958	1.25825	118	---NA---	149	502	-		MYDEVYYWPKSMHESHTNREATVTINVRCLTSIVKEVISDNLVCQFSTLTQALNPSVVYQIVAHIITHHLHLARWLARPLNTCKKSSSKGRLSISTFIGLRPGRGGMTPSSSSPFAT*	AAAATAATTCATCTCCTTTCAATAAGGAAAAGGATTCCTTCTGTCCAAAGTTTTGATTGTCATCTCTAAAATGTTTGCTGCAACGACGTTCATCAACAAAAGACATTGCTATTGTGCCTCATAACAAACAAGAACAAATGCTCAAACATCTTGCATCAACAATATTCATACTTCAAGTGGATGCATGGCTCCATTTTTTCTCCTAGAGTATGATGTTTCAGTGCAGAGGAGATGGAACTTTCCTAGTTTTTACCTTGTGTGACAGTTCAGGCTGCCTTTACCATCTTTCAAGCATAATGATGCACGAGAAGTTGTTTTCTGCTGAGGAGTGCTCCTGCCATGGGTATGGAGGAAAAGGTCCCAGCTTATGGAGTTGGCAAGCTCTCCAAAGGGCCATTT…	AAAATAATTCATCTCCTTTCAATAAGGAAAAGGATTCCTTCTGTCCAAAGTTTTGATTGTCATCTCTAAAATGTTTGCTGCAACGACGTTCATCAACAAAAGACATTGCTATTGTGCCTCATAACAAACAAGAACAAATGCTCAAACATCTTGCATCAACAATATTCATACTTCAAGTGGATGCATGGCTCCATTTTTTCTCCTAGAGTATGATGTTTCAGTGCAGAGGAGATGGAACTTTCCTAGTTTTTACCTTGTGTGACAGTTCAGGCTGCCTTTACCATCTTTCAAGCATAATGATGCACGAGAAGTTGTTTTCTGCTGAGGAGTGCTCCTGCCATGGGTATGGAGGAAAAGGTCCCAGCTTATGGAGTTGGCAAGCTCTCCAAAGGGCCATTT…	ATGTATGATGAAGTATATTATTGGCCAAAATCCATGCACGAGTCTCATACCAATAGAGAGGCTACAGTGACGATCAATGTACGTTGTCTTACCTCTATAGTCAAAGAAGTAATTTCCGATAATTTAGTATGCCAATTCTCGACATTAACTCAAGCCCTCAATCCTTCTGTCGTGTACCAAATTGTGGCACATATCATCACTCATCATCTGCATTTAGCAAGGTGGCTAGCACGACCTCTTAACACCTGCAAGAAATCTTCTTCGAAAGGCAGATTAAGCATTTCAACATTTATTGGTCTAAGACCCGGGAGAGGAGGGATGACTCCATCAAGCAGTTCTCCATTTGCCACTTGA	TATAAATCTAGTCTTCCTTCATTAGAAAAGCAACAAGGTCGGTGAGTTATTAAAGCTCAATGATTGAACAAGATTCCTCTTGGAGATCAAATTGTATTATAATGCTCGTAATGATGAACATTTATTATTTAAGATGCTCAGACCTTAG	Y	N
CUFF.28172.1	chr7	4146702	4148469	1441	1.09017	90	---NA---	502	771	+		MSCLNLKLSFYQLSSLQEQAVDLCNRSYHMQVQSPSDFSRGLRFISPLQEHTFLSVQWGAEPAATSTSSLQIIIMCFLLYAFLFWRDYG*	CTTACCTTTTCAGAAGTGTAAGCATGACAAAGTCTTCCAGTGTTTACTGATCAGGTTCACATGGGTGCCCGTGATTCAGATTTTGGTTCAATAACTACCATTTGCATAGTTAGCCTTAACTGAAACTGTTTATTCAGTTGATAGAAATATAAATAGATCTGCTGGATAGAAATATAGAGCTGAGCATTTATATATTATCATTTTGTCTTGCTTCCATCTTTCGTTTAAACATCCCTCCATCTTTCATCCAGCCATCGACTGGGTCATTGGCTTCATCTGATTAGAATCTTGGCTTGAAGTTTGTCATTGCTATTGGACAGGATACATCAGGAGTTTTTCATGATGTATAGATTCCAAAGCCATGGACAAGGGAGGTTTATTGGCACTGCAAAAAATCAA…	CTTACCTTTTCAGAAGTGTAAGCATGACAAAGTCTTCCAGTGTTTACTGATCAGGTTCACATGGGTGCCCGTGATTCAGATTTTGGTTCAATAACTACCATTTGCATAGTTAGCCTTAACTGAAACTGTTTATTCAGTTGATAGAAATATAAATAGATCTGCTGGATAGAAATATAGAGCTGAGCATTTATATATTATCATTTTGTCTTGCTTCCATCTTTCGTTTAAACATCCCTCCATCTTTCATCCAGCCATCGACTGGGTCATTGGCTTCATCTGATTAGAATCTTGGCTTGAAGTTTGTCATTGCTATTGGACAGGATACATCAGGAGTTTTTCATGATGTATAGATTCCAAAGCCATGGACAAGGGAGGTTTATTGGCACTGCAAAAAATCAA…	ATGAGTTGTCTCAATCTGAAACTGAGCTTTTACCAACTATCAAGCCTCCAAGAACAGGCTGTGGATCTGTGCAACAGAAGCTACCACATGCAAGTGCAGTCCCCATCGGACTTCTCAAGAGGTCTACGTTTCATTTCTCCCCTCCAAGAACATACTTTTCTGAGTGTACAGTGGGGTGCAGAGCCTGCAGCGACATCTACATCCAGTCTCCAAATCATTATCATGTGTTTTTTGCTTTATGCCTTCCTTTTCTGGCGAGATTATGGTTGA	TTGAGTTGTGCCAGCTGATCAAATTGGCTCATCTGTTTCATCTTATGGCAATCCACGTTTCTGGTGGTGTGGTTTTGCCAAGTACATAGGTTTTCTGCTGCATGGAAGCCATCCAAAGAAGCCACATGGTAGCTGCATTGCTAATTCAAATCCGGCCTCATGGAGTTTTCCTCATAATCAAGAATAAAAGTTGAAAAGTCTTTATGCTGACTCAACTTGAGAATGATACAAAGAGATTCCTTGTCTTCTATAAAGATTAGTACCAAAGTTTTTTCTCCTTGGTCAACTGGAGGACAGCCAAGTATTCACTCACAGTGGAGCCCAAGCAATAAGTGATCAAGGAAAATGACTCCCTCGTAACTTCCGGCTTCACAAGTCAACCAGCACAAGAGATGAAGA…	Y	N
CUFF.28172.2	chr7	4146702	4148632	1124	1.46814	90	---NA---	185	454	+		MSCLNLKLSFYQLSSLQEQAVDLCNRSYHMQVQSPSDFSRGLRFISPLQEHTFLSVQWGAEPAATSTSSLQIIIMCFLLYAFLFWRDYG*	ACATTTTGCTCTTCAGCTTTCATGTCAAATAATGTAACTGATTGAAGAAATGCTTCAATAACACAGTATACTGACCAAAAGATTTTGGCAGTTGAGAGGAAGTACCTTGAGGGGCAACACAAGCTGGTGTATCAATTTGAAGATAAACCTCACTGCAGATCTCCTTACCTTTTCAGAAGTGATCATGAGTTGTCTCAATCTGAAACTGAGCTTTTACCAACTATCAAGCCTCCAAGAACAGGCTGTGGATCTGTGCAACAGAAGCTACCACATGCAAGTGCAGTCCCCATCGGACTTCTCAAGAGGTCTACGTTTCATTTCTCCCCTCCAAGAACATACTTTTCTGAGTGTACAGTGGGGTGCAGAGCCTGCAGCGACATCTACATCCAGTCTCCAAAT…	ACATTTTGCTCTTCAGCTTTCATGTCAAATAATGTAACTGATTGAAGAAATGCTTCAATAACACAGTATACTGACCAAAAGATTTTGGCAGTTGAGAGGAAGTACCTTGAGGGGCAACACAAGCTGGTGTATCAATTTGAAGATAAACCTCACTGCAGATCTCCTTACCTTTTCAGAAGTGATC	ATGAGTTGTCTCAATCTGAAACTGAGCTTTTACCAACTATCAAGCCTCCAAGAACAGGCTGTGGATCTGTGCAACAGAAGCTACCACATGCAAGTGCAGTCCCCATCGGACTTCTCAAGAGGTCTACGTTTCATTTCTCCCCTCCAAGAACATACTTTTCTGAGTGTACAGTGGGGTGCAGAGCCTGCAGCGACATCTACATCCAGTCTCCAAATCATTATCATGTGTTTTTTGCTTTATGCCTTCCTTTTCTGGCGAGATTATGGTTGA	TTGAGTTGTGCCAGCTGATCAAATTGGCTCATCTGTTTCATCTTATGGCAATCCACGTTTCTGGTGGTGTGGTTTTGCCAAGTACATAGGTTTTCTGCTGCATGGAAGCCATCCAAAGAAGCCACATGGTAGCTGCATTGCTAATTCAAATCCGGCCTCATGGAGTTTTCCTCATAATCAAGAATAAAAGTTGAAAAGTCTTTATGCTGACTCAACTTGAGAATGATACAAAGAGATTCCTTGTCTTCTATAAAGATTAGTACCAAAGTTTTTTCTCCTTGGTCAACTGGAGGACAGCCAAGTATTCACTCACAGTGGAGCCCAAGCAATAAGTGATCAAGGAAAATGACTCCCTCGTAACTTCCGGCTTCACAAGTCAACCAGCACAAGAGATGAAGA…	Y	N
CUFF.28420.1	chr7	5708574	5709675	1102	3.52983	226	predicted protein [Populus trichocarpa]	336	1013	+		MLFSEIQRCRGEMEWAMKISDDAWASSLAAPTPADGDDHQGPRFAMNQSPLAWQLENVVAAPTSPSPTPDHIPKSISCAPPSDPCGGAVQDGEMMEIEAPVSVDDQPSNPFAGVDPQEYASLLKRKLDLCCAAVAMSRVLLPSFSSWKFLFLGNYQMLICYDRVPSSCSKHFRALSLEDFAGKLMGNFSVLSNLRQFHPKLFSFSSSRIFSVLVLSLLVRSKLRH*	CACAAAACAAAGAGAACTACATACATCAAATAATTCAGCTACAAGGAAAGAACAAAAGATGGAGAATTGAGCCTTGGAACTGTTGCTTGTGCTGTTGTAATTTGTGCTCACGCCCGTCAAACCAAGGAATTCTGATGGCACCACCAGCATTCCTATCCAATGGTGCCACTTGCAAGACATGGGGTGTTTATGGGAAACTCCTTCGATTGTTCTTGGCATTCGCCTCCTTCCCCAACCTCCCCTATAAATTGCCTCCCAAAACCGAACCAACCAAAGCAAAAACCGCCGTCTCCTCTTCCTTCTTCTATAGTAAATGATTGAGATGCCCAATTCTGATGTTGTTTAGCGAGATTCAGAGGTGTAGAGGAGAGATGGAGTGGGCGATGAAGATCTCCGACG…	CACAAAACAAAGAGAACTACATACATCAAATAATTCAGCTACAAGGAAAGAACAAAAGATGGAGAATTGAGCCTTGGAACTGTTGCTTGTGCTGTTGTAATTTGTGCTCACGCCCGTCAAACCAAGGAATTCTGATGGCACCACCAGCATTCCTATCCAATGGTGCCACTTGCAAGACATGGGGTGTTTATGGGAAACTCCTTCGATTGTTCTTGGCATTCGCCTCCTTCCCCAACCTCCCCTATAAATTGCCTCCCAAAACCGAACCAACCAAAGCAAAAACCGCCGTCTCCTCTTCCTTCTTCTATAGTAAATGATTGAGATGCCCAATTCTG	ATGTTGTTTAGCGAGATTCAGAGGTGTAGAGGAGAGATGGAGTGGGCGATGAAGATCTCCGACGATGCCTGGGCCTCCTCCCTCGCCGCACCGACACCAGCGGACGGCGACGACCATCAAGGGCCACGCTTTGCGATGAATCAGAGCCCGCTGGCATGGCAGTTGGAGAACGTTGTTGCCGCCCCTACCAGCCCTAGCCCGACTCCGGATCACATCCCTAAGTCTATTTCCTGTGCTCCTCCCTCTGATCCTTGCGGTGGAGCGGTGCAGGATGGTGAGATGATGGAGATCGAGGCCCCTGTTTCCGTCGATGATCAGCCATCCAATCCCTTCGCTGGCGTCGATCCACAGGAGTACGCCTCGCTTCTGAAGCGGAAGCTTGATCTGTGCTGCGCCGCA…	TCTTTTAACTTTGGTGAAAGTTTTTGTTGGGTTTCTAAACTTTAATTTTGTCAATTGACTTACAAAACGTTAGTTCATGTTTGAGTCAA	N	N
CUFF.28596.1	chr7	7413295	7415488	2142	2.34613	51	---NA---	1333	1485	-		MKLAQSLLTRISVSHKILLHPLIAISIATCQAYACGPSIYQYIIHFDQQK*	ATGCTCCCACTTCTAAAACTAATCGAGACATCACAGTCTCCTCTACTCAAGATTTGACATCCTTTCTCTAGACCAAAATCTCCACACCAACTTAATCATCCTTAGTCGCCAACATGATACGTCCAACCCTACGGTAGCTTCACATCATGATGTACCTCCAAGCACGTGCAGTTCTTTCCTACTTGGACATTTCATAGTACCTTGTACTAAATCGACTCTAATAACAATTGTCACAAATCAGCCCAATAGAACTACTAAATAATTTGACAAAGTAGCCAACTTGTGCACCCAAAGATACTTAAAACTCAAATTAATATAATAATGACTTTCCCACTTTCAATATAAGACTATATCAGTGTGACAAACTGACATTTCCAACCTATTCAAATAATTGCACCT…	ATGCTCCCACTTCTAAAACTAATCGAGACATCACAGTCTCCTCTACTCAAGATTTGACATCCTTTCTCTAGACCAAAATCTCCACACCAACTTAATCATCCTTAGTCGCCAACATGATACGTCCAACCCTACGGTAGCTTCACATCATGATGTACCTCCAAGCACGTGCAGTTCTTTCCTACTTGGACATTTCATAGTACCTTGTACTAAATCGACTCTAATAACAATTGTCACAAATCAGCCCAATAGAACTACTAAATAATTTGACAAAGTAGCCAACTTGTGCACCCAAAGATACTTAAAACTCAAATTAATATAATAATGACTTTCCCACTTTCAATATAAGACTATATCAGTGTGACAAACTGACATTTCCAACCTATTCAAATAATTGCACCT…	ATGAAACTAGCTCAGTCATTACTCACAAGAATCTCTGTATCTCACAAGATATTATTGCACCCCCTGATAGCCATCTCGATAGCTACGTGCCAAGCATATGCTTGTGGACCAAGCATATATCAATATATAATTCATTTTGATCAGCAAAAGTAG	GTAAACAGAGGATAGCTATACATTTTGAACCATGTCAAATCGGATGAAAACAGATAGAAGAGGTAGATGAAATAACAACCAAAATGTATTATTTCCTAGGAATGAAGTTCTCAAGGATCATATCTTATGCTGCTATCTACACCAGGCAAGAAGCACCAATTTGAATTAAAGAGGAGTAACTTGCTCAATGTTTTTCTTTAGTCTGACTTCGTATCAACCATCATCAAAGCAGAAGATAATATTCTTCGACATCACTACTGCTAAAATATTTGACATTGTAGAACCCCTTCAAAATTCAAATCCAGTTAACATAGACCCATCATCAGTCAAATGACAGTATCAACCTCTTCCATATTGTATGACATTGTATTGAACATTTAGAGAAGAAAATATTCATAA…	Y	N
CUFF.2869.1	chr1	18853827	18854964	698	2.06472	93	---NA---	59	337	+		MNQSGVRFEMVIQTFERTMHVLNLGLLGTPNPEDLCPGSSRASNLSPLISGIKGTLTFLPISLSYGSLTPIPFVPVLGFVGQLSWSATVALD*	GTCGCTTGTGCTCGCTTGACGACTCTCCCGCGCACGCTAAAGAAACGCCGAAGGCGGCATGAATCAAAGCGGTGTGCGTTTCGAAATGGTCATCCAAACGTTCGAACGCACGATGCATGTACTCAATCTAGGTTTATTGGGCACGCCGAATCCAGAAGATCTCTGTCCCGGATCTAGTAGGGCTTCTAACCTTTCCCCCTTAATCTCAGGAATCAAAGGTACGCTGACGTTCCTTCCTATTTCGCTGTCGTATGGATCTCTAACCCCGATCCCTTTCGTTCCGGTTCTTGGATTTGTCGGCCAATTGTCCTGGAGTGCGACTGTCGCGTTGGATTAGGCTACAAGATTGGGTTTTGGGGCTGTGCCTTTGGTTGAATAGCGGAGACCCGAGGACTTAAT…	GTCGCTTGTGCTCGCTTGACGACTCTCCCGCGCACGCTAAAGAAACGCCGAAGGCGGC	ATGAATCAAAGCGGTGTGCGTTTCGAAATGGTCATCCAAACGTTCGAACGCACGATGCATGTACTCAATCTAGGTTTATTGGGCACGCCGAATCCAGAAGATCTCTGTCCCGGATCTAGTAGGGCTTCTAACCTTTCCCCCTTAATCTCAGGAATCAAAGGTACGCTGACGTTCCTTCCTATTTCGCTGTCGTATGGATCTCTAACCCCGATCCCTTTCGTTCCGGTTCTTGGATTTGTCGGCCAATTGTCCTGGAGTGCGACTGTCGCGTTGGATTAG	GCTACAAGATTGGGTTTTGGGGCTGTGCCTTTGGTTGAATAGCGGAGACCCGAGGACTTAATTCTGGGAGGACAGTACCCTGGATACGTCACTCAACCTGTTGCCGTAGTCTTGGGAAATTAATCTTATATCAAAAGATCACTTTTCTTTCCAGTTTTGTCAATCTATAAAATCATCTGCTCTTTGCGGCTTGTGATAGTTATTTACTAGTGAGTCTGAGTTGATTACAATGAATACACTCGTGCATGCTGCAAATCTTGCTCTTTTAGGTATGGTACCTTTGCTAATATCTATCTAGATCTTTTGGTTTGGAAAACTGATTTATGTTTGGATGAGTATTCAATTTCAATTTTTTCTGGGG	Y	N
CUFF.28736.1	chr7	8265095	8265772	678	3.47281	133	PREDICTED: uncharacterized protein LOC100803645 [Glycine max]	194	592	+		MERREEEEDEEQKKEEARAGAGGKMTRRPFRLRAPPTPYDRPPAAGGKERREGDGWVSKILVRPASTIIPSLFSPSPSAASNQDYPPLSESFLGVIPLFLPPLILFFRLLGCAACLCAMPWRSTFSSCDLGF*	GCTCCGCTTCGGTGCCACTGGAGGAAAGCCGAGAGCAGCCAAGAGACGACGGAGCGACGAACGGAAGCGAAGGGCTTGTTTCCATCGCGCCGTCGGTGGATCGCAAGCCAACCGGCTCAATCGATCGCCGCGGCGGATATTAGGAGGGGTCGCGTGGACAGAGAGGGCGTCGTAGGGCTCGATCGCGGGCGCGATGGAGAGGAGAGAAGAAGAAGAAGATGAGGAGCAGAAGAAGGAGGAGGCGCGAGCCGGCGCGGGAGGGAAGATGACTCGGCGACCGTTCCGGCTGAGGGCGCCGCCAACGCCGTACGATCGCCCGCCGGCTGCTGGGGGGAAGGAGCGGCGGGAGGGGGACGGCTGGGTCTCCAAGATCCTCGTTCGGCCTGCTTCTACGATAAT…	GCTCCGCTTCGGTGCCACTGGAGGAAAGCCGAGAGCAGCCAAGAGACGACGGAGCGACGAACGGAAGCGAAGGGCTTGTTTCCATCGCGCCGTCGGTGGATCGCAAGCCAACCGGCTCAATCGATCGCCGCGGCGGATATTAGGAGGGGTCGCGTGGACAGAGAGGGCGTCGTAGGGCTCGATCGCGGGCGCG	ATGGAGAGGAGAGAAGAAGAAGAAGATGAGGAGCAGAAGAAGGAGGAGGCGCGAGCCGGCGCGGGAGGGAAGATGACTCGGCGACCGTTCCGGCTGAGGGCGCCGCCAACGCCGTACGATCGCCCGCCGGCTGCTGGGGGGAAGGAGCGGCGGGAGGGGGACGGCTGGGTCTCCAAGATCCTCGTTCGGCCTGCTTCTACGATAATCCCTTCCCTCTTCTCCCCCTCCCCGTCCGCCGCCTCCAATCAAGACTACCCCCCGCTCTCCGAATCCTTCCTCGGTGTGATTCCTCTCTTCCTTCCTCCGTTAATTCTTTTTTTTAGGCTTCTTGGTTGCGCTGCATGTCTCTGCGCGATGCCTTGGCGTTCCACATTCTCTTCTTGCGATCTAGGGTTTTAG	GGCCCTATATTATCCTCGCTCTTTTTTGCTTTATGCATTAGGCGTTTATGCAAAGCTACCAAGTAAAAGAGAAGATTCTGCCGGCA	N	N
CUFF.28762.1	chr7	8437415	8439260	1307	0.720085	55	---NA---	126	290	-		MLVHFFWAFRTSNDHQEKLFNDHQLVICTSPDVVSTSQSIKIRIKKSYSMIISW*	CGCTTTTCATTAAATAGGTGTTGAGTTCCATTTGCGTTGGTGGGTCCCAAATAAATGGGTGCACGTTAGTCACGGTCTTTTCCCTCTTTCCTTGATTAATATTTACTTATGATACAGTTACATGCAAGCACAGCACATGCAAGGAACTCAACTTGCATTTAAGTTGCATAAGCATACATCATGTTCATATTTAAATCTTTCTAATGTAAATATAGATAGGAATTTAATCCTATCAACATCTAAATAACGCACCAGCTACATCAAACCTTTAATATTGAAGAAAATAATAATTTGATTGATTGTTCCTCCATCCCCTATATGATTGTAGCATGAGCTTGAGAGACACAAATAGCATCTGAATTAAATGAAGGTCATCTTTGAGGAAATTCTTGTCTGACT…	CGCTTTTCATTAAATAGGTGTTGAGTTCCATTTGCGTTGGTGGGTCCCAAATAAATGGGTGCACGTTAGTCACGGTCTTTTCCCTCTTTCCTTGATTAATATTTACTTATGATACAGTTACATGCAAGCACAGCACATGCAAGGAACTCAACTTGCATTTAAGTTGCATAAGCATACATCATGTTCATATTTAAATCTTTCTAATGTAAATATAGATAGGAATTTAATCCTATCAACATCTAAATAACGCACCAGCTACATCAAACCTTTAATATTGAAGAAAATAATAATTTGATTGATTGTTCCTCCATCCCCTATATGATTGTAGCATGAGCTTGAGAGACACAAATAGCATCTGAATTAAATGAAGGTCATCTTTGAGGAAATTCTTGTCTGACT…	ATGCTGGTACACTTCTTTTGGGCATTCCGCACGAGCAATGATCACCAAGAAAAGTTATTCAATGATCATCAGCTGGTAATTTGTACCAGCCCGGATGTGGTTTCAACATCACAGTCAATTAAGATCAGAATCAAGAAAAGCTATTCAATGATCATCAGCTGGTAA	TTTGTACCAGCCCAGATGTGGTTTCAACATCACAGTCAATTAAGATCAGAATCAATAATGTAAATATTGCATTTGCAACTAGTTCTAATATGGGACCTTGTTCCATTACCTCAAAATTCTTGCAT	Y	N
CUFF.28781.1	chr7	8561964	8563416	1255	4.19089	81	---NA---	33	275	-		MKSNKYKRNHDTGLLDGGTELTKIKGMQNAGTNVLSPWNKKFCSPGSCMCKMIKGIIQGYDENIKRAIFRWLQINKKMNI*	CCCGTATACTTGACTACTAAACACATCAGAAATATTATACAACATCAGTCATGAAGAGTCTTGCCATTTCAGTTTTATCTCTTCATGGTTATAACATCACATTCAATTCTCCCATTCAACTTGTATAACAGACTCTAATCCAATCGACATTTACAGTGTCATCCATTATACATTTATAGTATCCCATGTTGTCTGAGGATGCCACTGAGAGGAACACCTCACCAAATTGTGGAGATCATAAAATTGGCCGGTAGCCTCTTGAAGGGAGGTAGCGAGTGATCCATGAAGAAAGAGTTGAAACTGGATCACTAACCCAATTAATCTTTCCTAATCAACTTCTCCTTCTACCATGTTTGTATTGTTTTGAAGTCGCTTTCCTGACTTCACAGTTGCTAGGCT…	CCCGTATACTTGACTACTAAACACATCAGAAATATTATACAACATCAGTCATGAAGAGTCTTGCCATTTCAGTTTTATCTCTTCATGGTTATAACATCACATTCAATTCTCCCATTCAACTTGTATAACAGACTCTAATCCAATCGACATTTACAGTGTCATCCATTATACATTTATAGTATCCCATGTTGTCTGAGGATGCCACTGAGAGGAACACCTCACCAAATTGTGGAGATCATAAAATTGGCCGGTAGCCTCTTGAAGGGAGGTAGCGAGTGATCCATGAAGAAAGAGTTGAAACTGGATCACTAACCCAATTAATCTTTCCTAATCAACTTCTCCTTCTACCATGTTTGTATTGTTTTGAAGTCGCTTTCCTGACTTCACAGTTGCTAGGCT…	ATGAAATCTAACAAATACAAAAGAAATCACGATACAGGATTATTAGATGGTGGCACAGAACTCACAAAAATAAAGGGAATGCAAAATGCTGGTACAAATGTTCTTTCCCCATGGAATAAGAAATTTTGTTCTCCTGGAAGTTGCATGTGCAAGATGATAAAAGGAATCATTCAAGGATACGATGAAAACATAAAAAGAGCAATTTTCAGATGGCTCCAAATCAACAAAAAGATGAACATATAA	TGGATTACTTTCCACCTATCTACTAAAAAATG	Y	N
CUFF.28846.1	chr7	8927356	8928055	700	2.68937	39	PREDICTED: uncharacterized protein LOC100840703 [Brachypodium distachyon]	410	526	-		MKTFIFLYFLLAPHIHKTSLAYWPKNINGDHAKLMTLL*	CCACAATTGAACACTGCATAAAGTAATATCCTATTTATAGTTTCCAGTAAGGTCATCGTAGGCCTCCCTCTAGCTATCAATCTACAACTGATCTCCCTATAGGTCTTCTCATATCATCTTAAACAATTGTCCCTCATTTTATCCTCTGTCAAATCTGGATGTAATTGTCTACATATGAAAACATTTATTTTTCTATACTTCCTACTAGCTCCACATATTCATAAAACATCGCTGGCCTACTGGCCTAAGAACATAAATGGTGATCATGCAAAACTCATGACACTTCTATGAATAATATCTTCATCAATTTCTCCATAATCAACTCAAACCTAAAACTTTTACTTATTCGAACTTACTGTCCATTCAACCTCAGTTCTTCTCTTTATATTATTTAGATTA…	CCACAATTGAACACTGCATAAAGTAATATCCTATTTATAGTTTCCAGTAAGGTCATCGTAGGCCTCCCTCTAGCTATCAATCTACAACTGATCTCCCTATAGGTCTTCTCATATCATCTTAAACAATTGTCCCTCATTTTATCCTCTGTCAAATCTGGATGTAATTGTCTACAT	ATGAAAACATTTATTTTTCTATACTTCCTACTAGCTCCACATATTCATAAAACATCGCTGGCCTACTGGCCTAAGAACATAAATGGTGATCATGCAAAACTCATGACACTTCTATGA	ATAATATCTTCATCAATTTCTCCATAATCAACTCAAACCTAAAACTTTTACTTATTCGAACTTACTGTCCATTCAACCTCAGTTCTTCTCTTTATATTATTTAGATTATATCTCATATATTTAATTTGAATCCTACTTAATTTAAAATCCTAGTTTCCAAGGATTATCTCCAAAACTCCGGTCTGTAATTAATTTCATTTAAACTTTCATCTACTTTAACTATCAAGTTCGTCCATTCGTCCACCAATATAAAAATGTAAGGATTTAAAGTTGATCCCTGATGTAAACCTATACTCCTAAGAAACTTATTAGACACCCTTCATAGTTTTAAAACTAGTGACCACACTATCATAAATATTCTTTTCATGACATCAACATGATTAGTGGAATATAGATCTC…	N	N
CUFF.28997.1	chr7	9970836	9971369	426	3.78401	70	---NA---	108	317	+		MPQLLMVSVLVAFGLWLFLAFWVLSSKVEGGWKDASDNLVRRPQAQILQGMEFIHMMSAYVCAASGSVM*	GGAAAACTCTGGCGATCATAATAGGCGTCACGCTGGGACTCGTCATCATGATCATATTCTTATCCTTCATCCGAAGAACCGGAAAATGATGGTAAAGACTAGATGGAATGCCTCAACTTTTGATGGTGTCTGTGTTGGTTGCTTTTGGGCTTTGGCTCTTTCTAGCTTTTTGGGTTCTTTCGAGTAAAGTAGAAGGGGGTTGGAAAGATGCAAGTGATAATTTAGTGAGGAGACCCCAAGCGCAAATCTTGCAGGGAATGGAATTTATTCATATGATGAGCGCTTATGTTTGTGCTGCTTCGGGTAGTGTCATGTGATAGCTTCAGTTATTCCAACATTTTATTTTATTTTTATGCATGTTTAGATTAAAACAAATTGGATTCTTTTGTTCGCCAATTC…	GGAAAACTCTGGCGATCATAATAGGCGTCACGCTGGGACTCGTCATCATGATCATATTCTTATCCTTCATCCGAAGAACCGGAAAATGATGGTAAAGACTAGATGGA	ATGCCTCAACTTTTGATGGTGTCTGTGTTGGTTGCTTTTGGGCTTTGGCTCTTTCTAGCTTTTTGGGTTCTTTCGAGTAAAGTAGAAGGGGGTTGGAAAGATGCAAGTGATAATTTAGTGAGGAGACCCCAAGCGCAAATCTTGCAGGGAATGGAATTTATTCATATGATGAGCGCTTATGTTTGTGCTGCTTCGGGTAGTGTCATGTGA	TAGCTTCAGTTATTCCAACATTTTATTTTATTTTTATGCATGTTTAGATTAAAACAAATTGGATTCTTTTGTTCGCCAATTCAACCATTTCAAACTCATTAAACGTGGA	Y	N
CUFF.29022.1	chr7	10119955	10125071	4889	4.98628	107	---NA---	4211	4531	-		MSFDGCGQSAISSNNNLVSQLYIFNASKGISLGFQFRIRYVPSFRNKKTLKKDCIVKKKYWSCTIWYVWVQVGYGDNARFACVNNQLDWYSPLVSNRTVLGGYWKL*	AAAACATAGGATCTTTGGTCACCATTATTGCATCTGTTCGCCATTGTCATTTTGGATCTCACAATTAGAACTTGGGGAGAAGTCTACCATCCTTTTCTTTCCTTCTGATCTCTTAGTCATCACTGATGTCTGATGAGTCAACTGATTGCAATGTGCCTCTAGCTTTGCTGCGCCTTGTATATGATTAAAACTAGTTTCCAATAGTACATAGATGATTATAACTAGCTTCCAATAGCATGACCTAGGGAAGAGATTTTTGAGGCTTAACCATGCCCTACAATTTGAGTTCAGATATTCTATTATTGTTCACGTATTGGGCCATCTCGTCTTATTGGTTCTCTCTATAAATTGTTCAGAAATGAGCTTTGATGGGTGTGGTCAATCTGCCATCTCATCAAA…	AAAACATAGGATCTTTGGTCACCATTATTGCATCTGTTCGCCATTGTCATTTTGGATCTCACAATTAGAACTTGGGGAGAAGTCTACCATCCTTTTCTTTCCTTCTGATCTCTTAGTCATCACTGATGTCTGATGAGTCAACTGATTGCAATGTGCCTCTAGCTTTGCTGCGCCTTGTATATGATTAAAACTAGTTTCCAATAGTACATAGATGATTATAACTAGCTTCCAATAGCATGACCTAGGGAAGAGATTTTTGAGGCTTAACCATGCCCTACAATTTGAGTTCAGATATTCTATTATTGTTCACGTATTGGGCCATCTCGTCTTATTGGTTCTCTCTATAAATTGTTCAGAA	ATGAGCTTTGATGGGTGTGGTCAATCTGCCATCTCATCAAATAATAATCTGGTTTCTCAGCTCTACATATTCAATGCATCAAAGGGTATAAGTCTAGGGTTCCAATTTCGCATACGGTATGTGCCGAGTTTCAGAAATAAAAAAACACTTAAAAAAGACTGCATAGTAAAAAAAAAGTACTGGTCCTGTACCATATGGTATGTGTGGGTACAAGTTGGGTATGGGGATAATGCTCGATTTGCCTGTGTCAATAATCAATTAGACTGGTATTCACCACTTGTATCGAACCGTACTGTATTGGGTGGATATTGGAAACTTTGA	TATAAATCATTGGTGACAAACTATGAGTCAAATGGTTTTTATTTGGCCTCGTCGTTGTCCTATCCTTGGTTATATGATGCAGCCATTTATGCATGTAATAGTGCCCAAAATCTTTCTTTTCCAAGTGTCAATATAAAAGGTGGTTGCAATATGTATGACGTAGAAAGTGGTTAAGTATACTTGCAACCATTGGATGACGTAGTTTGTGTCATTTGTGATAGGAATTATCGGACAATTTTCTTTGAGGTGCAGATCCTTCACGTGAATTCATTACTCATCTACACAATTACAATTATAAAACATATTATAGGAACACATTTTGTTTAGTATTATGTGAAATGTCATGTTGTTATGGGATCCATGTCATATCAATATGAAATTGTGTTGAATTCTTATTGA…	Y	N
CUFF.29784.1	chr7	22326673	22328117	1121	1.03727	59	---NA---	412	588	-		MDGGSTTKSTILFSKPETCIRAYYIYGSYRSCCHRLSRLMNTIIRSWKQCLLADIIIE*	CCCAGGAGAGACTTTGATGAAGGTTGATGACTCTGAATTTGGCATCTGATAGCACCACAACATATCGTAGATAAAGAGGGGGAATGTATGAGAAGAAATTCAAAGTATGCATGGTACCTTGTACTTTTAGTCTTCTCATATTCTCCATGTTTTCATCTAATTACTCTTGATGTCTTCGTTTCCGATGATGTTAGAACTTAGGAAATGAGAGTACTCACTATGTTATAGTTTGATGAACAAATAGCCAGAAGTGCTTCGAGAACAAATGGTTCATATACTGAAATCAAGGCTCTTCAGAACTTTATTTTCATCTCAGTATTAGGAACCTCTTCTGTTCCAAAGCTGAGGTTTATCTGGTTCTGATACCTCTTCTTTCTTGGACATCCAAAGACTGATGCC…	CCCAGGAGAGACTTTGATGAAGGTTGATGACTCTGAATTTGGCATCTGATAGCACCACAACATATCGTAGATAAAGAGGGGGAATGTATGAGAAGAAATTCAAAGTATGCATGGTACCTTGTACTTTTAGTCTTCTCATATTCTCCATGTTTTCATCTAATTACTCTTGATGTCTTCGTTTCCGATGATGTTAGAACTTAGGAAATGAGAGTACTCACTATGTTATAGTTTGATGAACAAATAGCCAGAAGTGCTTCGAGAACAAATGGTTCATATACTGAAATCAAGGCTCTTCAGAACTTTATTTTCATCTCAGTATTAGGAACCTCTTCTGTTCCAAAGCTGAGGTTTATCTGGTTCTGATACCTCTTCTTTCTTGGACATCCAAAGACTGATGCC…	ATGGATGGCGGCAGCACTACCAAGTCAACTATCCTTTTCTCAAAGCCCGAAACTTGCATCAGAGCATACTATATATATGGATCTTATAGAAGTTGCTGTCATCGTCTCTCTCGCTTGATGAACACAATAATAAGGTCATGGAAGCAGTGCCTCTTGGCTGATATAATAATAGAGTAG	AAAGTTAAAGAGAGCAGCTTTTGTTGCAAATCACATGGCTTCAGACCTTATACAAAATTATGGTTGACCTTGTCATAGTAGTTAAAGAACACTAAACTTATGGTCAATTGATGTAGGTGGTGTGCCCTGAAAGATTACAGCATTAAACAAATGCCTGAAGGGCTAGCATTTCTCCAGTAGATCTATTATATATGTGCTGTTTCTTATATCTGAATATAAGCACTCCACAATTTTTTTGAGGATTCAGCAGCCGCCCTCGGAAATGGATGCCACAACTATTATTTTGAGATTAGTCAAAGCTCATACTACATAGGACATAAATAAGTCATAGGTGGCTTTTGACTTTTTCTGATATCAAAAAGAGTTGGATGAGGTACACGAACCTACGACACTGTTTTT…	Y	N
CUFF.30139.1	chr7	25085531	25086768	512	12.8193	48	---NA---	57	200	-		MALQRSTCKLVNSLKFLLPRRASYLHSHATSFGTTNHVPLFFMVFLY*	CAGCTCCAGACGCAACGAGGCCACGCCCTAGCTTGCTTCCGCCGGCCGATCCCTTCCGCCGCTGCTTCACTGCTCCTCTCTGCCGCTGATACTCTTCTCTCCTGATCTAAGGTCTCGTATCTCTCCTGACCTCTCATCTCATCTCCTCCTCCCTTCTCATCCCCGCCCTCCTTCCCCTGCTTGGCCGAAGGCAGCACGCAGTATTCTCTCTTTCATCCGAGCACCATTAAACCTATCAGCCCGTGGATCTTCAGGTCCTTGTGAACTTCTATTTGATTCTTGATTCAAAGGGGGAGCGGCAAGAGCCGATCCATGGCATTGCAAAGGAGCACATGCAAACTAGTCAACAGTTTGAAGTTTCTCCTTCCTCGGAGAGCTTCATATCTTCATTCACATGCC…	CAGCTCCAGACGCAACGAGGCCACGCCCTAGCTTGCTTCCGCCGGCCGATCCCTTCCGCCGCTGCTTCACTGCTCCTCTCTGCCGCTGATACTCTTCTCTCCTGATCTAAGGTCTCGTATCTCTCCTGACCTCTCATCTCATCTCCTCCTCCCTTCTCATCCCCGCCCTCCTTCCCCTGCTTGGCCGAAGGCAGCACGCAGTATTCTCTCTTTCATCCGAGCACCATTAAACCTATCAGCCCGTGGATCTTCAGGTCCTTGTGAACTTCTATTTGATTCTTGATTCAAAGGGGGAGCGGCAAGAGCCGATCC	ATGGCATTGCAAAGGAGCACATGCAAACTAGTCAACAGTTTGAAGTTTCTCCTTCCTCGGAGAGCTTCATATCTTCATTCACATGCCACCAGCTTCGGTACTACTAATCATGTTCCATTATTTTTTATGGTTTTTCTTTATTAG	GCTTTTCTTCTCTCCTGCGTTTTCTTTTATGTTTATATATTGACTTGGTTCAGTTC	Y	N
CUFF.30245.1	chr7	25649573	25651085	259	12.0891	46	---NA---	49	186	+		MTNQQPSSILKKQWIMVLLSGRCLVRTLQAHKCTKNKCQTKNCLR*	GGTTATGACAACCTTGGATAAGGATTGTGTTATATATCTGCCAACACCATGACAAATCAGCAGCCGAGCAGCATACTGAAGAAACAGTGGATCATGGTGTTACTCAGTGGTAGATGCTTGGTTCGAACTCTACAGGCTCACAAGTGTACCAAGAACAAGTGCCAAACAAAGAACTGCCTGAGGTAATGCTCTACTTTAAGCTCCGACATGTACTAATTCTTGTGATGTAAGCATCTTAATTGATTCGCGCTGCTTCTCT	GGTTATGACAACCTTGGATAAGGATTGTGTTATATATCTGCCAACACC	ATGACAAATCAGCAGCCGAGCAGCATACTGAAGAAACAGTGGATCATGGTGTTACTCAGTGGTAGATGCTTGGTTCGAACTCTACAGGCTCACAAGTGTACCAAGAACAAGTGCCAAACAAAGAACTGCCTGAGGTAA	TGCTCTACTTTAAGCTCCGACATGTACTAATTCTTGTGATGTAAGCATCTTAATTGATTCGCGCTGCTTCTCT	Y	N
CUFF.30864.1	chr8	773562	783268	806	16.4869	155	unnamed protein product [Vitis vinifera]	71	535	+		MQPPVDFLHRHLLHHHHHHIPLVLLCPCSCHRRHHHCHLLPRFASPNPHLPPPCHHLPLPHIPCSSFSQVLPNRTSPHLVQDQSSMSRIGAERPEAAEVVDFPASESQEQEWNDNQVPEGEEDVFVLTDEWMEFFAKSEAKRKLAKQQKKKGRK*	GTTCACCGGCCACTCGGTTGAGCTGTCATTAAACCCTAAGAGGATCGATGATTCGCCGTGATTGGAAGCCATGCAACCCCCGGTCGACTTCCTCCATCGCCACCTTCTCCACCATCACCACCACCATATCCCACTCGTCCTACTCTGTCCGTGCAGTTGCCACCGCCGTCACCACCACTGCCATCTCCTCCCCCGATTCGCTTCACCCAATCCTCACCTCCCTCCTCCCTGCCATCACCTCCCTCTTCCCCACATCCCCTGTTCCAGCTTCTCCCAGGTTCTTCCAAATAGAACCTCGCCGCACCTAGTCCAGGACCAATCCTCGATGAGCCGTATTGGTGCCGAGAGACCGGAAGCTGCCGAAGTTGTCGACTTTCCTGCTTCTGAGTCACAAGAACA…	GTTCACCGGCCACTCGGTTGAGCTGTCATTAAACCCTAAGAGGATCGATGATTCGCCGTGATTGGAAGCC	ATGCAACCCCCGGTCGACTTCCTCCATCGCCACCTTCTCCACCATCACCACCACCATATCCCACTCGTCCTACTCTGTCCGTGCAGTTGCCACCGCCGTCACCACCACTGCCATCTCCTCCCCCGATTCGCTTCACCCAATCCTCACCTCCCTCCTCCCTGCCATCACCTCCCTCTTCCCCACATCCCCTGTTCCAGCTTCTCCCAGGTTCTTCCAAATAGAACCTCGCCGCACCTAGTCCAGGACCAATCCTCGATGAGCCGTATTGGTGCCGAGAGACCGGAAGCTGCCGAAGTTGTCGACTTTCCTGCTTCTGAGTCACAAGAACAAGAATGGAACGACAACCAAGTACCAGAAGGTGAAGAAGATGTTTTTGTTTTAACTGATGAATGGATGGAG…	ATGTACACATACATCTATGGTCTAAAGCATCCGACCGAGTGTTAAAACATCTCAAGACACAGCCATTTCTTCAACTCCTCGGAAATAACAACATGCCCAGCTGCTGTTCCTGACCTCTCTTGATTCTGAATCCCAATCTCTATGGTGGTTGTCCATCTCAGTTGGTACACCTCTCGCTCCCCCATGCACTTCATCAAAATTGATGCTTCCAGTCTTGTTGTGTTGTTCAAATTTGGATGTGACAGACTCTTTTTCTGGCATTTGTTTCCTT	Y	N
CUFF.31722.1	chr8	5681451	5682286	697	3.18279	76	---NA---	226	453	+		MDCASIGVAKCGLQMKALLACFFGIDFSEPPFDSRNSCHVKFIKIRRSFTFGCEIKKLIQRRRIYYEFIFRNMFY*	TCCAATACTTATTCCATTATTGGTTCAATGAAGCAATTACGTTTTTCCTACTTGGTAAAAGGAAATATTGCTCTTCAATTCATTTTTGCCCTTATATTTGTCCCTTATTCTAAGGTAGTTTAAATTTTCGAATCTTTGTACAATATTTCAGCTGGTAACCGAGAACTGGTCTCTTTGTATCGTTACTCTGATGTCATATTTGTTGCAGTCTGATGATCAAATCACATGGACTGTGCCTCGATAGGAGTCGCAAAATGCGGGCTGCAAATGAAAGCCTTGTTGGCATGCTTCTTCGGAATTGACTTCTCAGAACCACCCTTTGATTCCAGGAACTCTTGCCATGTCAAATTTATCAAGATCAGACGCAGCTTCACCTTTGGATGTGAAATAAAGAAGCTG…	TCCAATACTTATTCCATTATTGGTTCAATGAAGCAATTACGTTTTTCCTACTTGGTAAAAGGAAATATTGCTCTTCAATTCATTTTTGCCCTTATATTTGTCCCTTATTCTAAGGTAGTTTAAATTTTCGAATCTTTGTACAATATTTCAGCTGGTAACCGAGAACTGGTCTCTTTGTATCGTTACTCTGATGTCATATTTGTTGCAGTCTGATGATCAAATCAC	ATGGACTGTGCCTCGATAGGAGTCGCAAAATGCGGGCTGCAAATGAAAGCCTTGTTGGCATGCTTCTTCGGAATTGACTTCTCAGAACCACCCTTTGATTCCAGGAACTCTTGCCATGTCAAATTTATCAAGATCAGACGCAGCTTCACCTTTGGATGTGAAATAAAGAAGCTGATCCAGCGGCGAAGAATTTATTATGAATTCATCTTCCGCAACATGTTCTACTGA	TTGCATTGCACGATTCGACCCTCACTCATTTCCTCGACATATTGAAACAACATCTGGTTCACATGCTTCTGCTGTGAATCTTGGGTTTTAATATATTCGCATCACTTGCTTTTTCATGCATCCATGTATTCGATTCTCACGCCTCTTTATCTGGTTTCAGAGGTACGTAAATTTGCATATTTTGTAGACAAAGCGTTGGACCATTGCAAGTGTCTCTGTTATCATTCATCCTCGACTATATTCG	Y	N
CUFF.31807.1	chr8	6250212	6251623	610	3.39294	109	---NA---	193	519	+		MRPYLASPSSSPPTPPSPLPISVGPGNRKYPFSPSPSPSPPFTTPNHSSPETSPLLHRRSEQLFREPSVFSLDGFAEKACTRRKWSHHRSWLEWLFLRCCCCCSASFV*	CATATATGGAACTGAAGAATTTGAAGGTTAGCTGGAGGCACATCAAACTTTGCTCATCAGTTGGACTGGCAGTTAACCAAGCTTCTGAGATTTAGGCAGACAAAAGATAGCAACAACAACAACTGCACACCAGATTATTAGATTGTTTTGTTTTCTTTCTCTGAGTTCTCCACTCGAAAAGGTTTAGTGCCAATGAGGCCTTATTTGGCCTCACCCTCATCTTCTCCTCCAACACCACCTTCTCCCCTTCCGATCAGTGTAGGACCAGGTAACCGCAAGTATCCGTTTTCGCCTTCGCCATCGCCATCGCCGCCCTTCACGACCCCTAACCACTCCTCGCCGGAGACATCGCCCCTCCTGCACAGGCGGTCAGAGCAGCTGTTTCGAGAGCCTTCTGTG…	CATATATGGAACTGAAGAATTTGAAGGTTAGCTGGAGGCACATCAAACTTTGCTCATCAGTTGGACTGGCAGTTAACCAAGCTTCTGAGATTTAGGCAGACAAAAGATAGCAACAACAACAACTGCACACCAGATTATTAGATTGTTTTGTTTTCTTTCTCTGAGTTCTCCACTCGAAAAGGTTTAGTGCCA	ATGAGGCCTTATTTGGCCTCACCCTCATCTTCTCCTCCAACACCACCTTCTCCCCTTCCGATCAGTGTAGGACCAGGTAACCGCAAGTATCCGTTTTCGCCTTCGCCATCGCCATCGCCGCCCTTCACGACCCCTAACCACTCCTCGCCGGAGACATCGCCCCTCCTGCACAGGCGGTCAGAGCAGCTGTTTCGAGAGCCTTCTGTGTTTTCTTTGGATGGCTTTGCAGAGAAGGCCTGCACTAGAAGAAAATGGTCGCACCACAGGAGCTGGTTGGAATGGCTTTTTCTGAGATGCTGCTGTTGCTGCTCAGCCTCCTTTGTGTAG	GTTCAGTTTTCATCCCCACATGTGAAGCAAAACGAAACCTCACACCACTGATGGCCAAACACCAACAACTTCTTCAACAGCTTAAATACTT	Y	N
CUFF.31933.1	chr8	7240140	7240781	441	5.17158	88	---NA---	154	417	+		MILKRISCILIFLSFRIPSETHHQCGNLLQTCCCVESSQSHHPSQCCSVVKATRRAFYSPRPPWNVPPNPSYRCSSSLATCSIWTHL*	AAATCAGATAGCAGCTCAACTCAGTCTTTGGATTTCTTAATTCAAAGAGTAGAGTTCACCAAAAACACAGTGATAAGATGAAAACCCATCGAAGAAAACATCAGCATGATCCAAGAGACCACAGATCGGTGGGCAAAATAAAAAGACCATGTCATGATCCTGAAAAGAATCTCCTGCATCCTTATATTCCTCTCCTTCCGCATACCAAGTGAGACCCATCATCAATGTGGAAATCTCTTACAAACATGCTGCTGCGTGGAGTCCTCACAATCACATCATCCCTCACAATGTTGTTCAGTCGTGAAAGCTACACGCAGAGCTTTCTACTCTCCTCGGCCACCATGGAATGTGCCACCAAATCCCTCTTACCGGTGCAGCAGCTCATTAGCAACTTGCAGC…	AAATCAGATAGCAGCTCAACTCAGTCTTTGGATTTCTTAATTCAAAGAGTAGAGTTCACCAAAAACACAGTGATAAGATGAAAACCCATCGAAGAAAACATCAGCATGATCCAAGAGACCACAGATCGGTGGGCAAAATAAAAAGACCATGTC	ATGATCCTGAAAAGAATCTCCTGCATCCTTATATTCCTCTCCTTCCGCATACCAAGTGAGACCCATCATCAATGTGGAAATCTCTTACAAACATGCTGCTGCGTGGAGTCCTCACAATCACATCATCCCTCACAATGTTGTTCAGTCGTGAAAGCTACACGCAGAGCTTTCTACTCTCCTCGGCCACCATGGAATGTGCCACCAAATCCCTCTTACCGGTGCAGCAGCTCATTAGCAACTTGCAGCATTTGGACGCACCTTTGA	TGGTGGGTGGACGCAATAAAGACC	Y	N
CUFF.31955.1	chr8	7401513	7403270	805	2.097	77	---NA---	219	449	+		MSYRSSSVHRAEGADVTSPIWSSSSPVGCRWILDDNDDSVCLYFCVFCNSYFELDCRWGVIHHEDDGGEEGKRSLS*	GAAATCCAGAAAAAAAGGGTAAATCCTCGAGGCAAGAGAGGTGTGCAGAAGAATAGGTGTCGAAGACCGGAGAGGTGGGGGCGCCGTGGCTCAACGTTCGCTGGCAGCAAAACGCCTGTGAAGCACCTCCCCATAACGGTCTCATCTTTGGCTCATTCTTCTTCTCTCTCTCTTATCTGATCCTAATCTTATGTCATTCTTCTGCTGCATTCCTTTAAATGAGTTATCGATCTAGTAGTGTGCACAGAGCCGAAGGGGCAGACGTCACCTCTCCGATTTGGTCCTCGTCTTCTCCAGTGGGGTGTCGGTGGATTTTGGACGATAACGACGACTCCGTTTGCCTCTACTTTTGCGTTTTCTGTAACAGTTACTTTGAACTCGACTGCAGATGGGGAGTCA…	GAAATCCAGAAAAAAAGGGTAAATCCTCGAGGCAAGAGAGGTGTGCAGAAGAATAGGTGTCGAAGACCGGAGAGGTGGGGGCGCCGTGGCTCAACGTTCGCTGGCAGCAAAACGCCTGTGAAGCACCTCCCCATAACGGTCTCATCTTTGGCTCATTCTTCTTCTCTCTCTCTTATCTGATCCTAATCTTATGTCATTCTTCTGCTGCATTCCTTTAA	ATGAGTTATCGATCTAGTAGTGTGCACAGAGCCGAAGGGGCAGACGTCACCTCTCCGATTTGGTCCTCGTCTTCTCCAGTGGGGTGTCGGTGGATTTTGGACGATAACGACGACTCCGTTTGCCTCTACTTTTGCGTTTTCTGTAACAGTTACTTTGAACTCGACTGCAGATGGGGAGTCATACATCACGAAGACGACGGCGGCGAAGAAGGAAAGAGATCTCTGAGTTGA	GGCTGAGAAGCGGTGTTCTTTGCGACACAACTCAATCACTTCTCAAATGAGGGGAATGGTTGATCGGATTCATAGTCCTTGAATTGATTCCATCTCACTAACTTGGGGCCGGCAAAAGACAACCTTTCCAACATAGTAACTAGTACCAGTCTTCAACGTCTTCCTCACACAGACCCCTTTACTCCACTGAACACAAACTATTGCCTGCCTGCCTCGTCATCATCAAGTTTATGGATGTTGTTAGGGCACTATAGCTTCAATCCTCCCCACTGGTGTCTTCCATTCGAAATCTTGCCATGGGATTCTCTCTTTCCACTGAACACAAACTTCACCAGATCGATCTTAATGGAGGGGAG	Y	N
CUFF.32156.1	chr8	8753861	8754875	648	2.99661	72	---NA---	200	415	+		MTPSTIVCAGTSKCNLHTPKSMIPTYCCNLYVILGLHILTQWKCYFLLTLIVFELLALIFSCMQNSFDYKH*	TACTTTTTGAATTTAAGCTGCAATCCTTTTTTCCATTTGCACCTCACATTTAGGAGATGTAACTTAACCAGTCATTTCCACTTTCTGGGGCATATCTGCTTAACAGCTGGTTAATTACCGTTGTTCTCTATACTTGCTCACTCCTGGTATTGGAGTCGGACCACAAAACAGCTTCATAACAAGTTATAGGAATTTTACCATGACTCCTAGCACTATAGTGTGTGCAGGAACCAGCAAATGCAACCTGCATACGCCAAAGTCCATGATTCCAACTTATTGCTGTAACTTGTATGTTATCCTTGGTTTACATATTTTAACCCAGTGGAAGTGCTACTTTTTGCTTACTCTGATTGTGTTTGAACTTCTTGCATTGATCTTCTCTTGCATGCAAAACTCCTT…	TACTTTTTGAATTTAAGCTGCAATCCTTTTTTCCATTTGCACCTCACATTTAGGAGATGTAACTTAACCAGTCATTTCCACTTTCTGGGGCATATCTGCTTAACAGCTGGTTAATTACCGTTGTTCTCTATACTTGCTCACTCCTGGTATTGGAGTCGGACCACAAAACAGCTTCATAACAAGTTATAGGAATTTTACC	ATGACTCCTAGCACTATAGTGTGTGCAGGAACCAGCAAATGCAACCTGCATACGCCAAAGTCCATGATTCCAACTTATTGCTGTAACTTGTATGTTATCCTTGGTTTACATATTTTAACCCAGTGGAAGTGCTACTTTTTGCTTACTCTGATTGTGTTTGAACTTCTTGCATTGATCTTCTCTTGCATGCAAAACTCCTTTGACTATAAACATTGA	TATTATTACTTTTGTCATTCAAGTTTCTGTATCAGTCACCAAGCTTGACAGATCAAGCATGAGAATGCACAGCTGGTCAGCTACAGTTAACAGTCAGTCACAAAGAAGAATGACTGAGAGTTGTCGAGGACATCATGATAATCATCTGTTAGCAAACTCAATAACAGAAGGATCTTGTACCAAATTCAATGAAGCTGGATCCAGTAGAGCTGACTGTCAACTCAATGTCACCC	Y	N
CUFF.32315.1	chr8	10332626	10334041	1416	4.13226	94	conserved hypothetical protein [Culex quinquefasciatus]	502	783	+		MAGMVQSLISFPMAIRVSRFLSISSSPPRLKLRFLFLRGGFVVEISRFHDLFGVRFLAFVFMSVDKSMIGFFLLFVSFSFPIWKRMMEVFYGM*	GCTCCTCTCTGATGGCCGGGGCTTCGGAGGCGACATATGTAGGGTTCGTGGTTTTGTAGGACTTTGAAGGCGAGATCTCTAAGGTTCGCGCATCTTCTTTGTCGATGGATCCTACTTCACTTTCGTCTTTGTTTCTCGTTTTCCTTTTTCGGATTTGGAAGAGATCGGCGGAGGTGTTTCATGAGATGTGATGATCCTTTCCCCAAATGATCGACGATGAATACACTGCGCGTGTTTCTTTATCTACCCCTCATTTTTGAGGAGGAAGATTCAAGCCAGCGATTCTGATCTCCATCCCTCCATCGTCTTCCTCCCTTTCTTGTTTTTTAGATTCTCTGATTTTTTTATGCTTGTCAGCCGTTGTTGATGCATTAATGGTCGTGGCGAGATGATGATCCT…	GCTCCTCTCTGATGGCCGGGGCTTCGGAGGCGACATATGTAGGGTTCGTGGTTTTGTAGGACTTTGAAGGCGAGATCTCTAAGGTTCGCGCATCTTCTTTGTCGATGGATCCTACTTCACTTTCGTCTTTGTTTCTCGTTTTCCTTTTTCGGATTTGGAAGAGATCGGCGGAGGTGTTTCATGAGATGTGATGATCCTTTCCCCAAATGATCGACGATGAATACACTGCGCGTGTTTCTTTATCTACCCCTCATTTTTGAGGAGGAAGATTCAAGCCAGCGATTCTGATCTCCATCCCTCCATCGTCTTCCTCCCTTTCTTGTTTTTTAGATTCTCTGATTTTTTTATGCTTGTCAGCCGTTGTTGATGCATTAATGGTCGTGGCGAGATGATGATCCT…	ATGGCTGGCATGGTGCAATCGTTGATCTCCTTTCCGATGGCCATTAGGGTTTCTCGTTTCCTTTCTATAAGTAGCTCGCCTCCTCGTTTAAAGTTAAGGTTCCTCTTTCTTCGCGGAGGCTTCGTAGTCGAGATCTCTAGATTTCATGATCTTTTCGGCGTTAGATTCTTAGCGTTTGTGTTCATGTCTGTTGATAAATCCATGATTGGTTTCTTTCTTCTTTTTGTTTCATTTTCTTTTCCGATTTGGAAGAGAATGATGGAGGTGTTCTACGGGATGTGA	TGATCCTTTCCCCAAATGATCGACGGTGAATACACTGTGCATTTTTCTTTGTCTCCTCAGATTGGAGGAGGAAGATTCAAGCCAGCGGTTCTGATCTCCATCCTTCCATCTTCTGTTTTCCTTTTTTTAGTTTTGTTGATTTCTGATGCTTTGTTGCCGTTGATGATACATCAATGGTCGCGGCGAGATGATGAGCCTTTCCCCAGATGATCGACTATGAACACACTGTGCGCTAATGTCTTCTCCTTTACGGAGAAGATCAAGCCAGGACTCTGATCTCCGCGATTGCTAATCCATTCAATGTCTGATAATTTGCAATTTTATGTTTGTGTTGAAAATATTTTAATTAATATTGATACGAGAGTTCCATTATTATCTCTGTTTTTATCTGCGAAGAAA…	N	N
CUFF.32385.2	chr8	10980452	10981196	601	44.694	130	---NA---	22	411	+		MKMLFVLVFTFGLVIILSKTGVEGRRLEENPLDQSPRGVQGKEYVLADNKVVFSSSSAGGSNNEEAKKDINSTPGEKKVKAAADASVGYSFGGTKDAENDKMFDVSTISRTRPTDNLPHHNLRDSAKRP*	CTGAGTTAATGCTTATCAACAATGAAGATGTTATTTGTGCTTGTTTTTACATTTGGTTTGGTCATCATCCTCTCCAAAACTGGTGTGGAAGGCAGAAGGCTTGAGGAGAATCCCTTGGATCAGTCTCCTCGAGGAGTTCAGGGAAAGGAATACGTGCTTGCTGATAACAAAGTTGTGTTTAGCTCCAGTAGTGCTGGTGGAAGCAACAACGAGGAAGCCAAAAAGGACATCAACAGTACTCCCGGAGAGAAGAAGGTAAAAGCTGCTGCAGATGCATCAGTTGGCTATTCCTTTGGTGGCACGAAGGATGCCGAGAACGACAAGATGTTTGATGTTAGTACCATTTCACGCACTCGACCCACGGACAATTTACCGCACCACAACTTAAGGGATTCTGCT…	CTGAGTTAATGCTTATCAACA	ATGAAGATGTTATTTGTGCTTGTTTTTACATTTGGTTTGGTCATCATCCTCTCCAAAACTGGTGTGGAAGGCAGAAGGCTTGAGGAGAATCCCTTGGATCAGTCTCCTCGAGGAGTTCAGGGAAAGGAATACGTGCTTGCTGATAACAAAGTTGTGTTTAGCTCCAGTAGTGCTGGTGGAAGCAACAACGAGGAAGCCAAAAAGGACATCAACAGTACTCCCGGAGAGAAGAAGGTAAAAGCTGCTGCAGATGCATCAGTTGGCTATTCCTTTGGTGGCACGAAGGATGCCGAGAACGACAAGATGTTTGATGTTAGTACCATTTCACGCACTCGACCCACGGACAATTTACCGCACCACAACTTAAGGGATTCTGCTAAACGCCCTTAA	GACTATGCTCCTGCCATGAACTGCTATCTGCTACAGTAGTATATAGGATGTGTGAGATTTGCTCAGTATATGGGGCAAATGCTTTCAAGTACTTATTGCCATGTATAGCTCTAGATCATTATGTCATGGATGGCTGGGGCTTTTCTGTCAATCTACTGAAGTACTACTACATAAAATAAAATGTCCATGA	Y	N
CUFF.32437.1	chr8	12048698	12049226	391	4.92829	45	---NA---	209	343	+		MFFGDIERFCRSHVTRVFRSIRSQTSLGSILKVHTHVFTMSLPH*	GGGTGAGAGAGCTGGCGCAACCCCATCCATCAAAAGCATCCGAAGCATCCCGACGGACGATTTGAACGACTAAACGTTTCGGTAGGTGGGGGGGACGGGGGAGAAGGGGAAGATCACTTGTGATCAGTCGTCAAAGCCTGTGGGACGACAAGTAGATTACAAAAAGAAAAAAAACACTGAAGCAGCAGACACACTTGCAATCAATCACATGTTCTTCGGTGACATCGAGCGATTCTGTCGATCGCATGTGACTCGAGTTTTCCGATCCATCCGCTCTCAAACTAGTCTTGGATCCATCCTCAAGGTTCACACCCACGTCTTCACCATGTCTCTCCCACACTGACAAAGGCCCTCCCGCACTAAACTCGTCTCTCGCTCATCATAATTTGTT	GGGTGAGAGAGCTGGCGCAACCCCATCCATCAAAAGCATCCGAAGCATCCCGACGGACGATTTGAACGACTAAACGTTTCGGTAGGTGGGGGGGACGGGGGAGAAGGGGAAGATCACTTGTGATCAGTCGTCAAAGCCTGTGGGACGACAAGTAGATTACAAAAAGAAAAAAAACACTGAAGCAGCAGACACACTTGCAATCAATCAC	ATGTTCTTCGGTGACATCGAGCGATTCTGTCGATCGCATGTGACTCGAGTTTTCCGATCCATCCGCTCTCAAACTAGTCTTGGATCCATCCTCAAGGTTCACACCCACGTCTTCACCATGTCTCTCCCACACTGA	CAAAGGCCCTCCCGCACTAAACTCGTCTCTCGCTCATCATAATTTGTT	Y	N
CUFF.32862.1	chr8	23851027	23851804	687	4.54608	98	---NA---	343	636	-		MVSDLTTDRSRCSEKNWCDWKKNRNFRYRMEQQRKILLLPKTASSKSKRLQKPSLHSAEISKKKIRSEEQLQLDFFLNSNPTGPKPYKIQNPCHSPK*	CATCTCCTCCCGACACAAGACTCCTTCCTTTACTAGGCTTCCTCAAGCTCTATGGTGTCAGACTTGACGACTGACCGCTCACGATGCTCTGAGAAGAACTGGTGCGACTGGAAAAAGAACAGAAATTTCAGATACAGAATGGAGCAGCAAAGAAAAATTCTTCTTCTTCCCAAAACCGCCTCCTCGAAGTCGAAGCGACTGCAAAAACCCAGTCTCCACTCCGCTGAGATCTCCAAGAAGAAAATCCGATCAGAAGAACAATTACAACTCGACTTCTTCCTCAACTCAAACCCTACTGGCCCGAAACCCTACAAAATCCAAAATCCATGTCATTCACCAAAATGAAATCTCAATCCTCGCGTCTCTCTTCTCCAAAACTCTCCACTCCACATAAAAGGA…	CATCTCCTCCCGACACAAGACTCCTTCCTTTACTAGGCTTCCTCAAGCTCT	ATGGTGTCAGACTTGACGACTGACCGCTCACGATGCTCTGAGAAGAACTGGTGCGACTGGAAAAAGAACAGAAATTTCAGATACAGAATGGAGCAGCAAAGAAAAATTCTTCTTCTTCCCAAAACCGCCTCCTCGAAGTCGAAGCGACTGCAAAAACCCAGTCTCCACTCCGCTGAGATCTCCAAGAAGAAAATCCGATCAGAAGAACAATTACAACTCGACTTCTTCCTCAACTCAAACCCTACTGGCCCGAAACCCTACAAAATCCAAAATCCATGTCATTCACCAAAATGA	AATCTCAATCCTCGCGTCTCTCTTCTCCAAAACTCTCCACTCCACATAAAAGGAACAAGTTTAGACTACATACCTAAGTAACAACGACTAAGGAACTTATTCCCCCACGAATCCAACGCAAGATGCAATCTTTCCACCAATTATCCCCTATCCTCTGCTAGATTCTCCCCATTACAGCAAGAATCACCCGAATTCGTTGGCGATTGATGGAAAGAGAGGCTCTTCGCACACCGCGGGTCGCCCTCGTTCTCGAATCCTTGTTATTATAAATGGATCTCTCTATATCTCTCTCTCTCTCTCTCTCTCTCTCGCTGCGTCGCGGCGCAATGAAAGGGCAAAGAG	Y	N
CUFF.33511.1	chr8	28714674	28715659	986	1.51729	84	hypothetical protein SORBIDRAFT_07g028980 [Sorghum bicolor]	223	474	-		MNMESSSEVTAEGEECDSSQSGWTMYLATPMHDGGQVVADGEHDDDDSLASDASSGSVTHGSEVTDQLEVDEEETCSQYPSRE*	TGAAGCAGCAGTATTGATTGCTCTCATGACAGCCTCATCTACCCCACAATGATCTCTAAAGAAGCCCCATGGAGTCCACATGGGATCCCACACTGTGCATTTAAGATCTCTACCTTCTGGGTTGATGACAAGACAGTGCTAAAAAGGTTGCTGGTGTGTGATGGACAGTTGTGAGGATAGGCTGTCTTGCTTAGTTAATAGCCATGAATCCAGCTCTCTCCATGGAGGAAGAATGTGGATCAAGCCTTAGAACATGGCTTCCAGTTGCTGCTGCATCTCCTCCTACTTGGCTTGATGGGCTGTCAAAAGATCTCCATTGATAGCCCATCTGATGCTGTGACCTCTCTGTACTTGTTGAGTTGTGATAGCTTCAATGTTCTTAAGACACACAGCTGAAGA…	TGAAGCAGCAGTATTGATTGCTCTCATGACAGCCTCATCTACCCCACAATGATCTCTAAAGAAGCCCCATGGAGTCCACATGGGATCCCACACTGTGCATTTAAGATCTCTACCTTCTGGGTTGATGACAAGACAGTGCTAAAAAGGTTGCTGGTGTGTGATGGACAGTTGTGAGGATAGGCTGTCTTGCTTAGTTAATAGCCATGAATCCAGCTCTCTCCATGGAGGAAGAATGTGGATCAAGCCTTAGAACATGGCTTCCAGTTGCTGCTGCATCTCCTCCTACTTGGCTTGATGGGCTGTCAAAAGATCTCCATTGATAGCCCATCTGATGCTGTGACCTCTCTGTACTTGTTGAGTTGTGATAGCTTCAATGTTCTTAAGACACACAGCTGAAGA…	ATGAACATGGAGTCTTCTTCTGAGGTAACTGCAGAGGGAGAAGAGTGTGACAGCAGCCAGTCTGGTTGGACCATGTACCTTGCAACACCCATGCATGATGGTGGCCAAGTGGTTGCCGACGGTGAGCACGACGACGACGATTCCTTGGCTTCTGATGCTTCCTCAGGATCAGTTACTCATGGAAGTGAAGTCACAGATCAACTCGAGGTAGACGAGGAGGAGACTTGCAGCCAGTATCCTTCGCGTGAATGA	AGCAGAGTGTTCATGGCAGAGAAGAGCGATACATGGTGATCCAAGTAAAGAGCAGATCTTTGCATCTTGCTGTGCTTTAGATCCATAAATTAGATGGAATGTGCTGCTTTGTAACTCACTTTAGGATGTTTGGATTGTGATCATGCTTGATAAGAATGCATGAATGAAGTCAAAGAAAGAAAAAGTATAGATTAGTTTGTGGTAATCACCCTGCAATTTAGT	N	N
CUFF.33582.1	chr8	29124544	29125928	1186	0.857307	78	---NA---	597	830	-		MKKLGNGKGRRVHPVPPPGAALPAAVMALAAVLTAEDQEVLAYLLAAAGGAAAAGTKAPSCRRTRRRWRRRRRRRTA*	CAACCTTCAATGAAGGTCTGCATCAGCACTGTCCCCAAAGCCATCGGCCTTTGTCAGCCATTGGACCTATTTCCTATTTAACATCCCACAACTCTGCCCTCTCCCAATGCAAACCACCCAAGACAATGCACAAAGCTGTAGCCTATTAATAATGCTAATGTTACGGGTGCCTCACCAAGTACATCAGAGCTACCAGTCCTTGTTTCCAGCCACCAACCCTTCCTCCGATCTCCCCCACCAAACCCCAAAGCCAAGGGAATCATCGTTCTTCTTCTCCTTTCTCTCTTTCTTCTCTTAGCTTTCTTTGCAGTGGGAGCATAAAAAAGCCGTCTTTTGCTTGTTTTACTGGCAAGGAGATGAAGAAGCTTGGCAACGGGAAAGGGCGGAGGGTTCACCCTG…	CAACCTTCAATGAAGGTCTGCATCAGCACTGTCCCCAAAGCCATCGGCCTTTGTCAGCCATTGGACCTATTTCCTATTTAACATCCCACAACTCTGCCCTCTCCCAATGCAAACCACCCAAGACAATGCACAAAGCTGTAGCCTATTAATAATGCTAATGTTACGGGTGCCTCACCAAGTACATCAGAGCTACCAGTCCTTGTTTCCAGCCACCAACCCTTCCTCCGATCTCCCCCACCAAACCCCAAAGCCAAGGGAATCATCGTTCTTCTTCTCCTTTCTCTCTTTCTTCTCTTAGCTTTCTTTGCAGTGGGAGCATAAAAAAGCCGTCTTTTGCTTGTTTTACTGGCAAGGAG	ATGAAGAAGCTTGGCAACGGGAAAGGGCGGAGGGTTCACCCTGTCCCACCGCCGGGGGCGGCGCTCCCGGCAGCGGTGATGGCCCTGGCGGCGGTTCTCACCGCAGAGGATCAGGAGGTGCTGGCGTACTTGCTCGCCGCCGCAGGCGGAGCGGCCGCGGCGGGAACAAAGGCGCCATCTTGCCGCCGAACGCGACGGCGGTGGCGGAGGCGGAGGAGGCGGCGGACAGCTTGA	GAGTCGAGGGGAAGGGGTCCCCGGCACTGGACGCAGAACACTTCCCGCATGATGATGGTGATGACTATGACGACGATGATGACGGGGATGAGGATGATGAGCATGATGATGAGGAGGAGCAAGAAATGAACGAGAGCAACAACAACAACAAGAGCAAGAACTCCGTGAGAAGATTTATGAGTTTTATTGGGGAAACAGTGTGGGGAGTTTGGAATTGAATGAAAGAAGAGATGGAGATAAAAAAGAAAGGCGTTTTGGGAGATTGGAAAGGTTAGTTTGATGTTCTCTCTCTCTCTCTCTCTCTCTCTCTCCTTTTTGAGTGCTCTCGTTTCTTTGGTAGGGAAAGACGCTCCTAATCTCTCTGCTTCTGTTGTATATTTTCCTTTGTTGTAATGAGAA…	Y	N
CUFF.33730.1	chr8	30017542	30019327	570	2.97805	84	---NA---	160	411	+		MLESRSSSFQDEHAHPSDLAVMTVLAARADLTSPSSIIICPFFPFDHLSFVRPNHGNRLGGRPRRECLCFKVKMSYIIFGICE*	CGACGCAGGAGACGCGCTGGAGAAGCTCAAGGCGATACTCTGCTTGTCAACGGAGGCCAGTGATGATAATCGAGGCTGGATATTGAACATTATAGCTTGTCCTTTTGCGGCTGCGGTCGAAGCATGTGGGAGAAACATCAAACTCAATGGTTCTGTTGAATGCTCGAAAGCAGAAGCTCATCTTTTCAAGATGAACATGCCCACCCATCAGATTTAGCGGTGATGACTGTGCTGGCTGCTCGAGCAGATCTCACCTCCCCATCTTCCATTATTATCTGCCCATTCTTTCCGTTTGATCATCTCAGTTTTGTTCGGCCAAATCATGGGAACCGTCTCGGCGGGCGTCCAAGACGGGAATGTCTCTGTTTCAAGGTAAAAATGTCTTACATCATTTTTGGG…	CGACGCAGGAGACGCGCTGGAGAAGCTCAAGGCGATACTCTGCTTGTCAACGGAGGCCAGTGATGATAATCGAGGCTGGATATTGAACATTATAGCTTGTCCTTTTGCGGCTGCGGTCGAAGCATGTGGGAGAAACATCAAACTCAATGGTTCTGTTGA	ATGCTCGAAAGCAGAAGCTCATCTTTTCAAGATGAACATGCCCACCCATCAGATTTAGCGGTGATGACTGTGCTGGCTGCTCGAGCAGATCTCACCTCCCCATCTTCCATTATTATCTGCCCATTCTTTCCGTTTGATCATCTCAGTTTTGTTCGGCCAAATCATGGGAACCGTCTCGGCGGGCGTCCAAGACGGGAATGTCTCTGTTTCAAGGTAAAAATGTCTTACATCATTTTTGGGATATGTGAATGA	ACAGAAAGGCTTCATGAACCTCGTGGAGCACAACTCGGTTGTCTTGTAGACGGATGTGGAACTGGATGACGCAAGGAGGGCCACGGAACGGGCTCCGCAGCTCTAAGCACGGAGGACAAGATCTGGATTGCAGATAAAAAGCGTGCCAAGAACTCGGGG	Y	N
CUFF.34327.1	chr8	33214851	33216027	880	2.91892	77	---NA---	422	652	-		MTLMKNDQEVSLPNNCMQFTEPFVPLGCHETIRSAETGSCIIIRARILMLLHPNDQCLPFSVDHIYSLVRQMAVED*	TTCCCTTGTCGGTTGACTATATGCAGTTCACTGATTTGTTCTCCTCGGATGCCATGAAAGATTAGGCGTGCAGACACAGTCTCCTACATCATACTTGGAGCACAGATGACACTGATGAAGAATGATCTATAAGCTGAGTCTTGTGCAGTTTACTGAGCCATTGTTCTCCTCTGGTGCCTTGGAAGAACATTGAGTGCAGAGTCTCCTGCATCATACTTAAGAGCACAGATGACACTGATGAAGAACGATCAAGAAGTTTCCTTGCCAAATAACTGTATGCAGTTCACTGAGCCATTTGTTCCCCTAGGATGCCATGAAACCATTAGGAGTGCAGAGACAGGCTCCTGCATCATAATTAGGGCACGGATACTGATGCTACTGCACCCAAATGATCAATGC…	TTCCCTTGTCGGTTGACTATATGCAGTTCACTGATTTGTTCTCCTCGGATGCCATGAAAGATTAGGCGTGCAGACACAGTCTCCTACATCATACTTGGAGCACAGATGACACTGATGAAGAATGATCTATAAGCTGAGTCTTGTGCAGTTTACTGAGCCATTGTTCTCCTCTGGTGCCTTGGAAGAACATTGAGTGCAGAGTCTCCTGCATCATACTTAAGAGCACAG	ATGACACTGATGAAGAACGATCAAGAAGTTTCCTTGCCAAATAACTGTATGCAGTTCACTGAGCCATTTGTTCCCCTAGGATGCCATGAAACCATTAGGAGTGCAGAGACAGGCTCCTGCATCATAATTAGGGCACGGATACTGATGCTACTGCACCCAAATGATCAATGCTTGCCCTTTTCAGTCGATCATATATACAGTTTGGTGAGACAAATGGCCGTGGAAGATTAG	GAGACAGCACAGACACTGATGATACTGCATTCTGCTTTCCTTGACCACTGTAAGGAATGATCAAGAAGGCCACGATTCAGTTGACTGTGTGTTCACTTGTGACGTTTTATGATGATCTTTCAATCGCTGCTCTTGAAGGAGTCCGATGCCAGAGGTGTGACAGTACTGCTGCAGCTGCTCCAGTTTGGCTTCATGTGGCCTGCATACAAGTGTGAGAGATTCTTCTCGGTGGACCATTCCAGGACTTACTTGCCTAAGTTTCAGCGCATGAGCTGGAAGAAGATCAAGCTGGGTTGTGGTGATTTCCCACTCACCATCCAAAAGTAACTTCCCAGGGTTAGAGTGATCAGCTCCATCTTCTCCTTGGCATCTGCAATCAACTCAATTCAACATGGTGAT…	Y	N
CUFF.34367.1	chr8	33504037	33504979	845	4.31484	149	---NA---	90	536	+		MILVDRSLSSSLLLLLLLQQLITHPIMSQSSPTIVSIRGEPSSLVIRAIRIGVVSSHYGEGGLRAREHDGRPVVRGAGEAATAAAADGFRWRKEDAEDAAAAGRHGEAGQQASGTAASATGAVVAVPVAGGGGAVCAAQEGGGGDGLG*	CATGGAGATGTATCCAAAAGACCTCGGCGGCCTCATGAATAGTTTCATGTGAGGCAGCTGCTCCTAATGATTGATCTCGCACTCTCCTTATGATACTCGTGGACCGAAGCTTATCATCATCACTGCTGCTGCTGCTGCTGCTGCAGCAGTTAATTACTCATCCTATCATGTCACAATCATCACCAACCATTGTTAGCATTCGGGGTGAGCCTTCTTCGCTTGTTATAAGAGCGATCCGCATCGGCGTTGTCTCATCGCACTATGGCGAAGGTGGCTTGCGAGCTCGGGAGCATGACGGTCGTCCGGTGGTGCGCGGGGCGGGAGAAGCAGCAACAGCAGCAGCAGCCGATGGGTTTCGGTGGCGGAAGGAGGATGCGGAGGACGCGGCGGCGGCGGGGC…	CATGGAGATGTATCCAAAAGACCTCGGCGGCCTCATGAATAGTTTCATGTGAGGCAGCTGCTCCTAATGATTGATCTCGCACTCTCCTT	ATGATACTCGTGGACCGAAGCTTATCATCATCACTGCTGCTGCTGCTGCTGCTGCAGCAGTTAATTACTCATCCTATCATGTCACAATCATCACCAACCATTGTTAGCATTCGGGGTGAGCCTTCTTCGCTTGTTATAAGAGCGATCCGCATCGGCGTTGTCTCATCGCACTATGGCGAAGGTGGCTTGCGAGCTCGGGAGCATGACGGTCGTCCGGTGGTGCGCGGGGCGGGAGAAGCAGCAACAGCAGCAGCAGCCGATGGGTTTCGGTGGCGGAAGGAGGATGCGGAGGACGCGGCGGCGGCGGGGCGGCACGGTGAGGCTGGGCAGCAGGCGTCGGGGACTGCTGCTTCGGCGACTGGTGCGGTGGTCGCAGTTCCGGTGGCGGGTGGTGGCGGA…	GGAGTTGGTGCGGTCACAACACTTGGCTTTGCCCTTCATTTGCCACTTTCCGGTCCCTCTCGTATGATATCTTCCTCGAAGCACGTACAGTTTTAGAGGCTGTGTGTTGTGATCTAAAAGCTGCCGCTGGCAATTTTATCTTCCGCAATATTTCAATCGATAACGGTTTGCCAATTAGATCGCATCAACATCCGCAAACTCTGTTAATGACATCTTTTCTGTGCCTCTGCGAGTTCGGATCAGAAAACTTATTTTCCTACGATCAGTTTTGATGATGATGACATATCGGAGCTTATCCTTTTGAGACTG	Y	N
CUFF.34367.2	chr8	33504037	33504954	838	6.83057	149	---NA---	83	529	+		MILVDRSLSSSLLLLLLLQQLITHPIMSQSSPTIVSIRGEPSSLVIRAIRIGVVSSHYGEGGLRAREHDGRPVVRGAGEAATAAAADGFRWRKEDAEDAAAAGRHGEAGQQASGTAASATGAVVAVPVAGGGGAVCAAQEGGGGDGLG*	GGCGGCCTCATGTGCTGACCACAATAAGAGAATAGTTTCATGTGAGGCAGCTGCTCCTAATGATTGATCTCGCACTCTCCTTATGATACTCGTGGACCGAAGCTTATCATCATCACTGCTGCTGCTGCTGCTGCTGCAGCAGTTAATTACTCATCCTATCATGTCACAATCATCACCAACCATTGTTAGCATTCGGGGTGAGCCTTCTTCGCTTGTTATAAGAGCGATCCGCATCGGCGTTGTCTCATCGCACTATGGCGAAGGTGGCTTGCGAGCTCGGGAGCATGACGGTCGTCCGGTGGTGCGCGGGGCGGGAGAAGCAGCAACAGCAGCAGCAGCCGATGGGTTTCGGTGGCGGAAGGAGGATGCGGAGGACGCGGCGGCGGCGGGGCGGCACGG…	GGCGGCCTCATGTGCTGACCACAATAAGAGAATAGTTTCATGTGAGGCAGCTGCTCCTAATGATTGATCTCGCACTCTCCTT	ATGATACTCGTGGACCGAAGCTTATCATCATCACTGCTGCTGCTGCTGCTGCTGCAGCAGTTAATTACTCATCCTATCATGTCACAATCATCACCAACCATTGTTAGCATTCGGGGTGAGCCTTCTTCGCTTGTTATAAGAGCGATCCGCATCGGCGTTGTCTCATCGCACTATGGCGAAGGTGGCTTGCGAGCTCGGGAGCATGACGGTCGTCCGGTGGTGCGCGGGGCGGGAGAAGCAGCAACAGCAGCAGCAGCCGATGGGTTTCGGTGGCGGAAGGAGGATGCGGAGGACGCGGCGGCGGCGGGGCGGCACGGTGAGGCTGGGCAGCAGGCGTCGGGGACTGCTGCTTCGGCGACTGGTGCGGTGGTCGCAGTTCCGGTGGCGGGTGGTGGCGGA…	GGAGTTGGTGCGGTCACAACACTTGGCTTTGCCCTTCATTTGCCACTTTCCGGTCCCTCTCGTATGATATCTTCCTCGAAGCACGTACAGTTTTAGAGGCTGTGTGTTGTGATCTAAAAGCTGCCGCTGGCAATTTTATCTTCCGCAATATTTCAATCGATAACGGTTTGCCAATTAGATCGCATCAACATCCGCAAACTCTGTTAATGACATCTTTTCTGTGCCTCTGCGAGTTCGGATCAGAAAACTTATTTTCCTACGATCAGTTTTGATGATGATGACATATCGGAGCTTATCCTTTTGAGACTG	Y	N
CUFF.34858.1	chr9	1358139	1360438	573	3.1656	57	---NA---	337	507	+		MSPVFTEKTRADSPRGSSDFQLNSSAELDQKEKKMPSHQVICTCHSKFCASSCPAQ*	GGTTTTGTTGCTTTTGTCTTGGATAAGAACAGTTACAAGGAACATGTTGGAACTAAAAGATGGAATATGTGATTCTATGCTGTTTCAGAGATTGTTCCATTGCATTCTGCTAAACTTTGTACTCCCTGTCCATTGGCAAATCTGAGCTACTTATGCCATTTCAGATATTTTCTCGGTGAGATTTTGGGACCGCCAAATGAAAAGTTTTGTTCAACTTGAAAATCAAATGTGTCTCACAAGCAGAAAAGATCAGACAGGTTTTTCATGGACAGGTTTCGTTGTATTTGTTGATCTCTGATCTACCAGCGTAATGTGTTATCCTCCCATATAGAAGCGATGTCACCTGTATTCACAGAAAAGACAAGAGCAGATAGCCCCAGGGGCAGCAGCGATTTTCAA…	GGTTTTGTTGCTTTTGTCTTGGATAAGAACAGTTACAAGGAACATGTTGGAACTAAAAGATGGAATATGTGATTCTATGCTGTTTCAGAGATTGTTCCATTGCATTCTGCTAAACTTTGTACTCCCTGTCCATTGGCAAATCTGAGCTACTTATGCCATTTCAGATATTTTCTCGGTGAGATTTTGGGACCGCCAAATGAAAAGTTTTGTTCAACTTGAAAATCAAATGTGTCTCACAAGCAGAAAAGATCAGACAGGTTTTTCATGGACAGGTTTCGTTGTATTTGTTGATCTCTGATCTACCAGCGTAATGTGTTATCCTCCCATATAGAAGCG	ATGTCACCTGTATTCACAGAAAAGACAAGAGCAGATAGCCCCAGGGGCAGCAGCGATTTTCAATTAAACTCTAGTGCGGAATTAGATCAAAAGGAGAAGAAAATGCCTTCACACCAAGTAATTTGCACATGCCATTCTAAGTTTTGTGCATCTTCTTGTCCTGCTCAATAG	AATAATCCTCAGGTAAATTTAGTTTAATAGACCATGATCATTATGTAATTAATAACTTGAACCTTC	Y	N
CUFF.35217.1	chr9	3297514	3298604	1013	1.85862	94	---NA---	501	782	-		MLLFPGGCSPSLPTPPFDDSSHGCLNLEDSVVRYAHIHLRCSNSDLFLGEGDKEALLIHSMQFHGCAQDGVKLNQHPRIWLERQMPFSSESDE*	GCCTCATCAATCCAACACATTAGATGACTGATTCACGTGATTGACACGATGGTCTCGATCACGATTCGATTAACCCATCACATCTTAGTAATGCTCAATATGAAATCGTTCTCACATAGTAACTCTCTACTTTAATTCTCACGAATTAGGATTTTTTTAAGAATATTTTTACCTCTCAAATCCTCTTTTCCTTATTTCCTATGAGCACTCATAAAATAATCAAATCTATTGATGTTGCTATTTCCTGGTGGGTGCTCTCCGTCTCTTCCCACTCCTCCATTTGATGACTCTTCACATGGCTGCTTGAATTTGGAAGACTCGGTTGTCAGATATGCTCACATTCATTTGCGCTGTTCAAATTCTGATCTTTTTCTTGGTGAAGGTGACAAGGAAGCTCTT…	GCCTCATCAATCCAACACATTAGATGACTGATTCACGTGATTGACACGATGGTCTCGATCACGATTCGATTAACCCATCACATCTTAGTAATGCTCAATATGAAATCGTTCTCACATAGTAACTCTCTACTTTAATTCTCACGAATTAGGATTTTTTTAAGAATATTTTTACCTCTCAAATCCTCTTTTCCTTATTTCCTATGAGCACTCATAAAATAATCAAATCTATTG	ATGTTGCTATTTCCTGGTGGGTGCTCTCCGTCTCTTCCCACTCCTCCATTTGATGACTCTTCACATGGCTGCTTGAATTTGGAAGACTCGGTTGTCAGATATGCTCACATTCATTTGCGCTGTTCAAATTCTGATCTTTTTCTTGGTGAAGGTGACAAGGAAGCTCTTCTGATACACTCAATGCAGTTTCATGGTTGTGCACAAGATGGTGTTAAGCTTAATCAGCATCCAAGAATATGGCTCGAGAGGCAGATGCCCTTCAGTTCTGAGAGTGATGAATGA	ATTCATTGGATTCTCAATTCTGGTCCTTGGTCACATTGGCAAATCACATGAGGGCAGAATAAGCTGCAACAGGAGGGGGACTTGGTTGAATCTGAACCTGTTTGAATGAACAAAATTGCATAAAGATCATGTGCCTGATCAGATTAATAATGTTTTAGACAATATAAGTATGTCCTTCATACTTTGGCTGCCGAATGACTCCCTGTTCGAAAAATGAGGGAGGCTTCTATGTTGGTCCTTTGGATACCTCACTTGCCTATGGCTTTTCTTGAGCCTGTTGCAGAACCCTCTCATTACTTCTTCCTGAGCTGTGTGGATTTCTAAATCGTTGGTGCTGCAGCACGATTGCAGAACAAGTCCTTTTCTTCTTTCCTGGACTTACTGATCTGTCCAAAATTT…	Y	N
CUFF.35294.1	chr9	3643837	3644628	723	3.48071	55	---NA---	271	435	-		MLLIKPNQAADSATLTSASLDLTFCHPQQLNLGAHRQQSLMKPTDHNQYASARN*	CCCCTTTCTTAATGTTCTTTTGTTGACCATTTAATATGAATTTGACTTGACAATTATGATCAAAGATTTGAGCTGGGAATCATCCGTCTCAATGAGTTCACCATAAGAGTCCTTCAAGCTAACAATGTCCTTAGCCACTCATGGGCACTGCCTTCCAAGCCATCAACATGGTTCTTATTTCAAGCCACCAACCTGTGCTGGAGTCGAGTTTAGCAGGAAAATAAGAAGCCATAAATGCATTAACTACGATTCCGCGTAGGTACCATCATTTCATAGTGGGGCACATGCATGCTTCTCATCAAACCAAATCAGGCCGCCGATTCTGCTACACTGACTTCCGCATCGCTAGACTTGACCTTCTGCCACCCGCAGCAACTAAATTTGGGTGCTCATCGGCAA…	CCCCTTTCTTAATGTTCTTTTGTTGACCATTTAATATGAATTTGACTTGACAATTATGATCAAAGATTTGAGCTGGGAATCATCCGTCTCAATGAGTTCACCATAAGAGTCCTTCAAGCTAACAATGTCCTTAGCCACTCATGGGCACTGCCTTCCAAGCCATCAACATGGTTCTTATTTCAAGCCACCAACCTGTGCTGGAGTCGAGTTTAGCAGGAAAATAAGAAGCCATAAATGCATTAACTACGATTCCGCGTAGGTACCATCATTTCATAGTGGGGCACATGC	ATGCTTCTCATCAAACCAAATCAGGCCGCCGATTCTGCTACACTGACTTCCGCATCGCTAGACTTGACCTTCTGCCACCCGCAGCAACTAAATTTGGGTGCTCATCGGCAACAGTCCTTAATGAAGCCAACCGACCATAATCAATACGCTTCGGCAAGAAACTGA	TGCTGGAATGCCATGGCGGAGGCCGTCAGCCCAAGATCTGGAAGTGGATGGCCAAGAAATGTCACGGGTCACTGCACTATTGTTTCAGGAATAGCTAATTGTCGATAGATATCAGAAATCTAGCAAAAAAACAAAACAAAATCGTTCTTTCCCTTGCATAAGACGTGCTTGATGCTTGCAGGACTGGAACTCAGTCTTTTGATTGTGCACACTGCACTCGGATATCTTCTCCTGGTGTGGGATTCGGATCAGTTACTGGCGCAATCAGCT	Y	N
CUFF.3541.1	chr10	8710144	8713489	537	19.013	52	---NA---	251	406	-		MARASDPFLRANWKPNTDTRSISESEMETLQHASLDRWVPFPLHHMRFLEP*	CAGAAAAAGTATATAAATACTAAAGTGTAAATGGCAGGGTAAGAGGAGACAAACGAACAATTTATTAGCGAAGGGAGACTTTAATATTTAAAGAAAGATCAGTGGTGGTTGTCGAGGCCGAGAGCCTCGAAATGGCACGTGCATCCGATCCATTTCTAAGAGCTAATTGGAAACCCAACACAGACACCCGATCCATTTCTGAGAGCGAGATGGAAACCCTACAACACGCATCACTCGATCGTTGGGTTCCCTTCCCTCTACACCATATGCGCTTCCTCGAGCCATAAAAAGCCGGCTGCCGCTGCTGCCTTTCTTATTTGGATCAGTTTCGGGCCCTTCCTCATTTGATTATACTTTGATTTTTCCTTCTCTTTAATCTTGTTTTGATTCGATGATGCT…	CAGAAAAAGTATATAAATACTAAAGTGTAAATGGCAGGGTAAGAGGAGACAAACGAACAATTTATTAGCGAAGGGAGACTTTAATATTTAAAGAAAGATCAGTGGTGGTTGTCGAGGCCGAGAGCCTCGAA	ATGGCACGTGCATCCGATCCATTTCTAAGAGCTAATTGGAAACCCAACACAGACACCCGATCCATTTCTGAGAGCGAGATGGAAACCCTACAACACGCATCACTCGATCGTTGGGTTCCCTTCCCTCTACACCATATGCGCTTCCTCGAGCCATAA	AAAGCCGGCTGCCGCTGCTGCCTTTCTTATTTGGATCAGTTTCGGGCCCTTCCTCATTTGATTATACTTTGATTTTTCCTTCTCTTTAATCTTGTTTTGATTCGATGATGCTTTCGTCATCGAAGAATAATGGAAAACCAAACCAGCCGCAGAGGCCCACGATGCGATCCCCGATCACAACCTAACTTCGGCTGCGAACGAGGTCGATCCTTTAGGGTTTTATAACCGGGTGGGGTTTCCGTTCCCCATG	Y	N
CUFF.35580.1	chr9	5179657	5180507	772	3.80559	112	---NA---	317	652	+		MKHSSSESSRQTDEDGRRRRMERSATGSSTGGWVHPPQEQETRGSPSNYFSMKSFLVLICLTLSLLILPLVLPPLPPPPSVLLLLPIGMLVLLLILAFMPSDTGNIASSYL*	GGTAAAGACTTGATAGAGGAGGACTGATGCCTGTGCAGTGGTTTCCAAGGGTTGTGAGGAACAACTTGAGAAAAGAAAACAAATCCAATGTCTCCATTAGAAAGGCTGAAGAAGAAGAAGAAGATGTAAACTGGAGTTGTTCATGACAAAGCCTCCATCACTTTCTGCAATCTTGTCCCACAACTCGAGTGGTCATCTTGGAATCAGCTTCTCTGGCTTTGAGAGCCTTCTTCGATCCCCCACTTCATCAAAACTTGATCTAAAGATGTGCCTAGCAATCATACACCAGCCTGTGACGTGTTGATCTGGATGCATCATGAAGCATTCGAGCTCAGAATCAAGCAGACAGACGGATGAGGATGGCAGGCGGAGGAGGATGGAGAGATCGGCGACTGGTTC…	GGTAAAGACTTGATAGAGGAGGACTGATGCCTGTGCAGTGGTTTCCAAGGGTTGTGAGGAACAACTTGAGAAAAGAAAACAAATCCAATGTCTCCATTAGAAAGGCTGAAGAAGAAGAAGAAGATGTAAACTGGAGTTGTTCATGACAAAGCCTCCATCACTTTCTGCAATCTTGTCCCACAACTCGAGTGGTCATCTTGGAATCAGCTTCTCTGGCTTTGAGAGCCTTCTTCGATCCCCCACTTCATCAAAACTTGATCTAAAGATGTGCCTAGCAATCATACACCAGCCTGTGACGTGTTGATCTGGATGCATC	ATGAAGCATTCGAGCTCAGAATCAAGCAGACAGACGGATGAGGATGGCAGGCGGAGGAGGATGGAGAGATCGGCGACTGGTTCAAGCACGGGCGGGTGGGTGCATCCACCACAGGAGCAGGAGACGAGAGGCTCCCCTTCCAACTATTTCAGCATGAAGTCGTTTCTTGTACTCATCTGCCTCACTCTATCTCTGTTGATACTTCCTCTCGTACTGCCTCCATTGCCACCACCACCTTCGGTGCTGCTGCTGCTTCCTATAGGCATGCTTGTTCTACTTTTGATCCTGGCTTTCATGCCCTCTGACACCGGAAACATTGCTTCTTCCTACCTGTAA	ATAAGATGAGGGAGTCCGCTGCATCTTTTTCTTCTTTAGATCGACAGAATTGATCTAATGGCTTCGACTATATCTAATTTTCTCTTTCGGCTTCTAACATGTCGTCATCAGTGCATCAAA	Y	N
CUFF.35658.1	chr9	5573168	5573820	653	4.88196	106	protein	152	469	+		MVAAGAEEGLPDTGPGLLLPGPYPPRLPFLPSALHRRALPPGRAAEAEAAGLGGFWDLRPVRGRRGGGGGAAAAPIPRGPVGPRRSRIAPGLRRRRRRWRLRAPK*	AGCCGACACGTCTAAAGTCTGAACAAGCAAAAGACTTTGGAGAGAACAAAAATGAGAGATGGGGAGGGGAGGAGGCCAAGTGAGACCTTTTGTCGTCGTGGTGGTCTGAGGAGGGAACGCATCGCCACCAGAGAGCGGAGATGGGGCGGCGATGGTGGCCGCCGGCGCGGAGGAGGGCCTGCCTGATACTGGCCCTGGTCTGCTGCTCCCCGGTCCTTATCCCCCTCGCCTGCCTTTCCTTCCCTCTGCTCTTCATCGCCGGGCTCTGCCTCCGGGTCGGGCGGCGGAGGCGGAAGCCGCGGGGCTGGGAGGGTTCTGGGATCTTAGGCCGGTGCGAGGACGACGAGGAGGCGGCGGAGGGGCGGCTGCTGCACCGATACCTAGAGGACCAGTTGGGCC…	AGCCGACACGTCTAAAGTCTGAACAAGCAAAAGACTTTGGAGAGAACAAAAATGAGAGATGGGGAGGGGAGGAGGCCAAGTGAGACCTTTTGTCGTCGTGGTGGTCTGAGGAGGGAACGCATCGCCACCAGAGAGCGGAGATGGGGCGGCG	ATGGTGGCCGCCGGCGCGGAGGAGGGCCTGCCTGATACTGGCCCTGGTCTGCTGCTCCCCGGTCCTTATCCCCCTCGCCTGCCTTTCCTTCCCTCTGCTCTTCATCGCCGGGCTCTGCCTCCGGGTCGGGCGGCGGAGGCGGAAGCCGCGGGGCTGGGAGGGTTCTGGGATCTTAGGCCGGTGCGAGGACGACGAGGAGGCGGCGGAGGGGCGGCTGCTGCACCGATACCTAGAGGACCAGTTGGGCCTCGTCGGAGCCGGATTGCTCCTGGACTGCGACGGCGGCGGCGGCGGTGGAGATTAAGGGCGCCTAAATAA	CCACCCTCCCCAAAAAGCACTTCTTTTACAGAGAAAATTGGAGCGAAAAGGAACGGAGTGAAGTTTGTTTGTTTGTGTTATGTTGCAGTAAAAGGAACAGAGAAATGTAGAAAACAGTGCGAGCATGCAAGAAAATGAAAGAAACAAAAACGTCGTTGGTGGGTAAAAGACAAATTTTTTTTTT	N	N
CUFF.35778.1	chr9	6221175	6222211	701	2.55042	83	---NA---	95	343	+		MVLPIRMLIAQSTCTFQLAQALLPQPFFINTNKSGNVSLYRILVDCYCTNYSHSFLSQLVVVSKTRFNASFAVDLSMRELKL*	CTTGGCTCACATCTTTGCTTTCCCTGTACCAACCGGAACGGGTGGTATTTTTATGTTGAGAAAAGAGAAACAAAAACAAAGAGGTTGATTCACCATGGTGTTGCCAATAAGAATGTTGATTGCACAATCCACCTGCACGTTCCAGTTGGCTCAAGCATTGCTTCCTCAACCTTTTTTCATCAATACTAACAAAAGCGGCAATGTTTCCCTGTATCGAATCCTTGTGGATTGTTATTGCACAAATTATTCACACTCATTTCTTTCCCAACTTGTAGTAGTTTCCAAGACACGTTTCAATGCTTCATTTGCTGTGGACTTGTCAATGAGAGAATTGAAGCTGTAAAAATTGGCAAGGAAAAGTTTGTCGATCATGTATGTATGTATCTTGATACTTACAGA…	CTTGGCTCACATCTTTGCTTTCCCTGTACCAACCGGAACGGGTGGTATTTTTATGTTGAGAAAAGAGAAACAAAAACAAAGAGGTTGATTCACC	ATGGTGTTGCCAATAAGAATGTTGATTGCACAATCCACCTGCACGTTCCAGTTGGCTCAAGCATTGCTTCCTCAACCTTTTTTCATCAATACTAACAAAAGCGGCAATGTTTCCCTGTATCGAATCCTTGTGGATTGTTATTGCACAAATTATTCACACTCATTTCTTTCCCAACTTGTAGTAGTTTCCAAGACACGTTTCAATGCTTCATTTGCTGTGGACTTGTCAATGAGAGAATTGAAGCTGTAA	AAATTGGCAAGGAAAAGTTTGTCGATCATGTATGTATGTATCTTGATACTTACAGAGACGGCCACAAGCTATTTTTGTTGTTCTAACTACGGAAATGCTCTCACCAAATGTGATTGCTATTTTATCTCGTTCCTGTTGTAAATGATGATGTACACTATGAATGATATGGAGGATCGTATAAAAGTCTTCCAAAATCATGGTGTCAGTCACATTCATATCTGCAAGATAAATGTAGCTCTAGCTATGGACATCTCCGAATCATGAAATCGACAACAGCATCAACTTGTGCAATTTCTGACATGAAAGATGTATTGTAATCTCCGAACTCCATACGGATGACTGACTCTTGATAACAAAT	Y	N
CUFF.36255.1	chr9	9011155	9013224	530	6.18657	86	---NA---	101	358	-		MVAVSRFWPSKWWWSESMNGGDDMYEAQGSVAFFAAHVTERTHGGLSPLSHSASTTRVCSWHYCTITSVEATVLDILKKMIAKSC*	CCGACATATAATAATATTTTTAACTCGGAGCATCCTGGCTTAAATAGGAAAGTAAACAAGAAGCCATACCCGGGAGAATCATGTCACATGAAGCTCTGAGCCAGGCAACGGGTAGAAATTTAATGTGAAGTAATTCAACCAGGACTTGTTCCTGTGGGACGTAGGGTTGGCGATGGTGGCGGTGAGCAGGTTTTGGCCAAGCAAGTGGTGGTGGAGTGAGTCAATGAATGGGGGTGATGATATGTACGAAGCACAGGGGAGCGTGGCTTTCTTTGCAGCGCATGTGACGGAGCGGACCCACGGAGGTTTGTCTCCTTTATCCCATTCTGCGAGCACTACACGTGTTTGCTCGTGGCATTATTGCACCATCACTAGTGTAGAGGCCACTGTGCTCGACAT…	CCGACATATAATAATATTTTTAACTCGGAGCATCCTGGCTTAAATAGGAAAGTAAACAAGAAGCCATACCCGGGAGAATCATGTCACATGAAGCTCTGAGCCAGGCAACGGGTAGAAATTTAATGTGAAGTAATTCAACCAGGACTTGTTCCTGTGGGACGTAGGGTTGGCG	ATGGTGGCGGTGAGCAGGTTTTGGCCAAGCAAGTGGTGGTGGAGTGAGTCAATGAATGGGGGTGATGATATGTACGAAGCACAGGGGAGCGTGGCTTTCTTTGCAGCGCATGTGACGGAGCGGACCCACGGAGGTTTGTCTCCTTTATCCCATTCTGCGAGCACTACACGTGTTTGCTCGTGGCATTATTGCACCATCACTAGTGTAGAGGCCACTGTGCTCGACATACTCAAAAAGATGATTGCAAAGAGTTGCTAG	TCATCCATCAGCGCAGGAATCTTGAACTCGGTCATGTACCTGAAGGAAATCTCTGAAGCTGCAGCTGCTGGGAGGAATCCTCATCTGTTCTTGTACAAAC	Y	N
CUFF.36315.1	chr9	9373654	9374310	657	2.93851	126	dna polymerase iii subunits gamma and tau	224	601	-		MATSDDDAQSWPSRPPTRGPMLFRMPHRWAAAPSLRRRKMTVVRLGTRRGWRWRGRRLLGGLLRRMRLRWLAAKYRSALNRLRESYGAVVRDLIEAQAVQSQLMRESYLAVPFPVTAPYIHHTRS*	GTCCTCGCTTGCTTTTCTAATCGTGCGTCCGCCTCTCCGCCACCAGGACCGCTGTAATGGCCACGTCCGACGATGACGCCCAAAGCTGGCCGTCGCGGCCTCCCACACGTGGCCCCATGCTCTTCCGCATGCCGCACCGCTGGGCGGCGGCCCCGTCTCTGCGGCGGAGGAAGATGACCGTTGTCCGGCTGGGCACGCGCCGTGGGTGGCGGTGGCGCGGGCGACGGCTCCTGGGAGGGCTCCTCCGGCGTATGCGTCTCCGGTGGCTGGCGGCCAAGTACCGGTCGGCGCTGAACCGGCTTCGGGAGAGCTACGGGGCGGTAGTGAGGGATCTGATTGAGGCCCAGGCCGTCCAGTCACAGCTCATGCGGGAGTCCTACTTAGCCGTCCCCTTCCCGG…	GTCCTCGCTTGCTTTTCTAATCGTGCGTCCGCCTCTCCGCCACCAGGACCGCTGTA	ATGGCCACGTCCGACGATGACGCCCAAAGCTGGCCGTCGCGGCCTCCCACACGTGGCCCCATGCTCTTCCGCATGCCGCACCGCTGGGCGGCGGCCCCGTCTCTGCGGCGGAGGAAGATGACCGTTGTCCGGCTGGGCACGCGCCGTGGGTGGCGGTGGCGCGGGCGACGGCTCCTGGGAGGGCTCCTCCGGCGTATGCGTCTCCGGTGGCTGGCGGCCAAGTACCGGTCGGCGCTGAACCGGCTTCGGGAGAGCTACGGGGCGGTAGTGAGGGATCTGATTGAGGCCCAGGCCGTCCAGTCACAGCTCATGCGGGAGTCCTACTTAGCCGTCCCCTTCCCGGTCACCGCCCCTTACATCCATCATACCCGCTCCTAA	TCATGTTATAGTTCCTCTCTTCTTCTTCTTCTTCTTCCTCCTCATCCTCATCTTCTTACAGAACATTTCTTTCTTCCTGTGTCTCAGTTTCCTTTTAGCTCTTGCGTATTGGCTCCTCCCTCTGCTTTAAAGTTGGTGATCACATGATGCATGTAGAGTAATCGATCATGAGCGCATGTCTGGCTGCTTTAAAATTGGCGATCACATGATGCGTGTTCCCAAA	N	N
CUFF.36427.1	chr9	10238974	10239499	448	5.34417	60	30s ribosomal protein 3-2	29	208	-		MAPWPPGITCSGASSVFFSVHVNRRSTSFGISGGFTATLNFCSPQFLFPFGLFSWAGSR*	GCACATTTGGACAAAAGTCAACTTGAAGTCCTCCTTTTATAGAGAAACACTTCTACAGTGACAAGTTCGAGATTTTTTTGCATCGAACTGAAGATTCTTGAAGGTATGGGACGAGAGGAAGAGGGATCTACATGTTGCTGCCGCTCTACTGGCAGAGGTTCACTGTCGATCGGTGATCTTGGACTTTGAGCTCCTTCCTCGGGTTCCTGCGGCGCCAGAAGTAGTAGGGGATCAGTGGGAATGGCACCTTGGCCGCCCGGGATCACCTGTTCCGGCGCGAGCTCCGTGTTCTTCTCCGTTCATGTGAACCGCAGAAGCACTAGCTTTGGTATCTCCGGCGGCTTCACCGCCACCCTCAACTTCTGCTCACCTCAATTCCTGTTTCCGTTCGGTTTGTTC…	GCACATTTGGACAAAAGTCAACTTGAAGTCCTCCTTTTATAGAGAAACACTTCTACAGTGACAAGTTCGAGATTTTTTTGCATCGAACTGAAGATTCTTGAAGGTATGGGACGAGAGGAAGAGGGATCTACATGTTGCTGCCGCTCTACTGGCAGAGGTTCACTGTCGATCGGTGATCTTGGACTTTGAGCTCCTTCCTCGGGTTCCTGCGGCGCCAGAAGTAGTAGGGGATCAGTGGGA	ATGGCACCTTGGCCGCCCGGGATCACCTGTTCCGGCGCGAGCTCCGTGTTCTTCTCCGTTCATGTGAACCGCAGAAGCACTAGCTTTGGTATCTCCGGCGGCTTCACCGCCACCCTCAACTTCTGCTCACCTCAATTCCTGTTTCCGTTCGGTTTGTTCTCGTGGGCCGGAAGCCGATGA	AGTGAACTTGAGAGAAAGCAGCGACGGG	Y	N
CUFF.37468.1	chr9	29790802	29795515	708	5.2669	74	---NA---	59	280	-		MHLERQPLKTSPKDTLSSRELNRASMAAESHILVDDRLPRVDPISCCEKPNSSATVAHPLLFFASIQSKGTIR*	AGGTGCTAGTCAAACTTATAAATACTGTGATTAGCTAAAGATTAATGAGTCGACAATGCAAGAAGAGACAGATGAAGGAAGGCATAACAAGACTTCATGAGGGACGATAAAATTAATTCTAAAGACTCTTAATTTAACTAAAAATATGGATCAAACACATACGCACGCACACCATGGAACGAACTAGTAGTTGAATGATGGATGGAGTCCATGCTGTTGACAGGAAGGTACGTCATTAATGGACGATTGAGATGTTACAAATGAAAGAGAGTAGTAGTTACAATGTTTCACCTCAAGCTGTTCTTTTCTCTTCTTCCTTTTCTCCATCCATCCAACCTTGAGCTCATTTAGTACGCTACATTCATGTATACCTACTCACATGTTCCATCTATTGGTCCA…	AGGTGCTAGTCAAACTTATAAATACTGTGATTAGCTAAAGATTAATGAGTCGACAATGCAAGAAGAGACAGATGAAGGAAGGCATAACAAGACTTCATGAGGGACGATAAAATTAATTCTAAAGACTCTTAATTTAACTAAAAATATGGATCAAACACATACGCACGCACACCATGGAACGAACTAGTAGTTGAATGATGGATGGAGTCCATGCTGTTGACAGGAAGGTACGTCATTAATGGACGATTGAGATGTTACAAATGAAAGAGAGTAGTAGTTACAATGTTTCACCTCAAGCTGTTCTTTTCTCTTCTTCCTTTTCTCCATCCATCCAACCTTGAGCTCATTTAGTACGCTACATTCATGTATACCTACTCACATGTTCCATCTATTGGTCCA…	ATGCATTTGGAGAGGCAACCGCTGAAGACATCTCCGAAGGATACCCTGAGCTCCAGAGAGCTGAATCGGGCATCCATGGCGGCAGAATCCCACATCTTGGTGGACGATCGACTTCCACGAGTAGACCCCATTTCTTGTTGCGAAAAACCTAATTCCTCAGCAACCGTAGCCCATCCGCTACTTTTCTTCGCTTCGATTCAAAGCAAGGGTACGATCCGATAG	GGACTGGGGATGTAGAACGAAGGATCGGAGGAAGGGGAAAGACTGGAAGCTGGAACAG	Y	N
CUFF.37829.2	chr9	32333780	32336218	2358	0.797652	86	---NA---	543	800	+		MLSVFFIFLCWEIEFGWTNQKYNLSANMRPFYALIYLMCSYLCLWPIQRVLHGVKPRAYASAPFHPAKMYACGSIKVLACLPGHV*	CTCGTGGTGGTGCGGTCTTGAATATTGATTTTGAGAGCGGTGATGCAAAGAATGACGAGAAGGAAGATGAACAATAACAACAATCGGAAGGGGGCCTCAGCAAACGAGACCGAAGGAAAGGAACCACCTTAGGTCAAGAAGAAAGAGACAATGAGCAATTGGGTTGGATGATTCTTGAAGTTAAGTCACAATGAAGTCTTTTTTTTTGTCCATGATGATTGCGGTGGTTCGACAATCTAAATGACATGGGAAGGATCTTGCAGAACAAATTAGATACACGTTATTTCACCATCTTCAGAACAAGCTGAAGACTTATTGCCTTTTTTTTTTTTAACTCTTTCAATTGCATCATGTTACATTAAATTGGGCAAACATTCTCTATATCATTTTTGCCTTTGA…	CTCGTGGTGGTGCGGTCTTGAATATTGATTTTGAGAGCGGTGATGCAAAGAATGACGAGAAGGAAGATGAACAATAACAACAATCGGAAGGGGGCCTCAGCAAACGAGACCGAAGGAAAGGAACCACCTTAGGTCAAGAAGAAAGAGACAATGAGCAATTGGGTTGGATGATTCTTGAAGTTAAGTCACAATGAAGTCTTTTTTTTTGTCCATGATGATTGCGGTGGTTCGACAATCTAAATGACATGGGAAGGATCTTGCAGAACAAATTAGATACACGTTATTTCACCATCTTCAGAACAAGCTGAAGACTTATTGCCTTTTTTTTTTTTAACTCTTTCAATTGCATCATGTTACATTAAATTGGGCAAACATTCTCTATATCATTTTTGCCTTTGA…	ATGCTTTCAGTTTTTTTCATATTTCTTTGTTGGGAAATAGAATTTGGGTGGACAAACCAAAAGTACAATTTGTCTGCAAATATGAGGCCTTTTTATGCATTAATATATCTAATGTGCTCTTATTTATGCTTATGGCCGATCCAAAGGGTCTTGCATGGTGTAAAACCAAGAGCATATGCAAGTGCTCCATTTCACCCGGCCAAAATGTATGCTTGTGGCAGCATCAAGGTTTTGGCATGTCTTCCAGGTCATGTATGA	TTCAGAAAGCTGCCATACATGTAATAAACATTTGGTCATGAGGTAATATACGGTTGTTGTGTGGTAGCTGTAAGCTTTTAAGAATGACAATGTTATATGATTGTTGTGTGGTTGCTAGAAGTTTTTAAGAATGACAATTCTTGAACAAGTTCAAAGCACCTTATTCCAGCACCAAACTTCTTACTCCTGAGGTGATGGTCATAATCTATTGCCTTTTTTTACATTACATCGAAATGGGTAAATCTTCTCTATATTCAATTTTGCCTTTGAGAGAACTTGGTGGCTTGCTTTTAAGCTCTTAATGTGCCACTTTGGTTCCGTTGCAGGCATATACTAAAGTATTCTTACAGCCCTTTCTTTGAAAATTTCTTTGAGCAACATGTTGCTTGCAATAAGGGC…	Y	N
CUFF.37831.1	chr9	32333780	32335749	805	1.14299	79	---NA---	40	276	-		MVFLYSLNLLKRQLRNRCSGNFFWRVLFLWVLTCMDSCTYLLQISKYCYMICDEIHWNCWPCFGHAFDYELSICPFYL*	TTTGCCTTTGAGAGAACTAGGTGGCTTGCTTTAAAGCTCGTAATGTGCCACTTCAGTTCCGTTGCAGGCATATACTAAAGTTTACTTACAGCCCTTTCTTTGAAAATTTCTTTAAGCAACAAAATGTTGTTTGCATGAAGGGCCTTGGAAATATATCATACTCAGACTTCTTGCCTATTTCTTTGTCGGAGAACAGGATTCAGTGACTTACTGTTAATTAAGTCCACGTAGTTAGTCAAACAAAAAGCACAGTAAGCCTTCATATGTGATGTCTTTTGGGGATTAAGATATCTAAATTTGCTCTTTTTTATGCCCATGGCCGATCCAAAGGGTCTTGCATGGTGTAAAACCGATAGCATATGCAAGTGCTCCATTTCACCCGGTCAAAATGTATGCTTG…	TTTGCCTTTGAGAGAACTAGGTGGCTTGCTTTAAAGCTCGTAATGTGCCACTTCAGTTCCGTTGCAGGCATATACTAAAGTTTACTTACAGCCCTTTCTTTGAAAATTTCTTTAAGCAACAAAATGTTGTTTGCATGAAGGGCCTTGGAAATATATCATACTCAGACTTCTTGCCTATTTCTTTGTCGGAGAACAGGATTCAGTGACTTACTGTTAATTAAGTCCACGTAGTTAGTCAAACAAAAAGCACAGTAAGCCTTCATATGTGATGTCTTTTGGGGATTAAGATATCTAAATTTGCTCTTTTTTATGCCCATGGCCGATCCAAAGGGTCTTGCATGGTGTAAAACCGATAGCATATGCAAGTGCTCCATTTCACCCGGTCAAAATGTATGCTTG…	ATGGTATTCTTATACTCTTTAAACCTGCTCAAGAGACAGTTGCGCAATAGGTGTTCTGGCAATTTTTTCTGGAGGGTACTGTTTCTGTGGGTTCTTACTTGCATGGACTCTTGTACATATCTGCTTCAGATATCCAAGTATTGTTATATGATTTGTGATGAGATACATTGGAACTGTTGGCCATGCTTCGGACATGCATTTGATTATGAATTATCTATTTGTCCTTTTTATTTATGA	TGAAACACTTCTACTCAGATTTTTTGCTAGTAAGGTGGG	Y	N
CUFF.37994.1	chr9	33294951	33295814	765	6.16992	62	---NA---	490	675	+		MRNDGGAVMSDTWFLPVKDSELNSSEDVSLQQVAKPHSFQPVAAPPHSSKKLASADTGKTK*	CTTCAATGTACAGATTCCAGTTCTGGATGGGGAGTGGTGGTCAAAGCATATGTCTAGAGATTAAAAACAACTCCCCTACTTCTCATTCCCTATGTTGCCACTGTGGACTTATTTGACAAACGCAGCATGGCTTCTCTTTTTTCTTAAAGGTTAGGAATGATGTTTGCAAGATTAGCATTTGGAGCACAAGAGATTGATGAAATGAGGAGATCGATGGATTGCGTTTGAGCAGAGTCATGTACAAGACGATCTCAAGCTTAACTCAAGTGTTATCATGAGTTATGATGGTTTCAACTTTGCTCACTCCTGGGGACATAGGAAGGATCAGCATCTGGAGAAACAGAGGATTAGAAACAGCTGGGTGACTTTGTCACAGTCCAACTCACTTCCTTATATCAT…	CTTCAATGTACAGATTCCAGTTCTGGATGGGGAGTGGTGGTCAAAGCATATGTCTAGAGATTAAAAACAACTCCCCTACTTCTCATTCCCTATGTTGCCACTGTGGACTTATTTGACAAACGCAGCATGGCTTCTCTTTTTTCTTAAAGGTTAGGAATGATGTTTGCAAGATTAGCATTTGGAGCACAAGAGATTGATGAAATGAGGAGATCGATGGATTGCGTTTGAGCAGAGTCATGTACAAGACGATCTCAAGCTTAACTCAAGTGTTATCATGAGTTATGATGGTTTCAACTTTGCTCACTCCTGGGGACATAGGAAGGATCAGCATCTGGAGAAACAGAGGATTAGAAACAGCTGGGTGACTTTGTCACAGTCCAACTCACTTCCTTATATCAT…	ATGAGAAATGATGGAGGTGCCGTAATGTCCGACACTTGGTTTCTACCGGTGAAGGATTCAGAACTTAATTCAAGTGAGGATGTGAGCTTGCAACAGGTTGCCAAACCGCATTCATTCCAACCGGTAGCTGCTCCGCCTCACTCATCCAAAAAGCTCGCGTCTGCTGACACCGGAAAGACGAAGTGA	GACTGGTGGGCATTAACAACCGATATGAATGAAAGCTGAAGCGGAAGTTTCGGGTCAACTCATGCACAGCAAGCAATAACTACAGGATGC	Y	N
CUFF.37995.1	chr9	33300627	33304677	633	2.01733	82	---NA---	209	454	-		MILMYGHKRNHTVMNKPAPSLLLVVPCERTTGWTKLEKRGSNDTWCMRYHNTWLPCCFLRLLHSHYSDHSTGGVRCRTRSR*	GTGTGTATATAATATATATATAGAGAGATATTTCAAGAAACAAATTCGAACCACCGGAGAGGGAAAAATTGAAAAGTTAATAAGAAAGAAAAGGATTTGTCGACTTGGGTGGAAAGGCAAAGGGAAGGGACAGTGGTTGAACAAAAAGGAAATCACACTGCGAGCAAGGCTCATGGTGCATGATTCTAATGTATGGCCATAAAAGAAATCACACTGTAATGAACAAACCTGCACCAAGCCTTCTACTCGTTGTCCCTTGTGAACGAACCACTGGGTGGACTAAGCTGGAAAAGCGGGGATCGAATGACACATGGTGCATGAGATATCACAACACATGGTTGCCCTGCTGTTTCCTACGTTTGTTGCATTCCCACTACTCCGATCATTCGACTGGTGGGG…	GTGTGTATATAATATATATATAGAGAGATATTTCAAGAAACAAATTCGAACCACCGGAGAGGGAAAAATTGAAAAGTTAATAAGAAAGAAAAGGATTTGTCGACTTGGGTGGAAAGGCAAAGGGAAGGGACAGTGGTTGAACAAAAAGGAAATCACACTGCGAGCAAGGCTCATGGTGC	ATGATTCTAATGTATGGCCATAAAAGAAATCACACTGTAATGAACAAACCTGCACCAAGCCTTCTACTCGTTGTCCCTTGTGAACGAACCACTGGGTGGACTAAGCTGGAAAAGCGGGGATCGAATGACACATGGTGCATGAGATATCACAACACATGGTTGCCCTGCTGTTTCCTACGTTTGTTGCATTCCCACTACTCCGATCATTCGACTGGTGGGGTTCGATGCCGAACTCGTTCGAGATGA	TGTGAGCGGGGGATCATGAGGTTCTCCTCCACGAAATGGTCGATCGGCTGGAAGACGGTGAGGTTCTTGGTGTCGTGCTGGTCAAAAGTTGAGCACCAGCGAACCCGTCTGAGCCACCCTGGCCGGCTTGCGGCAACAAAACGCTAATCAAGAACCATGACAACAAAAACAACTCGAGCAGGGATCGGCCGGAGAGGAGGAGAAGAAA	Y	N
CUFF.37998.1	chr9	33314483	33316038	378	7.79542	58	---NA---	102	275	+		MHGSIQRSLFQDLTLHARLAYMTQFVRRQETIRVCVCVNSLASSSLFPCVCVCTQYC*	ATGTTCTTGGATCATCTGTTGGCCATCAGAAGTAAGAATGACACAAGTGATTCCAAAGTCCCGCAGTGTTTATAGAAGACATAGTCTCATTCCATAGTGATATGCACGGTAGCATCCAAAGGTCTCTGTTTCAAGATTTAACGTTGCATGCACGTTTAGCCTATATGACACAGTTCGTCAGGAGACAAGAAACAATCCGTGTGTGTGTGTGTGTGAATTCTTTGGCATCGTCGAGTCTTTTCCCGTGTGTCTGTGTGTGTACACAATATTGTTGACCCAAGAAACAATCTGGCTAGCTAGATTAGTCGCAGCAGCAGATGATATGCAATATTGTTGACCCAGGAAACAATCTGGCTAGCTAGATTAGTCGCAGCAGAT	ATGTTCTTGGATCATCTGTTGGCCATCAGAAGTAAGAATGACACAAGTGATTCCAAAGTCCCGCAGTGTTTATAGAAGACATAGTCTCATTCCATAGTGAT	ATGCACGGTAGCATCCAAAGGTCTCTGTTTCAAGATTTAACGTTGCATGCACGTTTAGCCTATATGACACAGTTCGTCAGGAGACAAGAAACAATCCGTGTGTGTGTGTGTGTGAATTCTTTGGCATCGTCGAGTCTTTTCCCGTGTGTCTGTGTGTGTACACAATATTGTTGA	CCCAAGAAACAATCTGGCTAGCTAGATTAGTCGCAGCAGCAGATGATATGCAATATTGTTGACCCAGGAAACAATCTGGCTAGCTAGATTAGTCGCAGCAGAT	Y	N
CUFF.38006.1	chr9	33381502	33382755	1120	4.49969	169	---NA---	473	979	+		MFVVQEMDNNMNREVAEPVGFSQRLLNFLVKKSNRQGQPNLAGNTQQGDSSRFKGQPSMSQHVETRVPVTIYKDGKLGFTPRVEVPVEYQEPSGSAKLRESRSAKTEADVAVEAVAAEATPPPPPPKKVAKKSVTIKVDIEDRDGIKKKPSMSARSAAEEKKWLRMWS*	GCTATCGGTAAAAGAGTACATAGCTTCTTTTTGCATATATATTCGGTTATCAGTTATTTGGATGCAACTGTTCAAATTACTGGGAAATATTTTGTAATTGTAATAGCTTTTTCCACAGGCTGGACCTTCTAACGAAGGAACAGTTGACCAATATTAAAATCACAGGCGATGCTTGTAAGAGAGAGGGCCATTCTGCGACACCCCGTCCTGCAAAACAAGGGAATAACTTGTTCTCATCATCATATCTATCCACTCGGCACCCCCTTCAGCTCTAAACCTGGAATCCTCATGGCCCATTTCTTTCGGTCAAAAGGTTCTTTACTGCTATATACTTTTCTATACACAAGATTGGCATCTCGAGACACCCAAGAAACGAAAAGGATCTGCCTGCTGCGTTTC…	GCTATCGGTAAAAGAGTACATAGCTTCTTTTTGCATATATATTCGGTTATCAGTTATTTGGATGCAACTGTTCAAATTACTGGGAAATATTTTGTAATTGTAATAGCTTTTTCCACAGGCTGGACCTTCTAACGAAGGAACAGTTGACCAATATTAAAATCACAGGCGATGCTTGTAAGAGAGAGGGCCATTCTGCGACACCCCGTCCTGCAAAACAAGGGAATAACTTGTTCTCATCATCATATCTATCCACTCGGCACCCCCTTCAGCTCTAAACCTGGAATCCTCATGGCCCATTTCTTTCGGTCAAAAGGTTCTTTACTGCTATATACTTTTCTATACACAAGATTGGCATCTCGAGACACCCAAGAAACGAAAAGGATCTGCCTGCTGCGTTTC…	ATGTTTGTTGTGCAGGAGATGGATAACAACATGAACAGGGAAGTAGCAGAGCCTGTTGGCTTCTCCCAAAGACTCCTCAACTTCCTCGTCAAGAAATCCAACCGTCAAGGTCAGCCAAACCTCGCCGGTAATACCCAGCAAGGAGACAGCAGCCGTTTCAAAGGCCAACCCTCCATGTCTCAGCATGTGGAGACTCGCGTCCCAGTTACTATCTACAAAGATGGCAAGCTCGGTTTCACTCCTCGGGTGGAAGTGCCGGTGGAGTACCAGGAACCCAGTGGATCCGCGAAGCTCCGGGAATCGAGATCAGCCAAGACGGAAGCAGACGTAGCAGTTGAGGCAGTAGCCGCCGAAGCAACCCCCCCACCACCACCGCCCAAGAAGGTTGCCAAGAAGTCC…	AGAAGAAAGAGAAACCATGGAGTCCGCCATGCGAGGAAGGCAGACGACAAGTCAAATGTACTCGTGAAGCAGCAGAAATCCTTTGCCAAGCATGTTGTACTCTTTCGTGGAGTCCGTGAATGTAATAAGTGTGTTCTTGGG	Y	N
CUFF.38206.1	chrUn_random	2969079	2969671	391	35.6134	84	---NA---	12	263	-		MITVPNIIHGSFILTPNKKLDSQCQTLLVGKGDCRWRSTRCAQSDLGIVLGRLQLTWSISYILGISRRLWSMPSELGRGCGFR*	CTACACTTGAAATGCAAGAGATAGTATCTGTATACTTAAAAGTAGCCTGAGACAATGATCACAGTGCCCAATATCTACACTTGAAATGCAAGAGATAGTATCTGTATACTTAAAAGTAGCACGAGACAATGATCACGGTGCCCAATATCATCCACGGATCTTTTATTCTGACCCCAAACAAGAAATTGGATTCACAGTGCCAAACCCTACTGGTCGGGAAGGGGGATTGCCGCTGGAGATCCACACGATGCGCGCAGTCCGATCTTGGGATCGTTTTGGGGAGGCTTCAATTAACATGGTCGATCTCTTATATTCTAGGGATTTCTAGGCGCCTGTGGTCGATGCCGTCGGAATTGGGCCGTGGCTGCGGCTTCAGATGAACCGGCCGGTC	CTACACTTGAAATGCAAGAGATAGTATCTGTATACTTAAAAGTAGCCTGAGACAATGATCACAGTGCCCAATATCTACACTTGAAATGCAAGAGATAGTATCTGTATACTTAAAAGTAGCACGAGACA	ATGATCACGGTGCCCAATATCATCCACGGATCTTTTATTCTGACCCCAAACAAGAAATTGGATTCACAGTGCCAAACCCTACTGGTCGGGAAGGGGGATTGCCGCTGGAGATCCACACGATGCGCGCAGTCCGATCTTGGGATCGTTTTGGGGAGGCTTCAATTAACATGGTCGATCTCTTATATTCTAGGGATTTCTAGGCGCCTGTGGTCGATGCCGTCGGAATTGGGCCGTGGCTGCGGCTTCAGATGA	ACCGGCCGGTC	Y	N
CUFF.38270.1	chrUn_random	4242457	4268214	775	1.7819	44	---NA---	434	565	+		MYKSAPPDITSLFHVEHSQHLQAVPLVYSYLCLNEASLGMFFL*	CGGGGATGGGGAGGATGCAACAGCCCTCGAGGAATCGGAGATCGGCTTACCACACGGCCCTCACGCTAGAGATCAGGAAATCTATACAAGTTAATTTGGGCTTCCTTCTACAGGAAGAGATGATATGATAATGTTTCCAAAGCAATCATTGTCATCATTATCCAAGTTTGGAAGATTCTAAAGGAATTTTTTCCTTCTGCAACAAGTTGAGAAGATAAGTATACATGAATTCATATCACGTTCCTTAACGCAAGCAGTTGATACCACGTATCAACTTTGCATTTACTTTTCCTTTTGATTTGACTGAGTTTAGATCTTTGCTAAATCTTTGTCTTTGGAGTGCTTTCAATCTGGCAGTTTATTGATTAGGAACAAAAAGTTGATTCATAGACTAGTATC…	CGGGGATGGGGAGGATGCAACAGCCCTCGAGGAATCGGAGATCGGCTTACCACACGGCCCTCACGCTAGAGATCAGGAAATCTATACAAGTTAATTTGGGCTTCCTTCTACAGGAAGAGATGATATGATAATGTTTCCAAAGCAATCATTGTCATCATTATCCAAGTTTGGAAGATTCTAAAGGAATTTTTTCCTTCTGCAACAAGTTGAGAAGATAAGTATACATGAATTCATATCACGTTCCTTAACGCAAGCAGTTGATACCACGTATCAACTTTGCATTTACTTTTCCTTTTGATTTGACTGAGTTTAGATCTTTGCTAAATCTTTGTCTTTGGAGTGCTTTCAATCTGGCAGTTTATTGATTAGGAACAAAAAGTTGATTCATAGACTAGTATC…	ATGTATAAGTCTGCACCACCCGATATCACATCATTATTTCATGTAGAACATAGCCAACATCTACAGGCAGTTCCACTTGTATATTCTTACCTTTGCCTAAATGAAGCTTCCCTTGGTATGTTCTTTTTATAA	TGAAAATGTCTTGTCTGATTAATTTTGCATTCCCTGTCTTCCCTTTTATCCCTTAAGCTTGTTCTTGAATCAAATGCTGTCAAACATAATGTGAGGTAACTATCGGCTCTCTGTCATTGTTTTGATGGGATCTGTTGGCTTTGTTGTTTTGGCCAAACTGGTCTACCTCAACCTGTTTTCATTCTTGTCCACAAACATTCGACCTTCTTA	Y	N
CUFF.38270.2	chrUn_random	4242457	4268214	779	2.88405	44	---NA---	438	569	+		MYKSAPPDITSLFHVEHSQHLQAVPLVYSYLCLNEASLGMFFL*	CGGGGATGGGGAGGATGCAACAGCCCTCGAGGAATCGGAGATCGGCTTACCACACGGCCCTCACGCTAGAGATCAGGAAATCTATACAAGACAGTTAATTTGGGCTTCCTTCTACAGGAAGAGATGATATGATAATGTTTCCAAAGCAATCATTGTCATCATTATCCAAGTTTGGAAGATTCTAAAGGAATTTTTTCCTTCTGCAACAAGTTGAGAAGATAAGTATACATGAATTCATATCACGTTCCTTAACGCAAGCAGTTGATACCACGTATCAACTTTGCATTTACTTTTCCTTTTGATTTGACTGAGTTTAGATCTTTGCTAAATCTTTGTCTTTGGAGTGCTTTCAATCTGGCAGTTTATTGATTAGGAACAAAAAGTTGATTCATAGACTAG…	CGGGGATGGGGAGGATGCAACAGCCCTCGAGGAATCGGAGATCGGCTTACCACACGGCCCTCACGCTAGAGATCAGGAAATCTATACAAGACAGTTAATTTGGGCTTCCTTCTACAGGAAGAGATGATATGATAATGTTTCCAAAGCAATCATTGTCATCATTATCCAAGTTTGGAAGATTCTAAAGGAATTTTTTCCTTCTGCAACAAGTTGAGAAGATAAGTATACATGAATTCATATCACGTTCCTTAACGCAAGCAGTTGATACCACGTATCAACTTTGCATTTACTTTTCCTTTTGATTTGACTGAGTTTAGATCTTTGCTAAATCTTTGTCTTTGGAGTGCTTTCAATCTGGCAGTTTATTGATTAGGAACAAAAAGTTGATTCATAGACTAG…	ATGTATAAGTCTGCACCACCCGATATCACATCATTATTTCATGTAGAACATAGCCAACATCTACAGGCAGTTCCACTTGTATATTCTTACCTTTGCCTAAATGAAGCTTCCCTTGGTATGTTCTTTTTATAA	TGAAAATGTCTTGTCTGATTAATTTTGCATTCCCTGTCTTCCCTTTTATCCCTTAAGCTTGTTCTTGAATCAAATGCTGTCAAACATAATGTGAGGTAACTATCGGCTCTCTGTCATTGTTTTGATGGGATCTGTTGGCTTTGTTGTTTTGGCCAAACTGGTCTACCTCAACCTGTTTTCATTCTTGTCCACAAACATTCGACCTTCTTA	Y	N
CUFF.38273.2	chrUn_random	4489490	4497829	421	8.85864	66	---NA---	158	355	+		MITQSSFTIPAPAVCLPAFSRSQRLLEENRLHISRYGQWHSISFARQIPSSARLFAASLVCILFG*	CTCCGTTTCTTGTCACTCTCCGACTCCCCAAGTCGGACGCGGAGGAGAGTAGGAGACTCTTTCTCTGACGGTTGATCGCTGTTCTCGTTTGTAACCGTCTGTTCTTCGAGTTCCATCTTCATCCAACGCGCCGGTTCTCGGTTTGTACTTGGAAGACATGATAACACAATCAAGTTTTACCATACCAGCACCGGCTGTATGTCTGCCTGCATTTTCTCGATCTCAGAGACTGCTAGAGGAAAACAGACTCCATATTAGCAGATATGGTCAATGGCATTCTATCTCGTTTGCTCGTCAGATTCCCTCTTCTGCAAGGCTATTTGCTGCTAGTTTGGTGTGTATTTTATTTGGTTAGGAATTCTGGTCTATCAATGTCTGCATTATTTTATACTGTAACTT…	CTCCGTTTCTTGTCACTCTCCGACTCCCCAAGTCGGACGCGGAGGAGAGTAGGAGACTCTTTCTCTGACGGTTGATCGCTGTTCTCGTTTGTAACCGTCTGTTCTTCGAGTTCCATCTTCATCCAACGCGCCGGTTCTCGGTTTGTACTTGGAAGAC	ATGATAACACAATCAAGTTTTACCATACCAGCACCGGCTGTATGTCTGCCTGCATTTTCTCGATCTCAGAGACTGCTAGAGGAAAACAGACTCCATATTAGCAGATATGGTCAATGGCATTCTATCTCGTTTGCTCGTCAGATTCCCTCTTCTGCAAGGCTATTTGCTGCTAGTTTGGTGTGTATTTTATTTGGTTAG	GAATTCTGGTCTATCAATGTCTGCATTATTTTATACTGTAACTTCCTGCAGACCAAGCAAACACCC	Y	N
CUFF.39738.1	chrUn_random	73963530	73964382	853	1.33685	65	hypothetical protein [Beta vulgaris subsp. vulgaris]	322	516	+		MKVGQNKMLMVLFEAGTELGGAGFVLRSSDAVVQLIGGKLLQVAVGPMNLWPSRKVLKLSFNWV*	TGCCCTTTTTCCTTTAAAGTGTGGGATTTTTTTGTCACATCCATTTCTCTTACTTTTCCTCTTGGGGTGAGGGTAGTTGGCTTAGGGAGGGATCTGATCGTTCCCCTTCTTCATCTAACTCATATGTGAGAACTCTTATTGCCAATAGGCTTTGGATGATATGAATGGCCAGAAATGAATTAGTATTCAGAAAAACTAAGTGCAATCATTCTAGTATTGCATATAGAGTTGTTTCATATCTTTATGATAGCCTTTCAATAGACCAGCCTTAAGGGGTTAGTAGGGAGAGATGCACTATTCAAGTCAAATGGACAAGACCGGATGAAGGTGGGACAAAACAAAATGCTGATGGTGCTTTTTGAGGCTGGAACTGAACTTGGAGGGGCAGGATTCGTGCTT…	TGCCCTTTTTCCTTTAAAGTGTGGGATTTTTTTGTCACATCCATTTCTCTTACTTTTCCTCTTGGGGTGAGGGTAGTTGGCTTAGGGAGGGATCTGATCGTTCCCCTTCTTCATCTAACTCATATGTGAGAACTCTTATTGCCAATAGGCTTTGGATGATATGAATGGCCAGAAATGAATTAGTATTCAGAAAAACTAAGTGCAATCATTCTAGTATTGCATATAGAGTTGTTTCATATCTTTATGATAGCCTTTCAATAGACCAGCCTTAAGGGGTTAGTAGGGAGAGATGCACTATTCAAGTCAAATGGACAAGACCGG	ATGAAGGTGGGACAAAACAAAATGCTGATGGTGCTTTTTGAGGCTGGAACTGAACTTGGAGGGGCAGGATTCGTGCTTCGATCCAGTGATGCTGTGGTTCAGCTTATTGGAGGCAAATTACTGCAGGTAGCTGTTGGGCCCATGAACTTATGGCCATCAAGAAAGGTGTTGAAGCTGTCATTCAATTGGGTGTAA	CAGAACTCTTCACAGAGACTAATGCAGAATGGACTGTAAATGTTTTGAAGGAGGAAGAGCCTCCTCATTGGTTTTTGACAAATCCCATTAGGGATCTTTTTGCTGCCCTCCCTTCTTTTTTGTAGAGAGGGCAATAGATGTGCCCATTGGCTAGCTGGTCATACCAAGAAGTCCTATGCTGACCGTGTTTGGACTTCAGATTGGTATCCAGAGGTTAGGATCATTTTGTGCTTAGATAAGCAGGAGTAGCTTGTAAAAGGCTTTTGAAGTAATATATAGTTATGTTTTCCGAAAAAAAATAAATAAAAACAATATGCAAGTCCATCTTCCTCTCTCT	N	N
CUFF.39748.1	chrUn_random	74713480	74714312	833	2.00527	46	reverse transcriptase family member	327	464	+		MNCHFNFVSGVRRSTGRPKRTLVETINKNLSILNLTNHVTFYKSQ*	CTGACATTTTGTTTGGCCTCATTTAAGTATTATATTACTTTTAAGTTACACATTACATTTAATGAATGTGAGTAGCTCTTGATAATTAGCTACTTATGTCATTTTTATAAGGTCTTGAATTCTTGGATGTTTAGAAACCTTGAAGCTATGTAAAATTTGTCTTACACTGATACAGTGATATAGAGGTGTGGATTTTGTTTTGGGGGGCTAGCATACGTAGTTATAGAAGTTACAAAGTAATACAAATTTTTTCATCAAAAAAGAAGTTATTTTGATAACAGTAAAGAAGTAAAGAAGTTAACAAGAATATTTGATATGAAAATTAAATGAATTGTCATTTTAATTTTGTTAGCGGTGTGAGAAGAAGTACAGGAAGACCTAAAAGGACCTTAGTAGAAA…	CTGACATTTTGTTTGGCCTCATTTAAGTATTATATTACTTTTAAGTTACACATTACATTTAATGAATGTGAGTAGCTCTTGATAATTAGCTACTTATGTCATTTTTATAAGGTCTTGAATTCTTGGATGTTTAGAAACCTTGAAGCTATGTAAAATTTGTCTTACACTGATACAGTGATATAGAGGTGTGGATTTTGTTTTGGGGGGCTAGCATACGTAGTTATAGAAGTTACAAAGTAATACAAATTTTTTCATCAAAAAAGAAGTTATTTTGATAACAGTAAAGAAGTAAAGAAGTTAACAAGAATATTTGATATGAAAATTAA	ATGAATTGTCATTTTAATTTTGTTAGCGGTGTGAGAAGAAGTACAGGAAGACCTAAAAGGACCTTAGTAGAAACTATAAATAAAAACTTAAGTATTCTAAACTTAACTAATCATGTGACTTTTTACAAATCTCAATAG	CGGCAAAAGATCTATGTAGCCGACCCCAAATAATTGCGACTTAGGACTTTGTTGTTTGTCTGTATCATTTTGATTTTGTTAACCCTAATATGTTACTGAACATGTGATTCCAAACAATATGTCTAGAAAACCATTTATCTATTTATATACATCATCAAGATATAGCATCAAGAAAACAAAACTCCCCATGAAATAATCCACAAACTGTCACTCAATTATCCAGAATTCTTTTTAAATGCTTATTTAAATAATCTTTACCTCAGTGTGGTTCTTGGACAAGTAGTTGAACGGTATCCAATGACTATGCTTGTCTGATATGTCTGTTATGGGAATGACAAACATTTAGAGATACCTTGTTCTGTAGCCTGC	N	N
CUFF.39977.1	chrUn_random	85783429	85784208	693	3.8499	38	---NA---	3	116	+		MSFSTALPNNNILELWKRPSGSKLTHSLFQFDLAFVT*	ACATGAGCTTCTCTACTGCTCTTCCTAACAACAACATATTGGAATTGTGGAAGCGACCTTCTGGTTCTAAGCTTACGCATTCACTTTTCCAGTTTGATCTTGCATTTGTTACATGAATAATCTTTTCCTCTTTATAAAGTTAATATGACAGGAAAGTAGACAGTGCTAAATAAGATAGAATACGAACAGAATCCTTACATGTTGCACTTCTCTGAGGCGCAAATGAAATGATGCAATTATGTGAATATCTTGTCCTCTTTCGATCTATAAAGTTTCAGAAAGTAAACAGCTTTTAGCAATACTCACTAGAACAGCCAAAGGTGATCCTTATAGCTTGCCCTTGATTTTTTTTGTTTTTTTTTTTTTGTGCATTTGCTAAAAAACCTTATTACAAGGACA…	AC	ATGAGCTTCTCTACTGCTCTTCCTAACAACAACATATTGGAATTGTGGAAGCGACCTTCTGGTTCTAAGCTTACGCATTCACTTTTCCAGTTTGATCTTGCATTTGTTACATGA	ATAATCTTTTCCTCTTTATAAAGTTAATATGACAGGAAAGTAGACAGTGCTAAATAAGATAGAATACGAACAGAATCCTTACATGTTGCACTTCTCTGAGGCGCAAATGAAATGATGCAATTATGTGAATATCTTGTCCTCTTTCGATCTATAAAGTTTCAGAAAGTAAACAGCTTTTAGCAATACTCACTAGAACAGCCAAAGGTGATCCTTATAGCTTGCCCTTGATTTTTTTTGTTTTTTTTTTTTTGTGCATTTGCTAAAAAACCTTATTACAAGGACACAGTTTTATTTGCATTAACTTCATCTGGTCTTAGTCATCCAGCAAATGCATTTCTACTTTCTGAGAGCAGATACAAGTTGTGGAAAATTGAGATAAAAAGGATTCATCATGTGGAT…	Y	N
CUFF.40.1	chr1	269813	271771	783	2.85491	165	Os06g0671900 [Oryza sativa Japonica Group]	173	667	+		MSSLMQARTSSHGWKQLGCLRRGRFCYDIGGWTAASPPGADLRLFSGAQHLHHPGAHPAVVGGREHDCGLPTPQQLPLLCLCYVTCTIHNKNIDYFVTADPQQHQVQCLHQPLSWATHFLMFHHKASCTLLHRERHGLEGEFTEAKSSMDMKMSCFCQCAISLI*	CCAGCATTGAGAATCCAGATGCTTCTGCTATCTATGAGTTCTAGTTTTGGCACTGGTGGTCGTACAGTGTGCAGGATTTGCAGGAAATTGGCCCAAATTCTTCCTGTGTCATACACTTTTCTTACAGATATGTACAGTCATCAAACCAACATATGCAGCATGAGAGCCAAACATGTCATCTTTGATGCAAGCACGGACATCTTCACATGGATGGAAGCAATTGGGTTGTTTGAGGCGCGGCAGATTCTGCTACGACATTGGTGGTTGGACTGCTGCCTCTCCACCCGGGGCTGACCTCCGGCTGTTCTCAGGAGCGCAACACCTTCACCATCCTGGAGCTCACCCAGCAGTTGTGGGCGGCCGAGAACATGACTGCGGGCTACCAACCCCGCAACAGCT…	CCAGCATTGAGAATCCAGATGCTTCTGCTATCTATGAGTTCTAGTTTTGGCACTGGTGGTCGTACAGTGTGCAGGATTTGCAGGAAATTGGCCCAAATTCTTCCTGTGTCATACACTTTTCTTACAGATATGTACAGTCATCAAACCAACATATGCAGCATGAGAGCCAAAC	ATGTCATCTTTGATGCAAGCACGGACATCTTCACATGGATGGAAGCAATTGGGTTGTTTGAGGCGCGGCAGATTCTGCTACGACATTGGTGGTTGGACTGCTGCCTCTCCACCCGGGGCTGACCTCCGGCTGTTCTCAGGAGCGCAACACCTTCACCATCCTGGAGCTCACCCAGCAGTTGTGGGCGGCCGAGAACATGACTGCGGGCTACCAACCCCGCAACAGCTGCCTCTGCTGTGTCTTTGCTATGTTACATGCACTATCCATAACAAGAACATTGACTACTTCGTCACAGCGGATCCCCAACAACATCAAGTCCAGTGCCTCCACCAGCCACTTTCATGGGCAACTCACTTCCTCATGTTCCACCACAAGGCCTCTTGCACTTTGTTACACCGG…	GTTCTGTTATCCATTTTTACACGTCAATCTCAATTCTCTCTCTCTCTCTCTCTCTCTCTCTAATGGAGGTAGCATCATATTATTTCACGAAACCTTCCAGTATATATATATATATA	Y	N
CUFF.40135.1	chrUn_random	95697470	95698607	1071	2.11949	118	---NA---	278	631	+		MEIAWLHRAVTLDNKQMEAKRNQTRPTQPSSSRVRSASGFPSAATAPVELVVIGSASGLLHYCRGFKNCDWHTLSPGHGLSRPTSSLEVSSHLRLPSSSSSNFTSLFALPPFSGRRS*	GTTACGTGTTTGCAGTATGGTATTGGTACATTGTGAGCATCTGATTATATCTGTACTCAAGCTATTGTGACAGTTAAGATCGGCATCGAAGTACAAAGGTAAAATTTAATTACAAAACTAATTTCCAAAAATTTGATTTCACCAAATGGCTGTCGCTTTTTTGTTACAGTTATTCGGCAGGTTGGTAGCAGACCCTTTTACTACTTCCCATACGAGTGCAGAAGCAACGTTGTAAGTGATGCTACGCATCCGGTAACTGAAATCCTGGCCACACAACATGGAGATCGCGTGGTTGCATCGGGCGGTCACGCTCGACAACAAACAAATGGAAGCAAAAAGAAACCAGACCCGACCCACACAACCCTCATCCTCCCGTGTCCGAAGTGCTTCAGGATTCCC…	GTTACGTGTTTGCAGTATGGTATTGGTACATTGTGAGCATCTGATTATATCTGTACTCAAGCTATTGTGACAGTTAAGATCGGCATCGAAGTACAAAGGTAAAATTTAATTACAAAACTAATTTCCAAAAATTTGATTTCACCAAATGGCTGTCGCTTTTTTGTTACAGTTATTCGGCAGGTTGGTAGCAGACCCTTTTACTACTTCCCATACGAGTGCAGAAGCAACGTTGTAAGTGATGCTACGCATCCGGTAACTGAAATCCTGGCCACACAAC	ATGGAGATCGCGTGGTTGCATCGGGCGGTCACGCTCGACAACAAACAAATGGAAGCAAAAAGAAACCAGACCCGACCCACACAACCCTCATCCTCCCGTGTCCGAAGTGCTTCAGGATTCCCCTCCGCCGCCACCGCTCCGGTAGAGCTCGTCGTCATCGGTTCCGCATCTGGGCTGCTCCACTATTGTCGCGGCTTCAAAAACTGCGACTGGCACACGCTCTCTCCCGGCCACGGACTTTCTCGGCCGACCTCCTCCCTCGAAGTCAGTTCCCATCTCCGCCTTCCCTCTTCATCTTCCTCCAATTTTACATCTTTATTTGCATTGCCTCCTTTCTCCGGTCGTCGCTCTTGA	TTCCTTGATTTCCTTTAGATACATGTGTTGTCTATCGCTGTTCATCTCTTTGTTCTTAACTTTTCTTTCAGGGTTCGTTTATTATTATGTTGGATGATCAATCAGGCTATTCTTTTATATGATGGGAAGATGAATATTCTCTATTAGTATTTTTTCTGTTATTTTAATGATTAACAATTTCCCATGGTTCTAAACGGATTTACGTTACATTTGTGGCCCGACTAGTGATGCATTGGTCCGATCAATGGCCTGGGGCTTTGGCGATTCTTCATATTACATTTAAAGGACTAGAATTTTGATGGGATCGGTATGTAGCAGTGGGTATTTGTTAGTCCAAGCTTGAACTGACACTTGGGTCGTCTAATTTTTTGGACGGTTTGGTCCAATTCACTGTTCCTT…	Y	N
CUFF.40200.1	chrUn_random	99690956	99691528	573	3.1656	137	Os03g0126850 [Oryza sativa Japonica Group]	108	518	-		MYSVSPWMSRGRMAKTPPNPTVRRPPADTRPGWCWPAAACYCSVSAAPYSWHGGPSPSTNTTSSCGWSPSAWCSWARLSSDGCLSSPPAASRVLRGCRPRQLSHLPPWTQKGDQREGSTRATTHLFCSFAFVQHAS*	GTACAGCCTTCGCTCCTCCCGTTCATGTCCATCTATTAGAATTCAGTGATAATAAATGTACTCGGTGTCGCCATGGATGAGCCGGGGCAGGATGGCAAAGACCCCCCCGAACCCCACTGTGAGGCGTCCACCGGCAGACACAAGACCTGGGTGGTGCTGGCCAGCGGCGGCTTGTTACTGCTCGGTATCGGCGGCGCCGTACTCCTGGCATGGTGGGCCCTCTCCTTCCACCAATACAACGAGCAGCTGTGGATGGTCCCCGTCGGCTTGGTGCTCGTGGGCACGCCTGTCCTCGGATGGCTGTCTGTCTTCTCCTCCGGCGGCTTCCAGAGTCTTGAGAGGGTGCAGGCCGCGGCAGCTAAGTCACCTCCCTCCTTGGACCCAGAAAGGTGATCAGAG…	GTACAGCCTTCGCTCCTCCCGTTCATGTCCATCTATTAGAATTCAGTGATAATAA	ATGTACTCGGTGTCGCCATGGATGAGCCGGGGCAGGATGGCAAAGACCCCCCCGAACCCCACTGTGAGGCGTCCACCGGCAGACACAAGACCTGGGTGGTGCTGGCCAGCGGCGGCTTGTTACTGCTCGGTATCGGCGGCGCCGTACTCCTGGCATGGTGGGCCCTCTCCTTCCACCAATACAACGAGCAGCTGTGGATGGTCCCCGTCGGCTTGGTGCTCGTGGGCACGCCTGTCCTCGGATGGCTGTCTGTCTTCTCCTCCGGCGGCTTCCAGAGTCTTGAGAGGGTGCAGGCCGCGGCAGCTAAGTCACCTCCCTCCTTGGACCCAGAAAGGTGATCAGAGAGAAGGAAGCACAAGAGCTACCACGCATCTCTTTTGTTCTTTCGCTTTTGTTCAA…	AAGCCATATACTGGCGAGTAAACATTATCTATCTGAATCAGATCGTCTATGAAGTCTTTGCGAACGTTATTGGTTTGATAATGATAACAATTAAAAAGTATCCCTAC	N	N
CUFF.40332.1	chrUn_random	107980354	107980807	269	68.628	28	---NA---	186	269	+		MKMCCCISTAVVLSLVYWRIITWASPC*	GTTCGCTGCTGTAAAATGGTTTGCTCAACTAATTTATTTCTTTCATGCATATCAAGCTTCATGTTAGCTAACATTTGATCGCAGAGTCAGTTGGGAGGTTGTACGCCTAAATTTGTGTGCTCTTAAGAGGTTTAATGGTTGTATCGACGGTGAATCTGTGTTAATTAATTGCCATTAACACTGTTATGAAGATGTGCTGTTGTATATCAACGGCAGTTGTGTTAAGTCTTGTTTACTGGAGAATAATAACGTGGGCGTCTCCATGTTAA	GTTCGCTGCTGTAAAATGGTTTGCTCAACTAATTTATTTCTTTCATGCATATCAAGCTTCATGTTAGCTAACATTTGATCGCAGAGTCAGTTGGGAGGTTGTACGCCTAAATTTGTGTGCTCTTAAGAGGTTTAATGGTTGTATCGACGGTGAATCTGTGTTAATTAATTGCCATTAACACTGTT	ATGAAGATGTGCTGTTGTATATCAACGGCAGTTGTGTTAAGTCTTGTTTACTGGAGAATAATAACGTGGGCGTCTCCATGTTAA		Y	N
CUFF.40386.1	chrUn_random	111310460	111322584	790	2.49676	58	---NA---	539	712	+		MKYTLHWTRGGQREPNQSQIPSKRKVRNKDSIGNCVMEWCSCYLLAYSSLFLQSRNL*	TTTCACCATTGTGAAGTACTATTATTATTTGGCATGTCTTAAGGGTCAAATCTTTTGCTTTCAATTTGTTCTTTTTAACAGCTTTTTCTAGTTATGGATGGCTTTAATTCACATCCAAATTATATAGCTAAAAGCAGGTAAGATCTTCAAGAGGAATTGTATCTTCAGAAAAAGTGGGGAGCTTAGAAAAAGGTAATTCGTTTATGCAAGTAATTTATAATTTATTATTTTGGAAAAACAGGTTTCTAAACAAGCAATTGCAATTCTCCTCACTCTGCCTCATCATACTGTCTGCCATCTTCACTGAAATCAAAAATCAACAATGTGGTTTAGCTGCTAGATCATGAACTGTGACTTCATGTTGCAGCTGATTCCTTTACTTGGAGATGTTCCAGTCCC…	TTTCACCATTGTGAAGTACTATTATTATTTGGCATGTCTTAAGGGTCAAATCTTTTGCTTTCAATTTGTTCTTTTTAACAGCTTTTTCTAGTTATGGATGGCTTTAATTCACATCCAAATTATATAGCTAAAAGCAGGTAAGATCTTCAAGAGGAATTGTATCTTCAGAAAAAGTGGGGAGCTTAGAAAAAGGTAATTCGTTTATGCAAGTAATTTATAATTTATTATTTTGGAAAAACAGGTTTCTAAACAAGCAATTGCAATTCTCCTCACTCTGCCTCATCATACTGTCTGCCATCTTCACTGAAATCAAAAATCAACAATGTGGTTTAGCTGCTAGATCATGAACTGTGACTTCATGTTGCAGCTGATTCCTTTACTTGGAGATGTTCCAGTCCC…	ATGAAGTACACTTTGCATTGGACTAGGGGTGGACAAAGGGAACCCAACCAAAGTCAAATACCAAGCAAAAGAAAGGTTAGAAACAAAGATTCAATTGGAAATTGTGTAATGGAATGGTGTTCTTGTTATCTACTGGCATATTCTTCTTTGTTTCTACAAAGTAGGAACCTTTGA	AGGCTGGCAACACAAAAGCATCACAATGAACGGCCACAACAATGTCAGCATCACAATAAGTTAATGCGATGGAAGGTG	Y	N
CUFF.40798.1	chrUn_random	133086737	133087283	490	9.52433	68	---NA---	156	359	-		MLLWTWERNSYGMSIMYIGSKQRDRAAMVAISIWKFNLSSCASLTAMHIKRGRERVTAPPHLVPTTD*	GGCGAAGCTCGCATCTAGATTACATAATATGTGGCGCTATTCGTGCCATGCTGCCCTGCTCCTTCTCTTCATCCCTGATTAACGTATGCCTATGAGCGTATAAATGTACATACACGTCACATCCTTCGAGTATGCTATTATGGACATGGGAACGGAATAGCTATGGCATGTCCATTATGTACATTGGAAGTAAGCAGAGGGACCGCGCAGCAATGGTTGCCATTTCCATTTGGAAATTCAACCTCTCTTCCTGTGCTTCTCTTACAGCTATGCATATAAAAAGAGGGAGGGAGAGAGTAACCGCACCTCCACACCTCGTCCCAACTACTGACTGAACCCCATACCTTACCCTTCCCATCTTGTTTCTCTCAACCCACCATTGATGCCGTTCAATTCATG…	GGCGAAGCTCGCATCTAGATTACATAATATGTGGCGCTATTCGTGCCATGCTGCCCTGCTCCTTCTCTTCATCCCTGATTAACGTATGCCTATGAGCGTATAAATGTACATACACGTCACATCCTTCGAGT	ATGCTATTATGGACATGGGAACGGAATAGCTATGGCATGTCCATTATGTACATTGGAAGTAAGCAGAGGGACCGCGCAGCAATGGTTGCCATTTCCATTTGGAAATTCAACCTCTCTTCCTGTGCTTCTCTTACAGCTATGCATATAAAAAGAGGGAGGGAGAGAGTAACCGCACCTCCACACCTCGTCCCAACTACTGACTGA	ACCCCATACCTTACCCTTCCCATCTTGTTTCTCTCAACCCACCATTGATGCCGTTCAATTCATGCCAACTACTCTCTTCTGAAGAAAGAGAGAAGTTCCACTGCCATCACTTACTTCCCCTACTTGGGAAGGACACAAGCTGCAGCGGCGTGTTT	Y	N
CUFF.40927.1	chrUn_random	138398077	138399509	374	4.1406	63	---NA---	83	271	+		MVYKQLGHTKASLTSTEGYNPNYLGEEWVFPSYLSILRGRTLCFFCSLTSDHEVTMNQSMSL*	CATACTTCTGTTATGTTGCTATAACTTGGAGTCTATTTTTTTGTAGAGTGCATGAAATGGAGATGATGTCAGTGGGTCTTTCATGGTATATAAGCAATTAGGCCATACAAAAGCATCATTAACAAGTACAGAGGGTTATAATCCCAACTATTTGGGTGAAGAGTGGGTTTTCCCTTCGTATCTGTCCATTCTAAGGGGCAGGACACTCTGTTTCTTCTGTTCTCTCACATCAGATCATGAAGTCACTATGAACCAGAGCATGTCTTTATGAGTAGTCCTTGATTTGCTTAGTGCAGTTTGAGACTTCACCCCCAGTTCAAGGTGCTCAGTTGATGGTGAACGCTTGGAACAGGTGTCCTGATTTTTTGGTAAGG	CATACTTCTGTTATGTTGCTATAACTTGGAGTCTATTTTTTTGTAGAGTGCATGAAATGGAGATGATGTCAGTGGGTCTTTC	ATGGTATATAAGCAATTAGGCCATACAAAAGCATCATTAACAAGTACAGAGGGTTATAATCCCAACTATTTGGGTGAAGAGTGGGTTTTCCCTTCGTATCTGTCCATTCTAAGGGGCAGGACACTCTGTTTCTTCTGTTCTCTCACATCAGATCATGAAGTCACTATGAACCAGAGCATGTCTTTATGA	GTAGTCCTTGATTTGCTTAGTGCAGTTTGAGACTTCACCCCCAGTTCAAGGTGCTCAGTTGATGGTGAACGCTTGGAACAGGTGTCCTGATTTTTTGGTAAGG	Y	N
CUFF.40933.1	chrUn_random	138444688	138445746	846	4.03308	77	---NA---	94	324	+		MMNSSFRINKRPLPGYSTYRFIVNKEAIWSRDSMMLSYYQDCMLVCFLLRYLLVYLHLRNNLSFQKNLEQMMWSCK*	CATTCAACAGATTCCAGATGTCATAATTCAAACCTATTCCAGGAAAAAGTATATTCGATATAGCAAGCATCCACCCATGTACGATGCAAAAGTATGATGAATTCGTCATTCCGGATCAATAAAAGGCCTCTGCCCGGTTATTCTACTTATAGATTTATTGTGAATAAAGAAGCTATTTGGAGCAGGGATTCGATGATGTTGTCCTACTATCAAGACTGTATGCTTGTTTGTTTCCTTCTACGTTACTTACTTGTGTATTTGCACCTACGCAATAATTTATCTTTCCAAAAGAATTTAGAACAAATGATGTGGTCATGTAAATAGTATGAAGGCGTTGTCCATAGGCAGTAGCTCAGCATGAAGATGTTGTCACTGATCCATATACGGAGATGGCACAGG…	CATTCAACAGATTCCAGATGTCATAATTCAAACCTATTCCAGGAAAAAGTATATTCGATATAGCAAGCATCCACCCATGTACGATGCAAAAGT	ATGATGAATTCGTCATTCCGGATCAATAAAAGGCCTCTGCCCGGTTATTCTACTTATAGATTTATTGTGAATAAAGAAGCTATTTGGAGCAGGGATTCGATGATGTTGTCCTACTATCAAGACTGTATGCTTGTTTGTTTCCTTCTACGTTACTTACTTGTGTATTTGCACCTACGCAATAATTTATCTTTCCAAAAGAATTTAGAACAAATGATGTGGTCATGTAAATAG	TATGAAGGCGTTGTCCATAGGCAGTAGCTCAGCATGAAGATGTTGTCACTGATCCATATACGGAGATGGCACAGGGAGATGATTGACAAGAATCTACGGACAAATTTTCGTGCCTCATCGCAAGTTATAAAGGGCTGAATCCAAAGCTAGGTTCTCGTTCAACGTGAAGGCTGCATCCTCTTCGAGGCAAAAAAGTAATCCAAAAGACATCTAATTGGTCATTGTGGCTACAACTTCACAGCATTCTTCACTGTCTGTTCTTCCATCTTTGTGGAGCCTCCCGGTCATATATGGGGAATTATTTGCATGCATGAAGACTTTAGCAGGACGGTGCGAGAGAGCCCGTGTGTATACAGAAGATGGAGCTACATTGGATGTTGCATGACCTCTAGTTTGATG…	Y	N
CUFF.4524.1	chr10	21111153	21111972	732	2.97617	82	---NA---	125	370	-		MISEAILILEATKVNLPIHLTKQQKFPNGALNFIYKPQDKILTLIPFQAFQLHASLIRGPLVISCMQRGGRTNSMLKTKCR*	CCCTGAATGGTCTGCTATAGTGTTCAACTTGATTTCTTATCATTATCTTCTTCTTTTACTCCTGTATTTGATGAATATACTTTATAGCACTTCCAAATAAATAGCGAAAGGTATCTCCTACACTGCAAAGTGCAAACAAACATGCTCAAGAACACATCTAAGTTCGAAGGGTTTATTTTATTGCATGACTTTGGATCTTTCATAAACATAAATTTCAGTTTGACCTGCTTCTTCCCTAATCAAATTTAGTTAAGAAATAAAATGGGGGTGGAAGAGAGAACAGACATGGCCTCTCTCAAGACATGCGAGCGCTGAGCAGTAGCAAAAAAAAATCATAAAAAGGAACCACAGGTACTAAAGTGATGATATCAGAAGCAATTCTTATTCTTGAGGCAACAA…	CCCTGAATGGTCTGCTATAGTGTTCAACTTGATTTCTTATCATTATCTTCTTCTTTTACTCCTGTATTTGATGAATATACTTTATAGCACTTCCAAATAAATAGCGAAAGGTATCTCCTACACTGCAAAGTGCAAACAAACATGCTCAAGAACACATCTAAGTTCGAAGGGTTTATTTTATTGCATGACTTTGGATCTTTCATAAACATAAATTTCAGTTTGACCTGCTTCTTCCCTAATCAAATTTAGTTAAGAAATAAAATGGGGGTGGAAGAGAGAACAGACATGGCCTCTCTCAAGACATGCGAGCGCTGAGCAGTAGCAAAAAAAAATCATAAAAAGGAACCACAGGTACTAAAGTG	ATGATATCAGAAGCAATTCTTATTCTTGAGGCAACAAAAGTCAATTTACCAATCCACCTAACCAAACAACAAAAATTTCCAAATGGTGCTTTGAACTTTATATACAAACCTCAAGATAAAATCCTTACTTTAATTCCCTTCCAAGCATTTCAGCTGCATGCATCATTGATTAGGGGCCCTCTTGTGATCTCTTGCATGCAAAGAGGAGGCAGAACCAACTCTATGCTTAAAACCAAGTGCAGATAA	CATCAATCACCATCATCATCTCTCTCTCCATTACCTTTGAACAAACAAGAGAACCATCCAACAAACAGAACAAGAATAACAAAGGAATTCTATTATCTCCTGACAAATCTTGTGCATCTCTCAC	Y	N
CUFF.4784.1	chr10	22445036	22446578	716	1.84032	50	---NA---	62	211	-		MLKEKSCRMNDCPEDHDSCPTSLSNVENRILTWKDILKLQFREEHCYRK*	CGATGAGATACTAGAGCCATGGTAGGTTGCTCTATTTATAGAGCAGGAGAAGGGCTGTTGGTGTACATTACTCCTGCATATAACCCATCAGGAAGCAAGCAGCACTCAGGTGGGTCAGGATCAGCTTGAAATCCAAAAGATGGACAACGACCAAAACATCAGATATCCTGCTACAGACCACCAATCATCACCTGTATGTTCTTTTTCTTGTCACCGCCCTGCCCTGGCTTAGGATATACCTGTTCTGTCAAGCTCTTGGAATCAAAATCCAGAGGCTGTCATACTTTTTCCCTTGATACTCTCAATCATTTGTAAGTATATGCTACTTGATAATTCTGACGAGTGCTGAGAAGTAGCAGATGTGGCTTCGGCGCATCCACCAAAAATTTGTGATGACAA…	CGATGAGATACTAGAGCCATGGTAGGTTGCTCTATTTATAGAGCAGGAGAAGGGCTGTTGGTGTACATTACTCCTGCATATAACCCATCAGGAAGCAAGCAGCACTCAGGTGGGTCAGGATCAGCTTGAAATCCAAAAGATGGACAACGACCAAAACATCAGATATCCTGCTACAGACCACCAATCATCACCTGTATGTTCTTTTTCTTGTCACCGCCCTGCCCTGGCTTAGGATATACCTGTTCTGTCAAGCTCTTGGAATCAAAATCCAGAGGCTGTCATACTTTTTCCCTTGATACTCTCAATCATTTGTAAGTATATGCTACTTGATAATTCTGACGAGTGCTGAGAAGTAGCAGATGTGGCTTCGGCGCATCCACCAAAAATTTGTGATGACAA…	ATGCTAAAGGAGAAAAGTTGTAGGATGAATGATTGCCCCGAGGATCATGATTCTTGCCCAACATCATTGTCCAATGTCGAAAACAGAATATTGACCTGGAAGGACATACTCAAATTGCAATTCCGTGAAGAACACTGTTACAGAAAGTAA	AAATCCTCTGCCTGGAGAATCATAATGATTAGAAACAATTCTAAAGTACAGCCGTTGAATA	Y	N
CUFF.4921.1	chr10	23146205	23147970	524	13.324	43	---NA---	131	259	-		MTYNVVGYKFQNPQKEKGKKERRKMLIHVSSMEKKKWLIAST*	CTGATTTCCGATGTTCATCGTTTCCAACTCATAATCAAGACCATGATCAGGAATATCAGGTTTTAGAAGCAGCTAATTAAGCTTAAAATTTTCACTTTGAACATCACATCACATCACATAAAAAAACAAGAGAAATTTCCCAACCCTATCAACGACTGAATGATTTCAATTTTGCAAGCATGAAACACGTACCCGAAAAGAATATATTAGCAGAAATTACAAAAATTATTTTGATGGGCAGGAAAGTCAAGGTTCACAAAACCCCATGACTTACAATGTTGTCGGCTATAAATTTCAGAATCCTCAAAAGGAAAAGGGGAAAAAAGAGAGGAGAAAAATGCTCATACATGTCTCTTCGATGGAGAAGAAAAAATGGTTAATAGCTTCAACCTAATTCTA…	CTGATTTCCGATGTTCATCGTTTCCAACTCATAATCAAGACCATGATCAGGAATATCAGGTTTTAGAAGCAGCTAATTAAGCTTAAAATTTTCACTTTGAACATCACATCACATCACATAAAAAAACAAGAGAAATTTCCCAACCCTATCAACGACTGAATGATTTCAATTTTGCAAGCATGAAACACGTACCCGAAAAGAATATATTAGCAGAAATTACAAAAATTATTTTGATGGGCAGGAAAGTCAAGGTTCACAAAACCCC	ATGACTTACAATGTTGTCGGCTATAAATTTCAGAATCCTCAAAAGGAAAAGGGGAAAAAAGAGAGGAGAAAAATGCTCATACATGTCTCTTCGATGGAGAAGAAAAAATGGTTAATAGCTTCAACCTAA	TTCTAATGATTTGGTCAAAAGTTCTACGCTATTTCCATCCTCTCTAGACTTGGAACTTCATAGTCTTCTCAACAACCTATGTTGTGAACCTTCCTGAAAGTTCAATCTTGGCTTCTTAATAAAAAAAATC	Y	N
CUFF.4933.1	chr10	23181592	23182329	618	3.20802	71	---NA---	383	595	-		MASFLSWPQWSRDTNPRWVYCVTLSGAISFFFEDQSTDEPVLSFLWSLDINPCECCCGLFGDDLSFCWVK*	TGTCTTCCAGCTTGTGATTGCAAATGGCATCTTTCCTCTCTTGGCCTCAGTGGAGTCGAGACACCAACCCTCGCTGGGTTTACTGTGTCACTCTCAGTGGTGCCATTAGCTTTTTCTTTGAAGACCAAAGCACAGATGAACCTGTCCTGAGCTTTTTGTGGAGTTTGGACATCAACCCCTGTGAGTGTTGCTGTGGCCTTTTTGGTGATGACTTGAGCTTTTGTTGGGTCAAGTAGTCAGTGGGGTTGACTCTAGTAATTTCTACTCCTGTTGTTGTATCAACAATTTTAGTAATTAAAAGTCAAACATAACAGGAATGAATCCTATTGAGGAACTATTATCTCCAAGATTTCTCAATCATCACAAGTCCAAAAACAAAAAACAAAGGTAAAACCAAAA…	TGTCTTCCAGCTTGTGATTGCAA	ATGGCATCTTTCCTCTCTTGGCCTCAGTGGAGTCGAGACACCAACCCTCGCTGGGTTTACTGTGTCACTCTCAGTGGTGCCATTAGCTTTTTCTTTGAAGACCAAAGCACAGATGAACCTGTCCTGAGCTTTTTGTGGAGTTTGGACATCAACCCCTGTGAGTGTTGCTGTGGCCTTTTTGGTGATGACTTGAGCTTTTGTTGGGTCAAGTAG	TCAGTGGGGTTGACTCTAGTAATTTCTACTCCTGTTGTTGTATCAACAATTTTAGTAATTAAAAGTCAAACATAACAGGAATGAATCCTATTGAGGAACTATTATCTCCAAGATTTCTCAATCATCACAAGTCCAAAAACAAAAAACAAAGGTAAAACCAAAAAATAGGTCAGCCTCAGGTCTGGTAGAAGCAATATAGTATGAGAGGCCATGATAGCTTCTGTAAGATCCGAAGAACACATCATAATTTGGTGGACTGGATGGAGAGCTCACAATCCAACTTAGCTCTAAGCTTCACGAGTGAGATAGGTTCCTGTGCCAAAGACAAACTGCCATCTTTTAAGCTCCAAGTTCTTCCTCTATCGTGACGCATGGCATCCAT	Y	N
CUFF.499.1	chr1	3444031	3445561	733	2.29924	116	---NA---	267	614	+		MLDYQGTDPMTAKGTVRKSHKSLFCPNSPDASPPFNPKASSCGGVPFSGCLNDDGAAHCVMTATDTHSVSPLANPFIELNSPKATSSMMLTTILSIHGDKEDYRRLNVKARHQHR*	AATTTTGCTGTGTTTGCACTTGAAAATGGAGCAAACATCTGTTCGTACGCAAGGTTTGAATCAAGTAGGACTGATATAATTATCGTTGAGATCCACCATATCATTTATCACTGAGAGGACAGATGGTCCATCATTTTCTTTTCTGAAGCTTTTACTTGTTGGTGTTTGTTCAACCGCACTCTCCTGCAGCTGCCTCAGTTGGAGAACTGTTCTTCCACTACACAATCAGTGAACTCTTCCCTGTCTGGAGCTAGCAGAAGTAAGCCATGTTAGATTACCAAGGCACCGACCCCATGACAGCAAAAGGAACGGTGAGGAAGAGCCACAAATCATTGTTCTGCCCGAACTCACCTGATGCCTCTCCTCCATTCAACCCAAAAGCAAGTTCTTGTGGTGGTG…	AATTTTGCTGTGTTTGCACTTGAAAATGGAGCAAACATCTGTTCGTACGCAAGGTTTGAATCAAGTAGGACTGATATAATTATCGTTGAGATCCACCATATCATTTATCACTGAGAGGACAGATGGTCCATCATTTTCTTTTCTGAAGCTTTTACTTGTTGGTGTTTGTTCAACCGCACTCTCCTGCAGCTGCCTCAGTTGGAGAACTGTTCTTCCACTACACAATCAGTGAACTCTTCCCTGTCTGGAGCTAGCAGAAGTAAGCC	ATGTTAGATTACCAAGGCACCGACCCCATGACAGCAAAAGGAACGGTGAGGAAGAGCCACAAATCATTGTTCTGCCCGAACTCACCTGATGCCTCTCCTCCATTCAACCCAAAAGCAAGTTCTTGTGGTGGTGTCCCTTTTTCTGGTTGCTTGAATGATGATGGAGCTGCACATTGTGTAATGACAGCCACTGACACCCATTCTGTCTCACCACTGGCCAATCCCTTTATTGAGTTGAACTCTCCAAAAGCCACCTCATCGATGATGCTCACCACCATACTGTCTATCCATGGTGATAAAGAAGACTACCGAAGACTAAACGTCAAGGCAAGGCACCAACACAGATGA	AGGGTGAAGCAAGGCACTGTCTGAAGACTCCATGACAAAGAAAGGGCAGAGCTAAATAGGAAGAAGATCACAAACAGCTAAAGGAAAAAGCATGATAGGCGTCTGCTTGTTGCCTTCCC	Y	N
CUFF.499.2	chr1	3444031	3445826	866	2.92246	116	---NA---	400	747	+		MLDYQGTDPMTAKGTVRKSHKSLFCPNSPDASPPFNPKASSCGGVPFSGCLNDDGAAHCVMTATDTHSVSPLANPFIELNSPKATSSMMLTTILSIHGDKEDYRRLNVKARHQHR*	TGGGCGTATGAATCCTCTCTCCTTTAGGTTCACCATCTATTCCCATGCTCGCTCACATCATGTGATGTGGTCGAAGCCTACCTAAAAGAATGGTGGGCAAGCAAGCAACCTTGACGGCATCTTCCAGGCTTTTCCATATTCTTCACTCGTTCATTCCTCTCGGTTATTCCTCCTTGAATTATTGATGTTTGAATCAAGTAGGACTGATATAATTATCGTTGAGATCCACCATATCATTTATCACTGAGAGGACAGATGGTCCATCATTTTCTTTTCTGAAGCTTTTACTTGTTGGTGTTTGTTCAACCGCACTCTCCTGCAGCTGCCTCAGTTGGAGAACTGTTCTTCCACTACACAATCAGTGAACTCTTCCCTGTCTGGAGCTAGCAGAAGTAAGCC…	TGGGCGTATGAATCCTCTCTCCTTTAGGTTCACCATCTATTCCCATGCTCGCTCACATCATGTGATGTGGTCGAAGCCTACCTAAAAGAATGGTGGGCAAGCAAGCAACCTTGACGGCATCTTCCAGGCTTTTCCATATTCTTCACTCGTTCATTCCTCTCGGTTATTCCTCCTTGAATTATTGATGTTTGAATCAAGTAGGACTGATATAATTATCGTTGAGATCCACCATATCATTTATCACTGAGAGGACAGATGGTCCATCATTTTCTTTTCTGAAGCTTTTACTTGTTGGTGTTTGTTCAACCGCACTCTCCTGCAGCTGCCTCAGTTGGAGAACTGTTCTTCCACTACACAATCAGTGAACTCTTCCCTGTCTGGAGCTAGCAGAAGTAAGCC	ATGTTAGATTACCAAGGCACCGACCCCATGACAGCAAAAGGAACGGTGAGGAAGAGCCACAAATCATTGTTCTGCCCGAACTCACCTGATGCCTCTCCTCCATTCAACCCAAAAGCAAGTTCTTGTGGTGGTGTCCCTTTTTCTGGTTGCTTGAATGATGATGGAGCTGCACATTGTGTAATGACAGCCACTGACACCCATTCTGTCTCACCACTGGCCAATCCCTTTATTGAGTTGAACTCTCCAAAAGCCACCTCATCGATGATGCTCACCACCATACTGTCTATCCATGGTGATAAAGAAGACTACCGAAGACTAAACGTCAAGGCAAGGCACCAACACAGATGA	AGGGTGAAGCAAGGCACTGTCTGAAGACTCCATGACAAAGAAAGGGCAGAGCTAAATAGGAAGAAGATCACAAACAGCTAAAGGAAAAAGCATGATAGGCGTCTGCTTGTTGCCTTCCC	Y	N
CUFF.5123.1	chr10	24196489	24198229	906	1.125	165	---NA---	141	635	-		MVRHAQPQPWLSFAWRWPKRKRDLMGPGLNFWQWCEMEGVGGAGRRDVVGVLSHPLRPMSMGFDTEGDLPLKQMRDCLDGEGGGAFTCCDSLPSMEGRKDGATSRIISMLFLTQPFHQKLSIAFAHLIPSLSPISSRLSLCFAVGFPLCVRVCCLRTHELPPRS*	TGTCTCCTTCTACAACCTGTTGTCTTGGAGCTGGAGACGCCGGAAACAGGAGGCGTCGAAGGATGCAGATTGTGATGAGATCTCCCTCATTAGCGTCGTAGTCTGCGATTAATCGTCCTCCATGTGGATGGTGGAGGAGAAGAGGCCGAAAACTGCGGTAGCTGCCGTTGGGCCTTCAGACACGTGAAGTGTGTCCCATTTGTCCGCTCCGATGGCGGCCATGATCCATCCCACGCCCGCATGCTGAGTGAGGCCGACCGATGAAAGGAGCATGGTGAGGCATGCTCAACCACAGCCATGGCTTTCCTTCGCATGGCGGTGGCCAAAGAGAAAGAGGGATCTCATGGGTCCAGGTTTGAACTTTTGGCAGTGGTGTGAGATGGAAGGAGTTGGAGGTGC…	TGTCTCCTTCTACAACCTGTTGTCTTGGAGCTGGAGACGCCGGAAACAGGAGGCGTCGAAGGATGCAGATTGTGATGAGATCTCCCTCATTAGCGTCGTAGTCTGCGATTAATCGTCCTCCATGTGGATGGTGGAGGAGAAGAGGCCGAAAACTGCGGTAGCTGCCGTTGGGCCTTCAGACACGTGAAGTGTGTCCCATTTGTCCGCTCCGATGGCGGCCATGATCCATCCCACGCCCGCATGCTGAGTGAGGCCGACCGATGAAAGGAGC	ATGGTGAGGCATGCTCAACCACAGCCATGGCTTTCCTTCGCATGGCGGTGGCCAAAGAGAAAGAGGGATCTCATGGGTCCAGGTTTGAACTTTTGGCAGTGGTGTGAGATGGAAGGAGTTGGAGGTGCCGGCCGTCGAGATGTTGTCGGAGTGCTGTCTCATCCTCTGCGTCCCATGTCAATGGGGTTTGACACTGAGGGCGACTTGCCACTGAAACAAATGCGTGATTGCCTCGATGGTGAGGGAGGTGGGGCCTTCACATGCTGTGATTCCCTGCCATCCATGGAAGGAAGGAAGGATGGAGCAACTTCTCGAATAATTTCGATGCTTTTCTTGACCCAGCCATTCCATCAGAAGCTGTCCATCGCCTTCGCCCACCTCATCCCGTCTCTCTCTCCA…	GTCCCGTCATGTAGTGCAGTCATGGCGGTGTCTGCTAAAGACAACGCCATCAACCCCCCCTCGCATTTATGCGCGCTGCAGTACGTGATACCACATGATATTAGGGTGAGGGGGGAAGGGGGAAGGGAAGGACGCAAACG	Y	N
CUFF.5357.1	chr10	25404286	25410506	618	6.79346	54	---NA---	110	271	-		MEYNSLSCFLAETAFLCHGLASYLLDETYTSASISPRYEQLSISWIYHLHSCS*	TGCCACAACACATACCAAAATAAATAGCATGAGATTCCACTGCTGTTTCTTGTTTGCATAGAAAAACCTGCTGCATCATCTTTAATTTTCTCATTTATTTCTGAAAGTAATCAACAAAGAAGATCATGAGATACATATTGGTGTTTCTATGAATTGCCTATGGTTTTCACTCGTCTTCCTCGAGAGAATCTCTTTCAGAAAAGAACAACTTCCATAACATGATAAAGGAAACATTGGATGAATGCATAACTGTAACTATCATCATGATGAATATGCTACGAGGTAATTGAAGTACGAGTTTCCTTTTCCTGGGGCACGAACCTCACTACGGACGTTTACAACTGGAGATGGAGTACAACAGTCTCTCATGTTTTCTTGCTGAGACAGCTTTTCTCTGTC…	TGCCACAACACATACCAAAATAAATAGCATGAGATTCCACTGCTGTTTCTTGTTTGCATAGAAAAACCTGCTGCATCATCTTTAATTTTCTCATTTATTTCTGAAAGTAATCAACAAAGAAGATCATGAGATACATATTGGTGTTTCTATGAATTGCCTATGGTTTTCACTCGTCTTCCTCGAGAGAATCTCTTTCAGAAAAGAACAACTTCCATAACATGATAAAGGAAACATTGGATGAATGCATAACTGTAACTATCATCATGATGAATATGCTACGAGGTAATTGAAGTACGAGTTTCCTTTTCCTGGGGCACGAACCTCACTACGGACGTTTACAACTGGAG	ATGGAGTACAACAGTCTCTCATGTTTTCTTGCTGAGACAGCTTTTCTCTGTCATGGTTTGGCTTCCTATTTGCTGGACGAAACGTACACTTCAGCCAGCATCAGTCCAAGATATGAGCAGCTCAGCATATCTTGGATCTATCATCTTCATTCATGCTCTTAG	CTTTTAAATTGGCCTCTTCCTGAAAAAGCTGGAAGACGACGGCGACGAATCCGAGGTCGGGAGGCGGAGCAGAAGAGGAGGTCGGAGCATCGGTTCCTTTTTAGCGTTT	Y	N
CUFF.5403.1	chr10	25656736	25657555	718	1.52776	70	---NA---	68	277	-		MGVIPSSKVPKLLTLDGETLPGNTACLLTSLLQRINCLELSRRKALRHRDTSLACFCEGETPSSPSDAS*	ACAATCAATAGGTGCATTAGCATCTATACTCTGTCAATATGATTTTGGGCTGTCAGCCCAGAAACCAATACCTCATTGGCAACGAGATTGTCACCAATTGATAGTAGTCTAAAAAGGAAAATGTTCTTCTTATGCATGATCTGTATAACGACTAGTAGTAATAGTGGTGGTTCACTCAGCAGCCTAAATCGATCGAGCATTCCTTGTTGAAGTCCGTCAATGGGCGCAAGACTGCAAGGCAAACTTTTCCTAGGCAATTCGACAAACACGTAACTGTCTCAAGTAATGAATGACACCATGGACTCGGTCAAACTTACGATTGCATTACCACCAGTCTTAGATCGATAGTATCCGGAGCAGCCAACCCCAGATTAGCCCGCGACGGAGAGTTGGACTTGA…	ACAATCAATAGGTGCATTAGCATCTATACTCTGTCAATATGATTTTGGGCTGTCAGCCCAGAAACCAATACCTCATTGGCAACGAGATTGTCACCAATTGATAGTAGTCTAAAAAGGAAAATGTTCTTCTTATGCATGATCTGTATAACGACTAGTAGTAATAGTGGTGGTTCACTCAGCAGCCTAAATCGATCGAGCATTCCTTGTTGAAGTCCGTCAATGGGCGCAAGACTGCAAGGCAAACTTTTCCTAGGCAATTCGACAAACACGTAACTGTCTCAAGTAATGAATGACACCATGGACTCGGTCAAACTTACGATTGCATTACCACCAGTCTTAGATCGATAGTATCCGGAGCAGCCAACCCCAGATTAGCCCGCGACGGAGAGTTGGACTTGA…	ATGGGAGTCATCCCGTCAAGCAAGGTTCCCAAGTTGCTAACTTTGGATGGCGAAACGTTACCTGGGAACACCGCCTGCCTCCTCACCTCCCTCCTCCAACGCATCAACTGCTTGGAACTTTCGCGGCGGAAGGCGCTGCGTCACCGAGACACATCGCTTGCCTGCTTTTGCGAAGGAGAAACCCCTTCATCGCCGTCTGATGCGTCATGA	ACGGGTGCTACGTCCTGACAGCTGGATTACATGACACCGCTAATTCGATCCGACGGATCCCGTCGAG	Y	N
CUFF.5554.1	chr10	26369456	26370200	653	1.74356	54	---NA---	410	571	-		MFSYVLNLHNRASPTHFPFQHHLNFHLYKTDDDDYQIPCSPPLYTHSQSPHSI*	GCGCCCTCCGCAAAACAAGCTACTCACTGTCAGCAGGCACCATGGTCCTTATTGAACTCCCTCGGTCAGTAGACACCTAAACATGTTTTCATATGTATTGAACCTCCACAATAGAGCTTCCCCCACTCACTTCCCTTTCCAACACCACCTGAATTTCCACCTCTATAAAACCGATGATGATGACTACCAAATCCCTTGTTCCCCTCCTCTCTATACCCACTCTCAATCTCCCCACTCTATCTAACTCAGGCTTGTGAGACTATATTTTAGACAACAGTGGAGTTGGCTAAAAGAAAACACCTAAAGATGAACATTCCAATTTGAAAAAGAAAACCTAGAGTCATAGGCCGCACACTGTCCCTTCCAAAGTAAATGAAGAAAGCACAAGACATGGCTCAA…	GCGCCCTCCGCAAAACAAGCTACTCACTGTCAGCAGGCACCATGGTCCTTATTGAACTCCCTCGGTCAGTAGACACCTAAAC	ATGTTTTCATATGTATTGAACCTCCACAATAGAGCTTCCCCCACTCACTTCCCTTTCCAACACCACCTGAATTTCCACCTCTATAAAACCGATGATGATGACTACCAAATCCCTTGTTCCCCTCCTCTCTATACCCACTCTCAATCTCCCCACTCTATCTAA	CTCAGGCTTGTGAGACTATATTTTAGACAACAGTGGAGTTGGCTAAAAGAAAACACCTAAAGATGAACATTCCAATTTGAAAAAGAAAACCTAGAGTCATAGGCCGCACACTGTCCCTTCCAAAGTAAATGAAGAAAGCACAAGACATGGCTCAAATTAATACCATGTTTTCTGATGTTATTAGTATTGCGTGTTTTACTTTGTTAATGAACTCACTTCCTTTTTTCCCTGATATTCAATACTGTCTGTTGCCTTAAGTCTCACAACCACTCTTTGTTGTCGACGTAGCACTCACAAAAGGATTTTATTATGAGAGTAGACTCATCCAAATTATATTCTCTAAAAATTCTGTCAAGAAAACTTCAGAAAACCAGAGAGATTATGAAATTCTATATATGA…	Y	N
CUFF.6288.1	chr10	30138951	30140149	687	2.08136	117	---NA---	189	539	-		MHERTTTTTRGHCSYPSLLVPPPSLHHSHLLLLLLISSIHSSRKISMEKKSERPSRHQRNASRGVFALPENFSSSEAPPVEVSEQKTACKPAQNPPDGRPSASLQQELKSSVTKNH*	CAACTGGACAAGGCAATGACAGGATCATAGCATAGCAAGGTAGAGGTGTTGAGGACTTACAAGTAATTTTGAGAGAGGCAGAAAGATATCCTGCTTCTATCTTTTGGCTCTTGACACCTACCTGCCACTCAATAATAGTGTTGGGTCAATGCATGAGAGAACAACAACAACAACAAGAGGACATTGTTCTTACCCCAGTTTATTGGTACCACCTCCAAGTCTCCACCATTCCCATCTCCTTCTGCTGCTCCTTATCTCATCCATCCACTCTTCCAGGAAGATCTCCATGGAGAAAAAGTCCGAGAGGCCAAGTCGACACCAGAGGAATGCGTCGCGGGGTGTCTTTGCTCTCCCTGAAAACTTCTCCAGCTCTGAAGCTCCTCCAGTGGAAGTTAGTGA…	CAACTGGACAAGGCAATGACAGGATCATAGCATAGCAAGGTAGAGGTGTTGAGGACTTACAAGTAATTTTGAGAGAGGCAGAAAGATATCCTGCTTCTATCTTTTGGCTCTTGACACCTACCTGCCACTCAATAATAGTGTTGGGTCA	ATGCATGAGAGAACAACAACAACAACAAGAGGACATTGTTCTTACCCCAGTTTATTGGTACCACCTCCAAGTCTCCACCATTCCCATCTCCTTCTGCTGCTCCTTATCTCATCCATCCACTCTTCCAGGAAGATCTCCATGGAGAAAAAGTCCGAGAGGCCAAGTCGACACCAGAGGAATGCGTCGCGGGGTGTCTTTGCTCTCCCTGAAAACTTCTCCAGCTCTGAAGCTCCTCCAGTGGAAGTTAGTGAGCAGAAGACGGCATGCAAGCCGGCCCAGAATCCACCTGATGGTCGTCCTTCAGCTTCGCTGCAACAGGAGCTGAAGAGCAGTGTTACTAAAAATCACTGA	GGCTGTGTGCTTAATCTGTGTCTTTGCACTCTTTGTAATAGATGCACTTTCCTATCTCTATAACGCCACAATAGTTTCACTGTCCTGTGAGTGCATGCCACCAGCAGTTGCAGTCCAGATGGAATTTCGTGATCACTGTCACATGAGATGGGAGAAAAATTAAGCAGAAGTTGTACTGCAATTAGTTC	Y	N
CUFF.6350.1	chr10	30411967	30450364	572	6.34788	46	---NA---	327	464	+		MLPSNLFSAQAIIRALRTKKPEMQNTGPVKLTDSKVILTHLVYRL*	GCCTCAATGATATTGGTGAAGAAGTAAAACTTAATACAAGAGTTTGCAGTTGCAGAGGAGAACATTTATCGAGCAAGAATACAAACAAAAAATACAGTAGTTTGAACTGTATCAAATTAGATATATAGCCAAACCTCTAGTGAGTTCACATTTACCTCTATCTGGTAAGCACCAGAAAACAAACACCTGTGCCCTAGCTCAGCAAGCAACCCAGCAATCAGGATTCCGAAATAGCAATGCTACATTGGAGAGAGATGCCACCGAGCATAGTTTTAATCTCTTAAACAATTTTGGGTGGCTGCGGTTCAACCTCGTGCGCTAGTTTCATGCTTCCATCTAATCTTTTCTCTGCTCAAGCTATAATCAGAGCACTCCGCACAAAGAAACCTGAGATGCAGA…	GCCTCAATGATATTGGTGAAGAAGTAAAACTTAATACAAGAGTTTGCAGTTGCAGAGGAGAACATTTATCGAGCAAGAATACAAACAAAAAATACAGTAGTTTGAACTGTATCAAATTAGATATATAGCCAAACCTCTAGTGAGTTCACATTTACCTCTATCTGGTAAGCACCAGAAAACAAACACCTGTGCCCTAGCTCAGCAAGCAACCCAGCAATCAGGATTCCGAAATAGCAATGCTACATTGGAGAGAGATGCCACCGAGCATAGTTTTAATCTCTTAAACAATTTTGGGTGGCTGCGGTTCAACCTCGTGCGCTAGTTTC	ATGCTTCCATCTAATCTTTTCTCTGCTCAAGCTATAATCAGAGCACTCCGCACAAAGAAACCTGAGATGCAGAATACTGGACCTGTAAAACTTACAGATAGCAAGGTCATATTAACACATTTGGTGTATCGGTTGTAA	AGTAACACCATTGTGTCATATAAGCAACAAGTTCAAATGCTTATTGGGCATCATTACTCTGATTGTTTGGAATATGGTGCAATCACTACTTCAGGAATCGTGTCACTG	Y	N
CUFF.6470.1	chr10	31102802	31103624	668	15.9565	180	---NA---	56	595	+		MRDDTIDLFYINPYCDKHTWTCTCLSRAMHVTLQSPCSKRRVIEGEAVLLGHVILFALRRRWLRGFFRVASSAMEIEVESVGENGERERERERERDGRGTKNIIVPSYHPSPRRRWLRGFFRVASSAMEIEVESVGENGERERWKRDEEHHRSLLSSFSSEAVAAWLLPGCKLSDGDRG*	GCAAAGTCTCTGATAATAAATTATTACAATAAAATTAATACAACAATACAACCAAATGCGAGATGATACAATCGATTTATTTTACATCAACCCTTACTGCGACAAGCACACTTGGACATGCACGTGTCTCTCGAGAGCCATGCACGTCACTTTACAAAGTCCATGTAGTAAAAGACGAGTAATTGAGGGAGAGGCGGTGCTGCTGGGACACGTTATCTTGTTTGCTTTGCGGAGGCGGTGGCTGCGTGGCTTCTTCCGGGTTGCAAGCTCAGCGATGGAGATCGAGGTTGAGTCGGTGGGAGAAAACGGAGAGAGAGAGAGAGAGAGAGAGAGAGAGAGAGATGGAAGAGGGACGAAGAACATCATCGTTCCCTCTTATCATCCTTCTCCTCGGAGGCG…	GCAAAGTCTCTGATAATAAATTATTACAATAAAATTAATACAACAATACAACCAA	ATGCGAGATGATACAATCGATTTATTTTACATCAACCCTTACTGCGACAAGCACACTTGGACATGCACGTGTCTCTCGAGAGCCATGCACGTCACTTTACAAAGTCCATGTAGTAAAAGACGAGTAATTGAGGGAGAGGCGGTGCTGCTGGGACACGTTATCTTGTTTGCTTTGCGGAGGCGGTGGCTGCGTGGCTTCTTCCGGGTTGCAAGCTCAGCGATGGAGATCGAGGTTGAGTCGGTGGGAGAAAACGGAGAGAGAGAGAGAGAGAGAGAGAGAGAGAGAGATGGAAGAGGGACGAAGAACATCATCGTTCCCTCTTATCATCCTTCTCCTCGGAGGCGGTGGCTGCGTGGCTTCTTCCGGGTTGCAAGCTCAGCGATGGAGATCGAGGTTGAG…	GTCGGTGGGAGAAAACGGAGAAGAAGAGAGAGAGAGAGAGAGAGAGAGATGGAAGAGGGACGAAGAACATCAT	Y	N
CUFF.6653.1	chr10	32154392	32155094	628	2.76557	61	---NA---	307	489	+		MYCDPFQVSFIKFDFLLWMLVMMVGLIRKPTKSRTKFYWFWYSSLDAGHNGSTDRGADQK*	GCTTGCTTCTCGAAACACTTAAACTGACAGCAGTGATGGTGATGGTATGACAGCAATTCCAGAATAATAATGGAAGAAATTGTGGTTATAAATGCTTGGCAGCTAAGTTTTTCTATAATTCAACGTGTTCTATTCATATGATATGTGAAGTTTTCAATGGCTCACTGATTTGGCTGTGATTATGCTGCAGATCATACGCAATAGGTACTGCAGTATGGGGATTGTTAAGGGTCTTTGAGAGAGATGATTCTTCAACTAGAGATCAATACGAGTGCTTAATATGCTACACAAAGATTCCCATCCAAGATGTACTGTGATCCATTTCAAGTCAGTTTCATAAAGTTCGACTTCCTTCTTTGGATGCTGGTCATGATGGTTGGACTGATCAGGAAGCCGACC…	GCTTGCTTCTCGAAACACTTAAACTGACAGCAGTGATGGTGATGGTATGACAGCAATTCCAGAATAATAATGGAAGAAATTGTGGTTATAAATGCTTGGCAGCTAAGTTTTTCTATAATTCAACGTGTTCTATTCATATGATATGTGAAGTTTTCAATGGCTCACTGATTTGGCTGTGATTATGCTGCAGATCATACGCAATAGGTACTGCAGTATGGGGATTGTTAAGGGTCTTTGAGAGAGATGATTCTTCAACTAGAGATCAATACGAGTGCTTAATATGCTACACAAAGATTCCCATCCAAG	ATGTACTGTGATCCATTTCAAGTCAGTTTCATAAAGTTCGACTTCCTTCTTTGGATGCTGGTCATGATGGTTGGACTGATCAGGAAGCCGACCAAAAGTAGAACTAAATTCTACTGGTTTTGGTACTCTTCTTTGGATGCTGGCCACAATGGTTCGACTGATCGGGGAGCTGACCAAAAGTAG	AACTAAATTCGACTTGCTTCGGTACTAAACTCTCTCTTTTGTCACATGTATTAGATACAGATTTCTGATGTAGTTTGTCTCTGTTTTTTACAATGTGTTAAGTTATCCGATCAGAAAAGTACAAACAATTCACCAGTCA	Y	N
CUFF.6676.1	chr10	32270361	32271185	825	15.6106	141	PREDICTED: uncharacterized protein LOC100781046 [Glycine max]	193	615	-		MSIVRPKVEEGSDTDLQDHSKRQTIQKDVYDTTPHSFLRNRRLYLLPTAIGRPAGPSRDLENCLVSSGLISIGSDWSPSAIFSSSRLILLTWLWIRTCCSSPTPSCPPLAFRSSSPSIAACCSTRPRRRRRNVGFGCGVG*	ATCCGTATGTGTATTAGTTTATATAATTGATTTTTTTGAATAAGTTTATGTGATTTTTTTTTTATATGGGGAATTAGGAAAGATCTTCTAATTGATGGTTGTCATTCCATCTCAAAGCTTAAAGCTAATAATACCAATCGATTGATTACACGAAACTAACGATTTATGTTCTTCTAACAGATGGGAAGAATTCTACCCTAAATCTCGACCATGTCGATCGTCCGTCCTAAGGTGGAAGAAGGCTCCGACACAGATTTACAAGACCACTCAAAACGGCAGACGATCCAAAAGGATGTGTACGACACCACTCCACACAGCTTTCTCCGGAATCGTCGACTCTACTTGCTCCCTACCGCGATCGGCCGGCCGGCGGGTCCCAGCCGCGACCTCGAGAACTGC…	ATCCGTATGTGTATTAGTTTATATAATTGATTTTTTTGAATAAGTTTATGTGATTTTTTTTTTATATGGGGAATTAGGAAAGATCTTCTAATTGATGGTTGTCATTCCATCTCAAAGCTTAAAGCTAATAATACCAATCGATTGATTACACGAAACTAACGATTTATGTTCTTCTAACAGATGGGAAGAATTCTACCCTAAATCTCGACC	ATGTCGATCGTCCGTCCTAAGGTGGAAGAAGGCTCCGACACAGATTTACAAGACCACTCAAAACGGCAGACGATCCAAAAGGATGTGTACGACACCACTCCACACAGCTTTCTCCGGAATCGTCGACTCTACTTGCTCCCTACCGCGATCGGCCGGCCGGCGGGTCCCAGCCGCGACCTCGAGAACTGCCTGGTGAGCTCCGGTCTCATCTCCATCGGCTCCGATTGGAGCCCATCCGCCATCTTCTCGTCCTCTCGCTTGATCCTTCTGACCTGGCTGTGGATTAGGACATGCTGTTCATCTCCGACACCATCTTGTCCTCCTCTCGCGTTCCGCTCCTCATCCCCCTCCATCGCCGCTTGCTGCAGCACCCGACCAAGAAGAAGAAGAAGAAATGTT…	AGGGTAGTAGGTCAGGAGGGGGCATGATTTATATGTGATGGATGGGCTCGTGGGAAGCGAAGGGAGATGGAAATTTCTTGTGGCTTCATCGATCGGAGATGGCTTCCGTAGTGCTTTGATCGAGTCCTTGCAGAATTAGAAGATGACGGACCATCAAAGGACACATGGTCTAAAGTATGGGTTCGAATAGGT	N	N
CUFF.6712.1	chr10	32436660	32443690	792	4.01718	79	---NA---	59	295	-		MSSPVPSLSGPAGPLHGVATESPIRLQLAMGPINDVPVGCTIIYLAPETSFLIEIFRQCLPQALTQVVKRSLAIHQAG*	GAGGGGAGGAGGGGGAAGGGGTTCCATGGCAAATGATACAAACACTTGTTGAGACGGGCAAAACTACAGAACCCCCTACCCTTTGACATAAAGCAATAAAACCATAGCAACAAAATAATAAATTGGATAATGTTGCAACCAGTCCCTTTCGTGGAATCCACATAAGTTAAAGCTACAGAAAACTGTGCACAAAGATCACCAAGGAACTTATCGTGATTCTGGAGAGGGTATCTTCCCCAAGCTTTCCTTATCCAAAAGGTGCCTCAATTGACAACTCAAGTGGAATGAATAGTATAGCTGGAACCATGTCTGGGAGAACAGAAGCCATTGATGAGGTCCCGGCTGCCGCTTTCGCAAGTGTAAGAGATGCCCATTGTGAACTCAGTTGGTGAAAGTAAA…	GAGGGGAGGAGGGGGAAGGGGTTCCATGGCAAATGATACAAACACTTGTTGAGACGGGCAAAACTACAGAACCCCCTACCCTTTGACATAAAGCAATAAAACCATAGCAACAAAATAATAAATTGGATAATGTTGCAACCAGTCCCTTTCGTGGAATCCACATAAGTTAAAGCTACAGAAAACTGTGCACAAAGATCACCAAGGAACTTATCGTGATTCTGGAGAGGGTATCTTCCCCAAGCTTTCCTTATCCAAAAGGTGCCTCAATTGACAACTCAAGTGGAATGAATAGTATAGCTGGAACCATGTCTGGGAGAACAGAAGCCATTGATGAGGTCCCGGCTGCCGCTTTCGCAAGTGTAAGAGATGCCCATTGTGAACTCAGTTGGTGAAAGTAAA…	ATGAGTAGCCCGGTCCCCTCACTGAGTGGTCCTGCAGGTCCCCTTCATGGCGTGGCAACAGAATCACCAATTAGATTGCAGCTAGCAATGGGGCCAATAAATGATGTCCCTGTTGGCTGCACAATTATTTACCTTGCTCCTGAGACAAGCTTCCTCATAGAGATCTTCCGCCAATGCCTCCCTCAAGCTCTCACCCAAGTAGTTAAGAGATCGCTCGCTATCCACCAGGCTGGCTAG	CTGAGGGCTCTCCAGCGAATCCCTCCACATGTACCCTCCTTCGTCTTCTGGCCCCTTG	Y	N
CUFF.727.1	chr1	5048003	5049176	1103	3.87855	179	---NA---	11	547	-		MRSARGNSRLRSAHPSGEWGGSRAGARGPRWGGNDMALHCFMIGSCPGSASHACCPGWGCERERERKEIGGHAQGRQAGSSSSSSASLPTPRVDDGDHTVPVCLRPSRRCRCRGPRQRGSLSRKERRIREENTQKSERFPRVVMHPCLLFLEQSIEDAEKREGKQAKNKKSNRTLKRY*	GTGGGCCCGAGTCAACGTTGGGAGGCTCCTTGGTCAACACGGGGCATGGTGGCCTATCCATAGTGTAGGTGATGTCCTCGTCAAAATGGTGTAACAGAGGTCAGAGAAGGCTCGTTGACGATTTCCCCTCTCCGGTGCAGCTGCGTTTTGGGAACGCAAGCCTTTGGTTCCTGCACCTCTGCGGTGATTCAGACTCCTCCTATTCATTGCATGGAAGAATTGAAACCTCGATTGTGATTTGTCCTGGAAACAAAATCCCCCAACATATTATTTATTATTATTATTATTTTTCTGTCAGTCGGGAGTAGGGGGCGGGTGGCACTAGTGGTTCACGTACAGAATGTTACAAGGAAGAAGAAATGGATTGGCTCTCAAGCTGAAGACGTGGAAGCCGGAACA…	GTGGGCCCGAGTCAACGTTGGGAGGCTCCTTGGTCAACACGGGGCATGGTGGCCTATCCATAGTGTAGGTGATGTCCTCGTCAAAATGGTGTAACAGAGGTCAGAGAAGGCTCGTTGACGATTTCCCCTCTCCGGTGCAGCTGCGTTTTGGGAACGCAAGCCTTTGGTTCCTGCACCTCTGCGGTGATTCAGACTCCTCCTATTCATTGCATGGAAGAATTGAAACCTCGATTGTGATTTGTCCTGGAAACAAAATCCCCCAACATATTATTTATTATTATTATTATTTTTCTGTCAGTCGGGAGTAGGGGGCGGGTGGCACTAGTGGTTCACGTACAGAATGTTACAAGGAAGAAGAAATGGATTGGCTCTCAAGCTGAAGACGTGGAAGCCGGAACA…	ATGAGGAGCGCGAGAGGGAACAGTAGGCTCAGGTCAGCCCATCCCTCGGGGGAGTGGGGGGGGTCCAGAGCAGGAGCGCGAGGACCGAGGTGGGGAGGAAATGATATGGCACTCCATTGCTTTATGATTGGGAGCTGCCCGGGCTCGGCGTCCCATGCTTGTTGTCCTGGGTGGGGCTGTGAGAGAGAGAGAGAGAGAAAAGAGATAGGGGGGCATGCACAAGGCAGGCAGGCAGGCAGCTCCTCCTCCTCCTCCGCCTCGCTTCCCACACCACGGGTTGATGATGGCGACCACACCGTCCCCGTCTGCCTCCGGCCTTCCCGTCGCTGTCGGTGCCGGGGTCCAAGGCAGCGTGGTTCCCTGTCAAGAAAAGAGAGAAGAATAAGAGAGGAAAACACA…	TGATGCACAC	Y	N
CUFF.7789.1	chr11	6304127	6305244	983	1.97177	54	---NA---	630	791	+		MAFLLIVFDVMVYIITLYPLFFLVLLSIEINQLNNFFIMYLRVLKIFFLKIRC*	CGCGGCACAAGCAACTGGCGAACCCTAAACCCCGACCCCTACCTCTCTTCCCTGCGGCGCTCTCGCTTTCTTCCTCTTCTCCACCTCTCTCTATATATTGATGGACGAGGCTCTTGAAACAGAGTCAAACAGCAGGCGCCTCTTGTAATCCTTGGCGATATCCCTGTCTGCCGCATGGAGCCGACATCAGACCGCCAGGCGAAGATTGCTTGGATTCCTCATCTCGTCAGTCCAACGCCACAATACCTGGCCATATCTTCTCACATCCAAAAACCACACTTTTCTTGATCTTTCCTTGATGTTTATGTAGTTTGTAAGTTCATGAATATATATCAATCAGTCTTATAAATGGCACTAATTCAGACAACGGGTGCTTTGTTGCTCGGATAACAAGCCACC…	CGCGGCACAAGCAACTGGCGAACCCTAAACCCCGACCCCTACCTCTCTTCCCTGCGGCGCTCTCGCTTTCTTCCTCTTCTCCACCTCTCTCTATATATTGATGGACGAGGCTCTTGAAACAGAGTCAAACAGCAGGCGCCTCTTGTAATCCTTGGCGATATCCCTGTCTGCCGCATGGAGCCGACATCAGACCGCCAGGCGAAGATTGCTTGGATTCCTCATCTCGTCAGTCCAACGCCACAATACCTGGCCATATCTTCTCACATCCAAAAACCACACTTTTCTTGATCTTTCCTTGATGTTTATGTAGTTTGTAAGTTCATGAATATATATCAATCAGTCTTATAAATGGCACTAATTCAGACAACGGGTGCTTTGTTGCTCGGATAACAAGCCACC…	ATGGCCTTTTTGCTTATTGTTTTTGACGTGATGGTCTATATCATCACCCTTTACCCACTTTTCTTCTTAGTTTTGTTGAGTATAGAGATTAATCAACTGAATAATTTTTTCATCATGTATCTCAGAGTGTTGAAAATATTTTTTTTAAAGATCAGATGTTAA	TTCTAAGCAGATTAATTTGTGCTGAGTCATTTCAGGGTTATTTTCCCTGAGCTTGGATTCAAGTTCGATATATATTCGTAGATGTGTTAGTACTTCTCTCCTGCTCTGAGCATGGAAACCATGAAAAAAAGGAGAACTTTGACCGAAGAACGTCAGTGGTAGAGGGATTGCTTTGGACGAAACAAATTATAG	Y	N
CUFF.7973.1	chr11	7778553	7780443	677	3.31427	81	---NA---	137	379	+		MVVWPQRRRAPREEFILVTPLHQCIVKNEVKVIVGEARSPNKSPKKKDDELLGVDGGLVLHLDNAMSTYIYFAFQCSKSL*	CTTTGATGCTAAACAAACAGGTGGCTGCAGTCTGTGGGCAAAGGCATCCATGGAAGCCACCTTCTTCATTTTAGTAGCTATGCTTACATCCATGAACTGAGGAAACGCTGCAAGGAAATGGAGAGGAAGAAGACAGATGGTGGTGTGGCCACAGAGGAGAAGAGCTCCAAGGGAAGAGTTCATCCTAGTGACACCCCTTCACCAGTGTATAGTGAAGAACGAGGTGAAGGTAATTGTTGGAGAAGCTCGTTCACCAAATAAATCCCCAAAAAAGAAAGATGATGAATTATTGGGTGTTGATGGGGGGCTTGTTTTACATTTAGACAATGCTATGTCCACATATATATATTTTGCCTTCCAATGTTCCAAGTCTCTTTAGTAGGGAAATGTGGGAGGAAT…	CTTTGATGCTAAACAAACAGGTGGCTGCAGTCTGTGGGCAAAGGCATCCATGGAAGCCACCTTCTTCATTTTAGTAGCTATGCTTACATCCATGAACTGAGGAAACGCTGCAAGGAAATGGAGAGGAAGAAGACAG	ATGGTGGTGTGGCCACAGAGGAGAAGAGCTCCAAGGGAAGAGTTCATCCTAGTGACACCCCTTCACCAGTGTATAGTGAAGAACGAGGTGAAGGTAATTGTTGGAGAAGCTCGTTCACCAAATAAATCCCCAAAAAAGAAAGATGATGAATTATTGGGTGTTGATGGGGGGCTTGTTTTACATTTAGACAATGCTATGTCCACATATATATATTTTGCCTTCCAATGTTCCAAGTCTCTTTAG	TAGGGAAATGTGGGAGGAATAATCATCCAATTGTTTTCTTTTTCTCTACCTACGTACGACAGAAATAGATGTTGCTTTCATTATTAACATAGTTCAGGTTCATAGCCATATGGAAGTTTTTTTAAGGAATAATTTTCTTCTATCATATCAAATTGCACACGAGATACAATAATAACAACAAAACTATAGTCCCAATCAGCTACATGGATATTTTTGTTGCTGTTGAACTCTATGATTGTAAATTATACATAAAGATACTCCTACACAAACTCGAATATGAGATGTATCAATTGCCCAG	Y	N
CUFF.799.1	chr1	5502909	5503898	848	2.20428	51	---NA---	319	471	+		MLRAIGLAVLPIEDFLDSPSTLLRDHKGIISSNASLCHMPQILVSFTLIC*	GGCTTTTTCTTCAATGAGAGCAATTAACTTTGCAAGATGCTCCAAATTGAACCTACCATGGACCACAGCCTCAGCTTTCTTCTTCTCCATTCCTCCTTGAGTTTGTTTGACAGATCATGTTCTACCAAACTACATGTATAGAAGGCAGTGGACACCAGCACAGTGTCCAAAGGATCCTCTCAAGGAGTGTGACAGGCCACCATCAACACACACACAAAGCTGGATCTTTCTCTGCTGGACTTGGAAACCAACTTGTCCAAGACTGATGACAAGTTATTGATTAGATTAATCGATTGATTGAATGCTGTTATCTTTTGCATGCTCAGAGCTATTGGCCTTGCAGTTCTTCCAATTGAAGATTTCCTAGACTCACCATCAACCTTGCTGAGAGACCACAAA…	GGCTTTTTCTTCAATGAGAGCAATTAACTTTGCAAGATGCTCCAAATTGAACCTACCATGGACCACAGCCTCAGCTTTCTTCTTCTCCATTCCTCCTTGAGTTTGTTTGACAGATCATGTTCTACCAAACTACATGTATAGAAGGCAGTGGACACCAGCACAGTGTCCAAAGGATCCTCTCAAGGAGTGTGACAGGCCACCATCAACACACACACAAAGCTGGATCTTTCTCTGCTGGACTTGGAAACCAACTTGTCCAAGACTGATGACAAGTTATTGATTAGATTAATCGATTGATTGAATGCTGTTATCTTTTGC	ATGCTCAGAGCTATTGGCCTTGCAGTTCTTCCAATTGAAGATTTCCTAGACTCACCATCAACCTTGCTGAGAGACCACAAAGGTATTATCTCTTCCAATGCTAGCTTGTGTCATATGCCACAAATTCTGGTTTCTTTCACACTAATCTGCTGA	TAGTTTGATGTCCTGAAACACTGGTTTAGAATTTGCACTGGCCATTTATAATATATAGCTCACTGTTAACAGGGCCAGTTACTATTTGATGAAGAGAATAGCAAAAAGTGTAGAGATTAAGAATGTTTATAACCAACAAGTATTATGGTTGTGATTCAATCAATGACACAAGCATTTTAAATCAGCCATGCATTGCAGACCTGCAACAGGTCAAAATCTTAAATGATGTGCTCTTCCTTGTGGGGATCATTACAAGTTTCTCTTAAGACAAAGAGAAGTTTATATAAAGTGAACCTGTCATTGTCACCTTGAATCAAGACTGGGACTTTGATAGGCACAGATGACCAGACAATTCATGAAATGACCTCTTGGTTTGT	Y	N
CUFF.8091.1	chr11	8613827	8615082	1256	1.13194	77	surface antigen	214	444	-		MHQNAELKAHRHPRSQLSHSDKTNNHPKTTTGGSQKNSQPSPGLGIPKGGQKSLERQKPPAFYFERRREMKQPKES*	TGCCCTTGATCAACTTAAACAAGCATTGTTACCAACACAAGTGCCATCAGTATGCCCAAAATTCTGATATCAAACCCTATGACAACTAACGAAATCGAAAACTCAAATCCAAGAAACATGTCTTAAGATTAACAAAGATTCTGTAACCATTAAAGAAATATCCAATCTTGAATCCACATCACAGTTAGCACATAAAAGAAAAGAATAAGACATGATATTTGGTCCAACCAATTAGTAGCATCCCCTACTTCAAATATCAGATGCAATCATCATGACAGAACCGAAAAAAATGATAAGATAACAGAGACTAAAAACGTCAAATCCTTCAACATTGGCACTCATCAGATCCTTTAGCATACATTATTGTCCAGAGGCTACAAGAAACCCCCAACTATACTC…	TGCCCTTGATCAACTTAAACAAGCATTGTTACCAACACAAGTGCCATCAGTATGCCCAAAATTCTGATATCAAACCCTATGACAACTAACGAAATCGAAAACTCAAATCCAAGAAACATGTCTTAAGATTAACAAAGATTCTGTAACCATTAAAGAAATATCCAATCTTGAATCCACATCACAGTTAGCACATAAAAGAAAAGAATAAGACATGATATTTGGTCCAACCAATTAGTAGCATCCCCTACTTCAAATATCAGATGCAATCATCATGACAGAACCGAAAAAAATGATAAGATAACAGAGACTAAAAACGTCAAATCCTTCAACATTGGCACTCATCAGATCCTTTAGCATACATTATTGTCCAGAGGCTACAAGAAACCCCCAACTATACTC…	ATGCATCAAAACGCCGAACTCAAAGCACACAGACACCCAAGATCGCAACTTTCTCACTCAGACAAAACCAACAATCATCCGAAAACAACGACAGGAGGAAGTCAAAAGAACTCACAGCCATCTCCAGGGCTTGGGATCCCAAAAGGGGGCCAAAAGTCACTTGAAAGACAAAAGCCGCCTGCCTTCTACTTCGAGCGACGCAGGGAGATGAAGCAGCCTAAAGAGAGCTAA	ACAATTCCTTTCCGGGACGCGGCCAGAGGAAGCGAGGTCAATTGGCCCCAGATGAGGTCAGGATGAATCAATAATAGGTGCCTTACAGAGGAACTGGGGGGCTGAGGGTGGTGGTGATGACTGATGACCGAAGGGTAGGAGATGGAATTGACTCCATGCACAGCAGGCAGCCTGACTTGTTTGACCTTTCAAGCGTCGGCCTCCTCCCTTTCG	N	N
CUFF.8244.1	chr11	11324608	11326225	1230	0.826339	68	---NA---	927	1130	+		MTIEILTMDSRKYSMRLFHVIHHIQLERDSSMLIVDRSCMYSARLFHVIHHIQLESVPDIRFFNAHS*	GCTCGTTACAAAATTAGAAACAAGAATGGTGGCACCCTTTTTCCTCTTCCTCCTGCAAGCAAAACTAGTTGTGGATGTACCTTCTTCACATCTCTTTGTTTCATGTGTTACCCATTTTTGTAAACAACAGGGCAAGATAAGTAGTTTGCGTTAAAAAGTAAAAAACAAAGAACCACTCTTCAATTTTCTCCATTTGCTATTCTTCCCACTTCCCACTTCCCACTTCCCACTTCCCACTTCCCACCTCAGGAGGTCTCTAACAATTAATTCCTGCACAAGAAAAAAAAAAATTTGCTAGAAGCTGCAAAAGAGACAAATCAGTAATTTTCCTGTCAGCATACCATACCATACCATACATGGATCTGATACATTCTCCATCAAGGTTATATTTCTAGCCTG…	GCTCGTTACAAAATTAGAAACAAGAATGGTGGCACCCTTTTTCCTCTTCCTCCTGCAAGCAAAACTAGTTGTGGATGTACCTTCTTCACATCTCTTTGTTTCATGTGTTACCCATTTTTGTAAACAACAGGGCAAGATAAGTAGTTTGCGTTAAAAAGTAAAAAACAAAGAACCACTCTTCAATTTTCTCCATTTGCTATTCTTCCCACTTCCCACTTCCCACTTCCCACTTCCCACTTCCCACCTCAGGAGGTCTCTAACAATTAATTCCTGCACAAGAAAAAAAAAAATTTGCTAGAAGCTGCAAAAGAGACAAATCAGTAATTTTCCTGTCAGCATACCATACCATACCATACATGGATCTGATACATTCTCCATCAAGGTTATATTTCTAGCCTG…	ATGACTATTGAGATATTGACAATGGATTCTCGTAAATATTCTATGAGACTCTTTCATGTCATCCATCATATTCAACTAGAAAGAGATTCTTCAATGCTCATAGTTGATCGATCTTGTATGTATTCTGCGAGACTCTTTCATGTCATCCATCATATTCAACTAGAAAGTGTACCTGACATTAGATTCTTCAATGCTCATAGTTGA	TCGATCTTGTAAGTATTCTGTGAGACTCTTTCATGTCATCCATCATATTCAACTAGAAAGTGTACCTGACATTAGATTCTTCAATGCTCATAGTTGATCG	Y	N
CUFF.8677.1	chr11	18050231	18051109	779	3.14815	52	---NA---	290	445	-		MRLNVSSKSCNGYSMFLKQIQCTIKLQLKRNNKHVNLFYAFRNSIQMSRQF*	CCCATATATTAATTCTTATGTTCAAGTACCTCAAAAATGTTTCCATTCTTTTATGTATTTTACACTGATGATTTCAGCATTGTAAACATAATACATGCATGAGGCACTGGAAACCAGCCTTCATGAAACAATAGAACAGTACGTAGTACAAGCCAATTAATAGTAATTTAAATTGGTATCAGGTCCTCATCATTGTTCTTTTCCAGTGATCTCAACCATGATTTGACAAACAGAAACTGACCTTTGTAGTCCTCATATCTGAGATGTATCAGAAATCCCACCCCACCCCCTCCCCCATTTTAACTTGTAAACACGATATAAAGTTGCTAATTCCATGAGGCTGAATGTTTCCTCAAAATCCTGTAATGGATACAGCATGTTCTTGAAACAAATCCAGTG…	CCCATATATTAATTCTTATGTTCAAGTACCTCAAAAATGTTTCCATTCTTTTATGTATTTTACACTGATGATTTCAGCATTGTAAACATAATACATGCATGAGGCACTGGAAACCAGCCTTCATGAAACAATAGAACAGTACGTAGTACAAGCCAATTAATAGTAATTTAAATTGGTATCAGGTCCTCATCATTGTTCTTTTCCAGTGATCTCAACCATGATTTGACAAACAGAAACTGACCTTTGTAGTCCTCATATCTGAGATGTATCAGAAATCCCACCCCACCCCCTCCCCCATTTTAACTTGTAAACACGATATAAAGTTGCTAATTCC	ATGAGGCTGAATGTTTCCTCAAAATCCTGTAATGGATACAGCATGTTCTTGAAACAAATCCAGTGCACAATCAAGTTACAACTGAAAAGAAACAATAAGCATGTTAACCTATTTTATGCTTTCAGAAATAGTATTCAAATGAGCAGACAGTTTTGA	TGGCGTCAAGCCACAGTACCTAATAAATTCTAGTGACACATTTCTTTTTATTTCTCAAACAATAGATCCAACAGACCATGTCAAGCAACGGTACCCCTTTCAGTAGTGTGGTTCGAGATATTTAACATAGAGCTCTGCTGATCACACTCCAATGTAAAGCCAAGGATTCTTAGTTACCACAAGTTTTTTTCTAATCGAAAATCAATCTCAACACATGCTGAATATCAATTTCTTTTACAAGCGTGTCAGCTGAATATTACTGTTTAATATAGTGTGATAAGTAAAACAG	Y	N
CUFF.8925.1	chr11	19879934	19882450	1014	4.93763	76	---NA---	91	318	-		MAKKKPKPAQTGQTALDIESQLKNKENKLEKPHEVTHLGMPQTEQGERRRATKKPQSIHHKRTGNPIKIPTLSRP*	TCATCTCCCTTTCTGAACAAGGTTGAGAGTTCTGCTGCCTTGTATCAGAAAAAAGAATGCTCATGAAACTATAAGATCCTTGCAGAGTCTTTACATGCCTGTCGACAATTGTTTCTTGTGAATTGTAAGCTTTAATTAGCCCTTATCGAACCATTTAGCAGTGTCGAGTTCTTGTTCATGCTTGAGCACTCTTTTTGGATTTCAGACACCATCATCAAAGCTCACCTTCAGCCACTGTTCTCACTGGTTAGCAGTTCATCGGCTGGAATAGCTCTTCCCTCTGGCACTCTTCTGTAAGCAGCCATGGATGTGCCCGTTTACCTTCGACGATGGCACGATGTTTGTTTCCGTTGTTGTTGCGGTTGTTGAGATTAGGAACATGAGTTCGTCAAATACTAA…	TCATCTCCCTTTCTGAACAAGGTTGAGAGTTCTGCTGCCTTGTATCAGAAAAAAGAATGCTCATGAAACTATAAGATCCTTGCAGAGTCTTTACATGCCTGTCGACAATTGTTTCTTGTGAATTGTAAGCTTTAATTAGCCCTTATCGAACCATTTAGCAGTGTCGAGTTCTTGTTCATGCTTGAGCACTCTTTTTGGATTTCAGACACCATCATCAAAGCTCACCTTCAGCCACTGTTCTCACTGGTTAGCAGTTCATCGGCTGGAATAGCTCTTCCCTCTGGCACTCTTCTGTAAGCAGCCATGGATGTGCCCGTTTACCTTCGACGATGGCACGATGTTTGTTTCCGTTGTTGTTGCGGTTGTTGAGATTAGGAACATGAGTTCGTCAAATACTAA…	ATGGCGAAGAAGAAACCTAAACCAGCCCAAACTGGACAAACAGCCCTAGACATCGAAAGCCAATTGAAGAATAAAGAAAACAAACTCGAGAAACCACACGAAGTTACACATTTAGGAATGCCTCAAACGGAACAGGGAGAAAGAAGGAGGGCGACGAAGAAACCCCAATCGATCCACCACAAACGAACCGGTAATCCAATCAAGATCCCAACTTTATCCAGACCCTAG	CGGTTCCCAACCTAAATAGCCCAAGAAAAAGATGGTCTCCAAGAATCATCTGCAAGAACTGATATCCAGTTTGCTATAAGAAGATGAAAT	Y	N
CUFF.8925.2	chr11	19879934	19880573	562	10.5323	42	---NA---	182	307	+		MFLISTTATTTETNIVPSSKVNGHIHGCLQKSARGKSYSSR*	AAGGAAATTAAACAATAATTATTCTGGCTTTTTCTACCGGTTTTTTCAAAGTTAAAACTAAATACTAGATGAATCTTATAGGATGCAAATTGCAGTTTGATTGTTGCAGTTCCTCAATTCCACTGCCAGGCTTATAATCATCACTAGTCATACAATTGCAAATTTAGTATTTGACGAACTCATGTTCCTAATCTCAACAACCGCAACAACAACGGAAACAAACATCGTGCCATCGTCGAAGGTAAACGGGCACATCCATGGCTGCTTACAGAAGAGTGCCAGAGGGAAGAGCTATTCCAGCCGATGAACTGCTAACCAGTGAGAACAGTGGCTGAAGGTGAGCTTTGATGATGGTGTCTGAAATCCAAAAAGAGTGCTCAAGCATGAACAAGAACTCGA…	AAGGAAATTAAACAATAATTATTCTGGCTTTTTCTACCGGTTTTTTCAAAGTTAAAACTAAATACTAGATGAATCTTATAGGATGCAAATTGCAGTTTGATTGTTGCAGTTCCTCAATTCCACTGCCAGGCTTATAATCATCACTAGTCATACAATTGCAAATTTAGTATTTGACGAACTC	ATGTTCCTAATCTCAACAACCGCAACAACAACGGAAACAAACATCGTGCCATCGTCGAAGGTAAACGGGCACATCCATGGCTGCTTACAGAAGAGTGCCAGAGGGAAGAGCTATTCCAGCCGATGA	ACTGCTAACCAGTGAGAACAGTGGCTGAAGGTGAGCTTTGATGATGGTGTCTGAAATCCAAAAAGAGTGCTCAAGCATGAACAAGAACTCGACACTGCTAAATGGTTCGATAAGGGCTAATTAAAGCTTACAATTCACAAGAAACAATTGTCGACAGGCATGTAAAGACTCTGCAAGGATCTTATAGTTTCATGAGCATTCTTTTTTCTGATACAAGGCAGCAGAACTCTCAACCTTGTTCAGAAAGGGAGATGA	Y	N
CUFF.8938.1	chr11	19965990	19968418	2025	1.53261	74	---NA---	630	851	-		MTYLKDHLLSSHCLLHQSEQTTGPSKATVLDLSQSSNSLETKHIKNRIDSDVHAAVIYVPTFEVLVTKCSFFK*	CGCCGAAGTTTTCATATATCGACCTTTGGTGCTCATGAAACATATAACAATTTTTGGTTCTCAGATGACCCTTTATGACAATACATTTTGTGCTCAGATTAGTCTTTATCACACGTCAAATATACTAATGTGCCGTGCCATACCTTCCCTATGACACTAGGGGGCAGGACCTGTGAGCAGTATTCTTTTATCTTAAATCACTCTCGGTGAGCTTCTTTGACCAGCCGGCTAAGGAATTGGAGTAAGACTTCACCACCAAATGAGGCTTATCACCAACGCGCATAGCTCGGTCCTCATGCGCCTGAAGGCTCATTTACATCAGCTTCCAACACTTCATTTTTTGACTAATCCAGTTAGTAGTATTTTGTTGTCGTGGAATCCTTTGAGAAAATTGTGATA…	CGCCGAAGTTTTCATATATCGACCTTTGGTGCTCATGAAACATATAACAATTTTTGGTTCTCAGATGACCCTTTATGACAATACATTTTGTGCTCAGATTAGTCTTTATCACACGTCAAATATACTAATGTGCCGTGCCATACCTTCCCTATGACACTAGGGGGCAGGACCTGTGAGCAGTATTCTTTTATCTTAAATCACTCTCGGTGAGCTTCTTTGACCAGCCGGCTAAGGAATTGGAGTAAGACTTCACCACCAAATGAGGCTTATCACCAACGCGCATAGCTCGGTCCTCATGCGCCTGAAGGCTCATTTACATCAGCTTCCAACACTTCATTTTTTGACTAATCCAGTTAGTAGTATTTTGTTGTCGTGGAATCCTTTGAGAAAATTGTGATA…	ATGACTTACTTGAAAGATCATCTACTAAGTTCCCACTGTCTACTCCATCAGAGTGAGCAAACCACAGGGCCATCCAAAGCTACGGTACTAGATCTTTCTCAAAGCAGTAATTCTTTGGAAACAAAGCATATAAAAAATAGGATAGATTCAGATGTGCATGCAGCTGTCATATATGTTCCAACTTTTGAAGTTTTGGTCACCAAATGCTCATTCTTTAAATAA	TTCCCAGTTCTCCAGATTTATTGTCACCTATACTTTTTGCTATGCTTTCAAGCCTGGCGTTCATTAGAATCCTGCTTCCTCATTCCTAGAATAAAACAGGGTGGCAAGGTACTCCAATGAATTATTGAAACCCTCCCACACATCATCCAAGATGATCAAAATCCACTTGTCCATCATCCCCTTGGTAAGAACATCCAAATTTCACCCTAAATAATAGATCTGTGAAGATTACCAAGGAGCTCGATTTCATTTACTCCCAGAAAACAAAACCACCATAGTGAAAACCACCTAAAACTCTGGTTTCATCTGTAAGTTGACAAGACTAAATTTCAACTGACAATTAAATACTAAGAGAACGACCATCTAAATATAGGAGCATTCCTAATTGAAGAAACTAAC…	Y	N
CUFF.9418.1	chr11	22866149	22867893	675	2.98733	75	---NA---	308	532	-		MLELLFKTFLFAMLLRLFSFILLHIQCWVWLVMIYSRVFLLNIQNAVGIRIVWAMSTRPLFSPNLWNTMGSGIV*	GCAGCCATCCTCAACGAGCTTATTCTCCTATGCCAACTTGAACAAGATCGGAGCATCCTTCTGTTCTTGTACTTGCATAAGACCCTAAGATCATGAAGCTCTCATCATTCTGGTCTCTTCTGCTCGACATTCAGGCTTGTTAAATGTTGGAGCTGTTGTTCAAGACCTTCCTTTTTGCAATGTTGCTGCGACTATTCTCTTTCATTCTTCTTCACATCCAATGTTGGGTTTGGTTGGTGATGATTTATAGCCGTGTCTTCCTTCTTAATATCCAGAACGCTGTGGGCATCAGAATTGTCTGGGCAATGTCGACTCGGCCTTTATTTTCTCCAAATCTCTGGAACACTATGGGTAGCGGAATTGTTTGATAAGTTTAATGGCGTTAACGCGTGCATTGTG…	GCAGCCATCCTCAACGAGCTTATTCTCCTATGCCAACTTGAACAAGATCGGAGCATCCTTCTGTTCTTGTACTTGCATAAGACCCTAAGATCATGAAGCTCTCATCATTCTGGTCTCTTCTGCTCGACATTCAGGCTTGTTAA	ATGTTGGAGCTGTTGTTCAAGACCTTCCTTTTTGCAATGTTGCTGCGACTATTCTCTTTCATTCTTCTTCACATCCAATGTTGGGTTTGGTTGGTGATGATTTATAGCCGTGTCTTCCTTCTTAATATCCAGAACGCTGTGGGCATCAGAATTGTCTGGGCAATGTCGACTCGGCCTTTATTTTCTCCAAATCTCTGGAACACTATGGGTAGCGGAATTGTTTGA	TAAGTTTAATGGCGTTAACGCGTGCATTGTGACTCAGCCTGCACTACGGGCAAAGAAACGACCAAAGAGAGAGAGAGGATAGATTCTCTTCCTGGTGCCCGGACAAACAAAGCAAAAGACAAGCTTAAGCTCGTGACGCGTTGCTTCAGGAAGACGCTTCAAGTAGATTCTTCCTTCAGCATGAAGAAACAAGGATTCCCTTTCAATGACAACTCAAAATAAGAACGAGTGAGTTCCTCTAAAAAAACCTCTAATCTACTATCTATGAATAAGAACGAGTGCCCTAATCTAAAAGTAAAAGGAACAG	Y	N
CUFF.9418.2	chr11	22866899	22867893	896	2.4015	94	---NA---	546	827	+		MSSRRDQNDESFMILGSYASTRTEGCSDLVQVGIGGIGKVIILKLIYNMKVKMMTIDTRFRLVLDDVWNAQTEHIWEEDMKTKYVCLSTNEIL*	CTGTTCCTTTTACTTTTAGATTAGGGCACTCGTTCTTATTCATAGATAGTAGATTAGAGGTTTTTTTAGAGGAACTCACTCGTTCTTATTTTGAGTTGTCATTGAAAGGGAATCCTTGTTTCTTCATGCTGAAGGAAGAATCTACTTGAAGCGTCTTCCTGAAGCAACGCGTCACGAGCTTAAGCTTGTCTTTTGCTTTGTTTGTCCGGGCACCAGGAAGAGAATCTATCCTCTCTCTCTCTTTGGTCGTTTCTTTGCCCGTAGTGCAGGCTGAGTCACAATGCACGCGTTAACGCCATTAAACTTATCAAACAATTCCGCTACCCATAGTGTTCCAGAGATTTGGAGAAAATAAAGGCCGAGTCGACATTGCCCAGACAATTCTGATGCCCACAGCGT…	CTGTTCCTTTTACTTTTAGATTAGGGCACTCGTTCTTATTCATAGATAGTAGATTAGAGGTTTTTTTAGAGGAACTCACTCGTTCTTATTTTGAGTTGTCATTGAAAGGGAATCCTTGTTTCTTCATGCTGAAGGAAGAATCTACTTGAAGCGTCTTCCTGAAGCAACGCGTCACGAGCTTAAGCTTGTCTTTTGCTTTGTTTGTCCGGGCACCAGGAAGAGAATCTATCCTCTCTCTCTCTTTGGTCGTTTCTTTGCCCGTAGTGCAGGCTGAGTCACAATGCACGCGTTAACGCCATTAAACTTATCAAACAATTCCGCTACCCATAGTGTTCCAGAGATTTGGAGAAAATAAAGGCCGAGTCGACATTGCCCAGACAATTCTGATGCCCACAGCGT…	ATGTCGAGCAGAAGAGACCAGAATGATGAGAGCTTCATGATCTTAGGGTCTTATGCAAGTACAAGAACAGAAGGATGCTCCGATCTTGTTCAAGTTGGCATAGGAGGTATTGGAAAAGTTATTATCTTAAAGCTGATTTATAACATGAAAGTGAAGATGATGACTATCGACACTAGATTTAGATTAGTGTTGGATGATGTGTGGAATGCACAAACTGAGCACATATGGGAAGAAGATATGAAAACAAAATATGTGTGTCTATCAACAAATGAAATCCTGTAA	CTTCTAAGTGTATGCTTTGTGTTGTATCTTCAACGAAAAAGTTCTAAAGAATTTGTATGTTCTCGGTAG	Y	N
CUFF.9485.1	chr11	23215272	23217733	605	7.20236	61	---NA---	2	184	+		MIPDEWKSAEIRSNKPGFHSIPKLPPLEDAVEEAEIVRNRKHSEKYEVEDQDVPMQLNEQ*	GATGATTCCAGATGAGTGGAAATCTGCTGAAATTAGATCAAACAAACCTGGTTTTCATAGCATTCCTAAACTTCCACCACTCGAGGATGCTGTTGAGGAGGCTGAGATCGTCCGGAACCGGAAGCACAGCGAGAAGTATGAAGTAGAGGACCAGGATGTCCCCATGCAATTGAACGAGCAGTAAGGTAAAAAGAGATGATGATGTGAGGAACAGTGAAATGAATCAGGAACCAAACGGAAGCAGTTGCTTTAGGAAGAGAGGTTGCTGAAGGGTTCAGTTGAGGGATGAAGAGAGAAGGGGGTTATGTACGCTGGTTGACTTGGTTCAGGAACCAAAAATTAATCTCCCTACTCCATCTTTCAGTAGACGGACTAATATGCTGGTTGACTTGGTTCTGG…	G	ATGATTCCAGATGAGTGGAAATCTGCTGAAATTAGATCAAACAAACCTGGTTTTCATAGCATTCCTAAACTTCCACCACTCGAGGATGCTGTTGAGGAGGCTGAGATCGTCCGGAACCGGAAGCACAGCGAGAAGTATGAAGTAGAGGACCAGGATGTCCCCATGCAATTGAACGAGCAGTAA	GGTAAAAAGAGATGATGATGTGAGGAACAGTGAAATGAATCAGGAACCAAACGGAAGCAGTTGCTTTAGGAAGAGAGGTTGCTGAAGGGTTCAGTTGAGGGATGAAGAGAGAAGGGGGTTATGTACGCTGGTTGACTTGGTTCAGGAACCAAAAATTAATCTCCCTACTCCATCTTTCAGTAGACGGACTAATATGCTGGTTGACTTGGTTCTGGACCAACCACTAGTGTCCGTTTTAAGGATGGCGCACTCCATGAACTACAGCGTGGTGCCATCGTCATCATCGCTTCATCAATCGTGACTTCGCCATCACGAAGGGCAATCTCAGAAGTGACGGAGTGGTGCTGGTGATGGGGGTTGAGGACAAGGTGCCTTCAGTCACAAGACCGACATGAGCAT…	Y	N
CUFF.9560.1	chr11	23631147	23632016	488	5.36972	46	---NA---	191	328	-		MSNGRKSPPHVVQVIILGPLDLNTMKGAHHAGMSNDLTPQLIFQS*	TAAGTTCAATTTAATACCTACGAAAAATGGAAACCGAACCTTGCAGATTGGAAGCGCAAAATAACTGTCTAGAAAAGCAGCCGACTGAGCTCCTCCAGTTCTCTCTCTTTTAAGTAATCCTACCTATTCTGTACAGGATAAGGGAAGCACATTATGCTGGATGTCAAATGGCAGAAAGTCCCCACCCCATGTAGTGCAAGTCATAATTTTAGGTCCGCTTGATCTGAACACAATGAAGGGTGCTCATCATGCTGGGATGTCAAATGACCTGACTCCCCAGCTCATATTTCAGTCATAATTTAAGATCAGCTGTACTCACACAACATGAAGGAAGCACATTATGCTGTATGTCAATTGCCAAAAGTCACCAACTGCATATCGATCATAATTTAATGTCAG…	TAAGTTCAATTTAATACCTACGAAAAATGGAAACCGAACCTTGCAGATTGGAAGCGCAAAATAACTGTCTAGAAAAGCAGCCGACTGAGCTCCTCCAGTTCTCTCTCTTTTAAGTAATCCTACCTATTCTGTACAGGATAAGGGAAGCACATTATGCTGG	ATGTCAAATGGCAGAAAGTCCCCACCCCATGTAGTGCAAGTCATAATTTTAGGTCCGCTTGATCTGAACACAATGAAGGGTGCTCATCATGCTGGGATGTCAAATGACCTGACTCCCCAGCTCATATTTCAGTCATAA	TTTAAGATCAGCTGTACTCACACAACATGAAGGAAGCACATTATGCTGTATGTCAATTGCCAAAAGTCACCAACTGCATATCGATCATAATTTAATGTCAGCTGTACCTACACAGGATGAGAAGAGCTCATTAGAGGGATCTCAAATGTCAGAATCTTGCTAAACCAGAATCACCTGTTTTTTGGCATTT	Y	N
CUFF.9560.2	chr11	23631147	23632016	619	2.86969	67	---NA---	191	391	-		MKLDPIMDCVTVQDKGSTLCWMSNGRKSPPHVVQVIILGPLDLNTMKGAHHAGMSNDLTPQLIFQS*	TAAGTTCAATTTAATACCTACGAAAAATGGAAACCGAACCTTGCAGATTGGAAGCGCAAAATAACTGTCTAGAAAAGCAGCCGACTGAGCTCCTCCAGTTCTCTCTCTTTTAAGTAATCCTACCTATTTTATTTCACCTGATCTAATTAACACAACCACAGCCCAAATATAATTTGAATGAAATGAACTCAAATTGTCTAACTGGGTACTCTTCTTTAGCGGTCAAAGATGAAACTTGATCCCATCATGGATTGTGTCACTGTACAGGATAAGGGAAGCACATTATGCTGGATGTCAAATGGCAGAAAGTCCCCACCCCATGTAGTGCAAGTCATAATTTTAGGTCCGCTTGATCTGAACACAATGAAGGGTGCTCATCATGCTGGGATGTCAAATGAC…	TAAGTTCAATTTAATACCTACGAAAAATGGAAACCGAACCTTGCAGATTGGAAGCGCAAAATAACTGTCTAGAAAAGCAGCCGACTGAGCTCCTCCAGTTCTCTCTCTTTTAAGTAATCCTACCTATTTTATTTCACCTGATCTAATTAACACAACCACAGCCCAAATATAATTTGAATGAAATGAACTCAAATTGTCTAACTGGGTACTCTTCTTTAGCGGTCAAAG	ATGAAACTTGATCCCATCATGGATTGTGTCACTGTACAGGATAAGGGAAGCACATTATGCTGGATGTCAAATGGCAGAAAGTCCCCACCCCATGTAGTGCAAGTCATAATTTTAGGTCCGCTTGATCTGAACACAATGAAGGGTGCTCATCATGCTGGGATGTCAAATGACCTGACTCCCCAGCTCATATTTCAGTCATAA	TTTAAGATCAGCTGTACTCACACAACATGAAGGAAGCACATTATGCTGTATGTCAATTGCCAAAAGTCACCAACTGCATATCGATCATAATTTAATGTCAGCTGTACCTACACAGGATGAGAAGAGCTCATTAGAGGGATCTCAAATGTCAGAATCTTGCTAAACCAGAATCACCTGTTTTTTGGCATTT	Y	N
CUFF.9621.1	chr11	23988368	23989060	450	4.36688	76	---NA---	127	354	-		MRNRMRAGHGKQPTYSSTNVIKPSCLCTIFKLRWPSYLRLRHQNETTQVFACDQQTQIIILQAIPMHLRNLYLLT*	AGCGGGAGAGACGATCATCGCTGTGGTTAGCACGGATCTTGTAATCGAAAGCAAACAAACAACAGCGCCACGACGGCAGACAGGGAACGGCAAAGCATGAGAAATAGGATGAGAGCCGGACATGGCAAACAACCTACATACAGTAGTACAAATGTCATCAAACCTTCTTGCTTGTGTACCATCTTTAAGCTTCGGTGGCCATCTTATCTCAGACTGCGTCACCAAAATGAGACCACACAAGTCTTTGCCTGTGACCAGCAAACTCAGATCATAATACTGCAAGCCATCCCAATGCACTTAAGAAACTTGTATCTGCTCACCTAGGCAAATGAAGAAAGTGATCCATCTTGCCGATTACTTTCTAAATTTCATTGATTCTGCTTGGAAGCAGAAAAGTCA…	AGCGGGAGAGACGATCATCGCTGTGGTTAGCACGGATCTTGTAATCGAAAGCAAACAAACAACAGCGCCACGACGGCAGACAGGGAACGGCAAAGC	ATGAGAAATAGGATGAGAGCCGGACATGGCAAACAACCTACATACAGTAGTACAAATGTCATCAAACCTTCTTGCTTGTGTACCATCTTTAAGCTTCGGTGGCCATCTTATCTCAGACTGCGTCACCAAAATGAGACCACACAAGTCTTTGCCTGTGACCAGCAAACTCAGATCATAATACTGCAAGCCATCCCAATGCACTTAAGAAACTTGTATCTGCTCACCTAG	GCAAATGAAGAAAGTGATCCATCTTGCCGATTACTTTCTAAATTTCATTGATTCTGCTTGGAAGCAGAAAAGTCAGGCTCCACCATGATATCCTCCATACCATTAAACCAGCACATTCATCATTCT	Y	N
CUFF.9858.1	chr11	25232291	25233288	815	3.35285	160	---NA---	280	759	+		MMNGYRKMRVSDRFISKSSSIDFSDLTFYPEPKESHEHPYPTSMAQERDTNVEIHDRYFTWQEVDAARPGSGLALSRSCSSASRRFRASGKTILETMVRKAFTMRRSSSVAGGYWRIHDTDGGDGEGEFVEEQQLRSPMKKKKKKKGNILRACKQIFGF*	GGAGGAGTCGTTGGACGGACAGTCCCCAACTTTTTCCCATTCATCTTTCTCTGTGGCGTTGACTTTGCATTGGTGTGCTCGAGAGGGCACTCCAAAGACCAGTCTTCCATTCCAGACCCAAGTCCTCCCCGCTTTGGAAGTCTCCCGGCTCTTGGTTTCCTGATCCCAAATTTCAATCTCCAGCTGCCCACTGCACCATCATCATCGCCCCTATTCCATCTGAAGCTCCTTGCCTGCCAAATTTCGCAAGGCTTTGTCACCTCCTCGAAGTAGTCAAGCATGATGAATGGGTACCGCAAGATGAGGGTGAGCGATCGCTTCATAAGCAAGTCCAGCTCCATAGACTTCTCAGACCTCACCTTCTATCCTGAGCCAAAGGAAAGCCATGAACACCCATAT…	GGAGGAGTCGTTGGACGGACAGTCCCCAACTTTTTCCCATTCATCTTTCTCTGTGGCGTTGACTTTGCATTGGTGTGCTCGAGAGGGCACTCCAAAGACCAGTCTTCCATTCCAGACCCAAGTCCTCCCCGCTTTGGAAGTCTCCCGGCTCTTGGTTTCCTGATCCCAAATTTCAATCTCCAGCTGCCCACTGCACCATCATCATCGCCCCTATTCCATCTGAAGCTCCTTGCCTGCCAAATTTCGCAAGGCTTTGTCACCTCCTCGAAGTAGTCAAGC	ATGATGAATGGGTACCGCAAGATGAGGGTGAGCGATCGCTTCATAAGCAAGTCCAGCTCCATAGACTTCTCAGACCTCACCTTCTATCCTGAGCCAAAGGAAAGCCATGAACACCCATATCCCACATCTATGGCTCAAGAGAGAGACACCAATGTCGAGATTCATGATCGGTACTTTACATGGCAAGAGGTGGATGCGGCACGGCCGGGCTCTGGGTTAGCACTTAGCAGGAGCTGCTCCTCTGCCTCTCGAAGGTTCAGGGCTAGTGGCAAGACCATCCTCGAGACCATGGTGAGGAAGGCCTTCACAATGAGGAGGTCCTCCTCTGTTGCTGGAGGGTACTGGAGGATCCATGACACCGATGGTGGAGATGGGGAAGGGGAGTTTGTAGAGGAGCAG…	GCAATGCCATCTTTTTGTAACGAGACCTATCTTTCTTCGTTTGCTTCGAGAGGGAG	Y	N
CUFF.10131.1	chr2	8216022	8216531	510	3.79414	115	glutaredoxin family protein	109	453	+	GRC14_ORYSJ	MHHKSRVRVSDETRAQEFTAYTQRAPASRRRGTNLPPRCSDMILSVDPTSLPPMNTTGTGGLRPTSLARAFSISLPLGSSSSSCTAASTPRSWKRLLTVWHMQHELKLKTTTAL*	GGGTGATACTTGAGAAAGTGGTGTTCGATCCACCTGAGCAACACGAAGACACAGTGTCTTATGTTTTGGATTTACATGATGTAGTAATGTAAAGAGAGAGAGAGAGAGATGCATCACAAGAGTCGTGTACGTGTGTCTGATGAGACCAGAGCGCAGGAGTTCACTGCTTATACCCAAAGAGCACCTGCATCACGAAGAAGAGGGACCAATTTGCCACCGAGGTGCAGTGACATGATCCTGTCCGTAGATCCGACCAGTTTGCCGCCGATGAACACTACCGGCACCGGCGGACTACGCCCCACAAGCTTGGCAAGAGCCTTCTCCATCTCTCTGCCCCTCGGATCCTCGTCGAGCTCGTGCACGGCGGCGTCGACGCCGAGGTCGTGGAAGAGACTCTTG…	GGGTGATACTTGAGAAAGTGGTGTTCGATCCACCTGAGCAACACGAAGACACAGTGTCTTATGTTTTGGATTTACATGATGTAGTAATGTAAAGAGAGAGAGAGAGAG	ATGCATCACAAGAGTCGTGTACGTGTGTCTGATGAGACCAGAGCGCAGGAGTTCACTGCTTATACCCAAAGAGCACCTGCATCACGAAGAAGAGGGACCAATTTGCCACCGAGGTGCAGTGACATGATCCTGTCCGTAGATCCGACCAGTTTGCCGCCGATGAACACTACCGGCACCGGCGGACTACGCCCCACAAGCTTGGCAAGAGCCTTCTCCATCTCTCTGCCCCTCGGATCCTCGTCGAGCTCGTGCACGGCGGCGTCGACGCCGAGGTCGTGGAAGAGACTCTTGACGGTGTGGCACATGCAGCACGAGCTCAAACTGAAGACCACAACTGCTCTTTGA	GATGCCAACTTCATCACCTTCTCCATTCCGATAGTGGAAGTTTGCTGAAGACGCGCG	N	Y
CUFF.10191.2	chr2	8730497	8731913	1243	5.07371	250	s-receptor kinase	75	824	-	Y2913_ARATH	MPKGSLDTLLFEPTPTALDWKTRYQIAVGTARGLAYLHEQCRDCIIHCDIKPENILLDESFVPKVSDFGLAKLVGRDFSRVLTTMRGTRGYLAPEWIAGVAITAKADVYSYGMMLLEIISGRRNLTGPEEGRHGFFPALVAGKLVDGEVESLLDYGLGGEAESEEVERACRLACWCIQNDEISRPTMGQVVQVLEGLLEVNVPPIPRSLQLLADETPDHNINFYFDSQTRSTTSNSSQVKSTTSNSSGA*	CCGGCGTCGGGAGTGAAGAAACTTGTGAGGTGGGTTGCTTGAGCAACTGTTCTTGCACTGCTTATTCCTACAATAGCAGTGGCTGCTCCGTGTGGTACGGGGATTTGATGCATCTGGATCGCTGTTGGCGTCACGGTGGCCGTCTTAGCTTGTGTGGCCATGGTATGGTTCATAACATGGAGGCGCCGAAGCAGACGAATGACCCGCGTCTCAACGGCCGTGGGGGGTGCGCTGGTGCCGTTTACGTACGGTGAGCTGACTCGACCGTCATCGCCGTGAAGAAGCTCGAAGGCCTTCGACAGGGAGAGAAGCAGTTCCGAACGGAGGTGAGCACCATCGGCACAATCCAGCATGTAAACCTGGTTCGTCTCCTTGGTTTTTGCTCCGAAGGAGACAAGA…	CCGGCGTCGGGAGTGAAGAAACTTGTGAGGTGGGTTGCTTGAGCAACTGTTCTTGCACTGCTTATTCCTACAATAGCAGTGGCTGCTCCGTGTGGTACGGGGATTTGATGCATCTGGATCGCTGTTGGCGTCACGGTGGCCGTCTTAGCTTGTGTGGCCATGGTATGGTTCATAACATGGAGGCGCCGAAGCAGACGAATGACCCGCGTCTCAACGGCCGTGGGGGGTGCGCTGGTGCCGTTTACGTACGGTGAGCTGACTCGACCGTCATCGCCGTGAAGAAGCTCGAAGGCCTTCGACAGGGAGAGAAGCAGTTCCGAACGGAGGTGAGCACCATCGGCACAATCCAGCATGTAAACCTGGTTCGTCTCCTTGGTTTTTGCTCCGAAGGAGACAAGA…	ATGCCAAAAGGCTCCTTAGACACTCTGCTCTTCGAGCCCACTCCAACGGCTTTGGATTGGAAGACAAGATACCAAATTGCCGTCGGAACCGCGAGAGGATTAGCTTACCTCCATGAGCAATGCAGAGACTGCATCATACATTGTGACATAAAGCCAGAGAACATATTGTTGGACGAATCGTTCGTCCCCAAAGTGTCCGACTTCGGTTTAGCGAAGCTTGTGGGACGAGACTTCAGCCGAGTTCTGACTACTATGAGAGGAACGAGAGGCTATCTTGCGCCCGAATGGATTGCCGGAGTAGCGATCACGGCCAAAGCAGACGTTTATAGCTATGGAATGATGCTGTTAGAAATTATATCAGGCAGGAGGAACTTGACGGGACCTGAGGAAGGAAGGCAT…	AGATTTGAAATTTCTGTATGTCATTTAGATCGGAGTGGGTAGAAAATGAAGTCTTCCCAAGATATGGATTCTTT	Y	Y
CUFF.10238.1	chr2	9053860	9054665	806	30.7494	120	auxin-responsive family protein	240	599	-	AX6B_SOYBN	MMPWTWRNCSTWQGMVMAPVWWNPYSSSAARSRATKSGWLRYPTGTTNRCCSSPAPPTRIAIHPLGGAGPRLPPPPVIPRGDKCRYTPGISISHSSPRATERSKAIEIKARRKKGSGTR*	TGATTATATTCATATATTATTCGAGACATAAAGACTAAAAGACCTTCAACTTGATCACAAAAAGAAAAAAAAACATAAAAAATTAAATTACCGAAGCTTTTACAAAAGCCTCAGCTACGTAGGGTTTGAACTTTTCAAGCCCTGAAGCACAGGTGAAGGTGGCGGTGGCCTCCGGCTCCGGCGGTGGTGGAGGAGGTGTCGCGGTCGATGATGCCCTGGACGTGGCGGAATTGCTCGACGTGGCAGGGGATGGTGATGGCGCCGGTGTGGTGGAATCCGTACTCCTCCTCCGCCGCCCGGAGCAGGGCCACGAAGAGCGGGTGGTTGAGGTACCCCACCGGCACCACGAACCGCTGCTGCTCCTCCCCCGCGCCTCCGACCCGTATCGCCATCCATCCT…	TGATTATATTCATATATTATTCGAGACATAAAGACTAAAAGACCTTCAACTTGATCACAAAAAGAAAAAAAAACATAAAAAATTAAATTACCGAAGCTTTTACAAAAGCCTCAGCTACGTAGGGTTTGAACTTTTCAAGCCCTGAAGCACAGGTGAAGGTGGCGGTGGCCTCCGGCTCCGGCGGTGGTGGAGGAGGTGTCGCGGTCG	ATGATGCCCTGGACGTGGCGGAATTGCTCGACGTGGCAGGGGATGGTGATGGCGCCGGTGTGGTGGAATCCGTACTCCTCCTCCGCCGCCCGGAGCAGGGCCACGAAGAGCGGGTGGTTGAGGTACCCCACCGGCACCACGAACCGCTGCTGCTCCTCCCCCGCGCCTCCGACCCGTATCGCCATCCATCCTTTGGGTGGTGCCGGCCCGCGTCTCCCCCCTCCACCGGTCATCCCCCGAGGCGACAAGTGCAGGTACACCCCCGGCATATCTATATCTCACAGTTCTCCAAGAGCTACAGAAAGAAGCAAAGCAATAGAGATCAAAGCACGTAGAAAGAAGGGATCAGGGACTAGATGA	TGAGGATGATGGGGAGGGCCATGGATCGGAGCTGTAGACGGCGAGGTGGAAGATATTCAAAGAGGAATCGCAGAGAGAGGCAGGAAAGTTCGACATCTTCGAGGGGAAGGGATATGTAGTGGCAGCAGTAGTAGTAATAGGAACATTAAATGGTGTAGCTTGGAAGACGACTGAAGCCAACTGAAGCCCGACAGAGAAAGCTCGCAATAAATGTGCGAGACAAGAAGAGGGCGTCTCTG	N	Y
CUFF.10246.1	chr2	9136074	9136551	478	8.72065	49	peptidyl-prolyl cis-trans isomerase cyp19-4-like	65	211	-	CP19D_ARATH	MKFCTLVVIISYTNSVALFTCYQIIGAIQLLECTCLIKDEQNQITTQE*	GTCCAGTTAATTTTGCATTAAATAGAAACTTCAAGAACATTACAATCATGTATATGGAAAACCTAAATTTCACTTATTGCCAGCCCCAGGTCACTAGAATTTAGAAATATAACTTAGGACAACATATGAAATGGAAATCCAAGCCTGCACGTGAATGCTTTATGGTGAAGTTCTCATCAGGAAAGGTGCCACCATGATAGATTCACTGCTCCTGCCATTACTGTTAGTGATATCGCCACCTTGTATCATAAAACCGGAAACTACGCGATGAAATTTTGTACCCTTGTAGTGATAATTTCTTACACCAATTCTGTTGCCCTTTTTACCTGCTACCAAATCATAGGTGCTATACAATTGTTAGAATGTACATGTTTGATAAAAGATGAACAAAATCAAATA…	GTCCAGTTAATTTTGCATTAAATAGAAACTTCAAGAACATTACAATCATGTATATGGAAAACCTAAATTTCACTTATTGCCAGCCCCAGGTCACTAGAATTTAGAAATATAACTTAGGACAACATATGAAATGGAAATCCAAGCCTGCACGTGAATGCTTTATGGTGAAGTTCTCATCAGGAAAGGTGCCACCATGATAGATTCACTGCTCCTGCCATTACTGTTAGTGATATCGCCACCTTGTATCATAAAACCGGAAACTACGCG	ATGAAATTTTGTACCCTTGTAGTGATAATTTCTTACACCAATTCTGTTGCCCTTTTTACCTGCTACCAAATCATAGGTGCTATACAATTGTTAGAATGTACATGTTTGATAAAAGATGAACAAAATCAAATAACAACACAGGAATAG	CTACTGATGCAAGTGCAAATACCTCTGTGCAGAGGGCTTTAAAATTTTCTGCACTATCCACGAG	N	Y
CUFF.10263.1	chr2	9219131	9220255	1125	1.46316	105	nucleic acid binding	620	934	-		MIFGFESPIYMGVFLQNLLMLFSSLTNVARLTKGIGGANCGSYHRYLILGCFAGSFYTAASPWLRDLSRWGWVSHSFVLFVLMPLILLSIVSFCANYSSSFGSL*	TACAAACTTGTTTAACTTTTTAAAGAGAATATGTAAGATAGAATAAAAGAATTTGCTATAAAATAAGATCAGTTCATAAATAGGTTTACCATCAAACTTAAATTATTACGCACATAATAAACTGCATGTGTTTTTTGGTGAGGAGCGAGTCTTGAAAATTTGTCAGGTGGACCTTTCTCCTGCGCGATGTGATGATTTTTGGTTTTGAAAGCCCGATTTACATGGGAGTGTTTCTACAAAATTTGCTTATGCTTTTCTCCTCCCTAACCAATGTGGCTCGGTTGACTAAGGGGATTGGTGGCGCCAATTGTGGAAGCTACCATCGATACCTCATATTAGGGTGTTTTGCTGGAAGCTTTTACACAGCCGCCTCCCCTTGGCTAAGAGATTTGTCAAGAT…	TACAAACTTGTTTAACTTTTTAAAGAGAATATGTAAGATAGAATAAAAGAATTTGCTATAAAATAAGATCAGTTCATAAATAGGTTTACCATCAAACTTAAATTATTACGCACATAATAAACTGCATGTGTTTTTTGGTGAGGAGCGAGTCTTGAAAATTTGTCAGGTGGACCTTTCTCCTGCGCGATGTG	ATGATTTTTGGTTTTGAAAGCCCGATTTACATGGGAGTGTTTCTACAAAATTTGCTTATGCTTTTCTCCTCCCTAACCAATGTGGCTCGGTTGACTAAGGGGATTGGTGGCGCCAATTGTGGAAGCTACCATCGATACCTCATATTAGGGTGTTTTGCTGGAAGCTTTTACACAGCCGCCTCCCCTTGGCTAAGAGATTTGTCAAGATGGGGATGGGTGAGTCATTCCTTTGTCCTCTTTGTGCTGATGCCCCTGATTCTCTTGAGCATTGTTTCTTTTTGTGCTAATTATTCATCTTCTTTTGGCAGCTTGTGA	ACTAAAAACTTCATCTTAATTTGCTTGCTCCTTCATGGTGTATGGGTGAATGGATCATTAAAGGGGCTGATTTGGAGGGTGAACTGGGACTCAAGGTCACTGCCCAAGGGGAGGTGCTGGTTTTATATTACGCAGTGTGAGTGTTAAGCCTATTTTTGTTGGATGTAGGTTTTTGGAGAAGGGAATGTGTGGGATTGCAAGCGGTTGTGGTAGTCGTGGCTAGATTGCAAGCGGTTGTAGCTGAAAGATTTCGGCGAGTATATGTGAAATCTGATTCATTTGATCCTTATCAATACTTTAAAACACATTTTGCATGTTCCATGGTCCATTAGAAATGTTATTCTTCATATTTGGGCCGCGTTGGATTGTTTTGATGTATATAACCTTTCCATGTGTATA…	N	Y
CUFF.10297.1	chr2	9453412	9456545	3134	17.2939	262	e3 ubiquitin-protein ligase rma1h1-like	75	860	-	RMA1_CAPAN	MEEVDGIPRAYIHRACSGKEKPEEKDLSTKSGISDDAASPASSMNGCFDCNICLDFVVDPVVTLCGHLYCWPCIYKWMQVESMSPRQCPVCKASLSQDTLVPLYGRGGQSPVADSEVPHRPTLHRDHAVFTSVVDHRPRGTEDAAYVDRYQPTQQPQFRRHQHDYSGYASLLGTSYTSGGSSSLLFAPLFRSTAGGVLGGLAILPWAQRNHGMNTYYASPYPFASGSNNPRLLRHQMQVESSLHQICLFLFFCALLCLLLF*	GCCGTATGGGCTTTTACCATAGCATATAAAACTTGTTGATGCGTTGGCGTTGGCGTTGACATGATCTCGTGTTCACATCCCCAAGTCTACGCTGCATCGATACGGACACACCGTTGCCGTGTCGGTGTCGGTGCATCGGAAAAAGGGTTAAGGGTAAATCTATGTGCCGCCTTGTGGTGTTCTCATCTCCGGGATGTAAGTTGGATTCTGTGATCAGATGGGTGAACTCGATTTAGGTTTGGGGATGGGAAATTTTGAACAGGAGTTTTGGCGTGGGTGAAAGGAATCGGCTCGCACGAGATCAGTGGCTCCCCCTTTCCGTGGCCTGCCTGCTTCGGCTCTCGGCTATAAATACCGAGGGGGTTGGGGGTCGCTACCACCGTCGCGCTGAAGCACCGC…	GCCGTATGGGCTTTTACCATAGCATATAAAACTTGTTGATGCGTTGGCGTTGGCGTTGACATGATCTCGTGTTCACATCCCCAAGTCTACGCTGCATCGATACGGACACACCGTTGCCGTGTCGGTGTCGGTGCATCGGAAAAAGGGTTAAGGGTAAATCTATGTGCCGCCTTGTGGTGTTCTCATCTCCGGGATGTAAGTTGGATTCTGTGATCAGATGGGTGAACTCGATTTAGGTTTGGGGATGGGAAATTTTGAACAGGAGTTTTGGCGTGGGTGAAAGGAATCGGCTCGCACGAGATCAGTGGCTCCCCCTTTCCGTGGCCTGCCTGCTTCGGCTCTCGGCTATAAATACCGAGGGGGTTGGGGGTCGCTACCACCGTCGCGCTGAAGCACCGC…	ATGGAGGAGGTTGACGGCATTCCCCGAGCCTACATCCACCGTGCTTGCTCCGGTAAGGAGAAACCCGAGGAGAAAGACTTGTCGACGAAGAGCGGCATCTCAGACGATGCTGCTTCCCCTGCATCGTCCATGAACGGCTGCTTTGACTGCAACATCTGTTTGGACTTTGTGGTCGATCCGGTCGTCACGCTCTGCGGTCATCTCTATTGTTGGCCTTGCATCTACAAGTGGATGCAGGTGGAGAGCATGTCCCCGAGGCAGTGCCCTGTCTGCAAGGCCTCCCTCTCCCAGGACACCCTCGTCCCGCTCTATGGCCGCGGAGGACAAAGCCCCGTGGCGGATTCCGAGGTTCCACATCGGCCGACCCTTCACCGTGATCATGCGGTGTTTACCTCGGTG…	CGTTGAAGCTACTTTTTCCTCATACATGTACATAAGTTAATAATACAAGTTCTTCTGCTTGTTGATCGCGCACA	N	Y
CUFF.10581.1	chr2	11404480	11405715	1236	7.46024	215	pectinesterase inhibitor	388	1032	-	21KD_DAUCA	MARKICLLFVLFFSFTVLHALAARIPVVQASQPQASFGENSTEFIRARCGATRYPSLCYRSLAGYSFAVQQSPIQLARFATNLTLARVASLSAHVTSLRRACGTAKSASACPEAGALRDCADSLGDAVDLARRTAGELCGLEAEAAGSAAAVWRMSNAQTWMSAALTNEDTCVDGFEEVGPESRAKADVCRRVWLVKQYTSNALALVNGIVASR*	CGTGGACTGCGAGCAGAGAAGCGCTGGATCCTGCCTGCGGACGGACAGCTGAGCCGCTCCGTCACTCGAGAAAGGTCTTAACATGCGGGGTTCCGTCGTCGGGTCCCACCGACCCATGTCATTTCCGTTGCGAACAGGCCTATATAAGCTCTCCTTCCGAAGCCTCCCGACGACACGAACCAGTCTCTCAACTTCTTCAAGACGATGGCTCGAAAGATTTGTCTTCTCTTTGTCTTATTCTTCTCCTTCACCGTCCTGCATGCGCTCGCCGCCAGGATTCCGGTGGTCCAAGCGTCGCAGCCGCAGGCCTCCTTCGGCGAGAACTCCACGGAGTTTATCCGGGCGCGGTGCGGCGCCACTCGGTACCCCAGCCTCTGCTACAGGTCGCTCGCCGGCTAC…	CGTGGACTGCGAGCAGAGAAGCGCTGGATCCTGCCTGCGGACGGACAGCTGAGCCGCTCCGTCACTCGAGAAAGGTCTTAACATGCGGGGTTCCGTCGTCGGGTCCCACCGACCCATGTCATTTCCGTTGCGAACAGGCCTATATAAGCTCTCCTTCCGAAGCCTCCCGACGACACGAACCAGTCTCTCAACTTCTTCAAGACG	ATGGCTCGAAAGATTTGTCTTCTCTTTGTCTTATTCTTCTCCTTCACCGTCCTGCATGCGCTCGCCGCCAGGATTCCGGTGGTCCAAGCGTCGCAGCCGCAGGCCTCCTTCGGCGAGAACTCCACGGAGTTTATCCGGGCGCGGTGCGGCGCCACTCGGTACCCCAGCCTCTGCTACAGGTCGCTCGCCGGCTACTCCTTCGCCGTCCAGCAGAGCCCCATCCAGCTCGCCCGATTCGCCACCAACCTCACGCTCGCCCGCGTCGCCTCCCTCTCCGCCCACGTCACCTCTCTCCGACGCGCCTGCGGTACTGCCAAGTCCGCCTCTGCCTGCCCGGAGGCGGGGGCGCTACGTGACTGCGCGGACTCACTGGGCGACGCGGTTGACCTGGCGCGGCGG…	CCATGCGTAGATCTCTCTCTCTCTCTTTCGTTCCCTCTTCGTGCTCGTTTGTGCCATGTCCACGTCTCTCTCTCTCTCTCTGTCTTTGCGACTGCTTCGGTAGGGAAGAGTTTGGTTGATTTGATACCGATGAACACTACATATGTTTTTCTGCAGGATATGTTTCATCTTTTTGCAGAGAAAAAGGGAGAAAACAAAAAAAGAGTTTGAGTTGTCTCTCTTTCAATCAGTCAGGCACCAATCATGTCGTGGTTTATTGACTGCTGTCTTGAGAAGCACTTAGAAATGCTCCTTCGACTTCCACACAAGGATGATGTTTATTGACCACTGTCTTGGGAAGCACTTGGAAATGTTCCTTAGACTTCCACACAAATAAAATATAGTGGA	N	Y
CUFF.10678.1	chr2	12047303	12048568	1266	9.26077	151	protein	448	900	+		MSATVISVADSVAAVTAEVEFAACDCCGLTEECTPAYIARVRERHGGRWICGLCAEAVKDEICRSGLLLSPEEAVGRHASFCRSFRTSASSEPSVDPAERLIAAVRQLFRRSLDSPRAVRSTPSSPRSNGEAGSRAALGRTGSGFPTLLG*	CGGCAACAGCGGCGAAGAAGGAAAAGAGAGAAGAAACATGGGAACCGAGAAGAAGGAGTGCAAGATAGGGAAGAAGACGTGAGGATCAAGTGGACACAGCTTCTTTGCTTCCGGGGAAGAAAAGTTCCACAACGGAGGAGGAGAGGAGCCAAATTTTGATCTCGATCTTGATTGAGAGATGAAGGCCTCTTCACCCAAAGAAGACAAGGAGACACCGCCGGCAGTAGCGGAAGGTGACGCAGAAGAGAAGGAATCCCCAATCTTTGGCGCTGTTGTTGAGTCGGAGAGGTAGCCGTCTGTCCATCCACTCCCATCTCATCTCCATCACTGCCCCCAAATCGGTAGATCGAGAGAGATATAGAGCGAGCAATACATCGCTCCTTTTTGTTTCAAGCCGTC…	CGGCAACAGCGGCGAAGAAGGAAAAGAGAGAAGAAACATGGGAACCGAGAAGAAGGAGTGCAAGATAGGGAAGAAGACGTGAGGATCAAGTGGACACAGCTTCTTTGCTTCCGGGGAAGAAAAGTTCCACAACGGAGGAGGAGAGGAGCCAAATTTTGATCTCGATCTTGATTGAGAGATGAAGGCCTCTTCACCCAAAGAAGACAAGGAGACACCGCCGGCAGTAGCGGAAGGTGACGCAGAAGAGAAGGAATCCCCAATCTTTGGCGCTGTTGTTGAGTCGGAGAGGTAGCCGTCTGTCCATCCACTCCCATCTCATCTCCATCACTGCCCCCAAATCGGTAGATCGAGAGAGATATAGAGCGAGCAATACATCGCTCCTTTTTGTTTCAAGCCGTC…	ATGTCGGCGACGGTGATTAGCGTGGCGGACTCTGTAGCGGCGGTGACGGCAGAGGTGGAGTTCGCGGCCTGCGACTGCTGCGGTCTCACTGAGGAGTGCACGCCGGCGTACATCGCCAGGGTCCGGGAGCGGCACGGTGGGCGTTGGATCTGCGGCCTCTGCGCTGAGGCCGTCAAGGACGAGATTTGCCGTTCCGGCCTCCTGCTCTCTCCGGAGGAGGCCGTGGGCCGCCACGCCAGCTTCTGCCGGAGCTTCCGTACGTCGGCCTCGTCCGAACCGTCTGTGGATCCGGCGGAGCGGCTGATTGCCGCCGTCAGGCAGCTCTTCCGACGGAGCCTCGACTCCCCTCGAGCGGTCCGGTCAACCCCGAGTAGCCCCCGGTCCAATGGTGAGGCCGGG…	GAAGCATAGAAGAGAAATCATATGATATAGAATGGCAAGAAGAGAAAAGAAATACAGAGAAAAATGGAGTATGATTTTTCTCATAAAAAGAAAAATCACTGCTCAAACTCCAGGCTTTGATGCATCGTTCTGTATCAGGCAAAATTTCACATCAAGTTCTTGCTACTTGTCATCGGAGTGGTAAGGGAAAAAATCATTGGAAATTGGAAGAAGAATTCCACTTTCTAAATGTTAAAAGAAATTTGAGGATTTTATATGAATACTTAGCATTGATTTCTGACCTGAAACTTATTTCACAGGGATTGAGAAGCCGAAAGTGATCATCTCCTATTCTTCTTTAGATCTTTGGGTTTGCCAAACCATCTC	N	Y
CUFF.10679.1	chr2	12047303	12048511	1072	2.84048	195	protein	179	763	+		MKASSPKEDKETPPAVAEGDAEEKESPIFGAVVESERSPDSFFVMSATVISVADSVAAVTAEVEFAACDCCGLTEECTPAYIARVRERHGGRWICGLCAEAVKDEICRSGLLLSPEEAVGRHASFCRSFRTSASSEPSVDPAERLIAAVRQLFRRSLDSPRAVRSTPSSPRSNGEAGSRAALGRTGSGFPTLLG*	CGGCAACAGCGGCGAAGAAGGAAAAGAGAGAAGAAACATGGGAACCGAGAAGAAGGAGTGCAAGATAGGGAAGAAGACGTGAGGATCAAGTGGACACAGCTTCTTTGCTTCCGGGGAAGAAAAGTTCCACAACGGAGGAGGAGAGGAGCCAAATTTTGATCTCGATCTTGATTGAGAGATGAAGGCCTCTTCACCCAAAGAAGACAAGGAGACACCGCCGGCAGTAGCGGAAGGTGACGCAGAAGAGAAGGAATCCCCAATCTTTGGCGCTGTTGTTGAGTCGGAGAGATCTCCAGATTCGTTCTTTGTCATGTCGGCGACGGTGATTAGCGTGGCGGACTCTGTAGCGGCGGTGACGGCAGAGGTGGAGTTCGCGGCCTGCGACTGCTGCGGTCTCAC…	CGGCAACAGCGGCGAAGAAGGAAAAGAGAGAAGAAACATGGGAACCGAGAAGAAGGAGTGCAAGATAGGGAAGAAGACGTGAGGATCAAGTGGACACAGCTTCTTTGCTTCCGGGGAAGAAAAGTTCCACAACGGAGGAGGAGAGGAGCCAAATTTTGATCTCGATCTTGATTGAGAG	ATGAAGGCCTCTTCACCCAAAGAAGACAAGGAGACACCGCCGGCAGTAGCGGAAGGTGACGCAGAAGAGAAGGAATCCCCAATCTTTGGCGCTGTTGTTGAGTCGGAGAGATCTCCAGATTCGTTCTTTGTCATGTCGGCGACGGTGATTAGCGTGGCGGACTCTGTAGCGGCGGTGACGGCAGAGGTGGAGTTCGCGGCCTGCGACTGCTGCGGTCTCACTGAGGAGTGCACGCCGGCGTACATCGCCAGGGTCCGGGAGCGGCACGGTGGGCGTTGGATCTGCGGCCTCTGCGCTGAGGCCGTCAAGGACGAGATTTGCCGTTCCGGCCTCCTGCTCTCTCCGGAGGAGGCCGTGGGCCGCCACGCCAGCTTCTGCCGGAGCTTCCGTACGTCGGCC…	GAAGCATAGAAGAGAAATCATATGATATAGAATGGCAAGAAGAGAAAAGAAATACAGAGAAAAATGGAGTATGATTTTTCTCATAAAAAGAAAAATCACTGCTCAAACTCCAGGCTTTGATGCATCGTTCTGTATCAGGCAAAATTTCACATCAAGTTCTTGCTACTTGTCATCGGAGTGGTAAGGGAAAAAATCATTGGAAATTGGAAGAAGAATTCCACTTTCTAAATGTTAAAAGAAATTTGAGGATTTTATATGAATACTTAGCATTGATTTCTGACCTGAAACTTATTTCACAGGGATTGAGAA	Y	Y
CUFF.107.1	chr1	677916	685682	2788	1.02032	110	probable actin-related protein 2 3 complex subunit 2-like	1721	2050	-		MNMAQFDTISRCFCHSAYNWFAGSCFLDPTQHQTLQWNSDSCSLSIVSIRHSFSLVLTLSIAVTRHRHQVHKLLTCPHGCHHFLQSSLQIVYLTVPYKMSKGYTLILQK*	AAGAAAGAAAACCCTGCTCTTCTCATAATTTTACATGATGAGCTCAACAATGAGCATTCAATTCGGTCCCACCATAATTGCAGCAACCACAGCAGACGATAACTTGAGCTTTAAGATTCAACTTGCCCTCTCTGTCTTCTAATGAACTTGAGTTGGGTGGACCTATGAATCTTGTTGACCAAATCTCCACATCTACAACATCTGCAACATAAGTCTTTCAGCAGTCACACCACCTGATTTCGTAGTTGAAGGGTCGTTTTTCCCAGTACCAAAAACAACTAGTAGATGGAGCATATCATTGTCGAGTGCTCTGTAATCAAGACAATAAATGGTTAGCATGAGAATTCGTTTGCTTCAAAGAGACAACACATCATTGGAAAGGAGTTGCTCTCACCTGCC…	AAGAAAGAAAACCCTGCTCTTCTCATAATTTTACATGATGAGCTCAACAATGAGCATTCAATTCGGTCCCACCATAATTGCAGCAACCACAGCAGACGATAACTTGAGCTTTAAGATTCAACTTGCCCTCTCTGTCTTCTAATGAACTTGAGTTGGGTGGACCTATGAATCTTGTTGACCAAATCTCCACATCTACAACATCTGCAACATAAGTCTTTCAGCAGTCACACCACCTGATTTCGTAGTTGAAGGGTCGTTTTTCCCAGTACCAAAAACAACTAGTAGATGGAGCATATCATTGTCGAGTGCTCTGTAATCAAGACAATAAATGGTTAGCATGAGAATTCGTTTGCTTCAAAGAGACAACACATCATTGGAAAGGAGTTGCTCTCACCTGCC…	ATGAATATGGCTCAGTTCGATACAATATCCAGGTGCTTTTGCCACTCTGCATATAATTGGTTTGCAGGATCATGTTTTCTTGATCCCACACAACATCAAACACTGCAATGGAATTCTGATTCTTGTAGCCTTAGCATAGTAAGCATACGCCATTCGTTTAGCCTGGTTTTGACACTTTCAATAGCTGTGACTAGGCATCGGCATCAAGTCCACAAATTGTTAACTTGTCCACATGGATGCCACCACTTTCTCCAGAGTTCTCTTCAGATTGTCTACCTGACTGTGCCCTACAAGATGTCAAAAGGGTATACCTTGATTCTGCAGAAGTAG	TGGAACCTTCGAAGCAAGGTTATATGCTTACTCTCAGAATCGACTTTGCGGAACTTCCACAGAGAAAAGGTATGGAATTCTCCTGTCCTCTGTATAAACAATAAACACAAAACAACAGCGGCTGGAGAATTCTTAATGCTCGGTCCTATCCTTGACAGTGAGGATTTAGATCAATGTAGATGAAACAATCTGCTTGACGTTTCAAAGCTTTTCTTAGTATACAAATTCTGACATCCCGATAGAAACTGACATCCAGACTATTTCAGAAGATCGGATGAAGGCTATCAGCGAGATCTCCTCATTACACGCAGTCATACTGAGTTCACAAATGAAGGATATGTTGTGGAACCTTGAACCCAGGTACATGGGCAATGGCATGTGCAACCCAATCAAGATTGT…	Y	Y
CUFF.10717.1	chr2	12234998	12236187	1190	3.13785	121	protein	382	744	+		MGQRLPRAALRWSPASGEGGWRRTCLLILALICCSPVLIPLACVSFPLLCIVGLCLQARRRRPRNSPGWESGGASVILGLCREQEAPAMEPRLLRRYLEDQLRLVGGELLVLDCDSGGGH*	CATGACTGAACTACCACACATAAATGTGATGATGGTTGTGTTTCGAGCCAAGCAACATTACGGCAATATTTGTAAGATGAACGGTGCCATCAGTAGAGAGGTTGGTAGGAGGCATCTTATCATCTTTGCCTACATCTATTTAGTGGGAGTGAGGATGAAGCACTCGATATGTCTAGCAGTTAGAGGTGGAGGACTGTCAGAGAGAGAAAAAGATTGTTTCTTTCACTAAGATATGAAGATAGAAGTTATTGACGGCTAACCCAAAGGGCAAGAATCGATTAGAGACCTTAAGGTATGGAAATCTGGATAGCTGGTCAAGTGGAATTCTAATGGCAGTGGTTGTTATGGGGTGAGGGGAAGGCATCAGCGACAGAGGCGGATATGGGTCAAAGATTGCCG…	CATGACTGAACTACCACACATAAATGTGATGATGGTTGTGTTTCGAGCCAAGCAACATTACGGCAATATTTGTAAGATGAACGGTGCCATCAGTAGAGAGGTTGGTAGGAGGCATCTTATCATCTTTGCCTACATCTATTTAGTGGGAGTGAGGATGAAGCACTCGATATGTCTAGCAGTTAGAGGTGGAGGACTGTCAGAGAGAGAAAAAGATTGTTTCTTTCACTAAGATATGAAGATAGAAGTTATTGACGGCTAACCCAAAGGGCAAGAATCGATTAGAGACCTTAAGGTATGGAAATCTGGATAGCTGGTCAAGTGGAATTCTAATGGCAGTGGTTGTTATGGGGTGAGGGGAAGGCATCAGCGACAGAGGCGGAT	ATGGGTCAAAGATTGCCGCGCGCCGCCCTGCGGTGGTCTCCGGCGAGTGGTGAAGGAGGGTGGAGGAGGACCTGCCTGCTGATACTGGCCCTGATCTGCTGCTCCCCGGTGCTCATCCCCCTGGCCTGCGTCTCCTTTCCCCTGCTCTGCATCGTCGGGCTCTGTCTCCAGGCCAGGAGGCGGCGGCCGCGGAACTCACCGGGCTGGGAAAGCGGCGGCGCCTCAGTGATCCTGGGGCTGTGCCGGGAACAGGAGGCGCCGGCGATGGAGCCGCGACTGCTGCGCCGCTACTTGGAGGACCAGCTGCGGCTCGTCGGAGGAGAACTGCTGGTCTTGGACTGCGACAGCGGCGGGGGACATTAA	GCGCGTGTAGGAAAAAAAGATCGCTTTTTTCGCTTACTACTGGAGCTGAATTGGGCTTTAATTAGTGTTTGTCGGAGACTTGAAGTGTGTAAACCGATTCAATCTTCGTTTGTTTGTTTTGGATCGATGGGCAAAAAAAAACAGAAATGTAGAAAGCAGAGAGGAATGGATGAATTCGTTCCTGAAATCATCCTTTCTTGCACTACGTTTGATCTGATTTGTTCGGCACAGTGCGAGCAAATCCAATTCTAGTAATTCTATGTATGAGTGTTCTTGATAAGAAGGCATTATTGTATTTAGTTTACATGGAGCTACAGTCGGGAGTAATCATTCTGAGATCACCTTGCAGAGACCCAAAAGCCATCTTGTGAATACCAGAAAGATCTTCCTCATGTTGAG…	N	Y
CUFF.10754.1	chr2	12415618	12417087	1470	16.3314	378	alpha beta-hydrolase domain-containing protein	56	1189	+	PLA5_ORYSI	MAQISGTESPSWADLLGLNHWSGLLDPLDDTLRDLLLMWGDMCQVTADSFIRDSDSRYRGLCRYSKNSLLDKTFFPNAADYEVVEYLYALSTVLFFLKESNWMGYVAVSSNAHAEAVGRRDIYVVWRGTSRIMEAFEDITIPLWPFDDDNEDVKVMLGWRDIYNSSDPNFEFNKTSARDQLLETVKEQVGKYKDENLTIVCVGHSLGGALAILSAYDIVKHGLSKIGETEEYFPVCAMVFESPRVGNQAFRDSWEQQPNLRLLRVKNKGDGVPELPRLEWGYVDVGTVLEVASEQSRFLKSEGDKHNLQVILHTVAGWEGASGGFDPTRVKRSLALVNKQGDDLVDECKIPASWWVEKNKGMVLDKDGNWVEAPPEI*	CACAATCCTTCTTATCGCACCAACACCCACATAATCCTTCTTCCCTGTCATAACCATGGCACAAATCAGTGGCACTGAGAGTCCATCATGGGCGGACCTCCTGGGACTCAACCACTGGTCCGGCCTTCTCGACCCCCTCGACGACACCCTCCGCGACCTTCTCCTCATGTGGGGTGACATGTGCCAGGTCACCGCCGATTCCTTCATCAGAGACAGCGACTCCCGGTATCGCGGCCTCTGTCGCTACTCCAAGAACAGCCTTCTCGACAAAACCTTCTTCCCCAATGCTGCCGACTACGAGGTGGTGGAGTACCTGTACGCCCTGTCAACGGTTCTATTTTTCCTGAAGGAATCCAACTGGATGGGCTACGTTGCGGTCTCCAGCAACGCGCATGCCGA…	CACAATCCTTCTTATCGCACCAACACCCACATAATCCTTCTTCCCTGTCATAACC	ATGGCACAAATCAGTGGCACTGAGAGTCCATCATGGGCGGACCTCCTGGGACTCAACCACTGGTCCGGCCTTCTCGACCCCCTCGACGACACCCTCCGCGACCTTCTCCTCATGTGGGGTGACATGTGCCAGGTCACCGCCGATTCCTTCATCAGAGACAGCGACTCCCGGTATCGCGGCCTCTGTCGCTACTCCAAGAACAGCCTTCTCGACAAAACCTTCTTCCCCAATGCTGCCGACTACGAGGTGGTGGAGTACCTGTACGCCCTGTCAACGGTTCTATTTTTCCTGAAGGAATCCAACTGGATGGGCTACGTTGCGGTCTCCAGCAACGCGCATGCCGAGGCCGTCGGCCGCCGCGACATCTACGTTGTATGGCGCGGCACCAGCCGAATAATG…	ATGTGCACGTGTCGCCAACTGGTGCGTACTATAATTACGCACGTATAGTCCGTCTACTTCAGCCTACTGCATCTGAACGTCACGCGTGCTACCAAGTCATCAGTCGGAGGTCTTGTATGCTATAGTCGTCCAGCGGCACGTGAGTACCCCCACGTGTTCCACTGCAAAATAAACGCATGCTGCTGCGTGCTTTGCTTTAAATATGTCTATCAGTGTTTGTGGCCGTATCGGTATCGGTTGCCACCCAAAAATAAATGAATAAATAAGTATCAGTATTGTGA	N	Y
CUFF.10755.1	chr2	12432255	12433690	1436	34.5927	369	alpha beta-hydrolase domain-containing protein	72	1178	+	PLA5_ORYSJ	MGHNADSENPSWAELLGSNHWAGLLDPLDYSLRCLLLKFGDVCQVTTDSYITALDSKKYSGNCSYSMDRLLDQTFFTYAADYHVVQYLIANSQGWMGYVAVSNSAHADGSGVREIYVVWRGTEGTKEWCDDIPKTLVPFDDSTSDVPMVMKGWFEIYTVVADVQTKESAREQLLAKIKELVEQYKDESLSIVCLGHSLGGALAILSAYDIVRSGLSKIGEKEEFPVCTMVFGSPRAGNQAFSDSWAKLPNLRALRVLNKDDLDIPNFPPTSDGYVDIGTVLTVDSRKSPCLKTNHDRHNLQVNLHTVAGWTGENGDFDCTIVKRSLALVNKHGGYLSINPALQSWWAEKNKRMVRGEDGLWSELPPES*	CAGTCGATCCCACCATCTCCTGTTGTCCTACCAAAACCTAAAACTGGTCCTCTCTCCTTGTGTCGCAAAACATGGGGCACAATGCTGACAGTGAGAACCCATCGTGGGCGGAGCTCCTGGGATCAAATCACTGGGCCGGCCTTCTCGACCCCCTCGACTACTCCCTCCGCTGCCTCCTCCTGAAATTTGGCGACGTGTGTCAGGTCACCACCGACTCCTACATCACGGCCCTTGACTCCAAGAAGTACAGCGGCAATTGCAGCTACAGCATGGACAGGCTCCTCGACCAGACCTTCTTTACCTACGCTGCTGACTACCACGTCGTCCAATACCTCATTGCCAATTCGCAGGGTTGGATGGGCTATGTAGCGGTCTCCAACAGCGCTCACGCCGACGGAT…	CAGTCGATCCCACCATCTCCTGTTGTCCTACCAAAACCTAAAACTGGTCCTCTCTCCTTGTGTCGCAAAAC	ATGGGGCACAATGCTGACAGTGAGAACCCATCGTGGGCGGAGCTCCTGGGATCAAATCACTGGGCCGGCCTTCTCGACCCCCTCGACTACTCCCTCCGCTGCCTCCTCCTGAAATTTGGCGACGTGTGTCAGGTCACCACCGACTCCTACATCACGGCCCTTGACTCCAAGAAGTACAGCGGCAATTGCAGCTACAGCATGGACAGGCTCCTCGACCAGACCTTCTTTACCTACGCTGCTGACTACCACGTCGTCCAATACCTCATTGCCAATTCGCAGGGTTGGATGGGCTATGTAGCGGTCTCCAACAGCGCTCACGCCGACGGATCCGGAGTCCGCGAGATCTACGTCGTATGGCGCGGGACCGAAGGAACCAAAGAGTGGTGCGACGATATCCCC…	TTGAAGGGTCAAACGTCGCATGACGATGGAGCTGCAGGTCATCTGATCGAGGCATGCACGCATGTGGCGGATGCCTCCTCGTCGTCGTCGTCGTCGTCGTCGTCGTCTTGTCACTTGTCAGTTGGTGTGATGTGTTCCGTGTGTGGGCGTCGTAATAAGTAGTCCGAAGCCTCCTCTACGCCATAAATCGGACAACTTCTCGCTTGCTTTATCCGATCATAAATATAAATTTGTCATATCATGGTTTATACAATCCAG	N	Y
CUFF.108.1	chr1	685984	691101	868	3.5479	116	PREDICTED: uncharacterized protein LOC100252766 [Vitis vinifera]	306	653	-		MVHKQESKYSSSESLESLGWNSKTSTRLSPLQSFHWTFLAESFFLLPVATPPLSSAGKRDSFSASASSLLLAPFTDSTTAEGLFLLQTLRILPLKLMSFSPQIRNRKKGHSRNVS*	TTAAAATGTCAAGAAAGATTCTCTCTTTGATTGGCAGCAACACTTTCAAGTCGAGCAATAATAAAGGTCATCCTCAAGATTTTCCACTACATCAACTAAATAAATAGTGAGCAAGCATGCAGACTATGTATTCTGTGATCAGAGCCTCCCACAATCTGTTGGTATTGAATACTTCTACTGCAGAAACGATGTAATCTGTGCAGAAGATTTACATAATGGTGCACAAACAAGAATCCAAATACTCATCCTCAGAGTCGCTTGAATCACTGGGCTGGAATTCCAAAACCTCCACCAGATTGTCGCCTTTGCAATCATTCCACTGGACGTTCCTCGCCGAGTCCTTCTTCCTCCTACCGGTAGCCACTCCTCCACTCTCTTCTGCAGGCAAAAGAGATTCCT…	TTAAAATGTCAAGAAAGATTCTCTCTTTGATTGGCAGCAACACTTTCAAGTCGAGCAATAATAAAGGTCATCCTCAAGATTTTCCACTACATCAACTAAATAAATAGTGAGCAAGCATGCAGACTATGTATTCTGTGATCAGAGCCTCCCACAATCTGTTGGTATTGAATACTTCTACTGCAGAAACGATGTAATCTGTGCAGAAGATTTACATA	ATGGTGCACAAACAAGAATCCAAATACTCATCCTCAGAGTCGCTTGAATCACTGGGCTGGAATTCCAAAACCTCCACCAGATTGTCGCCTTTGCAATCATTCCACTGGACGTTCCTCGCCGAGTCCTTCTTCCTCCTACCGGTAGCCACTCCTCCACTCTCTTCTGCAGGCAAAAGAGATTCCTTCTCGGCTTCTGCCTCTTCTCTCCTGTTAGCACCCTTCACAGATTCCACCACAGCAGAGGGCCTATTCCTATTACAAACTTTACGGATCTTGCCACTCAAACTCATGTCTTTTTCACCGCAGATAAGAAACCGCAAGAAAGGGCACTCGAGAAACGTCTCATAG	GAATTTTCGCCCTTCCAGAGACCACGAGAAAACCTAAATCTATCGAACCCAGTCCAACCAAAAGAAATCTTGAAATCTTTCCCAACCCAAATTGTGACTGCGATCAAAGATGTAACCAGGAAGAAAATCCCGCACCAAAAGCCGACAATACAGCGCCTTATTTCCGAGCAAAACTCCACAGCGATATCCAAAATTAAGCCGAAAAGCCGATGGTAGTCGAGAGGAACATGCAATAACGGAAAGAAATCACAAGAAATCGTGCGACATAGAAGATGATCTGTTTTCTATGAGGAGAGATGCGAGGG	Y	Y
CUFF.1080.1	chr1	7192871	7193936	970	3.20028	58	indole-3-butyric acid response 5	776	949	+		MFFLSCSSCSFPQHLSSVMQNNATRRMHVFLSTVTCNCNSLFDEMQRMATRMKFSMD*	AAGAGAAAGCCTCATATCTATGGTTTCATACTCTTATCCGGCATTAGTTCTTCCCTTGTAAAATAAATTCCTTATTCTCCGAGAAAACACACATCAATCTAGGAATGATAACAAGTCTATAATAATAGTAATAAAATTATCATCATTAATATTCCTTGGTAAGTAAAACTTAAGTCTAGTCAAATTAGATCAAAATGACTAGGCATCACACAAGTTTAAATTTTGAGGTTTTTGTGAGACTAACAATTGCACATGGTAAGTGTAACATTCGGATTTAGTCTGACGTTAGAAATGAGATGATGTTTATTATGATATATAGGCTAGATGGACCCACCATCATTATATCAGAGGACTAAAGCATTTTGGGTTACATGGTTTTGCACTTTTCAATTAATTAAT…	AAGAGAAAGCCTCATATCTATGGTTTCATACTCTTATCCGGCATTAGTTCTTCCCTTGTAAAATAAATTCCTTATTCTCCGAGAAAACACACATCAATCTAGGAATGATAACAAGTCTATAATAATAGTAATAAAATTATCATCATTAATATTCCTTGGTAAGTAAAACTTAAGTCTAGTCAAATTAGATCAAAATGACTAGGCATCACACAAGTTTAAATTTTGAGGTTTTTGTGAGACTAACAATTGCACATGGTAAGTGTAACATTCGGATTTAGTCTGACGTTAGAAATGAGATGATGTTTATTATGATATATAGGCTAGATGGACCCACCATCATTATATCAGAGGACTAAAGCATTTTGGGTTACATGGTTTTGCACTTTTCAATTAATTAAT…	ATGTTTTTCCTCTCATGTAGTTCGTGTTCTTTTCCACAACATTTATCTTCTGTTATGCAGAACAATGCAACAAGGAGGATGCACGTGTTCTTGTCCACTGTCACCTGCAATTGTAATAGCCTATTTGATGAAATGCAAAGGATGGCCACTCGCATGAAGTTTTCAATGGATTAA	AATCGGTGACCTATCCCCAGG	Y	Y
CUFF.10813.1	chr2	12847424	12848584	1161	67.2887	244	fasciclin-like arabinogalactan protein 11-like	279	1010	-	FLA9_ARATH	MATCPLLMVMTLAALLALTTPLDGAQPAAPEPAPEPLNITAILVNGTNYNTFIHLLRETQVDIQINEELNDLANAFTIFAPTDAAFKSLKSGTLNTLVQQDQVGLVLYHILPRYYSLDMFETASNPVRTQASGNHGAYTINVTTDSNMQVNISTGIVHTRIAKKIFDDSQQLAVYSLDKVLLPYDLFGPKPPASVPSTAGGKSPSGNSTAAEEGTSGAGLHGRGVGWSLLVGGGLVAIAGYLF*	AAATGGTTGGAGAACTACAGAACTCCCTCCTCCACTGGATTCCAAAAGCCAGCTCATTCCAACCACCTTCCGCACTCTTGCTTCCAGCCATAAATAAGCAAGGTCTTCCTCCTCCACCTCCACCACCGCCACCATCAACATCACCACCGCCATGGCCACTTGCCCGCTTCTCATGGTGATGACTTTAGCCGCATTGCTCGCCCTCACCACCCCCCTCGACGGAGCCCAACCGGCCGCCCCCGAGCCGGCACCCGAGCCTCTCAACATCACCGCCATCCTCGTCAACGGCACCAACTACAACACCTTCATCCACCTCCTCCGCGAAACCCAGGTAGACATCCAGATCAACGAGGAGCTCAACGACCTGGCCAACGCCTTCACCATCTTCGCCCCCACTGA…	AAATGGTTGGAGAACTACAGAACTCCCTCCTCCACTGGATTCCAAAAGCCAGCTCATTCCAACCACCTTCCGCACTCTTGCTTCCAGCCATAAATAAGCAAGGTCTTCCTCCTCCACCTCCACCACCGCCACCATCAACATCACCACCGCC	ATGGCCACTTGCCCGCTTCTCATGGTGATGACTTTAGCCGCATTGCTCGCCCTCACCACCCCCCTCGACGGAGCCCAACCGGCCGCCCCCGAGCCGGCACCCGAGCCTCTCAACATCACCGCCATCCTCGTCAACGGCACCAACTACAACACCTTCATCCACCTCCTCCGCGAAACCCAGGTAGACATCCAGATCAACGAGGAGCTCAACGACCTGGCCAACGCCTTCACCATCTTCGCCCCCACTGACGCCGCCTTCAAGAGCCTCAAGTCCGGCACCCTCAACACCCTCGTCCAGCAGGACCAGGTGGGGCTAGTGCTCTACCACATCCTGCCGCGCTACTACAGCCTGGACATGTTCGAGACGGCGAGCAACCCGGTGCGCACCCAGGCGTCCGGC…	GGTGGAATTGGACGTGGTAAGAGTGCTCTGTTACATCTATTCCAACCATTCGTTCTTGCTCTTCCCTCACTGTGCCATGAGCGGGTGTTACTGTACGTACCTGCACCACATCTTCCTTTCACTTTTTTCTTATGGTTTCTTCTCTGTTTTTGTGATCTAGTGCTTGATGCTGTTCTTGTTTCGTCCGCTGTATTATTCCTGAGACTAATTCTGACTACTACTTGTAAATCCAATGAACAATCATGCAATGGAACACAATGTCTCAGGTAAGTCTTGGC	N	Y
CUFF.10874.1	chr2	13133861	13134259	399	3.8901	49	hypothetical protein MA4_54N07.6 [Musa acuminata]	117	263	-		MLTRVSFCCIPIIYYDSLSITFVDIVSNNLIPLGYHSSAIVHYVYHLI*	ATTTTATTGATACTAAATACCAGGGCGCATCATACCTAAATTTTATTGTTCTTGGTGTTACATCAATCTTATGGTTCTTTACGTTTCTTAGCATAGCAACATGGAATCTCCTGATCGGGGTTAGTCTTAAATCCAGATGTTGACACGGGTTTCTTTTTGTTGTATTCCCATTATTTATTATGATTCATTAAGTATTACGTTTGTTGATATTGTTTCCAATAATCTGATTCCTTTAGGATATCATTCTTCTGCCATTGTCCATTACGTCTACCATCTGATTTAACCAGATTAAGGTTTTCTCATTAATAAGCAAATTCTCAATCATGTACTGATACTGGTCGGCAACCGGACCAGTATAGTACTGGAGCAGGATCACACACTAACTTTTGGTGTTGGTCA	ATTTTATTGATACTAAATACCAGGGCGCATCATACCTAAATTTTATTGTTCTTGGTGTTACATCAATCTTATGGTTCTTTACGTTTCTTAGCATAGCAACATGGAATCTCCTGATCGGGGTTAGTCTTAAATCCAG	ATGTTGACACGGGTTTCTTTTTGTTGTATTCCCATTATTTATTATGATTCATTAAGTATTACGTTTGTTGATATTGTTTCCAATAATCTGATTCCTTTAGGATATCATTCTTCTGCCATTGTCCATTACGTCTACCATCTGATTTAA	CCAGATTAAGGTTTTCTCATTAATAAGCAAATTCTCAATCATGTACTGATACTGGTCGGCAACCGGACCAGTATAGTACTGGAGCAGGATCACACACTAACTTTTGGTGTTGGTCA	N	Y
CUFF.10893.1	chr2	13254353	13255167	815	2.06329	158	pinus taeda anonymous locus umn_3444_01 genomic sequence	2	475	+		MPEASDPIGAAAVGFPAKKMEGFVEAPLSERGLEIAKSREELLRLLHDLPESEFELSLTDLVEKGTGVAGDPVANKAASLLEGQLNRANVVSKERRRRKKQKRSSSRSSFGSSSDGVLLNFYVPASLSRSLTTPRSSRRPAAAAATTDWRRQEVSER*	CATGCCCGAGGCCTCCGATCCGATCGGCGCCGCAGCTGTCGGGTTCCCTGCTAAGAAGATGGAAGGCTTTGTGGAAGCTCCTCTGTCCGAACGAGGGCTGGAGATAGCCAAGAGTCGAGAAGAGCTTCTGCGCCTCCTGCACGATCTCCCGGAATCCGAATTCGAGCTCTCCCTCACCGATCTTGTGGAGAAAGGAACCGGGGTTGCCGGTGATCCCGTGGCGAACAAGGCCGCGTCTTTGCTTGAAGGGCAGCTGAATCGGGCCAATGTCGTCAGTAAAGAGAGGAGGAGGAGGAAGAAACAGAAGCGAAGCAGCAGCAGGAGTAGCTTCGGAAGCAGCAGCGACGGCGTGCTGCTCAACTTCTACGTGCCGGCCTCCTTGTCGCGAAGCCTAACCAC…	C	ATGCCCGAGGCCTCCGATCCGATCGGCGCCGCAGCTGTCGGGTTCCCTGCTAAGAAGATGGAAGGCTTTGTGGAAGCTCCTCTGTCCGAACGAGGGCTGGAGATAGCCAAGAGTCGAGAAGAGCTTCTGCGCCTCCTGCACGATCTCCCGGAATCCGAATTCGAGCTCTCCCTCACCGATCTTGTGGAGAAAGGAACCGGGGTTGCCGGTGATCCCGTGGCGAACAAGGCCGCGTCTTTGCTTGAAGGGCAGCTGAATCGGGCCAATGTCGTCAGTAAAGAGAGGAGGAGGAGGAAGAAACAGAAGCGAAGCAGCAGCAGGAGTAGCTTCGGAAGCAGCAGCGACGGCGTGCTGCTCAACTTCTACGTGCCGGCCTCCTTGTCGCGAAGCCTAACCACG…	GTTCTTCCCTTCGCCATGCACCCGCTGGTTCGTCGAACTTTGCTTGTGAACTGCTTTCTTCATCAGTTTCTTCGTGAGGTCTCTGGAAAACACCGATCGACTAGGAAAGGAGTTAGAGAATCTCCCACCCTTACTGCTAAATCCAAGCACGTAAAACAATTGAGAGGTCTCCATTCTCATATCTAATAGAGCAGAGCAGATGTATATGTAATATGTATGTGGAGAAATAGGGAAGATGGCAAAAGATGAAGAGATGGAAGATGACGGTAAAAACAATATAAAAGAAGAATGATAAACAAAGCATAAGGGTTTAGAGAGAGAAGCAGCATAGCTAGATGGA	N	Y
CUFF.10919.1	chr2	13346178	13347101	924	33.1547	89	hypothetical protein OsI_14996 [Oryza sativa Indica Group]	494	760	-		MKSVSLLLFLVLIMATCSSARHKLGHLDQRDRGDMEKVKTTLGYSGSSVDNHHSIPRDQYNSRGGATSQQPPYGDDGSNQGNGGGGIN*	GCCTCTCAAATTTCCCTAGTGTTGTTCTTCTATTAGGTAGGTTCTCTTTTTCATTTTTCCTCTTATTGTACTGAACAAACTCCAAGTGAATACTGACTTTATCTGCAGTTTCTTCCATTTTACTTAACTAAATATTTCTTGTAAAGAAGCAAAAGAAACCCAGAATGAAGTCGGTATCTCTTCTGCTGTTTCTTGTGCTCATAATGGCGACATGCAGCTCCGCTAGACACAAACTAGGCCATCTGGATCAAAGAGATAGAGGAGATATGGAAAAGGTTAAGACAACACTTGGGTATTCTGGCAGCAGTGTTGATAACCATCACAGCATACCAAGAGATCAATATAACAGCCGGGGTGGTGCCACCAGTCAGCAGCCCCCATATGGAGATGATGGAAGCA…	GCCTCTCAAATTTCCCTAGTGTTGTTCTTCTATTAGGTAGGTTCTCTTTTTCATTTTTCCTCTTATTGTACTGAACAAACTCCAAGTGAATACTGACTTTATCTGCAGTTTCTTCCATTTTACTTAACTAAATATTTCTTGTAAAGAAGCAAAAGAAACCCAGA	ATGAAGTCGGTATCTCTTCTGCTGTTTCTTGTGCTCATAATGGCGACATGCAGCTCCGCTAGACACAAACTAGGCCATCTGGATCAAAGAGATAGAGGAGATATGGAAAAGGTTAAGACAACACTTGGGTATTCTGGCAGCAGTGTTGATAACCATCACAGCATACCAAGAGATCAATATAACAGCCGGGGTGGTGCCACCAGTCAGCAGCCCCCATATGGAGATGATGGAAGCAACCAAGGAAATGGAGGTGGTGGCATAAATTAG	ACTGAAGATGTTAAGTACTTGATAGTGTGTAGCTGTGTACTACATAATAGAGTGCTTGCCAATATACTGTAGTATATGAAGTATCACAACCCTTGCAGGTAAAAAAAAATGTAACTGTTAAGTTACATGTCATGCAGATATAGAAAATTTGGCTTTATTAGAATAAAGGTCCAAGGGTACAAAAACTGAGTTGTTGTAGCCATAGATGGATGGAAATGAGATCAATTAAGATAAATATTTCAAGTTTGGTTTTATTGATCTCCTTATAGCAAAATCTTTAATATTGGATACAACTAGCCAGATCCCGGTATGTTCTATGTTGAAACTTCTCATGTAAATTGCAGAAAAGAATAAGTCCAGGAAAGTAAAAGATATTTGTTCATGTAACAATAGAAGTAT…	N	Y
CUFF.1106.1	chr1	7350382	7351763	1256	4.45231	98	PREDICTED: uncharacterized protein LOC100842915 [Brachypodium distachyon]	412	705	-		MALKIHEAALVELGDEGGGLPVDVGLPHPLPSVLVAGSDLPGHVPRLPVGLLVLVLGLEEETGRRLGRRLASSHLSSTRFLFRGRSARSSRELLLLL*	CGCTGAAAACATCATTGGATAAGACAAAGAATACGATGAAACACGAAGCAACAAAGTTGATGATAGCTGAGAAAATGGAAACACGATAACATGAAAAATGGCCACCATTACTTCCCATCCATTTAAACTCTTCCTGCAAAGATGGAGAAGACTAGTTGTTGTCACCGCAACAAGTGCGGCCGATTTGGTCAGTAGCTCACGGTGAGGTTTTGCTGCTTCCTACTTCACCACAGGGATTCTAAATAAGGATGAACTTTACTCGCATTACTTCCTTTATACAGACTTGGACAGCACAAGGATACATCAGCAGCAGCTTCCTCTCACGATTCATCCGCTAACCATTATTTTGTCCGGCACGATCACCGATCACAAACTAGGAGGCACACGACCAGCTGGTCA…	CGCTGAAAACATCATTGGATAAGACAAAGAATACGATGAAACACGAAGCAACAAAGTTGATGATAGCTGAGAAAATGGAAACACGATAACATGAAAAATGGCCACCATTACTTCCCATCCATTTAAACTCTTCCTGCAAAGATGGAGAAGACTAGTTGTTGTCACCGCAACAAGTGCGGCCGATTTGGTCAGTAGCTCACGGTGAGGTTTTGCTGCTTCCTACTTCACCACAGGGATTCTAAATAAGGATGAACTTTACTCGCATTACTTCCTTTATACAGACTTGGACAGCACAAGGATACATCAGCAGCAGCTTCCTCTCACGATTCATCCGCTAACCATTATTTTGTCCGGCACGATCACCGATCACAAACTAGGAGGCACACGACCAGCTGGTCA…	ATGGCTTTGAAGATCCATGAAGCGGCTCTCGTGGAACTTGGCGATGAAGGCGGAGGCCTTCCTGTCGACGTCGGGCTCCCCCACCCACTTCCCTCGGTCCTCGTCGCTGGGTCGGATCTTCCTGGACACGTACCTCGGCTCCCAGTCGGCCTCCTCGTCCTTGTACTTGGCCTTGAAGAAGAAACAGGAAGAAGACTTGGAAGACGACTGGCTTCCTCCCATCTCTCTTCCACACGCTTTCTCTTCAGGGGGCGCTCTGCGAGGAGTTCTAGGGAGCTTCTGCTCCTTTTATAG	CCAAGGGAGGCCCTGAGCTAGTGGTGGTGGTGGTGGCGGGCGGGGTGGGGGGAAGGTAGCTTTGATAGATTCCAGGGGCAGTCGTAGACGTTTGAACGGTGCGAATTAGCTGCGTTGTGTGTGCTTCACAGTTGGTAAGAGATACCATCCATGCACACCGGTTGGACTCGTTCCAAGTTTTATCTTCTTCTACTGCTCCGTCTCTGTGCTTTTGTAACACAATTCGACAGGGAAAACATTATGCAAGCAGCCTAATAGCCTCACGTTCACCTCGAGAGATCGATTACTGTTGATCGATTGGCCTTGCACCATCTGAATCGTCTTATCCAGCATGCAAATCCGAAAGATGCTTCCTGCAAAGATAAGATGGTATTACATTTTACTTTAATTTTTCGACAT…	Y	Y
CUFF.11067.1	chr2	14465111	14466142	1032	6.40569	130	B0616E02-H0507E05.1 [Oryza sativa Indica Group]	421	810	+		MQHSSMKSHEAGDADHGFRIITLAGDNKGATMKANMDQLMDTDGMMYDDNDIICTYTNNNYQAVNNSFLLRGSCTAEDPGIHVVISEYVEKVGDGDDQERYEKKKENNKKDKKREEDKSKGSTKEGLEW*	GCGATCCTATAATACCTGTCTTAAGCTAAGAACACTTTCCATTCCTACATAACTCTATAAAAAGGACTCACCTCTACAAGCCTCTTTCTATTCACTATTATTTCAAATGTTTGGCCCATGTGACCACCTAAAAATTGAGTCACTTCAGTGGCAAGTAAACTCAAGAATTTAAGAAACTAAAAGATGTCTTGCATGCACCAATCCAAAATTTTCTTTTCCCCTACTCATATGTCTGGAATCTTTTAGTTCATTCCTTGGGCACAATGCGATCCTATGATACTTGCTCCAAGATAAGAACTCTTCCCATTCCTACAAACCTCTATAAAATGACTCACATCTTTGCCTATTTCCTTCCACAGCCAACCAAGTTAATCATTGTGCTTGCCGCCAACAGTAGTA…	GCGATCCTATAATACCTGTCTTAAGCTAAGAACACTTTCCATTCCTACATAACTCTATAAAAAGGACTCACCTCTACAAGCCTCTTTCTATTCACTATTATTTCAAATGTTTGGCCCATGTGACCACCTAAAAATTGAGTCACTTCAGTGGCAAGTAAACTCAAGAATTTAAGAAACTAAAAGATGTCTTGCATGCACCAATCCAAAATTTTCTTTTCCCCTACTCATATGTCTGGAATCTTTTAGTTCATTCCTTGGGCACAATGCGATCCTATGATACTTGCTCCAAGATAAGAACTCTTCCCATTCCTACAAACCTCTATAAAATGACTCACATCTTTGCCTATTTCCTTCCACAGCCAACCAAGTTAATCATTGTGCTTGCCGCCAACAGTAGTA…	ATGCAACACTCTAGCATGAAGAGCCATGAGGCTGGTGATGCCGACCATGGCTTCAGGATCATCACACTAGCCGGTGACAACAAGGGCGCAACCATGAAGGCAAACATGGATCAACTGATGGACACCGATGGCATGATGTACGATGACAACGACATCATATGCACCTACACCAATAACAACTATCAGGCTGTGAACAACTCATTTCTTCTTCGTGGGAGCTGCACGGCTGAGGACCCCGGCATTCATGTGGTCATATCAGAGTATGTTGAGAAGGTTGGCGATGGTGATGATCAAGAGAGGTATGAGAAGAAAAAAGAGAATAACAAGAAGGACAAGAAAAGAGAAGAAGATAAGAGCAAGGGAAGCACCAAAGAAGGTTTGGAGTGGTAA	GAAGTATGGCTTATGAGCAAAATGATTATGAAGCAATACTTTGAATGCTAATAGGTAATAGCCTTAGCACCAAGTACAAGTAATAAATCTTGTAAGTTGATGCCTGCTATATTAATAAAGAGAAATTACGTTCCGCAAGTCACACTAAGGTGTTTAGTGTGAATTCAGATGAAAACATTGCATTTGTGCATGAGGTAAATCGAACAGCAAAACGAGGAGCGC	N	Y
CUFF.11083.1	chr2	14575020	14577516	2497	5.22279	733	uncharacterized mitochondrial protein ymf11-like	135	2333	+	YMF11_MARPO	MYRHLSLPFLRRHRRFLSYAASALPRVPPYSPRPPPPPPQVHPALLPGHRSRHPTDPLSTAYDDPSSLLRDDPISICSALWVDSFRDPSATASSLTPLLRRLELWVLAYQKAYADETGSYLPKSSVPSSALHSLLALRNAVLDGRFRWGVRLDVLLRSPRDTTDPATLSKRKLRALLTSAQPPPFQDRVVQEVLLMILEPIFEARFSQKSFAFRPGRNAHTVIRTIRRSFAGYLWYIKGDLSTILDGLPTGLIINGLIRDVRDKKVVDLIKSALTTPVITGRPVDKEAAKKKKTKRKYQKKRVLAEDEPKPDPYWLQTFFGFAPEEAEKQPNWGHCGALSPLLANVCLDELDKWMEGKIKEFYRPSKSDAIWTGDDVEQGNTSWPEFVPTSGPDKTRKM…	CAAAAATAAACAATTTTAAAAAAGAAAATAAATAAATAAATAAAAACCAGATTTGTCTCTTCCTTTAAACCCATGAAGGGTTTGCAGATGGCCTGATTCCATCTTCCGGTTAGGGTTCCACCCGCTTATCTTCGATGTACCGCCACCTCTCCCTCCCCTTCCTCCGTCGCCACCGCCGCTTCCTCTCCTACGCTGCCTCCGCATTGCCCCGAGTCCCTCCTTATTCCCCTCGCCCGCCGCCGCCGCCGCCGCAGGTGCATCCCGCTCTCCTTCCCGGCCATCGCAGCCGCCACCCCACGGACCCGCTCTCGACGGCCTACGACGACCCTTCCTCCCTCCTACGCGACGACCCCATTTCCATCTGCTCCGCGCTATGGGTCGACAGCTTCCGCGACCCCT…	CAAAAATAAACAATTTTAAAAAAGAAAATAAATAAATAAATAAAAACCAGATTTGTCTCTTCCTTTAAACCCATGAAGGGTTTGCAGATGGCCTGATTCCATCTTCCGGTTAGGGTTCCACCCGCTTATCTTCG	ATGTACCGCCACCTCTCCCTCCCCTTCCTCCGTCGCCACCGCCGCTTCCTCTCCTACGCTGCCTCCGCATTGCCCCGAGTCCCTCCTTATTCCCCTCGCCCGCCGCCGCCGCCGCCGCAGGTGCATCCCGCTCTCCTTCCCGGCCATCGCAGCCGCCACCCCACGGACCCGCTCTCGACGGCCTACGACGACCCTTCCTCCCTCCTACGCGACGACCCCATTTCCATCTGCTCCGCGCTATGGGTCGACAGCTTCCGCGACCCCTCCGCCACTGCCTCCAGCCTCACCCCCCTCCTTCGCCGCCTCGAGCTCTGGGTCCTCGCGTACCAGAAGGCATATGCCGACGAAACCGGCTCCTACCTCCCCAAGTCATCCGTCCCCAGCTCCGCCCTCCACTCG…	GATATTAAGTGCCACCATTAGAGTTGCTTCATGTTTTTATACTGTTTAATATGCAAGAACTGAAAGAAGTATGAAAACAGTTCTTTGTATGACCAGGTTAGAAAGGGTAAATTGAAATGTATTTTTCACTAAATTGTTTGAGAAGATTATTATTATTTCCAGGA	N	Y
CUFF.11230.1	chr2	15370861	15373010	2150	0.595898	197	est gb	884	1474	-		MRSRLRARHQWRRRPCWRRRDAICLSFPGACDTSSTKEKMRGDGRNRSHNCAWVFLCRKKRRSELLLLKPSDTLWMEERYYIQSKRKVPFLICLHEIQSLALCSLLEASNCVLFKARLNVHVAYHALPPQCVHLYNQQLVLLHVLWRMPLHRLCATSVMPSQCSFIGHAEEGRRSSRMQSLVKHSFIVHIHTDRTC*	GTTCGTGATTGTACGTGCCCAGGCTCATGGCCTCTGCCTCTGCTCCACGGCTTTCGTGTGGGCCATCCGGAACAAGACGGACGACGAGTGCGCGCCAAAGTGACCAATGCCACGGGAGAGGGAGGGCGGAGCGCCGCTGGGCAAGTGCGAGAAGGAGCTGAAGCGGAAGGGGGCTGACCTCGACCCGCTCAAGGAGGTGGACGCGCTGCTGCGAACCGAAAGAGCCTGCTCCCGAGTCCAAAGGCGCGCAAGTGGTCGGCGACGGATCTCGCCACCATTGCGCTCCTGGTAATATCCCGCGGCGTCACCAGGTTCGTGCTCTACAGCTAGGAGTCTCGACGGTAATCATCTCGATGCCCCTTCTTTTGCTTCTTCTCTTAGCCGAATGATACTTGGTTC…	GTTCGTGATTGTACGTGCCCAGGCTCATGGCCTCTGCCTCTGCTCCACGGCTTTCGTGTGGGCCATCCGGAACAAGACGGACGACGAGTGCGCGCCAAAGTGACCAATGCCACGGGAGAGGGAGGGCGGAGCGCCGCTGGGCAAGTGCGAGAAGGAGCTGAAGCGGAAGGGGGCTGACCTCGACCCGCTCAAGGAGGTGGACGCGCTGCTGCGAACCGAAAGAGCCTGCTCCCGAGTCCAAAGGCGCGCAAGTGGTCGGCGACGGATCTCGCCACCATTGCGCTCCTGGTAATATCCCGCGGCGTCACCAGGTTCGTGCTCTACAGCTAGGAGTCTCGACGGTAATCATCTCGATGCCCCTTCTTTTGCTTCTTCTCTTAGCCGAATGATACTTGGTTC…	ATGCGTTCGAGGCTTCGCGCTCGCCATCAATGGCGGCGGAGACCGTGCTGGAGGAGACGTGACGCTATCTGCCTCTCCTTCCCCGGTGCGTGCGACACATCCTCGACGAAAGAAAAGATGAGAGGAGATGGACGAAACAGATCACACAACTGTGCGTGGGTCTTCCTCTGCCGCAAGAAGCGGCGTTCCGAGCTTTTGCTGCTAAAACCATCGGATACATTATGGATGGAAGAAAGATATTACATACAATCTAAAAGGAAGGTTCCATTTCTGATTTGCTTGCACGAAATTCAAAGCCTGGCCCTTTGTTCTTTGTTGGAGGCTTCGAACTGCGTATTATTTAAAGCAAGGTTAAATGTGCATGTTGCGTACCATGCACTTCCACCGCAATGTGTGCAT…	TTAATCTACAAGAAGGTTGAGCAATCAAGATCTGTAGTCTGGAATACATGAACTAATCCTCTCTATCTTAACAATCATCAACAAAAGAAAGAAAGAAAGATGCAAGGCTATAAATTGATGATCTTTTTATACATGAGGAAGGCTTATTGGGGAGTGAGGGCGAGGTTGAGATCAATTCGTGGCTTCTTCTTCTGCGGCGCAGTGGGCAGCGGCACCTGCGACTCGCAGCGGGGGCAGCGCGGGTTGGCCTTGGAGATCAGCACGTAGGAGAGGCAGCTGGGGCACCCCGCCGCCACCAGACTTGCGCCGCCCCCGCCTGAGTCTTCCCCGTCCTCCGACCCCTCCTCCCCGCCCTCGTGCCCGTCCTCCGCCTGCCGCTTCGTCGACACCGTCGTGACC…	N	Y
CUFF.11339.1	chr2	15978767	15982419	1227	3.19251	74	protein	648	869	+	DYL1_CHLRE	MKQAISVESVTSNSSSAFPAKRRASCCMVCSISVSPMIAWLSSIVGCLLGRFEENGRAETSNANARFFREKDC*	ATGTGATCGGCTTGCAGGACGATGCGACGACAAGCTCGACTTTGTTTCATCTATTTCCATATTCTTTTTGCGTCTTGTAGAGAAGTCGGCCCGTGGGAGGATGAGCTCGCGGCGAGGCGTCGTGATAGCAACCCCCTTCCACGAGGAGGAGGAGGAGGTTGATCCCTTCTAGGTTTATCGTCTAAGGATTTTGTCAGATCCGATGCGGTGCGGTTACTTCGGGGTTTCTGCAGAGGGTGACTCAGTTGTGCAAGTAGAACATCAGGGACTGAGACAAAATGTAATTTTCACTACAATTTCTCTCTCATTCATCAATTGCCAAATTACTATGAGCTCAGAAGATAAAAGGGAAGAGCTCATGCCTTCACTGCCTCCGTAGCTACCAAAAGGCCTGTGTCA…	ATGTGATCGGCTTGCAGGACGATGCGACGACAAGCTCGACTTTGTTTCATCTATTTCCATATTCTTTTTGCGTCTTGTAGAGAAGTCGGCCCGTGGGAGGATGAGCTCGCGGCGAGGCGTCGTGATAGCAACCCCCTTCCACGAGGAGGAGGAGGAGGTTGATCCCTTCTAGGTTTATCGTCTAAGGATTTTGTCAGATCCGATGCGGTGCGGTTACTTCGGGGTTTCTGCAGAGGGTGACTCAGTTGTGCAAGTAGAACATCAGGGACTGAGACAAAATGTAATTTTCACTACAATTTCTCTCTCATTCATCAATTGCCAAATTACTATGAGCTCAGAAGATAAAAGGGAAGAGCTCATGCCTTCACTGCCTCCGTAGCTACCAAAAGGCCTGTGTCA…	ATGAAACAGGCTATCTCAGTGGAGTCTGTGACATCAAATTCATCCAGTGCCTTCCCAGCCAAACGGAGAGCATCCTGCTGCATGGTTTGCAGCATATCGGTCTCTCCGATGATTGCCTGGCTTTCCAGCATAGTTGGGTGTTTGCTCGGTAGGTTTGAGGAGAATGGTCGAGCTGAGACCTCTAACGCTAATGCTAGGTTTTTCAGGGAGAAGGATTGTTAG	TTGTGGGGGAAGGAGAAGCGGTGGTCTCAATTATATCATACTGGGATATGGAGGTAACATTCATGGGTGCTGGTGGACGGGCCACGTCTGTTGAAGATGGAGCTTGTGGCCAGTAGTTGACATTCCGGAATATACCAATCAGCCCTTTGTAAAAATGAAGATGTATGAGGCCTTGGCGGCAGGGATCTAAAATATTCTTTAGACAATGGCCATTGGATTTGTGCAGCCAGATTATTCATGGAGGTCCCTGGCCGACTCTTCTTCTGATGATTTTGTCTCTTTGTTTGCAGCAGTCCCTTCGTTCATTCAGTATTTCTATGGTATGATAGAAGCAGTGGTGATGTGTGGTAAGTTGCAT	Y	Y
CUFF.11341.1	chr2	15979896	15980748	853	2.06605	77	protein transport inhibitor response 1-like	359	589	-		MQWKVSLTLSYLKARICPFVNGYCLGRCFVLAHGWSSSSKQCSFSFLTDFYIVDVSGFNFKKASLFHRSINCQDVG*	TTATCATATCTCTCTACATGGGATCTTAGAAATAAATGCATATTATCCGTCATTGCATGATGAACATATGCGAGACTGACTTCCTGATCGATGAAACTATGAATGAAGCTCTTGGTCTTGTTGTAAAGATATGCAATAAAGTATGAAGTCTTGCTATTTCAGGATTCTCGGCTGACTGTCCCTTTTGAGTATATTCTATATCGGTATCTACAGTAAAAGACTTGAACTCTTTCAGTGGCTTTTTCTGGTAGCAGTGACAGAGGCATGCAATGGAAGGTCTCCCTAACCCTAAGTTACTTAAAGGCAAGGATTTGCCCTTTTGTTAATGGCTATTGTCTAGGGAGATGTTTTGTACTCGCCCATGGATGGTCATCAAGTTCAAAGCAATGTTCGTTCTCC…	TTATCATATCTCTCTACATGGGATCTTAGAAATAAATGCATATTATCCGTCATTGCATGATGAACATATGCGAGACTGACTTCCTGATCGATGAAACTATGAATGAAGCTCTTGGTCTTGTTGTAAAGATATGCAATAAAGTATGAAGTCTTGCTATTTCAGGATTCTCGGCTGACTGTCCCTTTTGAGTATATTCTATATCGGTATCTACAGTAAAAGACTTGAACTCTTTCAGTGGCTTTTTCTGGTAGCAGTGACAGAGGC	ATGCAATGGAAGGTCTCCCTAACCCTAAGTTACTTAAAGGCAAGGATTTGCCCTTTTGTTAATGGCTATTGTCTAGGGAGATGTTTTGTACTCGCCCATGGATGGTCATCAAGTTCAAAGCAATGTTCGTTCTCCTTCCTGACTGACTTTTATATTGTAGATGTTTCGGGCTTTAATTTTAAGAAGGCTTCTCTATTTCATAGGTCGATTAATTGTCAGGATGTTGGGTAA	TTCCTATTATCTGAGCTATTAGTGTGATCTAATTTAGCTTCTTGTTAAATATTCCAGTGGATCTGAAAGAAATTTGCTAACTGAAGCGGACACATTTTTGTAGTCATCATCTTGATGCTGGAACCTGCCTGTAACATTTGTGAGGTCAGATAAGTAGGAAAATTATGGTGCTTCAATGGGACTCCATCTTATGGTGTGGCAGTCTTCAGTTAGTTTAGAACAACAACTGCTATAAATGATCAATTTGTGAAATTCTAGTACTAACAAATGTGTATTTGGAAGTGTTATTTTCACATTGATGGAGGTGCCACAGATTGATGTTTGCCATTAATTCAGGTTGTGAACTTTTGACCTAGGC	N	Y
CUFF.11373.1	chr2	16168082	16169348	1267	1.73303	115	expressed protein [Oryza sativa Japonica Group]	772	1116	+		MQKTGVFGPPFANYHLHYLPPIACSPHPIPPLPYIRESLERMISTLTTTSVKETGASDGMKPAARENLVGGMDGLLKKVNRMLNGAAYQNMVLTSFRLGISDRPCFIRLLNDDL*	TTTAAAGTGGAACCGATCGGCAAAGATGATTAAGAGCTTCTTCATTAAATACAGAAGCTCAATGTACTCAAGTGGATCTGACTTCCTAACCTACCAGAAGCACCATAATGAATGCTGTCAGGTGAGTATAGAATCTCCAAACAAGCTGATTGTCAATAAGAGCTCTGAACTGGGAAAAATCTGAGGGGGGATGGAAGGATAAGAAAGATGCTGCTGATTTGCAAGTAGAGACAGGCCTAACCCCTGATTCAAGAAGTTGTTCTGAACAAGGCAAGGCTGGGCGGAAGAGGAAGATGAGAAATAATGTAGATAACAATGTAACACCAGCAGATTTGGATCCTCGGGTCATAAACATTCCAGTGGAAAGAAAAACATAAAGAGCAAAGTTGTAGCTACTGG…	TTTAAAGTGGAACCGATCGGCAAAGATGATTAAGAGCTTCTTCATTAAATACAGAAGCTCAATGTACTCAAGTGGATCTGACTTCCTAACCTACCAGAAGCACCATAATGAATGCTGTCAGGTGAGTATAGAATCTCCAAACAAGCTGATTGTCAATAAGAGCTCTGAACTGGGAAAAATCTGAGGGGGGATGGAAGGATAAGAAAGATGCTGCTGATTTGCAAGTAGAGACAGGCCTAACCCCTGATTCAAGAAGTTGTTCTGAACAAGGCAAGGCTGGGCGGAAGAGGAAGATGAGAAATAATGTAGATAACAATGTAACACCAGCAGATTTGGATCCTCGGGTCATAAACATTCCAGTGGAAAGAAAAACATAAAGAGCAAAGTTGTAGCTACTGG…	ATGCAGAAAACTGGTGTCTTTGGGCCACCATTTGCAAACTACCATCTCCACTATCTACCTCCAATTGCATGCTCTCCTCATCCAATACCTCCTCTTCCTTACATAAGGGAGAGTCTTGAGAGGATGATATCTACTCTGACTACTACGTCAGTGAAAGAGACAGGGGCATCTGATGGGATGAAGCCTGCTGCAAGGGAAAATTTAGTTGGAGGCATGGATGGCCTCCTGAAGAAGGTGAACAGGATGCTAAACGGGGCTGCTTATCAGAACATGGTTCTAACATCTTTTAGGTTAGGCATCAGCGATCGGCCCTGCTTTATCAGGCTGTTGAATGATGACCTATAA	GTGGGATCAGTACCACTTGCTTTATTTAGGTTGCTGAATGTAAGTGTAATTGTTATTAGTACCATCAGTACCACCTGCTTGATCTCGTTTGCTGAACATTGACATGTTGACCTTATGCATAGCTTAGTTAGATCATCTGTGTGCATTATAG	N	Y
CUFF.11373.2	chr2	16168658	16169348	691	1.81947	115	expressed protein [Oryza sativa Japonica Group]	196	540	+		MQKTGVFGPPFANYHLHYLPPIACSPHPIPPLPYIRESLERMISTLTTTSVKETGASDGMKPAARENLVGGMDGLLKKVNRMLNGAAYQNMVLTSFRLGISDRPCFIRLLNDDL*	GCACACAAGGAAAGATGTGAAACTTGTTACAGTTACCCTGGAGCTCTTCTCTTGACTTTTGCCCCAGGAGAGTTCCTTTTCCCTCCCAAAGCGAACTAATTTCTACTTTTCCCAAGTATGGAGTTGTGATAGAATCAGAGACGGAGTTGCTAAAAGAGACCAGCTGTGTTCGTTTCTTGTTTGCCAAAAGCACTGATGCAGAAAACTGGTGTCTTTGGGCCACCATTTGCAAACTACCATCTCCACTATCTACCTCCAATTGCATGCTCTCCTCATCCAATACCTCCTCTTCCTTACATAAGGGAGAGTCTTGAGAGGATGATATCTACTCTGACTACTACGTCAGTGAAAGAGACAGGGGCATCTGATGGGATGAAGCCTGCTGCAAGGGAAAATTTA…	GCACACAAGGAAAGATGTGAAACTTGTTACAGTTACCCTGGAGCTCTTCTCTTGACTTTTGCCCCAGGAGAGTTCCTTTTCCCTCCCAAAGCGAACTAATTTCTACTTTTCCCAAGTATGGAGTTGTGATAGAATCAGAGACGGAGTTGCTAAAAGAGACCAGCTGTGTTCGTTTCTTGTTTGCCAAAAGCACTG	ATGCAGAAAACTGGTGTCTTTGGGCCACCATTTGCAAACTACCATCTCCACTATCTACCTCCAATTGCATGCTCTCCTCATCCAATACCTCCTCTTCCTTACATAAGGGAGAGTCTTGAGAGGATGATATCTACTCTGACTACTACGTCAGTGAAAGAGACAGGGGCATCTGATGGGATGAAGCCTGCTGCAAGGGAAAATTTAGTTGGAGGCATGGATGGCCTCCTGAAGAAGGTGAACAGGATGCTAAACGGGGCTGCTTATCAGAACATGGTTCTAACATCTTTTAGGTTAGGCATCAGCGATCGGCCCTGCTTTATCAGGCTGTTGAATGATGACCTATAA	GTGGGATCAGTACCACTTGCTTTATTTAGGTTGCTGAATGTAAGTGTAATTGTTATTAGTACCATCAGTACCACCTGCTTGATCTCGTTTGCTGAACATTGACATGTTGACCTTATGCATAGCTTAGTTAGATCATCTGTGTGCATTATAG	N	Y
CUFF.11448.2	chr2	16573661	16575779	1066	1.16159	215	protein	15	659	-		MHQPLDSQREVFKIAGVLLRPLLELLEPPIENVHGHHEAAAIDPTEGLHEVEEVLADPQSEALGPPLGAGVGDGGQRGEVLDGYADLGGGRGDLQHAKGRDSVLGEVGPGEGEEGGGAGGVDGAAEEEWVAGGLDVDGQGLPGREGGGGGGEEEDAHLLDVAVGVANEGGHVEHPVERVDLREGRRVHRVAPLREHHPEHFFPSPFLQGSYSLL*	GTTTTGAGTTAAACTCATATTCTACTGGTTGGATATGGATCCTCCATAAACTGATCATGGTTGATGTTAAAAATGGGCAAGTTTAGTTCTGAGGCTTGCAGGACAAATTTGCCAGCAATGGCAATTTCAACATTAAAAGACATGTTTTCAAAAGGGTGGACACAGGTATGGCATTAGCGAGAGACACCCAGCATGAGAAGATAACTTTGGCGATGGAAGGAGAAATATTCTTGATGTCTTTCCACATGTGCACCAAGGTTATATTGATAATCAGATATCCTGCATTGAAATGCTCCGAATCCGACTATATCAGATTAGAGTCGAAGGAACAGTTACAAGAATTACAAGATAAAGGTGTCATTAATAAGTTTTCACCTTGAGACGCTTTTGTACATTTGA…	GTTTTGAGTTAAACTCATATTCTACTGGTTGGATATGGATCCTCCATAAACTGATCATGGTTGATGTTAAAAATGGGCAAGTTTAGTTCTGAGGCTTGCAGGACAAATTTGCCAGCAATGGCAATTTCAACATTAAAAGACATGTTTTCAAAAGGGTGGACACAGGTATGGCATTAGCGAGAGACACCCAGCATGAGAAGATAACTTTGGCGATGGAAGGAGAAATATTCTTGATGTCTTTCCACATGTGCACCAAGGTTATATTGATAATCAGATATCCTGCATTGAAATGCTCCGAATCCGACTATATCAGATTAGAGTCGAAGGAACAGTTACAAGAATTACAAGATAAAGGTGTCATTAATAAGTTTTCACCTTGAGACGCTTTTGTACATTTGA…	ATGCATCAACCTTTAGATTCACAAAGAGAAGTTTTTAAGATAGCTGGGGTCCTTCTTCGCCCGCTCCTGGAACTTCTTGAACCACCGATCGAGAATGTCCATGGGCACCACGAGGCGGCTGCCATCGACCCCACAGAAGGACTGCATGAAGTTGAAGAGGTTCTCGCCGACCCTCAGAGCGAGGCGCTCGGCCCTCCTCTCGGTGCCGGCGTCGGCGACGGGGGGCAGCGAGGCGAAGTCCTCGACGGATACGCCGATCTTGGCGGAGGCCGCGGCGACCTGCAGCACGCCAAAGGCCGCGACAGCGTCCTCGGCGAGGTCGGGCCAGGGGAGGGCGAGGAGGGCGGAGGGGCGGGCGGGGTGGACGGCGCCGCAGAAGAGGAATGGGTGGCCGGGGGG…	TCGCTAATGGTTTC	Y	Y
CUFF.11495.1	chr2	16799072	16801144	841	6.01842	65	rho termination factor	617	811	+		MSNKVADKQQQQALTTDRESNVQNLDELKLPELKELAKRRGIKGYSKLKKGEVLQLLKGLSEST*	AGGCTGTCTCCCTTGCGGATAGGGACGATTACTTTTGCCGGGGGGAGATGATGACGCAGGCGCTCCTCTTCCCAAACGGCAGCCTCCGCTCGCCGGCCGCTTTCTTTCCGCCGCCTCTGAAGCTTGGGCATCCCAGATCGATCTACGGGGCAGCTTATTGAACTTGGCAGAGATTACAGATGCCGTTCTACACAATGCATCTCAAAGTGGCACATCTCGATTTCCCATATTGAGTATTAGATCTGAAGGAAATGGAGGAGGACGTCCTCGGAAAGACACATCTCCTAATAAGACTAGGAAAGAGGCTGATAGGTTGAAGGACCCACCAACATCAAATGTTGAGTCATCAAATGCTGCTAGTCAGGATGAGATAATCGCTTTGTTCAAAAGGATACAGAC…	AGGCTGTCTCCCTTGCGGATAGGGACGATTACTTTTGCCGGGGGGAGATGATGACGCAGGCGCTCCTCTTCCCAAACGGCAGCCTCCGCTCGCCGGCCGCTTTCTTTCCGCCGCCTCTGAAGCTTGGGCATCCCAGATCGATCTACGGGGCAGCTTATTGAACTTGGCAGAGATTACAGATGCCGTTCTACACAATGCATCTCAAAGTGGCACATCTCGATTTCCCATATTGAGTATTAGATCTGAAGGAAATGGAGGAGGACGTCCTCGGAAAGACACATCTCCTAATAAGACTAGGAAAGAGGCTGATAGGTTGAAGGACCCACCAACATCAAATGTTGAGTCATCAAATGCTGCTAGTCAGGATGAGATAATCGCTTTGTTCAAAAGGATACAGAC…	ATGAGTAACAAAGTGGCCGACAAACAACAGCAGCAGGCACTAACTACAGATAGAGAATCCAATGTGCAGAATCTAGATGAATTGAAGCTCCCCGAGTTGAAAGAACTTGCAAAAAGGAGGGGAATAAAAGGTTACTCAAAGCTGAAGAAAGGAGAAGTGTTACAACTTTTGAAGGGGCTGTCAGAATCCACATGA	TGATTTGGAAGCTTCACAAGGACAAGGAGA	Y	Y
CUFF.11522.1	chr2	16932374	16933966	1593	20.6207	178	uncharacterized protein LOC100276758 [Zea mays]	613	1146	-		MDMPVSAKTSGCKPGIQPASPPQQAESSGPSSQTRVFNWLPTIAFLFLTYNSAESAYRSRHDIPTLAFIVFAYVDLVMLLFCLKQFEKLSPESTPAKREQLKAAVWVLTTALNLAFAWRVAEIMPWLLSVLVWLMSVSVAIGGFYGLFIHQGAKDSVADGHGYSLVKNAELAPGEKV*	AGAGAATTCGATTTTTGGGTTTTCATGATCGATTGGGGTTTTCGTGATCTCATCCATTGCACAAGAAACCTCGTTCCTTAGGGTTTTCTTGCTCATCAGCACAAAAGACTGAATCGAACCATCATTTTATCCAAACCTGCTCTGGTTTCTGAATGGCTTTGATCAAGATCGGATGAAACATGGTTTATTGAGGCCGATTCATCTTAGGATTTCATTCTCACACGTTGTCAATTCGTTTCTCTGGAAATTGAACGGATGTGTGCAGGCCATGGGCCTTGAGATGATGGATTTTTCCGGGGGGTTGCAAACCGCTTTCTACGAAATTTCGTGAAAGTCTTTGCGTTGACTTTATCAGAGGGCGCAACTTCGGCGAACTTGCGGGTTGATTGCCTTCATATA…	AGAGAATTCGATTTTTGGGTTTTCATGATCGATTGGGGTTTTCGTGATCTCATCCATTGCACAAGAAACCTCGTTCCTTAGGGTTTTCTTGCTCATCAGCACAAAAGACTGAATCGAACCATCATTTTATCCAAACCTGCTCTGGTTTCTGAATGGCTTTGATCAAGATCGGATGAAACATGGTTTATTGAGGCCGATTCATCTTAGGATTTCATTCTCACACGTTGTCAATTCGTTTCTCTGGAAATTGAACGGATGTGTGCAGGCCATGGGCCTTGAGATGATGGATTTTTCCGGGGGGTTGCAAACCGCTTTCTACGAAATTTCGTGAAAGTCTTTGCGTTGACTTTATCAGAGGGCGCAACTTCGGCGAACTTGCGGGTTGATTGCCTTCATATA…	ATGGATATGCCTGTATCGGCAAAGACGTCTGGATGCAAGCCCGGAATTCAACCAGCGTCACCCCCGCAACAAGCTGAGAGCAGCGGCCCCAGCAGCCAAACCAGGGTCTTCAATTGGCTTCCCACCATTGCTTTCCTCTTCCTCACCTATAACTCCGCAGAGTCAGCCTACCGATCTCGGCATGACATCCCGACGCTGGCCTTCATAGTATTCGCCTATGTCGACTTGGTGATGCTCCTCTTTTGCCTCAAGCAGTTCGAGAAACTGAGCCCCGAGAGCACGCCGGCGAAGAGGGAGCAGCTCAAGGCCGCGGTTTGGGTCCTCACGACGGCTCTCAACCTCGCATTTGCCTGGCGTGTGGCGGAGATAATGCCGTGGCTACTAAGTGTCTTGGTCTGG…	GTCTGCATGCTCTTGCACTGTATTTGTGTAGTGCAGTGTGAGGTGTGTTGTGCTCAGTCATCTATGTGTGTGTTATGCGGTATGGATTGCAGTTGACGTCTGGTTGTAGCGTGGACTATGTAATAAACAGGTATTTGACATGAAATAAGTCCAGTGGCATTCTGTGGCCATCATCTAATAACTATGATCGAATTTGTAATAATGTGGATTGTACCCCAAAATATGAGGTGGATTATAACTCACTGCATGAAATTTGATTGCTGGTTCAACTGTTTTCTCCTGCCTGCAATTATTATGTGAACCACATTCCATGAGGAAGTACTCGAGAGTTTATTGGGGAAGAGTTCAAAGAAGGAACTCAGCTTCGGCATCTTTAGTAGCTTCATGGGTGACAAGATC…	N	Y
CUFF.11523.1	chr2	16932826	16934289	775	143.76	178	uncharacterized protein LOC100276758 [Zea mays]	82	615	+		MDMPVSAKTSGCKPGIQPASPPQQAESSGPSSQTRVFNWLPTIAFLFLTYNSAESAYRSRHDIPTLAFIVFAYVDLVMLLFCLKQFEKLSPESTPAKREQLKAAVWVLTTALNLAFAWRVAEIMPWLLSVLVWLMSVSVAIGGFYGLFIHQGAKDSVADGHGYSLVKNAELAPGEKV*	ACGTCGAGCACGACATTCTAGTTCTGATCACCGCCATCGCTACCCAGCGGCGACGATCTGCGTGCGAATTGGTTCAGGACGATGGATATGCCTGTATCGGCAAAGACGTCTGGATGCAAGCCCGGAATTCAACCAGCGTCACCCCCGCAACAAGCTGAGAGCAGCGGCCCCAGCAGCCAAACCAGGGTCTTCAATTGGCTTCCCACCATTGCTTTCCTCTTCCTCACCTATAACTCCGCAGAGTCAGCCTACCGATCTCGGCATGACATCCCGACGCTGGCCTTCATAGTATTCGCCTATGTCGACTTGGTGATGCTCCTCTTTTGCCTCAAGCAGTTCGAGAAACTGAGCCCCGAGAGCACGCCGGCGAAGAGGGAGCAGCTCAAGGCCGCGGTTTGG…	ACGTCGAGCACGACATTCTAGTTCTGATCACCGCCATCGCTACCCAGCGGCGACGATCTGCGTGCGAATTGGTTCAGGACG	ATGGATATGCCTGTATCGGCAAAGACGTCTGGATGCAAGCCCGGAATTCAACCAGCGTCACCCCCGCAACAAGCTGAGAGCAGCGGCCCCAGCAGCCAAACCAGGGTCTTCAATTGGCTTCCCACCATTGCTTTCCTCTTCCTCACCTATAACTCCGCAGAGTCAGCCTACCGATCTCGGCATGACATCCCGACGCTGGCCTTCATAGTATTCGCCTATGTCGACTTGGTGATGCTCCTCTTTTGCCTCAAGCAGTTCGAGAAACTGAGCCCCGAGAGCACGCCGGCGAAGAGGGAGCAGCTCAAGGCCGCGGTTTGGGTCCTCACGACGGCTCTCAACCTCGCATTTGCCTGGCGTGTGGCGGAGATAATGCCGTGGCTACTAAGTGTCTTGGTCTGG…	GTCTGCATGCTCTTGCACTGTATTTGTGTAGTGCAGTGTGAGGTGTGTTGTGCTCAGTCATCTATGTGTGTGTTATGCGGTATGGATTGCAGTTGACGTCTGGTTGTAGCGTGGACTATGTAATAAACAGGTATTTGACATGAAATAAGTCCAGTGGCAT	Y	Y
CUFF.1159.1	chr1	7620486	7621113	628	1.84371	46	histone-lysine n-methyltransferase	85	222	-		MHRDLKHESPIFVLPNASIPLIVCNEYITSDNTKTLRHLSDQRHR*	ATTCACTACAGCAAAGAAGGCAGCTGCTGTTGCTGTATCTTATGCATGCGCAGTACCTCTACCTCCTAATGATTTCATACAAAAAAATGCACAGACCCAATGAATTCATGCAAATTAATGCAGCAGTAAACTAATGTGACAGGGAAGAGGGGAAGAGGGAAGAGGGGGGAGATGGGGGGCTGCTGCGAATTATTGCAGCAGTGAACATGAACTCCTAGCAGCAGTGAACTGGGAAGAGGGAAAGAGGGAAAAAGAGGGAAGAGGGGGGAAGATGGGGGGCTGCGGTGAACGTAAGAGGGCTGCGGAGGGCCATGGTGAAAGTACGAGGGTTGCGGTGGAGGTAGGAGGGTTGCAGTTAAAATTAGTTTGCAGCTAGTAACCAAAGATCCACATGCAATA…	ATTCACTACAGCAAAGAAGGCAGCTGCTGTTGCTGTATCTTATGCATGCGCAGTACCTCTACCTCCTAATGATTTCATACAAAAAAATGCACAGACCCAATGAATTCATGCAAATTAATGCAGCAGTAAACTAATGTGACAGGGAAGAGGGGAAGAGGGAAGAGGGGGGAGATGGGGGGCTGCTGCGAATTATTGCAGCAGTGAACATGAACTCCTAGCAGCAGTGAACTGGGAAGAGGGAAAGAGGGAAAAAGAGGGAAGAGGGGGGAAGATGGGGGGCTGCGGTGAACGTAAGAGGGCTGCGGAGGGCCATGGTGAAAGTACGAGGGTTGCGGTGGAGGTAGGAGGGTTGCAGTTAAAATTAGTTTGCAGCTAGTAACCAAAGATCCACATGCAATA…	ATGCATAGAGACCTAAAGCATGAATCCCCGATTTTTGTACTACCAAATGCTTCCATCCCTTTGATTGTTTGTAACGAATATATTACTTCCGACAACACAAAAACACTAAGACATTTAAGTGATCAAAGACATCGCTAA	GACATTTCAATGGCTAACTCATAGCCCATAAAAAGTTGCAATCACCATAGGCACAGTGAGACTCCAAAAATTAATAGATAATAG	N	Y
CUFF.11609.1	chr2	17432488	17433650	1163	13.4326	229	at5g02460-like partial	401	1087	+	DOF17_ARATH	MMQDSAAAAPFQAAAAKSQIPEPEEKLRCPRCDSTNTKFCYYNNYNLSQPRHFCKSCRRYWTKGGALRNVPIGGGTRKSSKRSKTSSSSSSASSSKSSSPPKPGLSPSGHAQPEPISVMLPPLDADHRLLDTSGSFISLLASSGHFGGLLNSFLPGGGASAGVRNPSTVSSSGVDGHEWELQNFTGSSGSESIAATLSTENLSLQVDSECWTGAWPDLSVYNPGSNFL*	GATTCATCTTCTTCCTGTTATTTCTGCTGGTTAAACAATAAGACATACATCTTTAGTGACTGACCTTTGTTTCCTTGTTCATGCCTTCGTCAGCTTGTCTTCGTCTCTCCTCTCATTCGGCGAAGTCTCCCGAAAGCAACCTAACCCGTGGAGTGGAGCATATTTCTTCGAGGAACTTCGTCTACACGGTTCAACTACCCTTCATAAGTCTTTTCGTCCGATCAATTTCAATCCACGCGCTGCAGGAGCAATCTGGGGCCAACAATCCATACCATAGAACAGCGTGTCATGATCAATGAAGCACAGAAAAAGAAGCTAACACGGATTCAAATTCTATCTAAAAGGTTCAAGCTTTACTGCAGAATACCACTTTATATCTCGTCCTCCGTCTCCGCCTCC…	GATTCATCTTCTTCCTGTTATTTCTGCTGGTTAAACAATAAGACATACATCTTTAGTGACTGACCTTTGTTTCCTTGTTCATGCCTTCGTCAGCTTGTCTTCGTCTCTCCTCTCATTCGGCGAAGTCTCCCGAAAGCAACCTAACCCGTGGAGTGGAGCATATTTCTTCGAGGAACTTCGTCTACACGGTTCAACTACCCTTCATAAGTCTTTTCGTCCGATCAATTTCAATCCACGCGCTGCAGGAGCAATCTGGGGCCAACAATCCATACCATAGAACAGCGTGTCATGATCAATGAAGCACAGAAAAAGAAGCTAACACGGATTCAAATTCTATCTAAAAGGTTCAAGCTTTACTGCAGAATACCACTTTATATCTCGTCCTCCGTCTCCGCCTCCA	ATGATGCAGGACTCGGCGGCCGCAGCCCCATTCCAAGCGGCGGCCGCGAAGTCTCAGATTCCGGAACCAGAGGAGAAGCTGCGATGCCCAAGGTGCGACTCCACCAACACCAAGTTCTGCTACTACAACAACTACAACCTCTCCCAGCCGCGCCACTTCTGCAAGAGCTGCCGCCGCTACTGGACCAAAGGCGGCGCCCTTCGGAACGTTCCCATCGGCGGTGGCACCCGCAAGAGCTCCAAGCGCTCCAAAACCTCCTCCTCCTCCTCTTCTGCTTCCAGTTCCAAGAGCTCCAGTCCCCCTAAACCCGGCCTTTCCCCGTCTGGACACGCACAACCTGAGCCCATCTCCGTTATGCTCCCGCCCCTCGACGCGGACCACCGATTGCTCGATACCAGT…	AAAGATCACCTTAAAGCCTTGTAGCAATGTATTATTAATAGGAAGGTGGAACTGAAAAAGATCACCTTTTTATTCT	N	Y
CUFF.11684.1	chr2	17854930	17855696	656	8.51675	140	branched-chain amino acid	140	559	+		MMRTTVATQALCIWNPTAYQIQTIVWGNSEGRINGWCRWTKRRDSCLPLCHRRRRHRRKTGRASRPASPGTCSAAPRRSAGGRTRRGGRSLPRWSSRTCHTSPRSTSLPCLRSLHKNTSLKAKICSPSPMDDQFIAFQP*	CGCACACAGAGAAGTCTCCTGATCAAACGAGAGAGTTCGAACATCTAATTTTGCAAGCCAAATAAACAACACCAAAGGCAACATAAAGATAACCAAAGTTACATAACGTAAATTAGCACACAAGTCTCATCATTCATGGATGATGAGGACGACAGTAGCAACGCAGGCTTTATGCATCTGGAATCCAACCGCATACCAAATCCAAACGATCGTTTGGGGCAACAGCGAGGGGCGGATCAATGGATGGTGCAGGTGGACGAAGAGGAGGGATTCTTGTCTGCCGCTTTGTCATCGACGACGGCGCCACCGCCGGAAGACTGGGCGAGCTTCACGCCCGGCCAGTCCCGGCACATGCAGTGCTGCCCCTCGGCGATCCGCTGGTGGACGGACGCGACGTGG…	CGCACACAGAGAAGTCTCCTGATCAAACGAGAGAGTTCGAACATCTAATTTTGCAAGCCAAATAAACAACACCAAAGGCAACATAAAGATAACCAAAGTTACATAACGTAAATTAGCACACAAGTCTCATCATTCATGG	ATGATGAGGACGACAGTAGCAACGCAGGCTTTATGCATCTGGAATCCAACCGCATACCAAATCCAAACGATCGTTTGGGGCAACAGCGAGGGGCGGATCAATGGATGGTGCAGGTGGACGAAGAGGAGGGATTCTTGTCTGCCGCTTTGTCATCGACGACGGCGCCACCGCCGGAAGACTGGGCGAGCTTCACGCCCGGCCAGTCCCGGCACATGCAGTGCTGCCCCTCGGCGATCCGCTGGTGGACGGACGCGACGTGGCGGCCGCAGCCTCCCCAGGTGGTCTTCCCGCACTTGCCACACTTCACCTCGTAGCACATCCTTGCCCTGTCTCCGATCTCTGCACAAGAACACTTCCCTCAAAGCTAAGATATGCTCTCCATCCCCGATGGACGACCAA…	AAGACGGAATGCTAGCGTCAGTGGTTCGGTGATCCTTAATATCCATGTACCTTGTGAACAACAAGCGGTGGATTCAACGCCACGATTTGTCCGTCGC	Y	Y
CUFF.11688.1	chr2	17867326	17896738	4045	5.75001	645	probable lrr receptor-like serine threonine-protein kinase at2g16250-like	1728	3662	-	Y2165_ARATH	MKSPVRLPLVCFFFFLRCFLDVPCSALPQTERNALLKLRASLAVRAKDWSLQADPCSSWTGVVCRSNRVEELNLTGLRPNRFARAGVVYPRLAPDAVLNLTHLTSLDASGFPLPGPIPDDLGNVSSLSVLSLAGTGASGLIPSKLGWLGHLTALDLSGNFLTGSIPVEFSGLHNLTHLDLSSNSLSGAVPPSLGELRQLNALNLSSNMLSGSLPAELGGLSSLVTLDLSFNWLSGSLPEVLFLRLPYLRSVKLGHNNFSSSLPTSLWALAQLVHLDVSFNNLTGMLMVDAVARNSSAKGGVFNLSNNLFYGSISSESSRILQRFEEVDLSTNYFDGSEPVGFSNASVAFNCFSSARDQRKPADCETFYTERGLRLALSSGRRRKCRWWYAVVAVVCGVA…	CTAACGATGTCCGACCCTTACCACGTCCCCACGCGGCTACCATCATATAACACACGTTCATGGAGTCGTTGCATGCTCATCGTTCCTCCCTCCCTCTCCCCTCCCAAGTCTAAGCTAAGTCAAGATATCAAGCAGAAGCATAGACAGATCAATTCTATTGAAACTATTGAAACTTCGGTTTCTTCCCTCTGCAGCCACCATCACTCCTTTCCCCGGTGACGGAGAAACAGATCAATACTATTGGAACTTCGGCTTCTTCCCTCCGCAGCCACCATCACTCCTTTCCCCGGTGACGGAGAGGCTGACGTACTTTCTGCCTTGCACGAATCCTTCAGTAGGTTGATGGCTCCGAGCACCGTTCGTTAGGACTCACGAGTTCCCACATGAAGTCTCCGGTGC…	CTAACGATGTCCGACCCTTACCACGTCCCCACGCGGCTACCATCATATAACACACGTTCATGGAGTCGTTGCATGCTCATCGTTCCTCCCTCCCTCTCCCCTCCCAAGTCTAAGCTAAGTCAAGATATCAAGCAGAAGCATAGACAGATCAATTCTATTGAAACTATTGAAACTTCGGTTTCTTCCCTCTGCAGCCACCATCACTCCTTTCCCCGGTGACGGAGAAACAGATCAATACTATTGGAACTTCGGCTTCTTCCCTCCGCAGCCACCATCACTCCTTTCCCCGGTGACGGAGAGGCTGACGTACTTTCTGCCTTGCACGAATCCTTCAGTAGGTTGATGGCTCCGAGCACCGTTCGTTAGGACTCACGAGTTCCCAC	ATGAAGTCTCCGGTGCGCCTCCCCTTGGTTTGCTTCTTCTTCTTCCTCCGTTGCTTCCTCGATGTACCCTGCTCGGCTCTGCCGCAAACCGAGCGCAACGCGCTCCTCAAACTTCGCGCCTCGCTCGCCGTGCGCGCCAAAGACTGGAGCCTTCAAGCCGATCCCTGCTCCTCCTGGACCGGCGTCGTCTGCCGGTCCAATCGGGTCGAAGAGCTTAACTTGACTGGCCTCCGACCGAACCGGTTCGCCCGCGCCGGCGTCGTCTACCCCCGCCTCGCTCCCGATGCCGTCCTCAACCTCACCCACCTCACCTCCCTCGACGCCTCCGGCTTCCCGCTCCCCGGTCCCATCCCCGATGACCTCGGCAACGTCTCCTCGCTCTCCGTTCTCTCCCTCGCA…	TCTCATCCTGCTTTCAGTTTCATTCCTAATTCACTGACTGATGATCTGCATGAAGAAACATCACAACTCTTCTTGTGTTGACTTCTGCTGGCATTATTGTCTTGAGAATTCATATCTCAAATACATCTTTCGACAATATCATAAGCTCAATCACTCCATGTTTTGGCTGCAGAGATATTGAAGCCAGCAGCATTCTTCTTGATGATAAATACGAAGTGCGGCTCGGAAGCCTCAATGAAGTTTGTGTTCAACAGATCGATGTCCGCCAGAATGTCTTGACTAGGATCTTCAGATCGGCACAGTAAGTTCTGAACACCAGTCTCGATTATTGCTCCTCAAATAGAGATTAATGTTCCTACTCCCAAGAGTAACCAAAGGTAATAATGGTTATTTTGAAGT…	Y	Y
CUFF.11784.1	chr2	18521485	18522645	1161	4.6406	236	probable calcium-binding protein cml17-like	268	975	+	CML11_ORYSJ	MAKERPFYFGTYETREEMDSGPGIVEGCGGDGLGELLEADAPVAVGVGLLDHAGKLGGGEGVAELGHGVDELCGGDVPVAVAVEHLEQPEELLLGVGGLGRHELRGDEDHELGELDEAVSVGVGPLDEGIQLVGARLEAQGAEEGAQLELGEAAVVVSVEGAEDLPELCQLLVVQPHRILAGAAVTAAAHLSLLFFSSRSSRSIMIDDRVNPKQIGSMCRQDRIFGEDLLPRSDL*	CACTCTCTAAAAGAAAAGGAAAAAAAAGGCTTTTTTATACACAGAAAACATGGTTTTCTGACATGAAAGAAACAATAATTTAGCAAGATCTTATGCACAGAAAACTGGGTTTGTGAATCCCCATGTACATGAGCCAAAACAAACATGTCATCACCTCCGTCCTCACTGGTTTCATCCAGTATCCATTCATATCACACTCGGGTGAACTATGTTTGTGTGCATAAATAGAGGAGAGGCAGAAGAACGACCAAAGGATGAGGATGGAAAATGGCGAAGGAGAGACCTTTTTATTTCGGTACCTACGAAACAAGGGAGGAAATGGACTCAGGACCAGGAATTGTCGAAGGCTGCGGAGGAGATGGCCTGGGAGAACTCTTGGAAGCTGATGCGCCCGTCGCC…	CACTCTCTAAAAGAAAAGGAAAAAAAAGGCTTTTTTATACACAGAAAACATGGTTTTCTGACATGAAAGAAACAATAATTTAGCAAGATCTTATGCACAGAAAACTGGGTTTGTGAATCCCCATGTACATGAGCCAAAACAAACATGTCATCACCTCCGTCCTCACTGGTTTCATCCAGTATCCATTCATATCACACTCGGGTGAACTATGTTTGTGTGCATAAATAGAGGAGAGGCAGAAGAACGACCAAAGGATGAGGATGGAAA	ATGGCGAAGGAGAGACCTTTTTATTTCGGTACCTACGAAACAAGGGAGGAAATGGACTCAGGACCAGGAATTGTCGAAGGCTGCGGAGGAGATGGCCTGGGAGAACTCTTGGAAGCTGATGCGCCCGTCGCCGTCGGTGTCGGCCTCCTTGATCATGCCGGTAAGCTCGGTGGCGGTGAGGGCGTGGCCGAGCTTGGCCATGGAGTGGACGAGCTCTGCGGCGGTGATGTACCCGTCGCCGTCGCGGTCGAACATCTTGAACAGCCGGAGGAGTTGCTCCTCGGTGTAGGGGGACTTGGCCGCCACGAGCTCCGGGGAGACGAGGACCACGAACTCGGAGAACTCGACGAGGCCGTTAGCGTTGGTGTCGGCCCTCTGGATGAGGGCATCCAGTTGGTC…	GGCTGGATAAGGATCAAAGGATGGAAATCTAGTCGGCCAATATAGCCTGATTTTTCACCGGATCGGATCGGCGGCATCTCAGTGCTTCGAGGCGTGGCCGACCGATCTCGTTGGATCTGCCGCCGGCGTCGGGGGAGCAGACGAGAGAAATTAAATGTACGGAAGGGAGGGGAAGAATCAAATGGG	N	Y
CUFF.11849.1	chr2	18946469	18947443	975	64.6223	108	pinus taeda anonymous locus cl3702contig1_01 genomic sequence	253	576	-		MTRESTGSEGGRFGILLVVEDGLCEHERAVVGLLEVVAVVLGGAEVDAGAALKGGEEGGYHARSYPHRHPFQLPVGRHHALGVILRRHLSLPLPDLTTPGFVSCFGS*	GGGAAAACATACGATTTGTTTCAGCTCAATCTCGATCCAAAACATTTGGATCGACATCTTTCTAAAATCTAATACCGGGAAGTAGTAGTATTTAGACAAGCTCTACGTGCATATGCAACAAGAATCACAAGAAAACAAAACCTGGCCATGACAAGATGAGCAATACAGCATAGAGGCACCGTATCACGACAAGGAAACACAATATTTTCACGATTGTCACTTCCAAAGATCAGGTTTCTAAGGCAAACTCAGATCTACACAGGTAGGAAAGAAACGCATGGATCAACACATGAAGAGTTAAAAAGAGGAAATACCACGACACGAGAGAGAAACAAGAAACATATCGAGATCGACGATGCCACGAACCGAACGATTTCAAGGATTTAGGGTTCCACGGTG…	GGGAAAACATACGATTTGTTTCAGCTCAATCTCGATCCAAAACATTTGGATCGACATCTTTCTAAAATCTAATACCGGGAAGTAGTAGTATTTAGACAAGCTCTACGTGCATATGCAACAAGAATCACAAGAAAACAAAACCTGGCCATGACAAGATGAGCAATACAGCATAGAGGCACCGTATCACGACAAGGAAACACAATATTTTCACGATTGTCACTTCCAAAGATCAGGTTTCTAAGGCAAACTCAGATCTACACAGGTAGGAAAGAAACGCATGGATCAACACATGAAGAGTTAAAAAGAGGAAATACCACGACACGAGAGAGAAACAAGAAACATATCGAGATCGACGATGCCACGAACCGAACGATTTCAAGGATTTAGGGTTCCACGGTG	ATGACGAGGGAGTCGACTGGATCAGAGGGAGGAAGGTTTGGGATTCTCCTCGTCGTGGAGGACGGGCTTTGTGAGCATGAGCGGGCGGTCGTTGGCCTCCTCGAGGTCGTCGCCGTCGTCCTCGGTGGTGCTGAGGTTGATGCAGGAGCAGCGCTCAAGGGAGGCGAAGAAGGCGGATACCACGCTCGCTCCTACCCACATCGCCACCCCTTCCAGCTTCCCGTAGGTCGACACCATGCTCTGGGAGTCATCCTCCGTCGCCATCTGAGCCTCCCGCTCCCGGATCTCACGACGCCGGGTTTCGTCTCGTGCTTCGGTTCGTGA	CGTGTAAGGAGCAATCGGAAGAGAAGCCAAAAAGAAAGCCTCGAGTCAGAGAAAAGAGGCGGACACTACAAGAAAAGGGCAGCCGAAACGTAGTTGTGGGTTGCCATAAAGCTCCTATTTTAATATCAATGTTGTAATTATTAACGTCATTATAACTCTTATTACTATTATCAGAATCGTTATACTTTAGCCTGAAGACAGAGTTCAAAGAAGACAAACTGGTGTTCTACGCATCGTCCAAGTGGCTTCTTG	N	Y
CUFF.11895.1	chr2	19214298	19219091	1122	15.1969	254	pinus taeda anonymous locus 2_123_01 genomic sequence	62	823	+		MAKEFSVPPVVFPSSAGNPNVPHQRRAPGTAPQPFQPPRPSNPGPANPPLPFMSFDIGSAPASSSFSAPVFSSASVPGSFEDEPPLLEELGINTRQIWRKTVSILNPFRVSPSLHEDADLSGPFLFLMAFGLFQLLAGKFHFGIILGWVTVATLFLYVVFNMLAGRNGNLDLYLCLSLIGYCMLPMVIFSALSLLVPHDGVVIFLLAAVFVLWSTRVCTGFLVELASCGDEHRGLIAYACWLVYMLFSLLIIF*	CACAACCCAACTCGCCGTGCTTACCGAGTCCTGACTCAGCATCTCGACTCGGATCGCCGTGATGGCCAAGGAGTTCTCCGTTCCGCCGGTGGTCTTCCCCTCGTCGGCCGGGAATCCCAACGTCCCCCACCAGCGTCGCGCGCCGGGGACGGCCCCGCAGCCCTTCCAGCCGCCTCGCCCCTCGAACCCCGGCCCCGCCAACCCTCCCCTCCCCTTCATGTCCTTCGACATCGGATCCGCCCCGGCCTCCTCCTCCTTCTCCGCCCCCGTCTTCTCCTCTGCCTCCGTCCCCGGCTCCTTCGAGGACGAGCCGCCCCTCCTCGAGGAGCTCGGCATCAACACCCGCCAGATCTGGCGCAAGACCGTCTCGATCCTGAACCCCTTTCGCGTGAGCCCTAG…	CACAACCCAACTCGCCGTGCTTACCGAGTCCTGACTCAGCATCTCGACTCGGATCGCCGTG	ATGGCCAAGGAGTTCTCCGTTCCGCCGGTGGTCTTCCCCTCGTCGGCCGGGAATCCCAACGTCCCCCACCAGCGTCGCGCGCCGGGGACGGCCCCGCAGCCCTTCCAGCCGCCTCGCCCCTCGAACCCCGGCCCCGCCAACCCTCCCCTCCCCTTCATGTCCTTCGACATCGGATCCGCCCCGGCCTCCTCCTCCTTCTCCGCCCCCGTCTTCTCCTCTGCCTCCGTCCCCGGCTCCTTCGAGGACGAGCCGCCCCTCCTCGAGGAGCTCGGCATCAACACCCGCCAGATCTGGCGCAAGACCGTCTCGATCCTGAACCCCTTTCGCGTGAGCCCTAGTCTCCACGAGGACGCCGACCTCTCCGGACCCTTCCTCTTCCTCATGGCATTCGGGCTCTTC…	TTCTTGAATCTGAGCTCAAGAAATGACACTTTCAAAGATCATTTGCAGCAATTACCATGATAAGTGGTGGAAGAGTGGCAGATTCCATGTACAAAGGTGCGCATACCGGATGAATACGTAACGTTGTGGCTCTATGTGCCAGGACTTAAGAGGATTCCTCATGTTGAATTGCAAATACATGTCAAGCACGTCTTTTGGAGTTTATGTCCTATAACCATTTGTTGAGTTGACCACTAGATAGTCAATTCATTAGTGAGGGGCAGGACTTGTTATCTTAATCTTGTATTTGTTGTGGAAGG	Y	Y
CUFF.11949.1	chr2	19518477	19519747	909	1.5684	202	PREDICTED: uncharacterized protein LOC100834893 [Brachypodium distachyon]	83	688	+		MVVKKVMSFSPWAPTAPTKAKRRRKCKVTVKVVGLEGLLPLPGVAAVEVGWRRPPKVGALSYLVGRKRPARSVSSRRPVEDGWAVRWDDDDESSRFETVCRLCDPNSVSGPAHDVSFSVLYGSGEEEGSKTNKLERIGTTNASLAEWAKESQSHKESGGAEKGFNQQLPITLRKEGSTSYGVLHVKNPFFLPSSLLLFKES*	CCACCATTAAAGACAGGTTGGTCGCTCAAGAAAGGAGGAGAGGAGAGAAGGAAGGAAGGTAGAGAGGGGGGCCCGAGGAGAGATGGTGGTCAAGAAGGTGATGAGCTTCTCCCCTTGGGCACCTACGGCGCCGACGAAGGCGAAGAGGAGGAGGAAGTGCAAGGTCACCGTGAAGGTGGTGGGTCTCGAGGGGCTCCTGCCGCTACCGGGGGTGGCGGCGGTCGAGGTCGGCTGGCGGCGGCCGCCCAAAGTCGGGGCGCTTTCGTATCTCGTGGGAAGGAAGAGGCCGGCCCGAAGCGTGTCTTCCCGTAGGCCGGTGGAGGATGGCTGGGCGGTCCGGTGGGACGACGATGACGAGTCGAGCCGGTTCGAGACCGTGTGTCGGCTTTGTGACCCGAA…	CCACCATTAAAGACAGGTTGGTCGCTCAAGAAAGGAGGAGAGGAGAGAAGGAAGGAAGGTAGAGAGGGGGGCCCGAGGAGAG	ATGGTGGTCAAGAAGGTGATGAGCTTCTCCCCTTGGGCACCTACGGCGCCGACGAAGGCGAAGAGGAGGAGGAAGTGCAAGGTCACCGTGAAGGTGGTGGGTCTCGAGGGGCTCCTGCCGCTACCGGGGGTGGCGGCGGTCGAGGTCGGCTGGCGGCGGCCGCCCAAAGTCGGGGCGCTTTCGTATCTCGTGGGAAGGAAGAGGCCGGCCCGAAGCGTGTCTTCCCGTAGGCCGGTGGAGGATGGCTGGGCGGTCCGGTGGGACGACGATGACGAGTCGAGCCGGTTCGAGACCGTGTGTCGGCTTTGTGACCCGAATTCGGTCTCGGGTCCTGCCCATGATGTTTCCTTTTCCGTCCTATACGGATCTGGTGAAGAGGAAGGAAGCAAGACGAACAAA…	TAATGGCTTGTGCTTGTTGTTTAGTGTGCCATTCAAAAAGAGAATAATGTTTTTTACTTTGGCCAAAGCTTCATGACATGGTAACTTCAACAATGCAAGTGCCTCATCTTCTTATCTATGAATATGTCTGGATAATGCTGCATGACATTGATTGAGTGTACACAGTGTAGAAATACATGTGCATCAATTTCAGTGTCTGAAGCCACACATTTATTAGGGGA	Y	Y
CUFF.12007.1	chr2	19939952	19940758	807	12.6716	122	protein	162	527	-		MLSRVGFHPLALPLSLPSSLAISSNTSSSLCSPFSFKRSTSHSSSFFVSKILTLQLPSFSEIPSPSCFPGSMSSSSSSSSSWLGADLSVQLPMTLRHQESQLRNLLPWLLETTRGSLNVTN*	TTTCCAGATGTAATTAATGATGAGAAAACCATCACTCTCCACATTTGAGAAGCTCAGTTCAGTGACACTCAGATTGCAGGAACAGAAGACAGGATTATTTACAGGCACTCCACAGTAGTTTCATGGAGTCATTGAGGAACTTGTAATGTACTTAGGTCTCTAAATCATATGCATAATTTGGGGGCTAACAGGAGAAATACCATAACATGCACAAACACACACACAAAACATCAGTTGATGACTGAGTGCTTAAGGTGTCTGCACCTCTGAGCTTTCCACTATGCTCTCTAGAGTAGGCTTCCACCCTTTAGCTTTACCTCTCTCTCTCCCCAGCTCTCTGGCCATCTCCTCCAACACATCTTCCAGCCTCTGCTCCCCTTTCTCCTTCAAACGGAGCAC…	TTTCCAGATGTAATTAATGATGAGAAAACCATCACTCTCCACATTTGAGAAGCTCAGTTCAGTGACACTCAGATTGCAGGAACAGAAGACAGGATTATTTACAGGCACTCCACAGTAGTTTCATGGAGTCATTGAGGAACTTGTAATGTACTTAGGTCTCTAAATCATATGCATAATTTGGGGGCTAACAGGAGAAATACCATAACATGCACAAACACACACACAAAACATCAGTTGATGACTGAGTGCTTAAGGTGTCTGCACCTCTGAGCTTTCCACT	ATGCTCTCTAGAGTAGGCTTCCACCCTTTAGCTTTACCTCTCTCTCTCCCCAGCTCTCTGGCCATCTCCTCCAACACATCTTCCAGCCTCTGCTCCCCTTTCTCCTTCAAACGGAGCACCAGCCATTCCAGCTCCTTCTTTGTCAGCAAGATCTTAACCCTGCAGTTGCCTTCCTTCTCAGAAATTCCATCACCATCTTGCTTTCCTGGCTCCATGTCTTCTTCTTCTTCTTCTTCTTCTTCTTGGCTCGGAGCAGATCTCTCCGTGCAGTTGCCCATGACTCTCCGGCACCAAGAGTCACAGCTCCGTAATCTTCTGCCGTGGCTGCTGGAGACCACAAGGGGCAGCTTAAATGTGACAAACTAG	GGGGTGCAGGAACTTTATCTCACTGGCAACACCAGGGAGTGATGCCAAGGATTCAACAAGGCATGAGAGGGTGTCAGAGCTGAAGGTTAAGCAGCACATGATGGTGGGTCCTAAAGCCCAACACACAGTAGTCGGAGCAATTTGACTGCACATTCTCAGGG	N	Y
CUFF.12072.1	chr2	20303854	20305279	1426	2.79756	382	at1g18740 f6a14_15	177	1322	+		MHATGLYSSSLSRDQVRVMDAGASKQQEMLLLDFQRCVADLCVDLSDAAAPGAHDFLSLSWVRRLLDAFLMCHAEFRALLQESRTLVVRSPLDRLVADFSDRAVKALDICNAARDGIDQIRRWRTHLEIVVAALGPDAGTSRHGISEGQLRRARKALADLADLMLDDQDAGAALTRRHRSFGRSGSSFSLPKSGRHLSSLRSLSWSASRPWSASRLLQAIGSNVAAPRSHEVVATAGFAVPVYTMSAVLFLTMRALVAAIPCQDRGLQAHFSVPRTFAWGVPMTSLHERMMEESRKDRKSRAGLLKEIQQIERCTNRLTEQIESIRLPMSAEEEKGLRQRVEELAQVCEALKEGLDPLERQVREVFLRIVRSRTAGLDCLS*	CGCGTTGCTTTCGGATTCGGGCAAAAGGACTCCGAAAGCAAGGACGCGGACGCCTGTGGTGATCCCCTCGAGCCAATACATCCCCCTCTCCGTGAATAAAAGGCGCCCTCCTCCGTTCATCGCATCGGGAGGGGGCTCCAAGCGAGGATGAATCGAACTGTTTGACTGAAGCAAGGATGCACGCGACGGGCTTATACTCCTCTTCCCTCAGCCGCGACCAGGTTCGCGTCATGGACGCCGGCGCTAGCAAGCAGCAGGAGATGTTGCTGCTCGACTTCCAGCGTTGCGTCGCCGACCTCTGCGTCGACCTCTCCGACGCGGCCGCGCCCGGCGCCCACGACTTCCTCTCCCTCTCATGGGTCCGCAGGCTCCTCGACGCCTTCCTCATGTGCCACGCGG…	CGCGTTGCTTTCGGATTCGGGCAAAAGGACTCCGAAAGCAAGGACGCGGACGCCTGTGGTGATCCCCTCGAGCCAATACATCCCCCTCTCCGTGAATAAAAGGCGCCCTCCTCCGTTCATCGCATCGGGAGGGGGCTCCAAGCGAGGATGAATCGAACTGTTTGACTGAAGCAAGG	ATGCACGCGACGGGCTTATACTCCTCTTCCCTCAGCCGCGACCAGGTTCGCGTCATGGACGCCGGCGCTAGCAAGCAGCAGGAGATGTTGCTGCTCGACTTCCAGCGTTGCGTCGCCGACCTCTGCGTCGACCTCTCCGACGCGGCCGCGCCCGGCGCCCACGACTTCCTCTCCCTCTCATGGGTCCGCAGGCTCCTCGACGCCTTCCTCATGTGCCACGCGGAGTTCCGGGCTCTTCTCCAGGAAAGCCGCACGCTCGTCGTAAGATCGCCACTCGACCGTCTCGTCGCCGACTTCTCCGACCGCGCCGTCAAGGCCCTCGACATATGCAACGCCGCCCGCGACGGTATTGATCAGATCCGCCGCTGGCGAACCCATCTCGAGATCGTGGTCGCAGCG…	GCCGCCCAATGAACGAGCAAATAAGCCTGTCTTTTCTTTCTTTCTTTCTTTCTTCTGTTACTGGTGATCCTACAAGGCCGGAGAGTGATGCCTGGGCCCTTTTT	N	Y
CUFF.12078.1	chr2	20323988	20324866	879	16.3744	71	peroxidase 12	36	248	+	PER12_ARATH	MIGAPIPLQLDRIQTHYDSLSKVRQTTKQMSHKLDAHESTATSVLIALPLSPPFKQTPSMQTHTHTHVLS*	CTCGTCACATCAAGTCCGTGTGAGCTTATGGAGACATGATTGGAGCCCCCATACCACTACAGTTGGACAGAATACAAACACACTACGATTCCCTATCCAAAGTGCGTCAAACCACAAAGCAGATGAGCCACAAACTGGATGCCCATGAAAGCACCGCCACAAGCGTCCTTATTGCCCTTCCCCTCTCTCCGCCATTTAAGCAAACACCTTCTATGCAAACACACACACACACACACGTATTATCCTAGAACACCTTGCCGTCGTGGCCGTCGCCATCGACCGCATACCACGAGAGGTTCGAGTTCAGCGCCGAGCAGTTCCGGCGGATCTCGCCTTGGCTGCCGGTGAGCACGCTGAGCTGGCCCATCTTGGTCATGGAGTACACGAAGTTCTCGAAGA…	CTCGTCACATCAAGTCCGTGTGAGCTTATGGAGAC	ATGATTGGAGCCCCCATACCACTACAGTTGGACAGAATACAAACACACTACGATTCCCTATCCAAAGTGCGTCAAACCACAAAGCAGATGAGCCACAAACTGGATGCCCATGAAAGCACCGCCACAAGCGTCCTTATTGCCCTTCCCCTCTCTCCGCCATTTAAGCAAACACCTTCTATGCAAACACACACACACACACACGTATTATCCTAG	AACACCTTGCCGTCGTGGCCGTCGCCATCGACCGCATACCACGAGAGGTTCGAGTTCAGCGCCGAGCAGTTCCGGCGGATCTCGCCTTGGCTGCCGGTGAGCACGCTGAGCTGGCCCATCTTGGTCATGGAGTACACGAAGTTCTCGAAGAACAAGTGCTGGCAGAGGGCGAAGATGATGACGAAGGGCTTCGTCCGGAAGTCTTCGTAGAGGCCCTGGTCCGAGGTGAACAGGCCCTCCCGGTGGAGGAGGTCGACGTAGTACTTGTTGTCGAAGGTGTTGGGCGTGCGGATGTCGATGACGGTGGTGCTGCTGATGTTGATGACGGGGCAGGTGAGGTAGAGGTTTTCGGCGAAGATCGGGTCCAGGGTGGAGTCCTGGGTGGGGAAGAGACGGTTC…	N	Y
CUFF.12109.1	chr2	20540713	20544795	3379	13.8406	811	protein far1-related sequence 6-like	116	2548	+	FRS6_ARATH	MEGHGSRSKKPRRQPFSLNSQDVMGDVGLEGLDGMEDDELDDGNAGAEVDDRVPEVGMVFKNHQEVSRFYKRYARRVGFGIAIRRSAFTEDGHCLYLELMCCKGGRNRPEAKYRKRNSAKTNCPARIKVKLWGDGMLHLVVANIDHNHPVSPSMARFLSCYRQLSGAAKKRAERNKDGETVQPRLPPRMPIERLSALEELLFSESEHRSFVERGRLKLGEGDAEALRLFFTRMQAKNTNFFNVIDLDEEGCVRNVFWADARSRAAYQYYNDVVVLDTTYVINKYDLPLATFVGVNHHGQLVLLGCCLLSDETMETYVWLFKAWIACMYGEFPKALITDQSKSIQSAVAQVLPEVRHRICLSQIMKKVPEKLGGLAEYRAINKAMQKAVYDSLTAEEFED…	CGCCCCCTAATTTGCCCCCTCTCCCGAAAAGAAACCCTAAGGATCGACCCCGCCTCGCCGGAGATCCGCGGCAGGGCCACAGTCTCCGATCCCCAAGCAAGCGAAGGAGGAGGTGATGGAAGGACACGGCTCCCGGTCGAAGAAACCTAGAAGGCAGCCCTTCTCTCTCAACTCCCAGGATGTGATGGGAGACGTGGGTTTGGAAGGGCTCGACGGAATGGAGGATGATGAGTTGGATGATGGTAATGCCGGGGCTGAAGTCGATGACAGAGTACCTGAGGTGGGCATGGTGTTTAAGAATCATCAAGAGGTTTCCAGATTCTACAAGAGGTATGCTCGCCGGGTTGGGTTTGGCATTGCGATAAGAAGATCTGCCTTCACTGAAGACGGCCACTGCCT…	CGCCCCCTAATTTGCCCCCTCTCCCGAAAAGAAACCCTAAGGATCGACCCCGCCTCGCCGGAGATCCGCGGCAGGGCCACAGTCTCCGATCCCCAAGCAAGCGAAGGAGGAGGTG	ATGGAAGGACACGGCTCCCGGTCGAAGAAACCTAGAAGGCAGCCCTTCTCTCTCAACTCCCAGGATGTGATGGGAGACGTGGGTTTGGAAGGGCTCGACGGAATGGAGGATGATGAGTTGGATGATGGTAATGCCGGGGCTGAAGTCGATGACAGAGTACCTGAGGTGGGCATGGTGTTTAAGAATCATCAAGAGGTTTCCAGATTCTACAAGAGGTATGCTCGCCGGGTTGGGTTTGGCATTGCGATAAGAAGATCTGCCTTCACTGAAGACGGCCACTGCCTGTACCTAGAGCTGATGTGCTGCAAGGGAGGTCGGAATCGACCTGAGGCCAAGTACCGGAAAAGGAACTCAGCAAAGACGAATTGTCCAGCTAGAATCAAGGTGAAGCTGTGGGGA…	ATGGGAACCAAACAACAATGAGACCAGGCATAGTATACATGTTCCCGGGTGGGTTTGACCCTCAGACTTTTGGAAACGGGCCTATGATGCCATGGATCTATCAGCCAATGCTCCAGGTTAATTTAGTTGCTTTGTAGTTGCTTGCATGGAATATTTCTTACTGTATTTCTTTCTAATGAGATAATCTGAGAACATGTAGGCTACTCAGAACCCAAAGGATTCGCCTGCTCCGACAGTTGTCCCACCAAAGAGACGAAAGATGTATCGTGGCCACAAGTCTTTGCAAGCAACTCAAGAACCAAAAGAAACTTCTGGTGCAACTGGTTAATGGAAAGTGCATGAAGTTGTAGAATATAGCCCTAGTTTTAGCACATTTGTATGTTAGGTCTGTAAAAAGCA…	Y	Y
CUFF.12112.1	chr2	20550794	20552055	1262	3.00157	167	PREDICTED: uncharacterized protein LOC100266921 [Vitis vinifera]	124	624	-		MSTIAVGPGVTAVLGASSPSNVVCASTFIKLATYKIPATLKFGLAQLQKAATIGLGKLLGSTNLLTHGLADTGAKASTSKFTASAKKTFAITHSLTALTERSSFLAMRASFVDIMRKKSVQSTKFSPLSCGMVACTVLLAYGNEVECAAESLPWLHLWVVGFRACT*	CGTGGCGTAATTTCTTGTTGTGAGGCAGTGATCCAGTCATAGATGATTGAGTTACTTCAGCCATCTACTCAAGTTCTAAATTACTGCCTTGATGATGCACTTCAGTCGTAGATGATTGAGACTGAGTCAGTGATTCCACTTCTTGAGCTAATGGTCTTATAAGAAGGTCAATCTGACTGATTTGAGGGGAATCTGGAAAAGATCACAGATTTTAATTACAAATTGCCCCATTTTGCAAAATCTTTTCTACTCTTTATTGGCAGATCTACATGACCTATTCATTGGCCTTCCGTCTTTTAGAGAAACTATGGTTTCTGTACAGGAAGTGCTTGCTGATATCAATGACGGAGAGCCAGTGTAAACAATGCTGCATGCTGTCCTATGGAAAGAATCGAGAAA…	CGTGGCGTAATTTCTTGTTGTGAGGCAGTGATCCAGTCATAGATGATTGAGTTACTTCAGCCATCTACTCAAGTTCTAAATTACTGCCTTGATGATGCACTTCAGTCGTAGATGATTGAGACTGAGTCAGTGATTCCACTTCTTGAGCTAATGGTCTTATAAGAAGGTCAATCTGACTGATTTGAGGGGAATCTGGAAAAGATCACAGATTTTAATTACAAATTGCCCCATTTTGCAAAATCTTTTCTACTCTTTATTGGCAGATCTACATGACCTATTCATTGGCCTTCCGTCTTTTAGAGAAACTATGGTTTCTGTACAGGAAGTGCTTGCTGATATCAATGACGGAGAGCCAGTGTAAACAATGCTGCATGCTGTCCTATGGAAAGAATCGAGAAA…	ATGTCTACCATAGCTGTTGGTCCAGGAGTCACAGCAGTTCTTGGTGCATCATCACCATCAAATGTTGTTTGTGCATCTACATTTATCAAGCTTGCAACATATAAGATTCCTGCTACTTTAAAGTTTGGCTTAGCTCAGCTGCAAAAGGCAGCTACTATCGGACTTGGTAAGCTCCTTGGCTCAACAAATTTACTCACACATGGGCTCGCAGACACTGGAGCCAAGGCGTCCACCTCAAAGTTCACAGCATCAGCTAAGAAAACTTTCGCCATTACCCACTCTCTGACAGCATTAACTGAGAGATCAAGCTTTTTGGCCATGAGGGCATCATTTGTTGATATTATGAGAAAGAAGAGTGTCCAATCAACAAAGTTTTCACCATTGTCTTGCGGCATGGTT…	ATACATGAAGCTTTACAGTCTCTGATGTACAATTTTTTTGAAGAAAATGAGGGCACAATGAAGAAGGTTAAAGATATCCATTTATGATTGGTTTATGTTTAATCAATGGCCACAAAAGAAGAC	N	Y
CUFF.1215.1	chr1	7859054	7859915	862	34.4106	148	Conserved hypothetical protein [Musa balbisiana]	165	608	+		MILRTHCIIFTRKKRMERCCLGREKRYRNYKISGRTRSAGTNFLASRAWQRDEDRGEVAGDGVVTLGWRPELPLRRPGFPRGRWERRLAHGLFRLWCNALRLSVVGGLGHLFFGRLGVDPGGPDRREGWRFLGVELQPHSSMSTMKK*	GTGCTGATCTTTTGTTTCCAAAGTGCTTCTCTTGAGATAATGTTGATTCTGAAAGAAACCCATGATTGAAATGCGAACAGCTAAATCCCTTATTTGGATAAAATGGACAACAACTATACATCGCTCGACAAGCCACGTATAATAACGATATATATGTCGTCACCATGATTTTAAGGACACACTGTATTATTTTCACAAGGAAGAAAAGGATGGAAAGATGTTGTCTTGGTCGTGAGAAGAGATATAGAAATTACAAGATCTCTGGGAGGACTCGATCAGCCGGCACGAATTTTCTTGCGTCCAGGGCATGGCAGCGGGATGAAGACCGAGGCGAGGTCGCTGGGGACGGGGTAGTAACCCTTGGGTGGAGGCCCGAGCTTCCTCTTCGCCGGCCGGGGT…	GTGCTGATCTTTTGTTTCCAAAGTGCTTCTCTTGAGATAATGTTGATTCTGAAAGAAACCCATGATTGAAATGCGAACAGCTAAATCCCTTATTTGGATAAAATGGACAACAACTATACATCGCTCGACAAGCCACGTATAATAACGATATATATGTCGTCACC	ATGATTTTAAGGACACACTGTATTATTTTCACAAGGAAGAAAAGGATGGAAAGATGTTGTCTTGGTCGTGAGAAGAGATATAGAAATTACAAGATCTCTGGGAGGACTCGATCAGCCGGCACGAATTTTCTTGCGTCCAGGGCATGGCAGCGGGATGAAGACCGAGGCGAGGTCGCTGGGGACGGGGTAGTAACCCTTGGGTGGAGGCCCGAGCTTCCTCTTCGCCGGCCGGGGTTTCCTCGGGGCCGGTGGGAGCGCCGGCTGGCACACGGGCTGTTCCGACTTTGGTGTAACGCACTCCGCCTCTCCGTTGTCGGTGGACTCGGACACCTCTTCTTCGGCCGGCTTGGCGTCGATCCCGGTGGTCCGGATCGGCGCGAGGGGTGGCGATTCCTGGGC…	GCCACCAAGGGGGCTAAGGAGAAGACGAGGAGCAGGCGTGGAGGCACATGAGATGATGGTAGAGGTACAAAGGAGAGAACAGAATTATATGGTGAGATGGTGCAAAGGAGTTAAATAGTCATTGAAGCGAGCGAAGGGAAGGAGGGGCAGCGAGAGAGAGAGAGAGAGAGAGAGAGAAAGGCAAATGATTGCGAGGAATGGAGGCGTGGGGAAGGAGACGAGAGCTTCTAAAAGTACTGTGTGGAAAACGTAAG	N	Y
CUFF.12208.1	chr2	21094365	21095363	999	3.7818	278	zinc finger protein	53	886	-	ZFP6_ARATH	MSEHEARDLMSVDSFSQLPFIRPAPKPSTTTSGIRLFGIEVPHHPNVVEDDASKDNTAITSSAATTTVNGGSGSGRRFECHYCCRHFPTSQALGGHQNAHKRERQNAKRAYLQSAAMAAAQHNQAAIYAHHVHGLFNYHHCLGPPSSSAARFAIEPSSAPHYPSWHATDALNGSFGAFFHGGLGSLSQPIDGSPLPGIWRVPGVMHGGGARIGAIHGDSRMPSPMFRGDNEPRLIGVGGGVGSDGNAHGTPPASPKDQFAHQLMPSAKETVSLDLHL*	CTCNCTTTCCTAGAAACCAAAACCAATAGAGGACAGACAGAAGAAGAAGAAGAAAAAGAAGAAGAAGAAGAAGAAGAAAAGTTGGTTCAACATTCTACACAGCAGCGGCGACGATGAGCGAGCACGAGGCACGCGACTTGATGAGCGTTGACTCGTTCTCCCAGCTCCCGTTCATCCGCCCGGCCCCCAAGCCTTCCACCACCACTTCCGGCATCCGCCTGTTCGGCATCGAAGTCCCACACCACCCCAACGTCGTGGAAGACGACGCCTCCAAGGACAACACCGCCATCACGAGTAGCGCCGCTACCACCACCGTCAACGGAGGCAGCGGGAGTGGACGGAGGTTCGAGTGCCACTACTGCTGTCGCCATTTCCCGACGTCGCAAGCGCTCGGCGGGC…	CTCNCTTTCCTAGAAACCAAAACCAATAGAGGACAGACAGAAGAAGAAGAAGAAAAAGAAGAAGAAGAAGAAGAAGAAAAGTTGGTTCAACATTCTACACAGCAGCGGCGACG	ATGAGCGAGCACGAGGCACGCGACTTGATGAGCGTTGACTCGTTCTCCCAGCTCCCGTTCATCCGCCCGGCCCCCAAGCCTTCCACCACCACTTCCGGCATCCGCCTGTTCGGCATCGAAGTCCCACACCACCCCAACGTCGTGGAAGACGACGCCTCCAAGGACAACACCGCCATCACGAGTAGCGCCGCTACCACCACCGTCAACGGAGGCAGCGGGAGTGGACGGAGGTTCGAGTGCCACTACTGCTGTCGCCATTTCCCGACGTCGCAAGCGCTCGGCGGGCACCAGAACGCGCACAAGCGCGAGCGCCAGAACGCGAAGCGGGCGTATCTCCAGTCCGCAGCCATGGCCGCAGCCCAGCACAACCAGGCGGCCATCTACGCCCACCACGTCCAC…	TCGGCATTGTCGAGAGATCTTGAATGAGACTCCATACTTCTTTTGCTTCCAC	N	Y
CUFF.12282.1	chr2	21477568	21478457	890	48.6797	94	protein	238	519	+		MLLNLIQVLHLWSICLKVANFNLHNYDQKTANKTEKLVFLTTGFLSVVSIPCVIDRIHVHIQCSNYYADQFEENATRNSIMQSFILLFRANLR*	CTTCGGAATAGCTATTTAATTTCTCTAAGGAATATGTAGTGTCCTTTGTCAAGGTTTGTGCTATTTAACTTGTAATTTTGTCTTGCAGAGCTTTTCCATTTTGGTTCTGGCGCTGGCTTAGAGAATTAGTCACCGCAATCGGTCAGCATTTTCATAGATAGAGATTTGGCAGCCCTAACTTCTCCAATTAGAACTGCACATCTAGTAAGTGAATAAAATTTTCTCTTTTGAATCTATATGCTTTTGAATCTTATACAAGTTCTCCATCTTTGGTCAATTTGTCTTAAAGTAGCCAACTTCAACTTGCATAACTATGACCAGAAAACAGCCAACAAAACTGAAAAGCTCGTGTTTTTGACAACAGGCTTTCTATCTGTGGTCTCCATCCCCTGTGTAATA…	CTTCGGAATAGCTATTTAATTTCTCTAAGGAATATGTAGTGTCCTTTGTCAAGGTTTGTGCTATTTAACTTGTAATTTTGTCTTGCAGAGCTTTTCCATTTTGGTTCTGGCGCTGGCTTAGAGAATTAGTCACCGCAATCGGTCAGCATTTTCATAGATAGAGATTTGGCAGCCCTAACTTCTCCAATTAGAACTGCACATCTAGTAAGTGAATAAAATTTTCTCTTTTGAATCTAT	ATGCTTTTGAATCTTATACAAGTTCTCCATCTTTGGTCAATTTGTCTTAAAGTAGCCAACTTCAACTTGCATAACTATGACCAGAAAACAGCCAACAAAACTGAAAAGCTCGTGTTTTTGACAACAGGCTTTCTATCTGTGGTCTCCATCCCCTGTGTAATAGACCGCATTCATGTTCACATACAATGTAGTAACTATTATGCAGATCAATTTGAGGAAAACGCAACAAGAAATAGTATCATGCAGTCTTTTATACTGTTATTTCGTGCCAACCTACGATGA	TATAGCCATCTGACATAAGGACACAGTTACATAACGATATGATCGCATGCATAAGATGCAGTTACATATGATTGCGTGCATAGAACTCGTAGTGAATAGTTTTTTTTTTTCCCCTTATTTTACTGCTACTATGCAGTAATTTTCATGCCCATATTTTTTTGGGCAAAGATTATGAGGTTTTCAATCTCACCATCATCAATGTAGCCATTCCGATTTGTGTCAGCTTGTCGGAGTCCACGACCACTCTTCCAGGTTGTAAACCATCCTCCTCTGCTGCGGATGGCCTCCCGAAGCTCAGCTTTGCTGATGCGTCCATCCTTGTTGGCGTCGAAATTCTTCAGCCATGTTTTGAAGTCCTCCATGGATATTTC	N	Y
CUFF.12330.1	chr2	21764104	21764728	625	3.15607	118	cysteine	18	371	-	CYSEP_VIGMU	MLSDHAASIAGFEYVPVNDEKALMAAVANQPVSVSIEAKGTDFQLYTGGIFSGPCGTDLDHAVTAVGYGTWQGTNYWIVKNSWGRLWGEKGYVLMRKDDAAKEGLCGIAMAAYFPTA*	TCGATGCATGAACACGAATCGTAGGATCTTGCTGGGCGTTCTCCACGGTATCAACAATAGAAGGGATCACCAAGATCAAGACAGATAAGCTGATCTCTCTGTCGGAGCAAGCACTCGTTGACTGCGACTTCTCCAATGGTGCGTGCGATGGGGGTTGGCAGGACAAAGCATTCGCCTTCGTCACCTCAACCGGCGGCATCACCACCGAGGCCAACTATCCATACCTAGGATATCAAGGTATCTGCAACATCACGATGCTTTCAGACCACGCAGCTTCCATCGCCGGCTTCGAGTACGTACCGGTGAACGACGAGAAGGCGCTGATGGCGGCGGTGGCCAACCAACCTGTGTCGGTGAGCATCGAAGCCAAAGGGACCGACTTCCAGTTATACACAGGAG…	TCGATGCATGAACACGAATCGTAGGATCTTGCTGGGCGTTCTCCACGGTATCAACAATAGAAGGGATCACCAAGATCAAGACAGATAAGCTGATCTCTCTGTCGGAGCAAGCACTCGTTGACTGCGACTTCTCCAATGGTGCGTGCGATGGGGGTTGGCAGGACAAAGCATTCGCCTTCGTCACCTCAACCGGCGGCATCACCACCGAGGCCAACTATCCATACCTAGGATATCAAGGTATCTGCAACATCACG	ATGCTTTCAGACCACGCAGCTTCCATCGCCGGCTTCGAGTACGTACCGGTGAACGACGAGAAGGCGCTGATGGCGGCGGTGGCCAACCAACCTGTGTCGGTGAGCATCGAAGCCAAAGGGACCGACTTCCAGTTATACACAGGAGGGATCTTCTCCGGGCCGTGCGGGACTGACCTTGATCACGCCGTCACTGCTGTTGGCTACGGGACGTGGCAGGGAACTAATTACTGGATAGTGAAGAACTCATGGGGCAGACTGTGGGGTGAGAAGGGGTACGTACTGATGCGGAAGGACGATGCAGCAAAAGAGGGACTTTGCGGCATCGCCATGGCCGCTTACTTTCCAACCGCGTGA	TGAAGGCTTGGTGGTGA	N	Y
CUFF.12360.1	chr2	21881203	21881923	605	5.83975	92	conserved hypothetical protein [Ricinus communis]	253	528	+		MSSISPLLHYHHLHATKDHLCPNHFVRPFSLRLWLLQCACSAHVESMEDIFWEAIHPLLAVESHRQLDDAHVDLQKSKSSAWLLEFQCPVH*	CTTTTTTTCTTTAGTACTAACATCACGAAGATCGTCAGTCACCACCTTCCTCATAATTACTATTCCACATATCAACGCTACCATCAATTGTTCTTCCACCGTGCCCATGTGAAGTGAATTTGCTGTCTGGCTGTGTCTCTGCATCACTATCCTTTCCAAGCAAATCAACATTATCCTAATTAGCAATTCCATCATGATCGTTGAGGTCAAAATCTCCTGCAGCATCTTTCCATCAGAATATGCCTGGATTCCATGTCATCAATCTCCCCTCTTCTTCACTATCATCACTTGCATGCGACAAAAGATCATCTGTGCCCAAATCACTTCGTGCGGCCTTTCTCATTAAGACTTTGGCTTCTTCAATGTGCATGTTCTGCTCATGTAGAATCTATGGAAGAC…	CTTTTTTTCTTTAGTACTAACATCACGAAGATCGTCAGTCACCACCTTCCTCATAATTACTATTCCACATATCAACGCTACCATCAATTGTTCTTCCACCGTGCCCATGTGAAGTGAATTTGCTGTCTGGCTGTGTCTCTGCATCACTATCCTTTCCAAGCAAATCAACATTATCCTAATTAGCAATTCCATCATGATCGTTGAGGTCAAAATCTCCTGCAGCATCTTTCCATCAGAATATGCCTGGATTCC	ATGTCATCAATCTCCCCTCTTCTTCACTATCATCACTTGCATGCGACAAAAGATCATCTGTGCCCAAATCACTTCGTGCGGCCTTTCTCATTAAGACTTTGGCTTCTTCAATGTGCATGTTCTGCTCATGTAGAATCTATGGAAGACATCTTCTGGGAGGCAATTCATCCCCTGCTAGCTGTAGAATCTCATCGCCAATTAGATGATGCTCATGTCGATTTACAAAAAAGCAAAAGTTCAGCTTGGTTGCTTGAATTTCAATGTCCGGTGCACTAA	ATGTATAAAACTCATACAATTATATGAGACATAAGAACCACAAAAGATAGGCAAATTAAAGGATCAACACAAAAGGT	Y	Y
CUFF.12405.1	chr3	200968	203212	1175	2.39453	99	uncharacterized protein [Arabidopsis thaliana]	770	1066	-		MQAPLFSYILEHLPLMKQLYTEFRSQAERFAGYNPSHGEEGFVAWCLVQNRYHWFHRWIFPLQEGFTKPRPAAFSGESCMSSLNHPMLRLKHVMSSRN*	ATCCACAAAAATTATTTATTTTTTATTTATCCCATACGCTCTGGGGAGGTGAACAATATATCCTGATAAAATAGAATGAATAGACAAAATACAAGTCAGGATTGACAAGATGCAAGCACCATTATTTTCTTACATCCTAGAACACCTCCCACTAATGAAGCAATTATATACAGAATTCAGATCACAGGCTGAACGATTCGCCGGTTACAACCCTAGTCATGGAGAAGAGGGTTTCGTTGCCTGGTGTCTGGTTCAGAATAGATATCACTGGTTCCACCGTTGGATCTTCCCACTCCAAGAGGGATTCACAAAGCCAAGACCTGCAGCGTTTTCGGGAGAATCTTGCATGAGCTCTTTGAATCATCCTATGTTACGTCTGAAGCATGTCATGTCCAGCCG…	ATCCACAAAAATTATTTATTTTTTATTTATCCCATACGCTCTGGGGAGGTGAACAATATATCCTGATAAAATAGAATGAATAGACAAAATACAAGTCAGGATTGACAAG	ATGCAAGCACCATTATTTTCTTACATCCTAGAACACCTCCCACTAATGAAGCAATTATATACAGAATTCAGATCACAGGCTGAACGATTCGCCGGTTACAACCCTAGTCATGGAGAAGAGGGTTTCGTTGCCTGGTGTCTGGTTCAGAATAGATATCACTGGTTCCACCGTTGGATCTTCCCACTCCAAGAGGGATTCACAAAGCCAAGACCTGCAGCGTTTTCGGGAGAATCTTGCATGAGCTCTTTGAATCATCCTATGTTACGTCTGAAGCATGTCATGTCCAGCCGTAATTGA	TTGCTTCATTTCCATTAAGTGGAATAAGACTGCTGAGAAGATCATCATTTACCGAGACAGTACAAAGAGGCATCTGTGTCATCGACCCCGGAAGTTGGTTCATTGTTGCAGACATCACATCTACTCTATTCTCGATTGTTGAGATGTTATTTCTGATGTAATGAAATAAATTAATATTCTCTTCTATCTGCAATTGACAATATGCTTAGTAAGATTAGCATCCAAGAATGACCATTAAGATATACTAAAAATGGAAAAGTAACAACCATCAAGAATTTGCCCATATACAATTTCATCATAACCACTTATTCACCATCAACAAGTATGAACCATCAAGAACTAAAGTTTATCAACAAATTGACAGCATCATAAGTTCATAATTGCTTATCATATGAAAAT…	Y	Y
CUFF.12438.1	chr3	371499	374458	2871	3.46783	509	global transcription factor group	1146	2672	-	GTE2_ARATH	MASALLASSNEPCWGEPKVYMRKNPISNPNPRPCPNLCTVDYAGDRTARFRTMEQEEAPPVATAVVSDDSSSFNRRPADLNHRRDPAAGGSGSYVTFNISAYSKTELRELKRRLVSELDQVRSLMIRIQSREIQSSTRSAGFGASGIYPGGGREVTSSAGLPPLDPWASRPSGTFSAKTNKESESDKLLAAMMKKCGQILSKLMKHKKSIWFNTPVDVIGMGLHDYFQIIKTPMDLGTVKKNLHKGLYPSPAEFASDVRLTFNNALLYNPKGHEVHKLAEQFLRHFEGLFGPAFHKYEKQEEQCRVSTEAAPSPGPLLPIPASPPVQSPAPFPVAPQEQPRQQYPNVARATLVKQPKPKAKDPNKRPMSMEEKQKLSEGLQNLPPEKMSHVLHIVRKGN…	GACCTTCGCCCCATCTCCCTTTTTCCTCCCTCCTCTCCCTGCCCCCTCCGCGGCTGCCTCCGGCCGGCCTCCCTCCGCCCCTTGGCCGCCTCCCCACCCCTCCCAGTCTCCACCTCCGATGGTCCACATCGGCCGGGAAGCACCGGAACGGAGAGAGCTCGCTGGATCGCGGCCGATCTGAGGCCGTTACCCGCCGTTGATGGCGTCGGCGCTCCTCGCCAGTAGTAATGAGCCGTGCTGGGGAGAACCAAAGGTTTATATGAGGAAGAACCCCATTTCTAACCCTAACCCTAGGCCCTGCCCTAACCTGTGCACCGTCGACTATGCCGGCGATCGCACCGCGCGATTCCGAACCATGGAGCAGGAGGAGGCGCCGCCGGTAGCCACCGCCGTTGTGTC…	GACCTTCGCCCCATCTCCCTTTTTCCTCCCTCCTCTCCCTGCCCCCTCCGCGGCTGCCTCCGGCCGGCCTCCCTCCGCCCCTTGGCCGCCTCCCCACCCCTCCCAGTCTCCACCTCCGATGGTCCACATCGGCCGGGAAGCACCGGAACGGAGAGAGCTCGCTGGATCGCGGCCGATCTGAGGCCGTTACCCGCCGTTG	ATGGCGTCGGCGCTCCTCGCCAGTAGTAATGAGCCGTGCTGGGGAGAACCAAAGGTTTATATGAGGAAGAACCCCATTTCTAACCCTAACCCTAGGCCCTGCCCTAACCTGTGCACCGTCGACTATGCCGGCGATCGCACCGCGCGATTCCGAACCATGGAGCAGGAGGAGGCGCCGCCGGTAGCCACCGCCGTTGTGTCTGACGATTCCTCTTCCTTCAACCGGAGACCCGCTGACCTCAACCACCGGAGGGATCCTGCCGCTGGTGGCAGCGGGAGCTACGTGACCTTCAACATCTCAGCCTACTCCAAGACGGAGCTGAGAGAGCTGAAGCGGCGGCTTGTCTCGGAGCTTGACCAGGTGCGGAGTCTCATGATCCGGATCCAGTCGAGGGAGATC…	TTGCAGCGAAAAAGAGCAAGAAAGGAGACACCGCCGAGGAGGATGTCGACATTGGTGACGAATTACCGATCACGAACTACCCACCGGTGGAAATCCAGAAGGACACCGGTTACGCCACCTCCTCCAGTAGCTCCGACAGCGATTCCTCTTCGTCGAGTGGTATGCCGCAGCCCCGCTTCTCCTTGGTATGCTGCAGCTGCTGCTGCTGATTTCCTTATGAGTAATCACATCTGTTCGGTGTAGGTTCCGACTCAGGGAGCTCATCAGAGGGCGATTCGGATGAGGAGGAAAATGAGGCGCGCTCACCTGCCGCCGGAGTAAGATCTCAGAGAGACTAACGACATGTCTGCATAAGCTTTTTATTTGTTGTTCTTCCTTAATTCCTCTTCAGGTGTGACC…	Y	Y
CUFF.12549.1	chr3	969624	970761	1138	9.1357	66	beta-galactosidase precursor	543	740	-		MATTQHHAPALGSKDKCISEIIDGYLSIHLSRQTSSTCSPWVRALSISLMEACVQLLQMPPLWLS*	GCTACTCTTGTTCTTTGTTTTGCAACTGCCTTACGCTTTTAATATATTTACTTGCAGAGCATTAACATCTTTTTTATGTTGTATTATTATCAGGAAATCATTACTAGTTTCCATTAGCAGTCTTTGATGCCAGATTGGTGATTGTTCTCTTTGGAGGAATTAATTTTCTCTATTTGTTGCTTGCTTGTTTCTCTTTGGATCAGCAGAAAGCAGTTGAAAGGTTGTGACAGTGTTATATACTTCATTCTAGCGGTCTGGAAGAATGAATGCTGACGGACGAAGCAGGCAACAAATCTATTTACTTCCCTCGAAGTCTATGGTGGCATCATCTAAAGTGCTGTTCTGATTACTCATGAAACAATTCCTGATTCCACTAGCAGAGTACTTGATGATCTGCAA…	GCTACTCTTGTTCTTTGTTTTGCAACTGCCTTACGCTTTTAATATATTTACTTGCAGAGCATTAACATCTTTTTTATGTTGTATTATTATCAGGAAATCATTACTAGTTTCCATTAGCAGTCTTTGATGCCAGATTGGTGATTGTTCTCTTTGGAGGAATTAATTTTCTCTATTTGTTGCTTGCTTGTTTCTCTTTGGATCAGCAGAAAGCAGTTGAAAGGTTGTGACAGTGTTATATACTTCATTCTAGCGGTCTGGAAGAATGAATGCTGACGGACGAAGCAGGCAACAAATCTATTTACTTCCCTCGAAGTCTATGGTGGCATCATCTAAAGTGCTGTTCTGATTACTCATGAAACAATTCCTGATTCCACTAGCAGAGTACTTGATGATCTGCA	ATGGCCACAACACAACATCATGCTCCTGCTCTTGGATCAAAAGATAAATGCATCTCTGAAATCATTGATGGATACCTGTCGATCCATTTGTCAAGACAAACTTCATCAACTTGTTCTCCTTGGGTAAGGGCCCTCTCCATCAGCTTAATGGAAGCATGTGTGCAGCTCCTTCAAATGCCCCCACTTTGGTTGTCTTAG	GTTGCCTAAATCAAGTGGAGAATCATAATCATAGCTGAATACTGCATGGATAGTGAATGGCTTAGGAGAAGAGAACCCGTCGTTTGATCTGGAAATCATCCACGTGAGAGACCGCCATGAACAAGCATTGTTACGAAGAGAGAAAGAATCCCAGTTACAACAACAACAATCACAACCAGTACTTGGAGACTACCATCCAAACTGTTGTCTTCAACCTCCAGCAATTCATCTGGTTCTACATGAAACCACACGTTCTTCATTTGCTTCCATCACTGTAGATTTACAACCTTGAGCTTTCTTGTGTTTGAAAGTTCTGTTCTTATGTCACAGCAAAAGTTTGGTAACCTGACAGGCACCGAAACTTCTGATTCTCTCTTTATAACATCAGTGTTTCTGGCT…	N	Y
CUFF.12578.1	chr3	1111013	1113251	2119	88.2942	331	dre-binding protein dreb1	604	1596	-	RAP24_ARATH	MAAAMDVYSSMPGSSSSDPLMEALDPFIKGAPTSCYPSSSSFASSESFCYPSSSPVSPFSPYLHQDPSFDPSLLSESSYEMPPQHLLNQKDDFLGCLSSVGFSYLFPAHIQQIRAQFQYQQQLMAAASERRNLGNADPLAARRRPMKHAGSPPSPPKPTKLFRGVRQRHWGKWVAEIRLPRNRTRLWLGTFDTAEEAALAYDRAAFELRGDAARLNFPELRRNGSHMGPPLHSSVDAKLQTIYDTMANSQKPKSALPGSATTEEPGTSSEDNKSESSSSLEEDEPCSGSSAVSAMQHLDFSEAPWDESESFVLRKYPSWEIDWDSILSSD*	GAAAGCTGATCGCCTCCACTTACACGAGAAACCTCCACCCCCGCCACTCCGTGAGCTGAGAGATCCCTCGAGAGCGAACAAAAAGTGATCTTTGATCCAATTTGTTTCCTCCGTAAGCTCCCTGAAGTGAAAAGTTTCGATTTTTCGAGTTCTTTCCTCTGATTTCTGTGAGATCAGATCAACTTTTCAGCTTCTTTTTGGCCCCCCCTTCTTCCAGATTTCCTCAGCCAAGAGGGCTTCTTTTTGTACCCTCAGGTTGATCGGTCCTCGTTCGTTCTTTTCTTTTCTTTTCTTTTCCTAGATTGACCAAAAGAGGCTGCTTTTTTCTTCTGTTCCTCTTTCTTTCAGAATTCCTTCCTCTGTTTCTACTTTCTATTGTTCTGTTCACAGCCAATTGGG…	GAAAGCTGATCGCCTCCACTTACACGAGAAACCTCCACCCCCGCCACTCCGTGAGCTGAGAGATCCCTCGAGAGCGAACAAAAAGTGATCTTTGATCCAATTTGTTTCCTCCGTAAGCTCCCTGAAGTGAAAAGTTTCGATTTTTCGAGTTCTTTCCTCTGATTTCTGTGAGATCAGATCAACTTTTCAGCTTCTTTTTGGCCCCCCCTTCTTCCAGATTTCCTCAGCCAAGAGGGCTTCTTTTTGTACCCTCAGGTTGATCGGTCCTCGTTCGTTCTTTTCTTTTCTTTTCTTTTCCTAGATTGACCAAAAGAGGCTGCTTTTTTCTTCTGTTCCTCTTTCTTTCAGAATTCCTTCCTCTGTTTCTACTTTCTATTGTTCTGTTCACAGCCAATTGGG…	ATGGCTGCAGCCATGGATGTTTACAGCAGCATGCCAGGTTCCTCATCATCAGATCCTCTGATGGAAGCACTTGACCCTTTTATTAAAGGTGCTCCCACCTCCTGTTACCCCTCTTCCTCAAGCTTTGCCTCCTCTGAGTCTTTCTGTTATCCTTCTTCCTCCCCTGTTTCTCCTTTCTCCCCTTATCTTCACCAAGATCCCAGTTTTGATCCCTCCTTGCTCTCAGAATCCAGTTACGAAATGCCTCCGCAACATTTGTTGAATCAGAAAGATGACTTCTTGGGCTGCTTGAGCTCGGTTGGGTTCAGTTATCTCTTCCCTGCTCATATCCAGCAAATCCGAGCTCAATTCCAATACCAACAGCAGCTTATGGCAGCAGCCTCCGAGCGCCGGAACCTG…	TAGTGCTCAGAATCTAAAGCTGTTGCAGATGAGGTTTTAGTCATTTGCATGGCCCCTTGTGGTGTTCTTTGTCCTCGAAGCTTTAAGCTGCAGTATAGTGAGTCGGTGTTGTCGGCAGTACGACCTTCAGGTTTGCTGGCTTTTTCTAGGCATACCTGAGGGAAGGTTGTCTTCTTTGCAATGTCATGTGAAGCTCTGTAGTCACTGAAACAGAGCAGTAAATTGTTTGTGTACATGTGCAAAGTTGGGAGTGTGTCAGACACAAACAGAAGTAGCATTCACTGTCATGTGAAGCTTTGTAGTCAATGAAACAGAGCAGTATATTAGTGTGGATGTTAGCAAAGTTGTGAGAGTATTAGATCTGAATAGTAGAGAGTTCAGTGTCATGTGAAGCTTTGT…	Y	Y
CUFF.12586.1	chr3	1146459	1147497	1039	5.77326	165	predicted protein [Populus trichocarpa]	240	734	-		MDIRDRRKLQTVREKQIMGRSEIEERCRRHPEHRQSKGVCPFCLRDRLSQLAASSSASTTLASSATSSSPDPNLSSAASSPPNQFPTARLLKHRPLKKSRSLAFMIGRPGDENNGKKREVGKEKEKKRRKEGSFWSKLLIGSDRRKEVDDKILHSRTMKDKDCY*	CTTTATTTTCCGGATTAAATACGATGCTCCCTTACAAACTTTGCTGAGTAAAGTGTCAGCATTGGAGTGTAAGATAATCAAATTAGGCTGCTGGGTCCATGTTCTTTTTCCACACTTTAGGTGATCTATCACCAGATAAAGCCAGCAACCCAATAATCGACAGGCAAAGCACGACCAGGAACCGAGTGAAATTAGGAAAGAGATGAAAAAGGAGGAGAATCCTAGGAGCTCACCTCATCTCTCTCTCTCTCTCTCTCGCTCTCGCTCTCGCTCTCTCTAGAGCATGTGAACGAGAGTTAATTCCCATGGATATAAGAGATCGAAGAAAGTTGCAGACGGTAAGAGAGAAGCAAATCATGGGGAGATCAGAGATAGAGGAGAGGTGCAGGAGGCACCCAG…	CTTTATTTTCCGGATTAAATACGATGCTCCCTTACAAACTTTGCTGAGTAAAGTGTCAGCATTGGAGTGTAAGATAATCAAATTAGGCTGCTGGGTCCATGTTCTTTTTCCACACTTTAGGTGATCTATCACCAGATAAAGCCAGCAACCCAATAATCGACAGGCAAAGCACGACCAGGAACCGAGTGAAATTAGGAAAGAGATGAAAAAGGAGGAGAATCCTAGGAGCTCACCTCATCTCTCTCTCTCTCTCTCTCGCTCTCGCTCTCGCTCTCTCTAGAGCATGTGAACGAGAGTTAATTCCC	ATGGATATAAGAGATCGAAGAAAGTTGCAGACGGTAAGAGAGAAGCAAATCATGGGGAGATCAGAGATAGAGGAGAGGTGCAGGAGGCACCCAGAGCATAGGCAGTCCAAAGGGGTGTGCCCGTTCTGCCTCAGGGATCGGCTGTCTCAACTCGCAGCCTCGTCCTCTGCCTCCACCACTCTGGCTTCTTCTGCTACCTCCTCTTCTCCAGACCCCAACCTCTCTTCTGCGGCTTCCTCCCCACCCAATCAATTCCCCACCGCAAGGCTCCTCAAGCACAGGCCGCTGAAGAAGAGCCGGTCGCTGGCCTTCATGATCGGAAGACCAGGAGATGAGAACAACGGGAAGAAGAGAGAGGTTGGAAAGGAGAAGGAGAAGAAGAGGAGAAAGGAAGGGAGC…	GTGGGCGAGGTTCTGATCTATGTTTCCTTCCCGTTCATTTTCCAACTGTGCGATTCAATGAGAAGATAAAGGGAAAAAAAAAGAATGGTGTCGGAATAAGGTCCTGGTTCAAAGATTTTATGTTTTCTGTTTCCTTGTTAGTATTACGGCCACCCCTTTTTTTTATTGCATAGACAGTTCGTTCCCTAAAAGAGAGTTTGTGTTTAATGTGTTTGAGAAAGGTATATGAGAGATAGGTT	N	Y
CUFF.12599.2	chr3	1240688	1244168	1614	1.2231	136	glucomannan 4-beta-mannosyltransferase 9-like	1034	1441	+	CSLA9_ARATH	MCRLSYLPLIEHGDLDEDQRIGQRAELDILRQWRPLVDPFRRAPEDLHVEGDKGHRQLLNYQHHRHGQAHYDCRLHRRHHHRRPHCGPRRRSSVQHFRGRQGRQQIAGLVDVDGHGGGDIACSANTSVSIEGDVR*	TTCAGTGATACTTACCAATCATAAAACCTAAAACAGGGTAAACTTACCATTAAATCCGAAAAATGCCATAGTTGAAGAACCTGATTGTTGTTCCACTTTGAAATGGTAGTTCAATGACATCTCTTGTATCCTTGTCATTACACATTCATTGGCATTCTCTGCAGAGAAGTCAGTCATCATCTTGGCATTAACTTTCGAGTGCAATGAAAAGAATCTCCAGTGTCAGCTTAAACTTTGTTTAACATGAATTGCATCTTCAAATGCATGCTGTTCTTGATTCATAAACTTACCGAACTTCCAACGTGCTTGAACAAGACCGATTTCGGGATTATGGATGAGGAAAGGGATGGTTCTCATAAGAAAATCTGATGGAGGCTCATGATCTGCATCAAATATCGC…	TTCAGTGATACTTACCAATCATAAAACCTAAAACAGGGTAAACTTACCATTAAATCCGAAAAATGCCATAGTTGAAGAACCTGATTGTTGTTCCACTTTGAAATGGTAGTTCAATGACATCTCTTGTATCCTTGTCATTACACATTCATTGGCATTCTCTGCAGAGAAGTCAGTCATCATCTTGGCATTAACTTTCGAGTGCAATGAAAAGAATCTCCAGTGTCAGCTTAAACTTTGTTTAACATGAATTGCATCTTCAAATGCATGCTGTTCTTGATTCATAAACTTACCGAACTTCCAACGTGCTTGAACAAGACCGATTTCGGGATTATGGATGAGGAAAGGGATGGTTCTCATAAGAAAATCTGATGGAGGCTCATGATCTGCATCAAATATCGC…	ATGTGCAGATTAAGTTACCTCCCTCTCATTGAACATGGGGATTTGGACGAGGACCAGAGGATAGGCCAGAGAGCCGAGCTCGACATCCTGCGACAATGGCGCCCACTTGTAGATCCTTTCCGGCGTGCGCCCGAAGACCTTCACGTAGAGGGCGACAAGGGCCATCGACAGCTTCTCAACTACCAGCATCACCGACATGGCCAAGCACACTACGACTGCCGCCTTCATCGACGGCACCACCACCGCCGCCCTCACTGCGGCCCACGCCGTCGCAGCTCTGTTCAACACTTCCGCGGTCGCCAAGGCCGACAGCAGATCGCAGGCTTGGTCGATGTAGATGGCCACGGTGGTGGAGACATTGCCTGCAGTGCAAACACCAGTGTAAGCATCGAGGGAGAC…	AATGAGCTGTGGAAAGTGCTGCGTGGAGATGAGCACCTTCCATGCTCCTGACCACCTCTTCTCTCTCTCTCTCTCTCTCTCTCTCTACTGTACCAAGTCTTGGGGGGAGAGATAACACAGAGGAGAAGGACAAAGACAGCATGCATGTATGGGTTTACACTGCACTCCGTGGG	Y	Y
CUFF.12606.1	chr3	1266820	1268503	1511	0.776106	246	ring-h2 zinc finger protein	571	1308	+	ATL3_ARATH	MSGIEQSMTGVHRPSVSATTVVMVAGVIASTALFVLVFFLYLRAKRYWGAIPVSIRGRLAEPAAAQQRSGLDAAAAVGALPSVVVRAGDCKEGLECAVCLCELSRGEAARLLPTCGHAFHIECIDAWFSSHSTCPLCRSPVVHEKPQEAGSAAESVPGRFHSEEPPPEIEDQAGRSSSPSDHPSGSTPAVSVSETPRIAVDGFQTLNSSAATLRSLRRLLICGSRTGGASCSSRECDVEQGRLPV*	CTCAAAATTGCGAATGTCGTATGGTATAAGTAGGTATTTTATGAAGTGACATATCTACTCAAAATGCCTGCTCGATCCTTAATCTAGCATCTCCATCAGTCTTGCTTCTCTCCTCTACAACTAGTAAATTGAACTGAGTCAGTATATGCTTGTCATCTTCAAAGTTACTGGTTCCTAGCCTTTCCTATATGTGTTCAGTGTCTTCCATGTCAATGTAACCTCAAGAATTAGATACATAAGAATCTACTTACTTTTTCTAGGTCAGATTCGATCTGTGATGGATTCCTATTCGATCTACTCGACGCAACAATTTGGTAGGTATCATGTTGACTGTTTTGTGATTTGTGCGCTATGACATGGGCAGATTCTTCGACGAACCATTGCTGACGCTGCAAAGGC…	CTCAAAATTGCGAATGTCGTATGGTATAAGTAGGTATTTTATGAAGTGACATATCTACTCAAAATGCCTGCTCGATCCTTAATCTAGCATCTCCATCAGTCTTGCTTCTCTCCTCTACAACTAGTAAATTGAACTGAGTCAGTATATGCTTGTCATCTTCAAAGTTACTGGTTCCTAGCCTTTCCTATATGTGTTCAGTGTCTTCCATGTCAATGTAACCTCAAGAATTAGATACATAAGAATCTACTTACTTTTTCTAGGTCAGATTCGATCTGTGATGGATTCCTATTCGATCTACTCGACGCAACAATTTGGTAGGTATCATGTTGACTGTTTTGTGATTTGTGCGCTATGACATGGGCAGATTCTTCGACGAACCATTGCTGACGCTGCAAAGGC…	ATGTCCGGAATAGAGCAGTCGATGACCGGCGTCCACAGGCCGTCCGTGTCGGCGACCACCGTGGTCATGGTCGCGGGAGTCATCGCCTCCACCGCGCTCTTCGTCCTCGTCTTCTTCCTGTACCTGCGTGCCAAGCGCTACTGGGGTGCCATCCCGGTCAGCATCCGCGGCCGCTTGGCCGAGCCAGCGGCTGCCCAGCAGCGAAGCGGCCTAGACGCCGCCGCCGCCGTGGGGGCTCTCCCTTCGGTAGTGGTCCGCGCCGGGGACTGCAAGGAGGGCCTGGAGTGCGCGGTCTGCCTCTGCGAACTGTCGCGGGGCGAGGCCGCGAGGCTGCTGCCTACGTGCGGCCACGCCTTCCACATCGAGTGCATCGACGCGTGGTTCTCCTCCCACTCCACC…	TAAAAGGCTGCATGATGCAGAAAGCATTGTTCTTCCACTGAAACAAACGAAGCTTTTCATCATCTACATTTCCATTACATCTGTACAGTGTCTCGAGGCATTTAGGAGTTGCAAGCAGAGGATTATAGCTTCTGCACTTTTGCTGCTTCTTTTGTAAATCTAAGTCAATCCATGTCGGAACATTTGATACTGAGTTCTCTTTA	Y	Y
CUFF.12607.1	chr3	1267397	1268503	1107	5.02431	246	ring-h2 zinc finger protein	167	904	+	ATL3_ARATH	MSGIEQSMTGVHRPSVSATTVVMVAGVIASTALFVLVFFLYLRAKRYWGAIPVSIRGRLAEPAAAQQRSGLDAAAAVGALPSVVVRAGDCKEGLECAVCLCELSRGEAARLLPTCGHAFHIECIDAWFSSHSTCPLCRSPVVHEKPQEAGSAAESVPGRFHSEEPPPEIEDQAGRSSSPSDHPSGSTPAVSVSETPRIAVDGFQTLNSSAATLRSLRRLLICGSRTGGASCSSRECDVEQGRLPV*	GCAATCCATATAGAAGTCACCCACTACTCACATCACATGCTTCCAGTGTTCATCTCCTCTGTGAACACAGTTATCTTCTTGCCATTTCGTCTGTCGTAGAGCTTATTCCAAGATTCTTCACAAAGGGATCATTGGCTACAGCTTGGTGTTGTAGATTCTGAGTCCGATGTCCGGAATAGAGCAGTCGATGACCGGCGTCCACAGGCCGTCCGTGTCGGCGACCACCGTGGTCATGGTCGCGGGAGTCATCGCCTCCACCGCGCTCTTCGTCCTCGTCTTCTTCCTGTACCTGCGTGCCAAGCGCTACTGGGGTGCCATCCCGGTCAGCATCCGCGGCCGCTTGGCCGAGCCAGCGGCTGCCCAGCAGCGAAGCGGCCTAGACGCCGCCGCCGCCGTGGG…	GCAATCCATATAGAAGTCACCCACTACTCACATCACATGCTTCCAGTGTTCATCTCCTCTGTGAACACAGTTATCTTCTTGCCATTTCGTCTGTCGTAGAGCTTATTCCAAGATTCTTCACAAAGGGATCATTGGCTACAGCTTGGTGTTGTAGATTCTGAGTCCG	ATGTCCGGAATAGAGCAGTCGATGACCGGCGTCCACAGGCCGTCCGTGTCGGCGACCACCGTGGTCATGGTCGCGGGAGTCATCGCCTCCACCGCGCTCTTCGTCCTCGTCTTCTTCCTGTACCTGCGTGCCAAGCGCTACTGGGGTGCCATCCCGGTCAGCATCCGCGGCCGCTTGGCCGAGCCAGCGGCTGCCCAGCAGCGAAGCGGCCTAGACGCCGCCGCCGCCGTGGGGGCTCTCCCTTCGGTAGTGGTCCGCGCCGGGGACTGCAAGGAGGGCCTGGAGTGCGCGGTCTGCCTCTGCGAACTGTCGCGGGGCGAGGCCGCGAGGCTGCTGCCTACGTGCGGCCACGCCTTCCACATCGAGTGCATCGACGCGTGGTTCTCCTCCCACTCCACC…	TAAAAGGCTGCATGATGCAGAAAGCATTGTTCTTCCACTGAAACAAACGAAGCTTTTCATCATCTACATTTCCATTACATCTGTACAGTGTCTCGAGGCATTTAGGAGTTGCAAGCAGAGGATTATAGCTTCTGCACTTTTGCTGCTTCTTTTGTAAATCTAAGTCAATCCATGTCGGAACATTTGATACTGAGTTCTCTTTA	N	Y
CUFF.12612.1	chr3	1301835	1303620	1453	4.35137	54	aldolase-type tim barrel family protein	467	628	+	GLO3_ARATH	MSLICYSPSNPSSIKHKLLKRVQKAQKNFNNLHICFFKIQIHLNDCMSIQIFL*	CTTTTTTGTTCCTCGCTCTGAGAGCTTTGGTCAGTTCGAAGTAACAATAGGAACATTCAAATAAAACAAGATTTTTCCAGTTTGAAGTAACTTCTCTTCAAGAAGATGGGAATGAAAGCACTACCTCCTCGAGGACAGATATTGTAGGTGGTGTATAATCAAGCTGGCGACCACCATGGTTTGAGACGACGATCCCAGATACTCCAGCATCTACTGCTTTTCTAGCTGCTCATTTTCATAAACGTTTTAGCTCCACATGGCTCGATCTATTTAAGTGAACTATCAAACACTGTGTTATTCTTAACCAAGAGATGAGAAAGAACACATTGCTACCATCTTCTGCAGTGATGATACCCTTCAATATAATTGGCAATTTTGTGATGGATTTTAACCATTCGA…	CTTTTTTGTTCCTCGCTCTGAGAGCTTTGGTCAGTTCGAAGTAACAATAGGAACATTCAAATAAAACAAGATTTTTCCAGTTTGAAGTAACTTCTCTTCAAGAAGATGGGAATGAAAGCACTACCTCCTCGAGGACAGATATTGTAGGTGGTGTATAATCAAGCTGGCGACCACCATGGTTTGAGACGACGATCCCAGATACTCCAGCATCTACTGCTTTTCTAGCTGCTCATTTTCATAAACGTTTTAGCTCCACATGGCTCGATCTATTTAAGTGAACTATCAAACACTGTGTTATTCTTAACCAAGAGATGAGAAAGAACACATTGCTACCATCTTCTGCAGTGATGATACCCTTCAATATAATTGGCAATTTTGTGATGGATTTTAACCATTCGA…	ATGTCACTGATTTGTTATTCACCCTCAAATCCTTCTTCCATCAAGCACAAACTTCTCAAGAGAGTTCAAAAAGCTCAAAAAAACTTCAACAATCTCCATATATGTTTTTTTAAAATTCAAATTCATTTAAATGACTGCATGTCAATTCAGATATTCCTATGA	CTTTGGTGTGCCGAGAACTTCTTACACAGTATTTAGCAAAGATAACGAACAATCCAAGGTCTGATGGAAGATACGGATTATAGATTTAATTGCCATTATCTTCAAGCTGGTAGTATATTAAGAAATGAATAGATGCCTAGTTTACCATCAATTGCATCAAAAAATATAAAGGTCATACGCAAGTTAGTGTAGAAAATCATAAATAACAGAGAACAAATTTTCCCCTTACATAGATCTGCATCATATATTTTCAGTTTTCATCCATACATGTGACCATAATATAGCCGTTAATGCAATGAAACTTACCAAGCATGTCACTTTTACTTACCAACTTAAATGAATCTCATCTACGAAAAAAAAAGGAGGTAAGTTTGCTGTATACCTTCCAACTCAAAGAAG…	Y	Y
CUFF.12654.1	chr3	1532480	1534004	1288	6.00714	262	ap2 erf domain-containing transcription factor	240	1025	-	EF115_ARATH	MRPRTRRRGALEMRLAGEVQHLLRRRRGHGSRRCLGGRGREGAPSVEAEGRLVQVLVPALEELRVLEQVRVRISRRQPLRRWLGLPFRASAAHQEAEVGAALYSLGEVELGFGAFEPQGGFIVGNGGVLRRVERPQPYTSCFPGIPYLRCPFPPWPLPHSPVMSSALLTGGLRPDLRRARPRSAEFSIMLDHDWLASSGADGRRAGADHVREGRDHGRCVLIGASRGVVLRQPALRSFLLLRCLVRREGPLPMPSIHLLQI*	GTGGAAACTTCCCAGTTGGTGTGTGTGACACAGCAAAGAGATAGCAGTGGTAGGATAAGACTCGAAACAATGCATTAGGGGATAAGAACAAGAGGAGCCTGCAATCTTTGGTATCTTTGACGCAGTACACCTTTCACGAAGCCTTTGCGTCTCTCTCCATCGCCAACGTTTCTCTCCTTAACCTTGTGCTGCACCTAGCTGAGAGCCGGCCGAGTCATCACTTACATGCCTGGTGGCTGCTGGTCTTCGTGCTTGTGGCCGCCATGAGGCCACGAACTCGAAGAAGAGGAGCTCTTGAAATGCGATTGGCAGGTGAAGTCCAGCATCTCTTGCGAAGACGCCGCGGACATGGAAGTCGGCGATGTCTGGGAGGACGTGGACGTGAAGGTGCTCCCAGCG…	GTGGAAACTTCCCAGTTGGTGTGTGTGACACAGCAAAGAGATAGCAGTGGTAGGATAAGACTCGAAACAATGCATTAGGGGATAAGAACAAGAGGAGCCTGCAATCTTTGGTATCTTTGACGCAGTACACCTTTCACGAAGCCTTTGCGTCTCTCTCCATCGCCAACGTTTCTCTCCTTAACCTTGTGCTGCACCTAGCTGAGAGCCGGCCGAGTCATCACTTACATGCCTGGTGGCTGCTGGTCTTCGTGCTTGTGGCCGCC	ATGAGGCCACGAACTCGAAGAAGAGGAGCTCTTGAAATGCGATTGGCAGGTGAAGTCCAGCATCTCTTGCGAAGACGCCGCGGACATGGAAGTCGGCGATGTCTGGGAGGACGTGGACGTGAAGGTGCTCCCAGCGTAGAGGCCGAAGGCCGCCTGGTGCAGGTCTTGGTCCCTGCTCTGGAGGAGTTGCGCGTACTGGAGCAGGTTCGGGTACGAATTAGCCGCCGGCAGCCGCTGCGTCGGTGGCTGGGGTTGCCGTTCCGAGCCTCCGCCGCTCACCAAGAAGCCGAGGTCGGTGCGGCCCTGTACTCGCTCGGGGAAGTTGAGCTTGGCTTTGGTGCCTTTGAACCGCAGGGCGGCTTCATCGTAGGCAATGGCGGCGTCCTCCGCCGTGTCGAA…	TCTCCTCTCTCCAGCTCAGCTTCCCATATAATCGATCGACTACGAGTTACAGATAATGTTGTTGTCGTTGCCGGTGCGTGATGGGAGGAGGAAGAAACCAAAGGAAAAGAAAAGAATATGCGAGTAGGAGAAGAGATATATATATAGATACAGATATGAACTGTAAAAAGAGAAAGAAGAAGAAGAAGAAGAAGAAGAAGAAGAAGAAGCAGAAGAAATGAAGGAACAGAAAGAGCGGA	Y	Y
CUFF.12657.1	chr3	1562379	1564277	1899	7.18973	557	protein	35	1705	+		MANLQPTGRPWLLRLASQARMDPPPPQPQPQPAQPLRPPTVGRLPSITTRVPVLPAPAPQTQPTPPPPTQPAAPPAATDGASLPQKASTNGDADAGAEVPKSQRPESPKPEARTPSTPPAPPSPRSETLTTAPQPPPSSRPAATTPMLQRSPSPRPETTTPTPPVQPSPPSLRSETIAAAPQTPPSSRPAATTPTLQRSPSPRPETTTPTPPAPPSPRSETMATAPQPPPSSRPEATTPTLQRSPSPRPETTTTTPQAPPSPRPVAAALLQRAISPRPVTTTPTPEPPPSSRPVAATPSLQRSPTPTLETTSPTPTPTLPPLPSPSPVAAATLSPAPPQSPKDIKTSSPTPPHSPRTNSKPASSATLMPHPEPESKPLAETPPKRTVEQDNGDKKGAKN…	CTCAACCATCCAGTGATATAGCAGCTCGAGTGCAATGGCGAACCTGCAGCCGACCGGCCGCCCATGGTTGCTCCGACTGGCCTCGCAGGCCAGAATGGACCCACCGCCGCCCCAGCCCCAGCCCCAGCCGGCGCAGCCTCTTCGACCGCCGACTGTTGGTAGGTTACCTTCGATAACTACGCGAGTCCCGGTCCTGCCTGCACCAGCGCCCCAAACCCAACCAACACCACCCCCGCCAACTCAGCCTGCTGCACCACCTGCAGCCACCGATGGTGCTAGCCTTCCCCAGAAGGCTTCAACCAATGGTGACGCTGACGCTGGTGCAGAGGTCCCGAAATCGCAGCGTCCGGAATCCCCGAAGCCTGAGGCAAGGACACCTTCAACGCCGCCAGCCCCGCC…	CTCAACCATCCAGTGATATAGCAGCTCGAGTGCA	ATGGCGAACCTGCAGCCGACCGGCCGCCCATGGTTGCTCCGACTGGCCTCGCAGGCCAGAATGGACCCACCGCCGCCCCAGCCCCAGCCCCAGCCGGCGCAGCCTCTTCGACCGCCGACTGTTGGTAGGTTACCTTCGATAACTACGCGAGTCCCGGTCCTGCCTGCACCAGCGCCCCAAACCCAACCAACACCACCCCCGCCAACTCAGCCTGCTGCACCACCTGCAGCCACCGATGGTGCTAGCCTTCCCCAGAAGGCTTCAACCAATGGTGACGCTGACGCTGGTGCAGAGGTCCCGAAATCGCAGCGTCCGGAATCCCCGAAGCCTGAGGCAAGGACACCTTCAACGCCGCCAGCCCCGCCGTCCCCGAGGTCTGAAACTCTGACTACGGCGCCG…	CGTCTGCTCTGAGTTCGAGAACAAGGAATCGCCGCCGCATAATAATAAATGAAGCTTTAGTATCTATACTGTGTGCTGTGTTCCCATGGCGATCTCCGCCATGCGTTCATTTTCACTTGGAACTGCTTGTGATGTAATAATCTTCCCAGCGAAAATAAATGTAATCGTTTTATCTAATAACATATGATGACGAC	N	Y
CUFF.12658.1	chr3	1562379	1564277	1620	1.80549	464	protein	35	1426	+		MANLQPTGRPWLLRLASQARMDPPPPQPQPQPAQPLRPPTVGRLPSITTRVPVLPAPAPQTQPTPPPPTQPAAPPAATDGASLPQKASTNGDADAGAEVPKSQRPESPKPEARTPSTPPAPPSPRSETMATAPQPPPSSRPEATTPTLQRSPSPRPETTTTTPQAPPSPRPVAAALLQRAISPRPVTTTPTPEPPPSSRPVAATPSLQRSPTPTLETTSPTPTPTLPPLPSPSPVAAATLSPAPPQSPKDIKTSSPTPPHSPRTNSKPASSATLMPHPEPESKPLAETPPKRTVEQDNGDKKGAKNSRNGVGEPREKNHNSKHNASPNDTKIPSLSPKAEGNHSGSGNNRASTAAAKKDENEMVAITIAGHNLGAVMDAGSSYSRRTKKHLFHDTKDDR…	CTCAACCATCCAGTGATATAGCAGCTCGAGTGCAATGGCGAACCTGCAGCCGACCGGCCGCCCATGGTTGCTCCGACTGGCCTCGCAGGCCAGAATGGACCCACCGCCGCCCCAGCCCCAGCCCCAGCCGGCGCAGCCTCTTCGACCGCCGACTGTTGGTAGGTTACCTTCGATAACTACGCGAGTCCCGGTCCTGCCTGCACCAGCGCCCCAAACCCAACCAACACCACCCCCGCCAACTCAGCCTGCTGCACCACCTGCAGCCACCGATGGTGCTAGCCTTCCCCAGAAGGCTTCAACCAATGGTGACGCTGACGCTGGTGCAGAGGTCCCGAAATCGCAGCGTCCGGAATCCCCGAAGCCTGAGGCAAGGACACCTTCAACGCCGCCAGCCCCGCC…	CTCAACCATCCAGTGATATAGCAGCTCGAGTGCA	ATGGCGAACCTGCAGCCGACCGGCCGCCCATGGTTGCTCCGACTGGCCTCGCAGGCCAGAATGGACCCACCGCCGCCCCAGCCCCAGCCCCAGCCGGCGCAGCCTCTTCGACCGCCGACTGTTGGTAGGTTACCTTCGATAACTACGCGAGTCCCGGTCCTGCCTGCACCAGCGCCCCAAACCCAACCAACACCACCCCCGCCAACTCAGCCTGCTGCACCACCTGCAGCCACCGATGGTGCTAGCCTTCCCCAGAAGGCTTCAACCAATGGTGACGCTGACGCTGGTGCAGAGGTCCCGAAATCGCAGCGTCCGGAATCCCCGAAGCCTGAGGCAAGGACACCTTCAACGCCGCCAGCCCCGCCGTCCCCGAGGTCTGAAACTATGGCTACGGCGCCG…	CGTCTGCTCTGAGTTCGAGAACAAGGAATCGCCGCCGCATAATAATAAATGAAGCTTTAGTATCTATACTGTGTGCTGTGTTCCCATGGCGATCTCCGCCATGCGTTCATTTTCACTTGGAACTGCTTGTGATGTAATAATCTTCCCAGCGAAAATAAATGTAATCGTTTTATCTAATAACATATGATGACGAC	Y	Y
CUFF.12691.1	chr3	1718854	1721065	2114	1.45633	164	inorganic phosphate transporter 2-1	504	995	-	PHT21_ARATH	MQVLSACFMSFAHGGNDVSNAIGPLAAALSILQGGASSAEIIIPTDVLAWGGFGIVAGLMIWGYRVIATIGKKITELTPTRGFAAEFAAASVVLVASKLGLPISATHTLVGAVMGVGFARGLNSVRAETVREIVTSWAVTIPVGAVLSVFYTWISTKLLSFLI*	CAATTTGAGCTTCATACATAGCAGCTTCCTGTGAAACAATTGATACATCGAGGGTTTGGTTTACTAGTGTTGTTCCACTATAAGGTAGCCAATGCCTGGAAGCACTAGGTGGCTATTTGGTCACCAGATGTATGCTTTATATTTAGGTTCAGAAGGATGTATGTTTCATGACTGCAAGCCCTAGGTGGCTATTTGGTCACCACTTTCACCTACATCAAATTACAATATCATAATCTCTCTCATTTATGATTTGCATCTTCATCAAGAACGAAAAATAACCCAAAATTACCCACATTGTTATATCCCTTCTAAATCATCCATAAATAATCCTTTTTCAGGGTAGATCATTCATGATGCTTAGTATTATACCCAATAATATCTATCATAACTTACATCGAC…	CAATTTGAGCTTCATACATAGCAGCTTCCTGTGAAACAATTGATACATCGAGGGTTTGGTTTACTAGTGTTGTTCCACTATAAGGTAGCCAATGCCTGGAAGCACTAGGTGGCTATTTGGTCACCAGATGTATGCTTTATATTTAGGTTCAGAAGGATGTATGTTTCATGACTGCAAGCCCTAGGTGGCTATTTGGTCACCACTTTCACCTACATCAAATTACAATATCATAATCTCTCTCATTTATGATTTGCATCTTCATCAAGAACGAAAAATAACCCAAAATTACCCACATTGTTATATCCCTTCTAAATCATCCATAAATAATCCTTTTTCAGGGTAGATCATTCATGATGCTTAGTATTATACCCAATAATATCTATCATAACTTACATCGAC…	ATGCAGGTCCTGTCAGCTTGCTTCATGTCGTTTGCGCATGGAGGCAATGATGTTTCCAATGCCATCGGGCCACTGGCCGCAGCTCTATCCATACTTCAGGGCGGAGCAAGCAGCGCTGAGATCATCATCCCCACTGACGTTCTTGCCTGGGGTGGGTTCGGGATCGTCGCAGGGCTCATGATATGGGGATACCGAGTCATAGCAACCATCGGCAAGAAGATCACTGAGCTCACTCCGACAAGGGGCTTTGCAGCAGAATTCGCAGCAGCCTCGGTGGTCCTTGTGGCATCGAAGCTTGGCCTGCCCATCTCAGCAACCCACACACTCGTTGGTGCCGTGATGGGCGTCGGCTTTGCCAGGGGACTCAACAGCGTCAGAGCAGAGACAGTGCGCGAGATT…	GCTGTCCAAGTTGACAAGGGAGCTTTTGTCATAGTCTCCATTGCCTGTAACATTCTCTTTGCATTTGATCCAGAGCAGTCCTGCACACAAGAGCCAGAGGTCAAGAATTACATACAAGGTTAATGACAAGCTCATGACCAGGAAGCATCATCCGGTTATGCATTGCGGCTAACAGCTCATAATTAGGATTATATCTGCTCCCTGCATCATCCCAGTTTCTGATTCACTTGGTTGTTCCGTTGATAGTTTCTGCGCTGTTGTAAGAGGATAAATCAAATATTCTTGTCATCATAAAGCTTCTTATGTTCTCTCTCCTGTATTTAGTTTGGACCCATTACTTTCTTCGAGACTTAAAAAGGACTCATCAAGAGAATTATGTTCTTCATTTACAGAGGTAGT…	Y	Y
CUFF.12698.1	chr3	1766463	1770206	1183	5.11874	115	ww domain containing expressed	683	1027	-		MASQCCNLDLWQSGNMYYLNRKTMKKSWVRLEEKSMKLELNISTFGSSETKKQCSSSGSSMMALVCVNCHLLVMLRKSSPSCPNCKYVHSLPPPPPPPQKLQAVKPLETLSLLH*	CAGCAGACTTGGGATCATGGGATTGATCTCCACCTCAATCATCCCCTCCCTTTAGAATGGGAACAATGCCTGGACTTACAAGTGAACACCTTCTCTCTCTCTCTCTCTCTCCCTCCCTACCTCCCTCCCTGTTCTTCTCATATATCACACAGCTAAATGGCATCTCAGTGTTGTAACCTTGATTTGTGGCAGTCGGGGAACATGTACTACTTGAACAGGAAGACGATGAAGAAGAGTTGGGTGAGGCTCGAGGAGAAGTCGATGAAGTTGGAGCTTAACATCTCAACCTTTGGGAGCTCAGAGACGAAGAAACAGTGCAGCTCAAGTGGCAGCAGCATGATGGCATTAGTCTGTGTGAACTGCCATCTCCTCGTCATGCTGCGCAAGTCATCTCCTTCA…	CAGCAGACTTGGGATCATGGGATTGATCTCCACCTCAATCATCCCCTCCCTTTAGAATGGGAACAATGCCTGGACTTACAAGTGAACACCTTCTCTCTCTCTCTCTCTCTCCCTCCCTACCTCCCTCCCTGTTCTTCTCATATATCACACAGCTAA	ATGGCATCTCAGTGTTGTAACCTTGATTTGTGGCAGTCGGGGAACATGTACTACTTGAACAGGAAGACGATGAAGAAGAGTTGGGTGAGGCTCGAGGAGAAGTCGATGAAGTTGGAGCTTAACATCTCAACCTTTGGGAGCTCAGAGACGAAGAAACAGTGCAGCTCAAGTGGCAGCAGCATGATGGCATTAGTCTGTGTGAACTGCCATCTCCTCGTCATGCTGCGCAAGTCATCTCCTTCATGTCCGAACTGCAAGTACGTGCACTCATTGCCTCCTCCTCCTCCTCCTCCTCAGAAGCTCCAAGCCGTCAAGCCCTTGGAAACTCTCAGCCTCCTCCATTGA	TTCCACTGCAGGTAAACCAATGCATGCAGTCGCTTCAGAAACCCTAACAAGATAAAGGGGGGTGTGTGTGTGTGTGTGTGTGTGTGTGTGTGTTTATATATGAAGGTACAAAACCTCCATGTTCAAAGAGGTGATGGACGTGATACAGAAGCTTCGACTTGTCTTCTTTGTGAGTTGCACTTAGGGCAGTTTGGTTGGTGGATGGACATGATGAATGCCCCATTCTACTCCTTTGTCTCTTGCGTCCATTGATTCGAGTGACGCTTACTTCTTTACTTAATCGAATATATTGGTCCTAAAATAGTTCAAAAATTACCATATTTTGCATGACATTGTTTGGGAAAAAACAGAGGAACAAAATGGGGGGAAGACTGAGCTTACTCGATTTTTTTGATTCCA…	Y	Y
CUFF.12781.1	chr3	2190710	2192451	1640	13.2394	138	drepp2 protein	597	1010	+	SRS1_ORYSJ	MYKSMHGMIWRGELWCSSLGRFRCRLVRFRRFGLRRCRRLFGGSRGSWGLLHLLGLFLLDLLGSLRCDLLAGALDGGGGGRFRLGGSRRLFGGKEGAHLLEDEDHGAGDEGWAILGRSLAYWLGARELCVDHEESSS*	GTTGAGAGAATACGCCACCTTCTCTCATGGAGTATCTATCAGCACAGCACAAGCTTACACATAATAGTCTTCCTTTTCCGTGTAGGATTGATTACTCTTATTCCACTGCTGGCTCAGAGGAGATTAATCTCACGTCCCTTTCCTCGATGTATCTTCCCCTAATCAATGCCTTGACTTCTTCATGTTGTCCGCTTAGCTATTGTTTTTATACACCCTCAATCGTGGAAGCTTCAAACAAAGGAAAAGAGGACAGCTCTGATCGGACGCAGAAGGCCCACAGGGAACATACACAGCCTCTCCGGAGCGTTTCCTTGACATCCTCTTTCTGTGGGACGTGACACGGCAACAACAACTTCAATGATGACAGCAGTAGGAACGAGAAATATAAACCCATTTACA…	GTTGAGAGAATACGCCACCTTCTCTCATGGAGTATCTATCAGCACAGCACAAGCTTACACATAATAGTCTTCCTTTTCCGTGTAGGATTGATTACTCTTATTCCACTGCTGGCTCAGAGGAGATTAATCTCACGTCCCTTTCCTCGATGTATCTTCCCCTAATCAATGCCTTGACTTCTTCATGTTGTCCGCTTAGCTATTGTTTTTATACACCCTCAATCGTGGAAGCTTCAAACAAAGGAAAAGAGGACAGCTCTGATCGGACGCAGAAGGCCCACAGGGAACATACACAGCCTCTCCGGAGCGTTTCCTTGACATCCTCTTTCTGTGGGACGTGACACGGCAACAACAACTTCAATGATGACAGCAGTAGGAACGAGAAATATAAACCCATTTACA…	ATGTACAAGTCCATGCATGGAATGATATGGAGGGGAGAGCTGTGGTGTTCAAGCCTTGGCAGGTTCAGGTGCAGGCTCGTCCGGTTTCGCCGGTTCGGGCTCCGGAGGTGCCGGCGCCTCTTCGGCGGGAGCAGGGGGAGCTGGGGTCTCCTCCACCTTCTCGGCCTCTTCCTTCTTGATCTCCTCGGCAGCCTCCGGTGTGATCTCCTTGCTGGCGCTCTCGACGGCGGCGGTGGCGGCAGGTTCCGGCTCGGAGGGAGCAGGCGGCTCTTCGGCGGGAAGGAAGGTGCACACCTTCTCGAAGATGAAGATCACGGGGCCGGAGACGAGGGCTGGGCCATACTTGGTCGCAGCCTCGCTTACTGGCTTGGAGCCAGGGAACTCTGTGTAGATCACGAG…	GTTCTTGAACAACTAAAAACTATATATCTATCTCATATAATTACCGATCTTCACTAGTTCCTCGATGAACTTAACCACGACAGTCGATCCCTTCTTCAATCCTGACTCCGTAGGCTTCTTCACCAAAGTCTGTGATGAGATAGAATGCTAATTTTAGCAGAAAGAGCAAGAATATTTAGCTGCTGTGACTATGTTGTTTGAGTTGAAGAGGCGAATTAAGACGGACCTTGATCGTAACGGCAGAAGCTTCATAGATCTCTACAACTTTGGGCTGGAGGTCAACCTTCTTCTCCTCCAACTCCTTGGTGATGTCCTCCTGTACCAAACCCAGACAGTAGTAATAAGAAAGAAGAAGTAGAAGAAGAAGAAGAAGAAGAGAAGAAACAATATGATCCCACC…	Y	Y
CUFF.12895.1	chr3	2790837	2792436	1600	8.60918	407	protein	45	1265	-		MDSGNSSSLQSSSGGDDDFDCRVDSLSAFFHSSPPAAAAALPPSRSPPPLSSSYDGHHFFDDSSLPYLDSSAPLLPIGSSTTAPWPRHLIPSSSNCITAATAAAASLGAHPVATSLLSSSSMQPQLEQPIGAAAAAAAPRSSKKRSRASRRAPTTVLTTDTSNFRAMVQEFTGIPSPPFSVASTSPFARSRFDLYYPADAPPPHFLLRPLPKKLQAPPSFTANPISSLPPPRPLSTTNTAAASANTKIPTDDSNYRSPSHDLGLAGGQRQPLVSHQSPILNFQNLLQPSQLQAKYTLPAIAASYNAKLHMTPSDAYKAHELGGLPPGLIGSEALHSSWTDGGADLAHLRPAAIDDFLDSQLRVGSGWKPNYSASGPPSEFTGDKVSGSVVATRGEGMVE…	ACCACTACTACGATCTCTCCTCCTTTCCTCCCGCAGAGCCCATGGCTGATCGGTCCTCCACCTTTCGAGTCTGAAAGCCACCACAGATTATTTGCTCGCTCGCTCTCTCTCTCTCTCTCTCTCTCTTCTGGAATGCTGTGTCCTAAGTTCTATTGATCCTTTCGAAAAGAGAGGCTACTTTTTCTATGCTGTTGGCGGTGCTTCTGCACTTTTGCTTCCCGTGCTACTATATCAGAAGAATGAGCAGTTTCAGCTCCATCTTTGCTGTTCCCTCTGCAGTTTAGCCAAGAAGACTCCTCTGCAGTTTCCTCCTCTCGTTATCCTGGACACCTGCTATGGACTCAGGAAACAGCAGCAGCCTCCAGTCCTCCAGCGGCGGAGACGACGACTTCGACTGCC…	ACCACTACTACGATCTCTCCTCCTTTCCTCCCGCAGAGCCCATGGCTGATCGGTCCTCCACCTTTCGAGTCTGAAAGCCACCACAGATTATTTGCTCGCTCGCTCTCTCTCTCTCTCTCTCTCTCTTCTGGAATGCTGTGTCCTAAGTTCTATTGATCCTTTCGAAAAGAGAGGCTACTTTTTCTATGCTGTTGGCGGTGCTTCTGCACTTTTGCTTCCCGTGCTACTATATCAGAAGAATGAGCAGTTTCAGCTCCATCTTTGCTGTTCCCTCTGCAGTTTAGCCAAGAAGACTCCTCTGCAGTTTCCTCCTCTCGTTATCCTGGACACCTGCT	ATGGACTCAGGAAACAGCAGCAGCCTCCAGTCCTCCAGCGGCGGAGACGACGACTTCGACTGCCGCGTCGACTCCCTCTCCGCCTTCTTCCACTCCTCCCCACCAGCCGCCGCCGCCGCCCTCCCGCCTTCCCGGTCACCACCACCACTCTCCTCCTCCTACGACGGCCACCACTTCTTCGACGACTCATCTCTCCCCTACCTGGACTCCTCAGCCCCGCTCCTTCCCATCGGCTCCTCCACCACCGCCCCTTGGCCACGCCACCTCATCCCCAGCTCCTCCAATTGCATCACCGCCGCCACCGCCGCAGCAGCCTCACTCGGGGCCCATCCCGTGGCTACTAGCCTGTTGTCGTCGTCGTCGATGCAACCACAACTCGAGCAGCCCATCGGCGCCGCT…	GAGATAGGGAAGAGCGTTGTAGTTAGGTCGAGAAGGAGGACGAA	N	Y
CUFF.13044.1	chr3	3697740	3700744	757	19.8389	168	protein	92	595	+		MAGILSRALIRTSQALFRDPCSSPHHLFLSCSRSHALSFLPRLLSFRGRSDRPAKAEIVEIDLGTEVEVAEVDVVRHLDDAIHAILVRKSAPDWLPFIPGSSYWVPPRRRALGLLELVAKFTNPLTEEETMSFTTIRGWPSSSYFVEGKHPVKKSRKKTPTQSDDEE*	CCCTGTCCTTGAGGTATCACGTGCGAACACGTGACTTGTTGCAGGTATTAAAATCATCCCATCGCCGTCTCTCTCGTCGGGGAAACATTTGATGGCCGGGATACTGTCGCGAGCCCTAATTCGAACCTCCCAAGCCCTGTTCCGAGATCCTTGCTCCTCCCCCCACCACCTCTTCCTCTCCTGCTCCCGGTCGCACGCCCTCTCTTTCCTCCCCCGCCTTCTCAGCTTCCGCGGCCGTTCCGACCGACCGGCCAAGGCGGAGATCGTCGAGATCGACCTCGGCACGGAGGTCGAGGTAGCCGAGGTCGACGTCGTCCGCCATCTCGACGACGCGATCCACGCGATTCTGGTTCGCAAATCCGCCCCCGACTGGCTCCCTTTCATCCCGGGGTCCTCCTA…	CCCTGTCCTTGAGGTATCACGTGCGAACACGTGACTTGTTGCAGGTATTAAAATCATCCCATCGCCGTCTCTCTCGTCGGGGAAACATTTG	ATGGCCGGGATACTGTCGCGAGCCCTAATTCGAACCTCCCAAGCCCTGTTCCGAGATCCTTGCTCCTCCCCCCACCACCTCTTCCTCTCCTGCTCCCGGTCGCACGCCCTCTCTTTCCTCCCCCGCCTTCTCAGCTTCCGCGGCCGTTCCGACCGACCGGCCAAGGCGGAGATCGTCGAGATCGACCTCGGCACGGAGGTCGAGGTAGCCGAGGTCGACGTCGTCCGCCATCTCGACGACGCGATCCACGCGATTCTGGTTCGCAAATCCGCCCCCGACTGGCTCCCTTTCATCCCGGGGTCCTCCTACTGGGTCCCGCCCCGCCGGCGGGCTCTTGGCCTCCTGGAGCTGGTCGCTAAGTTCACGAATCCGCTGACGGAGGAGGAGACCATGTCCTTC…	TCTGCAGCCAACAAAGAAAAGGGGGGGTAGATTGGACATATTTCACAAAGTACTATTAATCCGTCTGCATCAATAGTGTTCCTGAAAACTCAGCTGTTTGTCATATTGGTGGTTCTACATCACTTTAGGGAGTAATAGTATAGCCAACAAGATCGCGCGGTA	Y	Y
CUFF.13057.1	chr3	3782685	3783654	970	4.1294	104	hypothetical protein OsI_31909 [Oryza sativa Indica Group]	227	538	+		MGSEAVVVVVGELPLLPPIKTAPTQDKPVEGRPYAAETEEEECVTPKAEETVLKPVLVCPPAPRKPKPAKRVPPAPSMEFHAVPRDLTSVFLSLPPKKRIRVV*	CCTCCTCCCCTTTCTCTTTCCTCTGTCACCGTCCGTATTTAACTCCTTCGCCCTTCCCTCTCCCTCCAAATTTGCTGCTCAGCTTCTTCTCTCTTCTCCTCTTCTCCTCCACCACAAGGATTCCTCTCCGAGCTGACCACCTTGTAACGTGTGCTTCTCTTTGCCCCTCTTAAGGGAATCCTGTGGCCTCCACTGCCTTCGTCTTCAGTTCTTGATCTCCGCAGCCATGGGCTCCGAGGCGGTCGTCGTCGTCGTAGGTGAATTGCCTCTGCTTCCGCCCATAAAGACGGCGCCGACGCAGGACAAGCCCGTGGAAGGCCGTCCCTATGCTGCCGAAACCGAAGAGGAAGAGTGCGTCACACCAAAGGCGGAAGAGACCGTTCTCAAGCCCGTCCTTGT…	CCTCCTCCCCTTTCTCTTTCCTCTGTCACCGTCCGTATTTAACTCCTTCGCCCTTCCCTCTCCCTCCAAATTTGCTGCTCAGCTTCTTCTCTCTTCTCCTCTTCTCCTCCACCACAAGGATTCCTCTCCGAGCTGACCACCTTGTAACGTGTGCTTCTCTTTGCCCCTCTTAAGGGAATCCTGTGGCCTCCACTGCCTTCGTCTTCAGTTCTTGATCTCCGCAGCC	ATGGGCTCCGAGGCGGTCGTCGTCGTCGTAGGTGAATTGCCTCTGCTTCCGCCCATAAAGACGGCGCCGACGCAGGACAAGCCCGTGGAAGGCCGTCCCTATGCTGCCGAAACCGAAGAGGAAGAGTGCGTCACACCAAAGGCGGAAGAGACCGTTCTCAAGCCCGTCCTTGTTTGTCCGCCGGCTCCGAGAAAGCCGAAGCCGGCGAAGAGGGTACCGCCGGCTCCTTCCATGGAATTCCACGCCGTTCCTCGCGATCTTACCTCGGTCTTCCTTTCTCTCCCTCCCAAGAAGAGAATTCGTGTAGTTTGA	TCTGAAGTTTCTTCACCATCTCCTGTAATTCCTTCAGTTCCCCTTCTATTTTCCCGTGTGCTAAAAGACTTTATTTCCTTTTATTGTTTTCTTTTCTTCCTTAGACGAAACAAAGACCATCAAGCACTTTGTGTAACATGAAGAGAACTGTCCTCCACATCATGCTGCAATGTGTATATATATCGGACAGTTCTCTTGGGTTCTTGCTTTTAGTCGTTCTGCAATCTAACACCGTCAAGGAACCCAAATTACTGTTGTCTTGGAATGCAAACTTGTGGAATTCCCTCATAATAGTTGTTACAGTCCATCAGTGTCTGTGCAGAGACAGATGGGAACTTAAGGTATTTCACATGATTCTAGATCAGACAGTACCTCACAACCCTTCTAAATTTCTGCCAG…	N	Y
CUFF.13356.1	chr3	5725066	5726195	1130	86.0372	178	protein	429	962	-	Y5161_ARATH	MSPFLRPRSSLPLLLLFLNCFCFRSAVGGESPTAYEVLESYDLPIGLLPKGPIGYDLDASTGAFSAYLNGSCSFSLEGSYQLRYSPTISGRIASDHLSDLRGVSVKVLFFWVNIIDVRRLGDSLRFSVGIASADFAINNFYMCPRCGCGLNCPDDDDVAAGFNLRLPRLHPDAVNRS*	GGGGACTTCGATGCTACAGCGTACTCGTTGCATTAATTACCGCGTCGCTTGGATTCGGTAGTTCTCCAAGACACGCAACACTCGGTGCTTCCAATCAAGCCTTTCTGTCTTGCCGGACACCCAATATTAATCGCACACAGAGACACAAAAGGCAGAAGGAAAGCCACGATGTCTCCCTTCCTTCGTCCGCGCTCTTCTCTTCCTCTCCTCCTCCTCTTTCTGAATTGCTTCTGCTTCCGATCGGCCGTCGGTGGTGAGAGTCCGACGGCGTACGAGGTGCTGGAGTCGTACGACTTACCGATAGGGTTGCTTCCCAAGGGCCCCATCGGCTACGACCTCGACGCATCCACCGGCGCCTTCTCCGCCTACCTCAACGGCAGCTGCAGCTTCTCCCTCGAG…	GGGGACTTCGATGCTACAGCGTACTCGTTGCATTAATTACCGCGTCGCTTGGATTCGGTAGTTCTCCAAGACACGCAACACTCGGTGCTTCCAATCAAGCCTTTCTGTCTTGCCGGACACCCAATATTAATCGCACACAGAGACACAAAAGGCAGAAGGAAAGCCACG	ATGTCTCCCTTCCTTCGTCCGCGCTCTTCTCTTCCTCTCCTCCTCCTCTTTCTGAATTGCTTCTGCTTCCGATCGGCCGTCGGTGGTGAGAGTCCGACGGCGTACGAGGTGCTGGAGTCGTACGACTTACCGATAGGGTTGCTTCCCAAGGGCCCCATCGGCTACGACCTCGACGCATCCACCGGCGCCTTCTCCGCCTACCTCAACGGCAGCTGCAGCTTCTCCCTCGAGGGATCCTACCAGCTCCGCTACAGCCCCACCATCTCCGGCCGCATCGCCTCCGACCACCTCTCCGATCTCCGCGGCGTCAGCGTCAAGGTCCTCTTTTTCTGGGTCAACATCATCGACGTTCGCCGCCTCGGCGATTCCCTCCGCTTCTCCGTCGGCATCGCCTCTGCC…	GCACTATTAGCATATGGTAATTTTAGGGCTTTGTATGTTCCCTCGTAGATCTGCCTCGGATCAGGACGGAGCTATCTCTAATCACATGGTGAGATGGAGATACATTAATAAACTCGACATCGTTAAATATGAAGTGGATTTGGTAGAATAGTAGTAAATCGATTGACCTCTTGGTTAATTCTTACATATGGAGTGTGAATTTTGTTGAATTCCCGATTGTTCGAATGTAGGACTCTTGTTCTACATGGTGAAAGGGAAATTTGCTTAGGTGATCAAAGGACGAACTACAAAATTAGGGCAGCTGATGTAAAGGGAAGAACTACAATGAATCATAACTGTTGAGAGTGCAAGGCCTTACTATACTTGGCACAGTTGTATTCTTCGTTCTTTTATGGGTGG…	N	Y
CUFF.13372.1	chr3	5841409	5842298	815	4.22822	176	binding protein	273	800	+		MKPTPTKKKGRAHLSPERDGAIGSHDRPPDHERLVDLHQHLLVVLLERRPGETRHLDPAVAVATVGDTVGKAEHHPHVGVADPGEDPPGRGRAEEAEARRDLDPPEPAPPPTSPAELRLAKAPTALPAVGVVVPPPLPVPLQAALVRLHLPASLLRPSSFSVYIIGSSRHGLVSI*	ACTCTCTTTTCCGTCGGACCTATCAACGAGGGCTGCTGTTGTCACGCCCCGCGACGGTGAAAGGGTCGTACATATATAGGCACCCCTCACAGGCACCGTTGATTTGAATGCAAAGAACATCAAAACAAATCACGGTCGTACGTTGTCAGGACGTGAGAGGGGTTTCCAGAAAATTATGAATATTCTTTTATTTATATTACAATTTCTTGTTGGACAGTAAAATTAGAACACGAAATAGCTCAACACCATTAGTTACTACTAGGGCACGAGAAATGAAACCAACGCCGACGAAGAAGAAGGGGAGGGCGCACCTATCGCCGGAGCGCGACGGCGCCATCGGCAGCCACGACCGGCCCCCGGACCACGAGCGACTTGTAGATCTCCACCAGCACCTTCTCG…	ACTCTCTTTTCCGTCGGACCTATCAACGAGGGCTGCTGTTGTCACGCCCCGCGACGGTGAAAGGGTCGTACATATATAGGCACCCCTCACAGGCACCGTTGATTTGAATGCAAAGAACATCAAAACAAATCACGGTCGTACGTTGTCAGGACGTGAGAGGGGTTTCCAGAAAATTATGAATATTCTTTTATTTATATTACAATTTCTTGTTGGACAGTAAAATTAGAACACGAAATAGCTCAACACCATTAGTTACTACTAGGGCACGAGAA	ATGAAACCAACGCCGACGAAGAAGAAGGGGAGGGCGCACCTATCGCCGGAGCGCGACGGCGCCATCGGCAGCCACGACCGGCCCCCGGACCACGAGCGACTTGTAGATCTCCACCAGCACCTTCTCGTCGTACTCCTTGAGCGCCGGCCGGGCGAGACCCGTCACCTCGACCCCGCCGTAGCCGTAGCCACCGTAGGCGACACAGTTGGCAAAGCCGAGCATCATCCGCACGTAGGCGTCGCGGATCCGGGCGAGGATCCGCCGGGGAGAGGCCGCGCGGAGGAAGCCGAGGCGCGGCGAGATCTTGATCCGCCAGAACCGGCGCCGCCGCCGACCTCCCCCGCCGAGCTCCGCCTTGCAAAGGCGCCGACGGCCCTGCCCGCCGTCGGCGTGGTGGTA…	AGCAGCGGGATGGCA	Y	Y
CUFF.13407.1	chr3	6073907	6082542	622	8.08186	147	cytochrome family subfamily polypeptide 1	182	622	-	C7346_ORYSJ	MVLLETLRLYGPIDVLRRKAGKDMTLGKINIPKDTEIVMPIMLTHRNKEIWGPDADEFNPLRFEHGVTKAATHPTALLAFAVGPRACIGRNFAMLEAKTVITMILQRFSFSLSSEYKHAPRRSISVQPQYGLPIVLKPLRAGIRIG*	ATGGTTCTCCTGGAAACCTTGAGGCTCTACGGCCCAATCGACGTGCTAAGGAGAAAGGCCGGTAAAGATATGACCTTGGGGAAGATCAACATCCCCAAAGACACCGAGATAGTGATGCCGATCATGCTGACTCATAGGAACAAGGAGATATGGGGACCTGATGCTGATGAGTTCAACCCACTCAGATTCGAGCACGGGGTCACCAAAGCTGCCACACACCCCACTGCGCTGCTCGCGTTCGCGGTAGGGCCGCGGGCTTGCATCGGCCGAAACTTCGCCATGTTGGAAGCCAAGACTGTGATCACAATGATACTGCAGAGGTTCTCCTTTTCTCTTTCGTCCGAGTACAAGCACGCCCCTCGACGCTCGATCTCTGTGCAACCTCAGTACGGCCTTCCT…		ATGGTTCTCCTGGAAACCTTGAGGCTCTACGGCCCAATCGACGTGCTAAGGAGAAAGGCCGGTAAAGATATGACCTTGGGGAAGATCAACATCCCCAAAGACACCGAGATAGTGATGCCGATCATGCTGACTCATAGGAACAAGGAGATATGGGGACCTGATGCTGATGAGTTCAACCCACTCAGATTCGAGCACGGGGTCACCAAAGCTGCCACACACCCCACTGCGCTGCTCGCGTTCGCGGTAGGGCCGCGGGCTTGCATCGGCCGAAACTTCGCCATGTTGGAAGCCAAGACTGTGATCACAATGATACTGCAGAGGTTCTCCTTTTCTCTTTCGTCCGAGTACAAGCACGCCCCTCGACGCTCGATCTCTGTGCAACCTCAGTACGGCCTTCCT…	TGCTGTAGTTCTATCTCTATGTCATCGTGCTTATTATTATCATGTAAGCGTATGGCCAGCATGGTCATGGAACTGTATCTAAATGTCGAGGAAACCACAAGATAATTTGCACTTAGATTTCGTAGTCTGTGACTTGGATCCAACTATAAACCCATAAATAAAATTATTGGTGGTTCTTTAT	Y	Y
CUFF.13486.1	chr3	6592403	6593758	1277	2.39374	86	early nodulin 93	162	419	-	NO93_SOYBN	MLTQATSVPKKRFRLMLKCAGGSTNTCKSMLGVTINLNVTSIVVVAAHPTASVVVELMASLDNLDLLIQHIGLEFRKEKLVDVLR*	GACTCGAATACCCTTTTGGTATTATTAACCCCGAGGATGGAAACGGGACCCATCCGTCACAACAGTGAGAGGCATTTGTCGCCATCTAAAAGACCACACAGGCCACCGAGAACCGGAGGCAGTGACATCAGAACGGTGTGCCCACATTTCCAGGAGCACACCGAACGCTCAAAACCATCAACTTCTTCCTCGCTCGCTCGCTCGCTCTCACCCACTCTCTTCCGTCGCCTATAAAGAGACTGACTACCCACCCCTCATCCACATCTCACAGCTCACATCTTTCCTCTCTCACCTCGAGCTCTCTCCTCTTTAATCCAGACGAAAAGAATGGCTCCGGCAACTCGCGCTTCCCTGGACCAGAAGCTGGCCATGGCCAAGCGCTGCTCCCACGGTATCATC…	GACTCGAATACCCTTTTGGTATTATTAACCCCGAGGATGGAAACGGGACCCATCCGTCACAACAGTGAGAGGCATTTGTCGCCATCTAAAAGACCACACAGGCCACCGAGAACCGGAGGCAGTGACATCAGAACGGTGTGCCCACATTTCCAGGAGCACACCGAACGCTCAAAACCATCAACTTCTTCCTCGCTCGCTCGCTCGCTCTCACCCACTCTCTTCCGTCGCCTATAAAGAGACTGACTACCCACCCCTCATCCACATCTCACAGCTCACATCTTTCCTCTCTCACCTCGAGCTCTCTCCTCTTTAATCCAGACGAAAAGAATGGCTCCGGCAACTCGCGCTTCCCTGGACCAGAAGCTGGCCATGGCCAAGCGCTGCTCCCACGGTATCATC…	ATGCTTACCCAGGCAACATCAGTGCCTAAGAAGCGGTTTAGATTGATGCTCAAGTGTGCAGGAGGATCCACGAATACATGTAAATCCATGCTTGGTGTGACAATAAATCTAAATGTTACCTCGATTGTTGTTGTGGCTGCTCATCCAACTGCTTCTGTTGTTGTTGAACTTATGGCGAGTCTGGATAATTTGGATTTGCTAATACAGCACATTGGATTGGAATTTAGGAAGGAAAAACTTGTTGATGTCTTGCGCTAA	ACAATGGATGAACTGCCTGACACTTTTGCAGGTATCATCATGATAATAAATGGAGCAGGAAATATTGTAGAGAAATATCACTGTCAATATCTTGTACTCAAATAGAAATGAACAAGGATCTTAATCTCGCATTCAATTCCATAATAAACTGATCGATAACA	Y	Y
CUFF.13518.1	chr3	6771078	6775233	3014	2.01921	161	subtilisin-like protease-like	617	1099	-	XSP1_ARATH	MGAGEISPLRALSPGLVFETTTEDYLHFLCYYGYKNQAIRSISGTSFSCPPNASPDLISNLNYPSTSIAKLGGKQTARTVSRTVTNVGPPNSTYSATVEAPSGLIVKVSPERLVFTKRWMKATYQVTFDAKAASKGYGYGSITWSDGAHSVHTVFAVNVM*	TGGTCGTAACAGTGAGGAGAAAGAAAGAGTGTCCCTGATGCAAAGTTACCATCATGCATTCAAGGGGTTCTCAGCTATGCTTACCGAAAAGGAAGCCGCTTTATTATCTGGTTGGTGTTTTCATCTTCCAGCTCAATTGAATCGACTTTTAATCATTTCCTCATTCACAAACTTCAATTCATTGGATCAGATGCAAGTTAACAATCTCAGTCTTGATTGCTATCTCTCTATTCTGATCGAGTGTTTTGGATGCTTCACATCAGGCTTTGATGAAGTGGTGTCGGTTTTCCCTGACCGGATTCTTCAACTTCATACTACGCGTTCTTGGGATTTCTTGGACGCAGAATCAGGCATTGGATCGCAGCGACTCCGGCGAAAAGCTTCCAGTGACGTTATAAT…	TGGTCGTAACAGTGAGGAGAAAGAAAGAGTGTCCCTGATGCAAAGTTACCATCATGCATTCAAGGGGTTCTCAGCTATGCTTACCGAAAAGGAAGCCGCTTTATTATCTGGTTGGTGTTTTCATCTTCCAGCTCAATTGAATCGACTTTTAATCATTTCCTCATTCACAAACTTCAATTCATTGGATCAGATGCAAGTTAACAATCTCAGTCTTGATTGCTATCTCTCTATTCTGATCGAGTGTTTTGGATGCTTCACATCAGGCTTTGATGAAGTGGTGTCGGTTTTCCCTGACCGGATTCTTCAACTTCATACTACGCGTTCTTGGGATTTCTTGGACGCAGAATCAGGCATTGGATCGCAGCGACTCCGGCGAAAAGCTTCCAGTGACGTTATAAT…	ATGGGAGCAGGGGAAATAAGTCCACTCAGAGCCTTAAGTCCAGGCTTAGTTTTTGAGACCACCACAGAGGACTACCTGCACTTCCTCTGCTACTATGGCTACAAAAACCAAGCCATAAGATCCATCTCTGGGACCAGCTTCAGCTGTCCACCCAACGCCTCACCAGATCTCATATCCAACCTCAACTACCCCTCCACCTCCATTGCCAAGCTAGGAGGCAAGCAGACTGCGAGGACAGTCAGCAGAACAGTCACCAATGTTGGGCCACCAAACTCAACATACTCTGCAACAGTGGAAGCTCCAAGTGGCTTGATAGTCAAGGTCTCACCTGAGAGACTGGTCTTCACCAAGAGATGGATGAAGGCCACTTACCAGGTCACCTTTGATGCCAAGGCTGCA…	TCCATCCATTTCTTTGACAGTTTTTGGGCAACGTTTGTGCCTGTGCTGCTGTGCTGTGCTCCATCTTTGCATTTCTGTTTTTGTGATTTCCATTGGCATTCTTGATATCAGTTTTACTTGTATCTCATGTACAAGGCCATTTGTCTTATGTGTTCATAATCATGTATCATTGATCTCTTCACAGCTGTTGGTGTCTCATCTTAATCTCTGATCTGTCTGTAACCTTTTCTTTTTCCAGGAAAACTATATTAGCTTTTCAAAATTGACAAAATGATCTACTAAGGTCACTTTAGAAAAAATGGATGTAAGATCCAAAGGAAGCTGTTCGTTCCAAAACATGTCAGTCTTCATGGTTCATATTCCAGCCTCGAACTTCATATTTCTTCCTTGAACAACAAA…	Y	Y
CUFF.13519.1	chr3	6775437	6777014	1578	1.50592	60	cc-nbs-lrr resistance protein	254	433	+		MQRCSFAYLKDEETKNESTVKRPTVSAEETMMHILQSFQSNTNLSELVIECYSGSRFLK*	CTAAAAGAGTTGAAGGATTTGGTAAACATTAGAGGAGAACTATGCATGTCCGGGCTGTATCTGGATTTTATCTTCATGGGAATCTAATGACAGCCTGCATCAAGGACCTAAATTATTCTTCTTGTAAACAACAAAGATGATGAATGGATCTGTAACATCGATTTATTTGATGAAGAAGATGCGAACATTAAAGAAGCACCTTCTTATGATGTAACTGGGGAGGATGAGAGGATCTCCTTCTTAGGTAGCTTAGATGCAGAGATGCAGCTTTGCATACTTGAAAGATGAGGAGACGAAGAATGAATCCACTGTAAAAAGGCCAACAGTCTCAGCAGAGGAGACTATGATGCATATTCTCCAAAGCTTTCAGTCTAATACCAACCTGTCAGAATTGGTTAT…	CTAAAAGAGTTGAAGGATTTGGTAAACATTAGAGGAGAACTATGCATGTCCGGGCTGTATCTGGATTTTATCTTCATGGGAATCTAATGACAGCCTGCATCAAGGACCTAAATTATTCTTCTTGTAAACAACAAAGATGATGAATGGATCTGTAACATCGATTTATTTGATGAAGAAGATGCGAACATTAAAGAAGCACCTTCTTATGATGTAACTGGGGAGGATGAGAGGATCTCCTTCTTAGGTAGCTTAG	ATGCAGAGATGCAGCTTTGCATACTTGAAAGATGAGGAGACGAAGAATGAATCCACTGTAAAAAGGCCAACAGTCTCAGCAGAGGAGACTATGATGCATATTCTCCAAAGCTTTCAGTCTAATACCAACCTGTCAGAATTGGTTATAGAATGTTATAGTGGCAGCAGGTTTCTCAAATGA	ATTGGAGACTCATCTTTCTATAATTCGACCTCCGTTACCCTTATACCAAATGCAAAAATCTTACCACCACATGGGCAATTGCCTTCCCTCGAGCAGTTCTCAATAGAAAATGACAGTGATCTGGCACAGTGGCTGTGATTCCTGTGGCAACGGCAAGATGAAGATGAAGAAGCCATCTTTTTTCACTGGAGACAAGGAGACTGATAAGATTGTACAGATTGGAAGAGTTGTCTGGAGTATAGGATGGTGACTTTCATCAGCTGCATCAGTTGGAACTGATACATTGTGACAAGCTATGTTGATACATTTTGCTGCTCTCAAAACGTGCCACCAAGTCTCCCTTCAGTTATCACTTCAGAAATGTGGCAACGTGATGAGTCGTCACTGCCTCAAGATCTC…	N	Y
CUFF.13565.1	chr3	7106375	7107026	652	8.56375	102	hypothetical protein MBP_81C12.30 [Musa balbisiana]	169	474	-		MNMPTDTDRYKHYIKHPVSKFVRDILPHLSLRRPRRSLCEHCNSSPLLSLQSSAPAAMRLLAPSCSPLLFLSSRTFDPPCCFNSPITLILVWGWLSCIDPR*	CAGACTTTACAAGCTCTGAACAGTGACACAACAAAGGGTAAAATGGTCCATTACAGACCGAAAAGCTCTCGCACGTGTCCACATGACACAACCTTTATTTACAAGCCTAAAGAGGCCACCACCCCACTAAAATGGGACTTATAAGCCTTCGGCTGCCCCTCTACACGCTGTACAAGGCATGAACATGCCAACAGACACGGACAGATATAAGCATTACATCAAACATCCTGTTTCAAAGTTTGTCCGTGACATCCTCCCCCACTTATCCCTTCGACGTCCTCGTCGAAGCCTTTGTGAACACTGCAACTCTTCGCCTTTGCTGAGTCTTCAATCTTCTGCTCCAGCTGCAATGCGCCTCCTGGCTCCCAGCTGCTCTCCGCTGCTGTTTTTGAGTAGTCG…	CAGACTTTACAAGCTCTGAACAGTGACACAACAAAGGGTAAAATGGTCCATTACAGACCGAAAAGCTCTCGCACGTGTCCACATGACACAACCTTTATTTACAAGCCTAAAGAGGCCACCACCCCACTAAAATGGGACTTATAAGCCTTCGGCTGCCCCTCTACACGCTGTACAAGGC	ATGAACATGCCAACAGACACGGACAGATATAAGCATTACATCAAACATCCTGTTTCAAAGTTTGTCCGTGACATCCTCCCCCACTTATCCCTTCGACGTCCTCGTCGAAGCCTTTGTGAACACTGCAACTCTTCGCCTTTGCTGAGTCTTCAATCTTCTGCTCCAGCTGCAATGCGCCTCCTGGCTCCCAGCTGCTCTCCGCTGCTGTTTTTGAGTAGTCGAACCTTTGATCCGCCATGCTGCTTCAACTCGCCAATAACTCTGATTCTGGTGTGGGGTTGGCTGAGTTGTATTGATCCTCGTTGA	TTCCTGCGGATCCACCAAATGAAGGAAAAGACCATTCTTACTGCGCCAGTTTCTCAAAATTTCCACATGCTGCTTGAACTGGGTGGATGCTTGTTGGAGCTTTAACGAGCATCGCCTCGCAAACTTCTAAAGTTTTGGGTCCTTCCTCCACAAAATCTGCTCATTGAC	N	Y
CUFF.13575.1	chr3	7169123	7170011	889	7.26058	193	protein	75	653	+		MLSSSSDLPKSSLQIKQDDKFYTRILSKESSVANPSFRVYYGMATGAVPFYWESQPGTPKHISSTTALPPLTPPPSYYYSPRNKSSKKPSKSSFVHAILPKISLMRKSPSSSVSLSSSSVSSSSSSTASGRSNHQRRPSSPQSSFQSRGDDEESDDESPTSTLCFRSCQSVVPVKCALLSAVRHGSGHATSA*	ACAAAGTCCTGCATTCATTTGTCTGAGGTCCTGGTTCCTCTCTCTCTCTCTCTCTCTCTCTCTCTGGGGTAAAGATGCTGTCTAGTAGCTCAGATCTTCCCAAAAGCTCTCTCCAAATCAAGCAGGATGACAAGTTCTACACCAGGATCCTCTCCAAGGAGAGCTCAGTGGCCAATCCTTCCTTCAGAGTGTATTACGGAATGGCAACAGGGGCTGTGCCTTTCTACTGGGAGTCTCAGCCTGGGACACCCAAGCACATCAGCTCCACCACTGCCCTCCCTCCCCTCACACCTCCCCCCTCCTACTACTACAGTCCCAGGAACAAGAGCTCCAAGAAGCCCTCCAAGTCCAGCTTCGTCCACGCCATACTCCCTAAGATCAGTCTGATGAGGAAGTCAC…	ACAAAGTCCTGCATTCATTTGTCTGAGGTCCTGGTTCCTCTCTCTCTCTCTCTCTCTCTCTCTCTGGGGTAAAG	ATGCTGTCTAGTAGCTCAGATCTTCCCAAAAGCTCTCTCCAAATCAAGCAGGATGACAAGTTCTACACCAGGATCCTCTCCAAGGAGAGCTCAGTGGCCAATCCTTCCTTCAGAGTGTATTACGGAATGGCAACAGGGGCTGTGCCTTTCTACTGGGAGTCTCAGCCTGGGACACCCAAGCACATCAGCTCCACCACTGCCCTCCCTCCCCTCACACCTCCCCCCTCCTACTACTACAGTCCCAGGAACAAGAGCTCCAAGAAGCCCTCCAAGTCCAGCTTCGTCCACGCCATACTCCCTAAGATCAGTCTGATGAGGAAGTCACCTTCGTCGTCCGTCTCCTTATCTTCCTCCTCGGTTTCGTCCTCTTCCTCGTCGACGGCGTCCGGGCGCTCTAAC…	TAGTCACAGATCAACACCTTGCAATATGCTCATGTAGTTTGGGGTGCAACATTTATGGTGGTAACTAAATCTCATCTGCCAAACAAGAGAGAGAGAGAGAGAGAGAGAGAGGATGTGTAATAGCACAGAAATGTGAAGTGCTTCGTTCACTTCTCAAGAATAATGTGAGACTAATAGTTTGTATTTGCTTAACTCATGCTTCCTCCCAATATCTATCACTGCCGTATTCTCTCCCA	N	Y
CUFF.13616.1	chr3	7467557	7469627	2071	4.65607	154	protein	1140	1601	-		MSTKVRNGDAGDAKPEVVWATCVCCGLMEECTSAYVARVRERYGGSWVCGLCGEAVKDEIRRSGHRISTEEALSRHISFSESFRSASPPIDTAEHLITAMRQLLRRSLESPRAMRSTPNSPQREAEGEDGAVSSDAARRSLARSGSCFSTLSR*	CCCAAAGCCCCGCTCGCTCTCCCTCTCTCTCTCTTTCGATCGCTCGTCATCGAAGGAAGCCAAAGAAGAGAGAGCACGCACGCGAAGATTCCGAAGGAGAACGCTCTCCCGTCGCACAATCCGAAGTCGGCCCAGTCTCTGCGAGCGAGAGGGTGAGCGAATTGAGGGAGGACTCCCGTCCTGAGATGTCTTTGGCCGAGTGGGGGAAGCGGCGGTGGTCCTGGTCGTAGCAGAGAGGGAAGTGCAGAACGCCTCCATCGCGTGGGAGAAGGAGCGATAACCCAATCCGTTGACTTCTTTTTATCCTCTGTCCCATACTTTTGCCTCCTTTGCTCCTTTCCACCGTTCTCGGGTTCCAGTGGCTGCTCTCGGAAGAACGGTAGGGTTTTTATCAAGTTA…	CCCAAAGCCCCGCTCGCTCTCCCTCTCTCTCTCTTTCGATCGCTCGTCATCGAAGGAAGCCAAAGAAGAGAGAGCACGCACGCGAAGATTCCGAAGGAGAACGCTCTCCCGTCGCACAATCCGAAGTCGGCCCAGTCTCTGCGAGCGAGAGGGTGAGCGAATTGAGGGAGGACTCCCGTCCTGAGATGTCTTTGGCCGAGTGGGGGAAGCGGCGGTGGTCCTGGTCGTAGCAGAGAGGGAAGTGCAGAACGCCTCCATCGCGTGGGAGAAGGAGCGATAACCCAATCCGTTGACTTCTTTTTATCCTCTGTCCCATACTTTTGCCTCCTTTGCTCCTTTCCACCGTTCTCGGGTTCCAGTGGCTGCTCTCGGAAGAACGGTAGGGTTTTTATCAAGTTA…	ATGTCGACGAAGGTGCGGAACGGCGACGCGGGTGACGCGAAGCCGGAGGTCGTGTGGGCCACCTGCGTGTGCTGCGGACTAATGGAGGAGTGCACGTCGGCTTACGTCGCGCGTGTGCGCGAACGGTACGGGGGCAGCTGGGTATGCGGCCTCTGCGGTGAGGCCGTCAAGGACGAGATCCGCCGCTCCGGCCACCGTATCTCCACGGAGGAGGCCCTCAGCCGCCACATCAGCTTCTCCGAGAGCTTCCGCTCCGCTTCCCCACCCATCGACACCGCGGAGCACCTCATCACCGCTATGCGCCAGCTCCTCCGCCGCAGCCTCGAGTCGCCGCGGGCGATGCGCTCCACTCCCAACAGCCCTCAACGTGAGGCTGAGGGGGAGGACGGCGCCGTGTCC…	TTGAACCAAATGGGACAAAGCCCTCAGCCAACAAATCTCAAGGTAAAAGTAAAAAACCATCATTGGGACAGGAAATCAATTAAATGTCACTATTTAGATCTCGAACAATACCCATATATCTAATTCTTAGACAATTATGTTTACCTTACCATTTCAATCAAATCAATGCAACCAATGCAGAGAGAACATGACGAAAATCATTCTTTTCCACAAAAAAAAGAGATAAAACAATAAAATCTTTGCTAAATTGATTCTCTGTGCAGTTAGTATTACTGTATGGGATTTTGTTGATCGCCTCTCTGCATGCTATTTATCATGTGGTTCTTGGTGAAGGGAGTAATGCCTTTTATGTAAATATCACACAATTTGTGTTCATAGATGTTTCAGTAAGTTCCAAAA…	N	Y
CUFF.13638.1	chr3	7623535	7623925	391	18.6161	90	protein	28	297	+		MEVQVPVLAIKISCSVCRNTGKMVVMGHQLEKLVGSLKAKLKSLKGKKPYDKMGKTDSMRVEIRSKRAQKFIAKNLKTADSMGKKSYAF*	CTGTTCTGTAATCGATGCTGAATTCTTATGGAAGTTCAAGTTCCTGTCCTTGCCATAAAGATTAGTTGTTCTGTTTGCAGGAACACAGGGAAGATGGTGGTGATGGGGCACCAACTAGAAAAGCTGGTGGGCAGCCTCAAGGCCAAGCTGAAGTCACTGAAGGGGAAGAAGCCTTATGATAAGATGGGCAAGACGGATAGCATGAGGGTGGAGATCAGAAGCAAGAGGGCTCAGAAGTTCATAGCCAAGAACCTTAAGACGGCCGACTCCATGGGCAAAAAAAGCTATGCCTTTTAGTTCCAGCACTAGTGTGATTTTCCTGTAATGAACTTTCTCTCTCTCTGTCTCTTTCTCTCTCTCTATATATATATATAATTTAGATATTCCCACC	CTGTTCTGTAATCGATGCTGAATTCTT	ATGGAAGTTCAAGTTCCTGTCCTTGCCATAAAGATTAGTTGTTCTGTTTGCAGGAACACAGGGAAGATGGTGGTGATGGGGCACCAACTAGAAAAGCTGGTGGGCAGCCTCAAGGCCAAGCTGAAGTCACTGAAGGGGAAGAAGCCTTATGATAAGATGGGCAAGACGGATAGCATGAGGGTGGAGATCAGAAGCAAGAGGGCTCAGAAGTTCATAGCCAAGAACCTTAAGACGGCCGACTCCATGGGCAAAAAAAGCTATGCCTTTTAG	TTCCAGCACTAGTGTGATTTTCCTGTAATGAACTTTCTCTCTCTCTGTCTCTTTCTCTCTCTCTATATATATATATAATTTAGATATTCCCACC	N	Y
CUFF.13717.1	chr3	8319316	8324077	2702	4.92973	621	protein	307	2169	+		MGLLESSRTIRRFRVEGLLESSRIYLGCLTPWKSTTSRVSGSQKRPFVTKNLLGSAKNLIFRHNSTCSSVRHLSLVEFRGFCTDVVPKESQTISQKTLAVAEVQAALVDYLHGTRGILSDDAEHISKHCPVFLAKLLKKVENEDNIGNAMSRFFHYHPINEFEPFFESIGLTSDEISSLLPRDLMFLSDDKKLIENYNGLCNYGIAHGKIGKIYKEATEVFRCHFRVLESKLGAYEGLGLSKSTIIKVVASSPILLIGGVNDEFVKVLEELENIGIQRDWIGGVLSEKNAYNWSHMLVLLQFFIELGFTKEALGDLIRRHPGFMLDGSGSAIFLLVGLLLKSGGTKKKLFSLFSQFPNVQFGIFMGNLWHGVMFLVKIEMETADIHKILLSHTEMLGSC…	GGAAAGCGGTGGGGAAAATCCTGTCTTTACGGCGAGATTGCGGGTTATCGAAACCCTAAACCGACAGGTTGATGACCGTTCAAGCAAGAGGGTCCCATCAAAGAGAGTGCATCTTGACCGTTGATTGAAGATTATGAAGGGGTTTAGCGGTTCAAAGCGTACCCCAAAGCCCTCTCTGGGGAGGAGGGCAAACGACGGCGGCGTCGGGGAAGATGCTCAGATTGCTTGGCTCCTGAGGTAACCCTTCTTTTGCTTGGCTTCTGAGCTCGATAGTTGTTTTCTTTCTCGATTGCTTCTGCAACCGCAATGGGACTCCTTGAATCATCAAGAACTATTCGTCGATTTCGTGTGGAGGGACTCCTTGAATCATCAAGAATCTATCTTGGATGTCTTACGCCT…	GGAAAGCGGTGGGGAAAATCCTGTCTTTACGGCGAGATTGCGGGTTATCGAAACCCTAAACCGACAGGTTGATGACCGTTCAAGCAAGAGGGTCCCATCAAAGAGAGTGCATCTTGACCGTTGATTGAAGATTATGAAGGGGTTTAGCGGTTCAAAGCGTACCCCAAAGCCCTCTCTGGGGAGGAGGGCAAACGACGGCGGCGTCGGGGAAGATGCTCAGATTGCTTGGCTCCTGAGGTAACCCTTCTTTTGCTTGGCTTCTGAGCTCGATAGTTGTTTTCTTTCTCGATTGCTTCTGCAACCGCA	ATGGGACTCCTTGAATCATCAAGAACTATTCGTCGATTTCGTGTGGAGGGACTCCTTGAATCATCAAGAATCTATCTTGGATGTCTTACGCCTTGGAAATCTACTACCAGCAGAGTTAGTGGTTCCCAGAAACGGCCCTTTGTCACGAAAAATCTACTTGGTTCTGCGAAAAATCTCATCTTTAGACATAACAGCACTTGTTCTTCCGTAAGACACTTATCTTTGGTCGAGTTCAGAGGTTTTTGCACCGATGTGGTTCCCAAAGAATCACAGACTATTAGTCAAAAGACTCTTGCCGTTGCGGAGGTCCAGGCTGCTCTTGTGGATTACCTTCATGGCACCAGAGGCATACTGTCTGATGATGCAGAGCACATCAGCAAGCACTGCCCAGTTTTTCTT…	TTGATCTTTCAGATAACTTGAGAAAAGGTTGGACTTTTGTTTCACTTATCGATGCTCGGCGTTGGTGAATTCCAAGTCAGATGCATCACATACATGGATCTAATCCCAAGCATGTTTCTAAAAAGAAGATCTCTACCTCAATACAGAGACATATCAGACTAACCTTTCTCAAAGAAATAAAGAGTAATCAACAGCACACTGATCGAAAGAAACTATGCTCTGTGCTAATCTGTCACCAGAGTTAATGCTGCATGGATGCATTCAACACGGGGACGAGCAACGCATGCTTCACAAACATATTCAAGCTATCATCTTGAATTCAACATGTAAAAAGCAACGAGTACCGAAGCATGCATGATAGGATATTTCTTAGTATAAAGGTATACGATAATTAGCAAA…	Y	Y
CUFF.13718.1	chr3	8321746	8324077	2332	8.05669	621	protein	164	2026	-		MGLLESSRTIRRFRVEGLLESSRIYLGCLTPWKSTTSRVSGSQKRPFVTKNLLGSAKNLIFRHNSTCSSVRHLSLVEFRGFCTDVVPKESQTISQKTLAVAEVQAALVDYLHGTRGILSDDAEHISKHCPVFLAKLLKKVENEDNIGNAMSRFFHYHPINEFEPFFESIGLTSDEISSLLPRDLMFLSDDKKLIENYNGLCNYGIAHGKIGKIYKEATEVFRCHFRVLESKLGAYEGLGLSKSTIIKVVASSPILLIGGVNDEFVKVLEELENIGIQRDWIGGVLSEKNAYNWSHMLVLLQFFIELGFTKEALGDLIRRHPGFMLDGSGSAIFLLVGLLLKSGGTKKKLFSLFSQFPNVQFGIFMGNLWHGVMFLVKIEMETADIHKILLSHTEMLGSC…	GGAAAGCGGTGGGGAAAATCCTGTCTTTACGGCGAGATTGCGGGTTATCGAAACCCTAAACCGACAGGTTGATGACCGTTCAAGCAAGAGGGTCCCATCAAAGAGAGTGCATCTTGACCGTTGATTGAAGATTATGAAGGGGTTTAGCGGTTCAAAGCGTACCCCAAAGCCCTCTCTGGGGAGGAGGGCAAACGACGGCGGCGTCGGGGAAGATGCTCAGATTGCTTGGCTCCTGAGGTAACCCTTCTTTTGCTTGGCTTCTGAGCTCGATAGTTGTTTTCTTTCTCGATTGCTTCTGCAACCGCAATGGGACTCCTTGAATCATCAAGAACTATTCGTCGATTTCGTGTGGAGGGACTCCTTGAATCATCAAGAATCTATCTTGGATGTCTTACGCCT…	GGAAAGCGGTGGGGAAAATCCTGTCTTTACGGCGAGATTGCGGGTTATCGAAACCCTAAACCGACAGGTTGATGACCGTTCAAGCAAGAGGGTCCCATCAAAGAGAGTGCATCTTGACCGTTGATTGAAGATTATGAAGGGGTTTAGCGGTTCAAAGCGTACCCCAAAGCCCTCTCTGGGGAGGAGGGCAAACGACGGCGGCGTCGGGGAAGATGCTCAGATTGCTTGGCTCCTGAGGTAACCCTTCTTTTGCTTGGCTTCTGAGCTCGATAGTTGTTTTCTTTCTCGATTGCTTCTGCAACCGCA	ATGGGACTCCTTGAATCATCAAGAACTATTCGTCGATTTCGTGTGGAGGGACTCCTTGAATCATCAAGAATCTATCTTGGATGTCTTACGCCTTGGAAATCTACTACCAGCAGAGTTAGTGGTTCCCAGAAACGGCCCTTTGTCACGAAAAATCTACTTGGTTCTGCGAAAAATCTCATCTTTAGACATAACAGCACTTGTTCTTCCGTAAGACACTTATCTTTGGTCGAGTTCAGAGGTTTTTGCACCGATGTGGTTCCCAAAGAATCACAGACTATTAGTCAAAAGACTCTTGCCGTTGCGGAGGTCCAGGCTGCTCTTGTGGATTACCTTCATGGCACCAGAGGCATACTGTCTGATGATGCAGAGCACATCAGCAAGCACTGCCCAGTTTTTCTT…	GTAATTCCTCCACTCTTATACTGCTTGTGTGCTTCTAAACTGATGTTGGTCTAAGATGCATATTATTATCATTTTTTTTCCTATGGAACATGTAAGGTAATTTTTTTCTACTTGAAGCGAAGAGCAGTGATGACAATTTTTTTGCTTTTACTTTGTGTACCAC	N	Y
CUFF.13732.1	chr3	8425947	8426640	694	1.92111	65	protein	191	385	-		MACIILSSDQGATHFLSIIETTAVDSDLIWIFLTPSETTTQTLPHCCSFTKQDPMCFHEPAPSQ*	TATGAATTGCTTGCATGTGTTTAAACTTGTATTTGGTTATTGCATATGCTTCTTTTTCTATATCCTCTTTGTTCCTAGGTAGTATTTTTTTTTACTCAAAAGGAAAGTTATATTGCTTAAATCAGACGAGTACAAAAGTCGCCCTTAGCATTAGAGCGAATCAAAGATAAAAGATGAGAGGGTCATTCCTCTCTCTAAAAAGAAGCTTTAGTAGTTATAGCATGGTTGGCCAGCCAATAGGCCACACAGTTAGCTTCTCTATATACATGATTGACAGAATATACCTCAAAGGATCCCAACAAAAATCAGATGGCATGCATAATATTGAGTAGCGACCAAGGAGCAACACATTTCTTGTCTATCATAGAAACAACAGCCGTCGATTCAGATTTAATTTGG…	TATGAATTGCTTGCATGTGTTTAAACTTGTATTTGGTTATTGCATATGCTTCTTTTTCTATATCCTCTTTGTTCCTAGGTAGTATTTTTTTTTACTCAAAAGGAAAGTTATATTGCTTAAATCAGACGAGTACAAAAGTCGCCCTTAGCATTAGAGCGAATCAAAGATAAAAGATGAGAGGGTCATTCCTCTCTCTAAAAAGAAGCTTTAGTAGTTATAGCATGGTTGGCCAGCCAATAGGCCACACAGTTAGCTTCTCTATATACATGATTGACAGAATATACCTCAAAGGATCCCAACAAAAATCAG	ATGGCATGCATAATATTGAGTAGCGACCAAGGAGCAACACATTTCTTGTCTATCATAGAAACAACAGCCGTCGATTCAGATTTAATTTGGATCTTCCTTACACCATCAGAAACTACAACACAAACCCTCCCGCATTGCTGCAGCTTCACAAAACAGGACCCCATGTGCTTTCATGAACCTGCACCCAGCCAATAA	AGGGTCACTAGTGTTGCTTCAAACAATAAAACCAATACCTCTCTCACATGACTCTTTAATAGAGCCAACACAGTTCAACTTAGCCCACCCCACCTGAAAATTTTTCAAGCAGAACACAATAAGGTAATTTGGCCTCATCATTAGCAAGGATTGCTGCAATTGTTCTGTGTAAAATCTTACTAGGAGAGGA	N	Y
CUFF.13784.1	chr3	8826593	8827731	1076	39.6733	140	carrier protein mitochondrial-like	656	1075	-	ADT1_GOSHI	MLTVFSCRPFQALNFAFKDYFKRMFNFKKDKDGYWKWFAGNLASGGAAGASSLLFVYSLDYARTRLANDAKAAKKGGERQFNGLVDVYRKTLQSDGIAGLYRGFNISCVGIIVYRGLYFGMYDSLKPVVLTGKLPCSWI*	TATGCTTACCGTCTTCTCTTGTCGTCCCTTCCAGGCTCTAAACTTTGCTTTCAAAGATTACTTCAAGAGAATGTTCAATTTCAAGAAAGACAAGGATGGATACTGGAAATGGTTTGCTGGAAACCTTGCTTCTGGTGGTGCAGCTGGTGCTTCTTCTCTACTCTTTGTCTACTCTCTGGATTACGCCCGAACTCGATTGGCTAATGATGCTAAAGCTGCTAAAAAGGGAGGGGAAAGACAATTCAATGGCCTAGTTGATGTCTACAGGAAGACACTGCAATCTGATGGCATTGCTGGCCTTTACCGAGGATTCAATATTTCATGTGTTGGAATTATAGTTTACCGTGGTCTTTACTTTGGAATGTACGACTCCTTGAAGCCGGTGGTTCTTACAGGGAA…	T	ATGCTTACCGTCTTCTCTTGTCGTCCCTTCCAGGCTCTAAACTTTGCTTTCAAAGATTACTTCAAGAGAATGTTCAATTTCAAGAAAGACAAGGATGGATACTGGAAATGGTTTGCTGGAAACCTTGCTTCTGGTGGTGCAGCTGGTGCTTCTTCTCTACTCTTTGTCTACTCTCTGGATTACGCCCGAACTCGATTGGCTAATGATGCTAAAGCTGCTAAAAAGGGAGGGGAAAGACAATTCAATGGCCTAGTTGATGTCTACAGGAAGACACTGCAATCTGATGGCATTGCTGGCCTTTACCGAGGATTCAATATTTCATGTGTTGGAATTATAGTTTACCGTGGTCTTTACTTTGGAATGTACGACTCCTTGAAGCCGGTGGTTCTTACAGGGAAA…	TTCTGACTCATTGCGTTTTTTACGATTTCAGGATAGTTTCTTTGCTAGTTTTGCTCTAGGTTGGGTGATCACCAATGGTGCTGGACTTGCGTCATACCCTATTGACACCGTTCGCAGAAGGATGATGATGACCTCTGGAGAGGCTGTCAAGTACAAGAGCTCCCTGGATGCCTTCTCCCAGATCCTGAAGAAGGAGGGTGCCAAGTCTCTGTTCAAGGGTGCAGGTGCCAACATTCTCCGTGCCGTTGCCGGTGCCGGTGTGCTCGCCGGGTATGACAAGCTGCAGCTGATTGTTTTCGGCAAGAAGTACGGTTCAGGTGGTGCTTGAGATTGTTTTTGGCAAGAAGTACGGTTCGGTGGTGTTCCAGTGGCGCATCCACCTAATAATCTGATGGTGAC…	Y	Y
CUFF.13986.1	chr3	11503722	11504056	335	5.65744	27	pol polyprotein	232	312	+		MDGTLRLYINFRQLNQVTKKKEYFLK*	GACATGATTTATCTCCTTGCCTAATGTATCCCAAGATGACTTGCTTGGATTACCTCCAAATGTGACTTTGCTTTTGATTTGGTCTTTGGGATAATCCCAATATCTAAGCCTCTCTACAGAAAGATATCATTTGAGTAAGTGGAATTGGAAAAGCAACTACAAGGATTATTAAATGAGGATTTTATTTGGCTTAATATTTCATCATGGGGTGCTCTGGTGTTAGTTAAAAGGATGGATGGAACATTGAGACTTTACATTAATTTTAGACAATTGAATCAGGTGACAAAAAAAAAAGAGTATTTTCTAAAGTAACGACTTGTTTGATTAACTGCAGG	GACATGATTTATCTCCTTGCCTAATGTATCCCAAGATGACTTGCTTGGATTACCTCCAAATGTGACTTTGCTTTTGATTTGGTCTTTGGGATAATCCCAATATCTAAGCCTCTCTACAGAAAGATATCATTTGAGTAAGTGGAATTGGAAAAGCAACTACAAGGATTATTAAATGAGGATTTTATTTGGCTTAATATTTCATCATGGGGTGCTCTGGTGTTAGTTAAAAGG	ATGGATGGAACATTGAGACTTTACATTAATTTTAGACAATTGAATCAGGTGACAAAAAAAAAAGAGTATTTTCTAAAGTAA	CGACTTGTTTGATTAACTGCAGG	N	Y
CUFF.14062.1	chr3	13416617	13418380	1686	26.0056	265	dof zinc finger protein	539	1333	+	DOF14_ARATH	MGERLNCAQGVNMVNGRNQQQEKPTHEATAAAALRCPRCDSANTKFCYYNNYSKLQPRHYCRACRRHWTEGGTLRNVPVGGSRKKKRPRTARTAADGTADDHGNGSAISSNYKIPESEDSHSSSGFTDTSYQVILPRPTPSLPTSQYEDSHGTGEISMVESWAMSDPPFPTEYHGAAPEEPDILGSYHETGHPFSSFSSPSCSSSLYDYAGQYYFPADEGLFAMEISTTNPPASNLSHWDDIIDLVNLELKPPASDRVDHTLSY*	GTCCTTATCACCCCAACCCCCCATCCCTCGTCCTCCTCCGTCTTCCACCCCCTCCCTCTCTCTCTCTCTCTCTAATGCCCGGGAGTCCGGCAGTCTCTCAGGAATCTTAGTCATTGCTGTGACACCAATTACGTGTTGCTTCTTCATAAAGAATTGGTTTGCTTTAGAAGTAAGCTATCACTCTCTCTTTCTTCTTTATCTCGCCTCCCATTTATACAACTTGCCGCAGGCATTAAAAAGGTTCGTAGCTTCCAACGCTGGAGAAGACGCACAGCTCTTTGATCTCTCTACGCCACCAAACAATCCCACATTTAAAGCACACGAATTAACGTCAGCTGCAGCTGCAGGAAAGGACAGGGATCAGCGGCGATTCCACGCTCTGTAGGCCAATTTATTATC…	GTCCTTATCACCCCAACCCCCCATCCCTCGTCCTCCTCCGTCTTCCACCCCCTCCCTCTCTCTCTCTCTCTCTAATGCCCGGGAGTCCGGCAGTCTCTCAGGAATCTTAGTCATTGCTGTGACACCAATTACGTGTTGCTTCTTCATAAAGAATTGGTTTGCTTTAGAAGTAAGCTATCACTCTCTCTTTCTTCTTTATCTCGCCTCCCATTTATACAACTTGCCGCAGGCATTAAAAAGGTTCGTAGCTTCCAACGCTGGAGAAGACGCACAGCTCTTTGATCTCTCTACGCCACCAAACAATCCCACATTTAAAGCACACGAATTAACGTCAGCTGCAGCTGCAGGAAAGGACAGGGATCAGCGGCGATTCCACGCTCTGTAGGCCAATTTATTATC…	ATGGGAGAGCGCTTGAACTGCGCACAGGGAGTGAATATGGTTAACGGGAGAAACCAGCAGCAGGAGAAACCGACGCATGAGGCGACGGCCGCAGCGGCGCTTAGATGCCCGCGCTGCGACTCCGCCAACACCAAGTTCTGCTACTACAACAACTACAGCAAGCTGCAGCCGCGGCACTACTGCCGGGCTTGTCGCAGGCATTGGACCGAAGGCGGCACGCTCCGCAACGTGCCCGTCGGCGGCAGCCGCAAGAAGAAGCGCCCCCGGACCGCTCGAACCGCAGCCGATGGTACAGCAGACGATCACGGAAACGGAAGCGCCATCAGCAGCAACTACAAGATACCAGAGTCGGAGGACAGCCACAGCAGCAGCGGTTTCACCGACACATCCTACCAGGTG…	GGTATTTGCGGCATTCCTGCTCCTTGTTAGTGGATGTTGTTCCCTGGAGGCGGATGGACAATGAGGAGGACACCAATGGATCATTTGGCTGCAATGATCGCTGAGTTGATCATTCTGAGCTTCTCCATCTTTGGCTCACAATTCCATTGCTTGGTGGTTGCAGTAGAGACTACCAAGATGCCATTTATGCAGCTGCAGTAAGAAGACAAAACCATTCCAAAGATATGTGTTTTGAGTTCTCGCCCACTTCTTATAAATCATCCGAATATTTTCAGTGAGATTTCTGAGATTTATTGGAACATTTCAAAGCCAAAAGAGTAGGAATCATGACGTTGCATATATTTAATTTACAG	Y	Y
CUFF.14104.1	chr3	15082176	15082886	711	25.8583	113	conserved hypothetical protein [Ricinus communis]	327	665	-		MASAAPSSSSSDGRATTGRRPLGLVANAIKRKHGFLHLFVMTGILMLSMRSLGQKYRIRDLSRDNDLLREEHDALCRRTAAVKDDLLHEASLDSSGLLADHLRRLFREDTDH*	GGTGGTCTTCGCATCCCCATAGGGTCGAAATAGAGCGCTCCCATCGATGGCGTCTGCTGCTCCTTCCTCGTCGTCATCGGATGGGCGCGCGACGACGGGGCGGAGGCCGCTGGGGCTGGTGGCGAACGCGATAAAGCGGAAGCATGGCTTCCTGCATCTCTTTGTCATGACGGGCATCCTCATGCTCAGCATGCGCTCGCTGGGGCAGAAGTACCGGATCCGCGACCTCTCCCGCGACAACGATCTCCTCCGCGAGGAGCACGACGCCCTATGCCGCCGCACCGCTGCCGTCAAGGACGACCTTCTCCACGAAGCCTCCCTTGACTCCTCCGGCCTTCTCGCCGACCACCTCCGCCGCCTCTTCCGCGAGGACACCGACCACTAGCCCCTCTTTCTTCT…	GGTGGTCTTCGCATCCCCATAGGGTCGAAATAGAGCGCTCCCATCG	ATGGCGTCTGCTGCTCCTTCCTCGTCGTCATCGGATGGGCGCGCGACGACGGGGCGGAGGCCGCTGGGGCTGGTGGCGAACGCGATAAAGCGGAAGCATGGCTTCCTGCATCTCTTTGTCATGACGGGCATCCTCATGCTCAGCATGCGCTCGCTGGGGCAGAAGTACCGGATCCGCGACCTCTCCCGCGACAACGATCTCCTCCGCGAGGAGCACGACGCCCTATGCCGCCGCACCGCTGCCGTCAAGGACGACCTTCTCCACGAAGCCTCCCTTGACTCCTCCGGCCTTCTCGCCGACCACCTCCGCCGCCTCTTCCGCGAGGACACCGACCACTAG	CCCCTCTTTCTTCTCCTTGGCGCCGCTCTCTCCCCTCAGGTCGATCTCGATTGTTGTCTCTGTTTGGGTTCCTTCTTATTTCTTGCGGTTATCTTTTAGGTTTATAGTGGTCAAACGACAGCTTTTAATTTGATCGGAGCCCCATCACTCTTTATGGTTTGTGATCTTGCAAAGAGAAACTAATATCTGTTGAAATTACTTTGCTTACCCACTGCTATATTGGGACGATAAGGTACTCTTTGATATTTAAGTGTGCTATGTTACGCTTGTTTGAATTTTCTCTTGAGAGAAATAAAACAATGCTGATAGCTAGTCTGTTTGTTGCC	N	Y
CUFF.1414.1	chr1	9149734	9155164	1479	5.83297	326	hydroxyproline-rich glycoprotein family protein	108	1085	+		MEESTKRRERLRAMSLQASRAMVTTLEPSYSLLTVPPPLLLLPQISNSPIQPPPALECQPSISNSDFFITDPLSAFTSSKRMRGVGAIGFNSSSHGVGTIGFTPSTPYHPAPSSFPTAGRGNNQFHMSQPPDCISYKMPSCGLHSSPWRSPVRLLTPFSGHQGTPASGRGSWNRSGGIRGFPTNSPISVLSGPHFGPWGSPNSIAQSSGTPQSISVRGSSLQISSGSSLKPATCGRGQSSNDKASVQRKPKRYYCKSMLEDPWRNLEPIVGNILEPMAGPGYWLPESISGTKRKVSETQSINKLNSKWSLAEVLADSFEEAINHD*	GTCGGAGTGGGAACCGTGTCTGCCTCTGGTAATCCCCACAGATTACGTGGTCATCGCCGACGACTTGAACCGAGGGTTTCACCTTTTGGATCATTGTCTTCACTTCCATGGAGGAGTCCACAAAGAGGAGGGAGAGGCTTCGGGCCATGAGCTTGCAGGCTTCTCGGGCCATGGTCACCACCTTGGAACCCTCCTACTCACTCTTGACTGTTCCCCCACCACTCCTTTTGCTACCTCAAATCTCTAACTCTCCAATCCAGCCACCACCGGCCCTTGAGTGCCAGCCATCCATCTCTAATAGTGATTTCTTTATCACCGATCCCCTGTCAGCCTTCACGTCCAGCAAGAGGATGCGAGGTGTTGGTGCCATCGGATTTAACTCTTCCAGCCATGGTGTTG…	GTCGGAGTGGGAACCGTGTCTGCCTCTGGTAATCCCCACAGATTACGTGGTCATCGCCGACGACTTGAACCGAGGGTTTCACCTTTTGGATCATTGTCTTCACTTCC	ATGGAGGAGTCCACAAAGAGGAGGGAGAGGCTTCGGGCCATGAGCTTGCAGGCTTCTCGGGCCATGGTCACCACCTTGGAACCCTCCTACTCACTCTTGACTGTTCCCCCACCACTCCTTTTGCTACCTCAAATCTCTAACTCTCCAATCCAGCCACCACCGGCCCTTGAGTGCCAGCCATCCATCTCTAATAGTGATTTCTTTATCACCGATCCCCTGTCAGCCTTCACGTCCAGCAAGAGGATGCGAGGTGTTGGTGCCATCGGATTTAACTCTTCCAGCCATGGTGTTGGTACCATCGGATTTACTCCCTCAACCCCCTATCATCCAGCACCATCATCTTTTCCTACTGCAGGAAGAGGGAACAATCAGTTTCATATGTCCCAGCCTCCAGATTGT…	ATTTAATCTTAAGTCCCACAATTGCTTCTGACATTTTATGGGAATATTTTGCAACAGCTATAACATTATGGATCATCGAAGGAAGATATGATTATCAGCATCATGCGTGTTTTTGTTGGCAAGATCGACTAAATTAGGTGCAGAATGATTGTAGAAAATGATGTATGTTCGAGCAATATGCATATAAAGTTGCAGTTGGATTGAATATCAAGCACTGCTGTATCAAATGAAACTGTATTGATATAGTTGATCTGCAAAGCTAACAAGCTATGTATATAAGCCTAAGATTTGAGTCAAGGGCTCAGGAATATTCTTGGACAATTGGAATTGATGTGCTGCTCAGTGTAATTTTCATTTCTAGTGTGTAGGAAGATGTTTTATTTATTAATTATGA	Y	Y
CUFF.1414.2	chr1	9149734	9155164	1476	3.7523	325	hydroxyproline-rich glycoprotein family protein	108	1082	+		MEESTKRRERLRAMSLQASRAMVTTLEPSYSLLTVPPPLLLLPQISNSPIQPPPALECQPSISNSDFFITDPLSAFTSSKRMRGVGAIGFNSSSHGVGTIGFTPSTPYHPAPSSFPTGRGNNQFHMSQPPDCISYKMPSCGLHSSPWRSPVRLLTPFSGHQGTPASGRGSWNRSGGIRGFPTNSPISVLSGPHFGPWGSPNSIAQSSGTPQSISVRGSSLQISSGSSLKPATCGRGQSSNDKASVQRKPKRYYCKSMLEDPWRNLEPIVGNILEPMAGPGYWLPESISGTKRKVSETQSINKLNSKWSLAEVLADSFEEAINHD*	GTCGGAGTGGGAACCGTGTCTGCCTCTGGTAATCCCCACAGATTACGTGGTCATCGCCGACGACTTGAACCGAGGGTTTCACCTTTTGGATCATTGTCTTCACTTCCATGGAGGAGTCCACAAAGAGGAGGGAGAGGCTTCGGGCCATGAGCTTGCAGGCTTCTCGGGCCATGGTCACCACCTTGGAACCCTCCTACTCACTCTTGACTGTTCCCCCACCACTCCTTTTGCTACCTCAAATCTCTAACTCTCCAATCCAGCCACCACCGGCCCTTGAGTGCCAGCCATCCATCTCTAATAGTGATTTCTTTATCACCGATCCCCTGTCAGCCTTCACGTCCAGCAAGAGGATGCGAGGTGTTGGTGCCATCGGATTTAACTCTTCCAGCCATGGTGTTG…	GTCGGAGTGGGAACCGTGTCTGCCTCTGGTAATCCCCACAGATTACGTGGTCATCGCCGACGACTTGAACCGAGGGTTTCACCTTTTGGATCATTGTCTTCACTTCC	ATGGAGGAGTCCACAAAGAGGAGGGAGAGGCTTCGGGCCATGAGCTTGCAGGCTTCTCGGGCCATGGTCACCACCTTGGAACCCTCCTACTCACTCTTGACTGTTCCCCCACCACTCCTTTTGCTACCTCAAATCTCTAACTCTCCAATCCAGCCACCACCGGCCCTTGAGTGCCAGCCATCCATCTCTAATAGTGATTTCTTTATCACCGATCCCCTGTCAGCCTTCACGTCCAGCAAGAGGATGCGAGGTGTTGGTGCCATCGGATTTAACTCTTCCAGCCATGGTGTTGGTACCATCGGATTTACTCCCTCAACCCCCTATCATCCAGCACCATCATCTTTTCCTACTGGAAGAGGGAACAATCAGTTTCATATGTCCCAGCCTCCAGATTGTATT…	ATTTAATCTTAAGTCCCACAATTGCTTCTGACATTTTATGGGAATATTTTGCAACAGCTATAACATTATGGATCATCGAAGGAAGATATGATTATCAGCATCATGCGTGTTTTTGTTGGCAAGATCGACTAAATTAGGTGCAGAATGATTGTAGAAAATGATGTATGTTCGAGCAATATGCATATAAAGTTGCAGTTGGATTGAATATCAAGCACTGCTGTATCAAATGAAACTGTATTGATATAGTTGATCTGCAAAGCTAACAAGCTATGTATATAAGCCTAAGATTTGAGTCAAGGGCTCAGGAATATTCTTGGACAATTGGAATTGATGTGCTGCTCAGTGTAATTTTCATTTCTAGTGTGTAGGAAGATGTTTTATTTATTAATTATGA	Y	Y
CUFF.1414.3	chr1	9149734	9155164	1485	7.60445	328	hydroxyproline-rich glycoprotein family protein	108	1091	+		MEESTKRRERLRAMSLQASRAMVTTLEPSYSLLTVPPPLLLLPQISNSPIQPPPALECQPSISNSDFFITDPLSAFTSSKRMRGVGAIGFNSSSHGVGTIGFTPSTPYHPAPSSFPTVIAGRGNNQFHMSQPPDCISYKMPSCGLHSSPWRSPVRLLTPFSGHQGTPASGRGSWNRSGGIRGFPTNSPISVLSGPHFGPWGSPNSIAQSSGTPQSISVRGSSLQISSGSSLKPATCGRGQSSNDKASVQRKPKRYYCKSMLEDPWRNLEPIVGNILEPMAGPGYWLPESISGTKRKVSETQSINKLNSKWSLAEVLADSFEEAINHD*	GTCGGAGTGGGAACCGTGTCTGCCTCTGGTAATCCCCACAGATTACGTGGTCATCGCCGACGACTTGAACCGAGGGTTTCACCTTTTGGATCATTGTCTTCACTTCCATGGAGGAGTCCACAAAGAGGAGGGAGAGGCTTCGGGCCATGAGCTTGCAGGCTTCTCGGGCCATGGTCACCACCTTGGAACCCTCCTACTCACTCTTGACTGTTCCCCCACCACTCCTTTTGCTACCTCAAATCTCTAACTCTCCAATCCAGCCACCACCGGCCCTTGAGTGCCAGCCATCCATCTCTAATAGTGATTTCTTTATCACCGATCCCCTGTCAGCCTTCACGTCCAGCAAGAGGATGCGAGGTGTTGGTGCCATCGGATTTAACTCTTCCAGCCATGGTGTTG…	GTCGGAGTGGGAACCGTGTCTGCCTCTGGTAATCCCCACAGATTACGTGGTCATCGCCGACGACTTGAACCGAGGGTTTCACCTTTTGGATCATTGTCTTCACTTCC	ATGGAGGAGTCCACAAAGAGGAGGGAGAGGCTTCGGGCCATGAGCTTGCAGGCTTCTCGGGCCATGGTCACCACCTTGGAACCCTCCTACTCACTCTTGACTGTTCCCCCACCACTCCTTTTGCTACCTCAAATCTCTAACTCTCCAATCCAGCCACCACCGGCCCTTGAGTGCCAGCCATCCATCTCTAATAGTGATTTCTTTATCACCGATCCCCTGTCAGCCTTCACGTCCAGCAAGAGGATGCGAGGTGTTGGTGCCATCGGATTTAACTCTTCCAGCCATGGTGTTGGTACCATCGGATTTACTCCCTCAACCCCCTATCATCCAGCACCATCATCTTTTCCTACTGTTATAGCAGGAAGAGGGAACAATCAGTTTCATATGTCCCAGCCTCCA…	ATTTAATCTTAAGTCCCACAATTGCTTCTGACATTTTATGGGAATATTTTGCAACAGCTATAACATTATGGATCATCGAAGGAAGATATGATTATCAGCATCATGCGTGTTTTTGTTGGCAAGATCGACTAAATTAGGTGCAGAATGATTGTAGAAAATGATGTATGTTCGAGCAATATGCATATAAAGTTGCAGTTGGATTGAATATCAAGCACTGCTGTATCAAATGAAACTGTATTGATATAGTTGATCTGCAAAGCTAACAAGCTATGTATATAAGCCTAAGATTTGAGTCAAGGGCTCAGGAATATTCTTGGACAATTGGAATTGATGTGCTGCTCAGTGTAATTTTCATTTCTAGTGTGTAGGAAGATGTTTTATTTATTAATTATGA	Y	Y
CUFF.14173.1	chr3	16444932	16447799	2593	0.553052	317	PREDICTED: uncharacterized protein LOC100797863 [Glycine max]	900	1850	-		MAFGESGDVQLLEISGRARRLSYVVSSWFKVANLDGGSKNAGRGLPKTKEKAGFLGKGELVEGGGLQGSRRLAVPEEEKLCGSRSWRSCGAELKEVIRDSLYGRSLLLNSSDDEKASSSRSLGFHPRSGSNASRHEEEVNTRNPITASGQPMKMKAPSLIARLMGLEQVPAESIKRKQQVRAPEATRSMLQKIERSRRFDTDDEATSSRRGAKQEELGSCKTSGRQVAHESERKEVEISKSGMAAGSSACDGRQKSGSDRKQAQSRRDVKTAAAPVVHAKKTRTASTEARKQSIAFGRGRPQQPVSRSSTITSLFL*	ACGCTCTGATAGAGCGCTTTCGAGGGGGGCTTTCATCGATGAAAACATGGTGGGTCAACTCCTCCTCCATTATTCCTTGGAGAAGACGATCTCCCCACATCAAATGAAAGGGAAGAGGAAACGGCTAGAGTTCACAGATCTGGTCCTGCGTCTGCGGCACGGTTTCGTTGTCTTCCTTCCTCCTACTGCGGAGTAACAGCATCGTATGGACCCGCCAATTAAATGGGCTCAGTCTGCGTGAAGACCGGCAGGAAGCACAAGGCTCGCTCGTCCTCCGCCTCCTCGTGCTCCGCGACGTAGACGAGTCGAGACATCGCATTTCTTCTTGGTGGGGATGGAGACAGGTCTTTCTTCTTGATCTTCCACGCAGATCATACGCTTCATGTCTCCGGTAGGTCT…	ACGCTCTGATAGAGCGCTTTCGAGGGGGGCTTTCATCGATGAAAACATGGTGGGTCAACTCCTCCTCCATTATTCCTTGGAGAAGACGATCTCCCCACATCAAATGAAAGGGAAGAGGAAACGGCTAGAGTTCACAGATCTGGTCCTGCGTCTGCGGCACGGTTTCGTTGTCTTCCTTCCTCCTACTGCGGAGTAACAGCATCGTATGGACCCGCCAATTAAATGGGCTCAGTCTGCGTGAAGACCGGCAGGAAGCACAAGGCTCGCTCGTCCTCCGCCTCCTCGTGCTCCGCGACGTAGACGAGTCGAGACATCGCATTTCTTCTTGGTGGGGATGGAGACAGGTCTTTCTTCTTGATCTTCCACGCAGATCATACGCTTCATGTCTCCGGTAGGTCT…	ATGGCCTTCGGGGAGAGTGGCGACGTGCAGCTGTTGGAGATCTCCGGGCGAGCTCGCAGGCTGAGCTACGTGGTCAGTTCATGGTTTAAGGTGGCCAACCTCGATGGCGGATCGAAGAACGCCGGCCGTGGTCTTCCGAAGACGAAGGAGAAGGCAGGGTTTTTGGGCAAGGGAGAACTCGTGGAGGGAGGAGGGTTGCAGGGGTCGAGAAGATTGGCAGTGCCGGAGGAAGAGAAGCTCTGCGGCAGTCGTTCGTGGAGGAGCTGCGGGGCGGAGCTGAAAGAAGTGATCAGAGACAGCCTCTACGGCCGCAGCCTGCTGCTGAACTCTTCCGACGATGAGAAGGCGTCGTCTAGCCGATCATTAGGTTTCCATCCGAGAAGTGGATCGAATGCCTCC…	ACTACAGAGCGGAAAGACGGTGAAGGAATCATCGATCCTTACCGCAAGGCAGAGGATGCATCAGCGATCAACATTATTATACCTGCGGCTCAACCTCCTAAACAGAGAAGGCTGCACCCAAGAGCAGCCATCAATGGTACAGCATCCACTCAGCCTTGGAATCCACGGAGTTGGAACTCGAGAAATTAATTTCGTTTCCTTGTAACCTTGATGATCTCACAGAGAAGATCATGTGCGAGATCATGCCGAAGCCCAGCACAAGTCCTGGCAAAGCAAAAGCAGCAGTTGCGAAGCTTGTTGGCAGCGAGGCCAGAAACACCGCTAAAAGAGAAGATAAAGAGGGATACCTGGAAGCCTTACTTCTCTCACTCCTGTCGCATGCGCATGAGATGAGCCTCG…	Y	Y
CUFF.14174.1	chr3	16446831	16447799	969	2.04224	194	PREDICTED: uncharacterized protein LOC100797863 [Glycine max]	301	882	+		MCEIMPKPSTSPGKAKAAVAKLVGSEARNTAKREDKEGYLEALLLSLLSHAHEMSLAELKQVDEDAKLYWDCAEESVARKRSHRDLCAHPLLPACSRSSSADDAAMDKLVGEMSRGMRRLASYGKADEKVASTDGLYVRLERDLRCGDGWLNAMWDLGWRNGICVEEVDGVVGQVEERVMSALLEEVAMELKH*	CGGTGGTGGTCTGACTTGTAACTCTTATTCACAATAGAATGCTTCGATATTACCATCTCTGTTTTTGTAGACTACAGAGCGGAAAGACGGTGAAGGAATCATCGATCCTTACCGCAAGGCAGAGGATGCATCAGCGATCAACATTATTATACCTGCGGCTCAACCTCCTAAACAGAGAAGGCTGCACCCAAGAGCAGCCATCAATGGTACAGCATCCACTCAGCCTTGGAATCCACGGAGTTGGAACTCGAGAAATTAATTTCGTTTCCTTGTAACCTTGATGATCTCACAGAGAAGATCATGTGCGAGATCATGCCGAAGCCCAGCACAAGTCCTGGCAAAGCAAAAGCAGCAGTTGCGAAGCTTGTTGGCAGCGAGGCCAGAAACACCGCTAAAAGA…	CGGTGGTGGTCTGACTTGTAACTCTTATTCACAATAGAATGCTTCGATATTACCATCTCTGTTTTTGTAGACTACAGAGCGGAAAGACGGTGAAGGAATCATCGATCCTTACCGCAAGGCAGAGGATGCATCAGCGATCAACATTATTATACCTGCGGCTCAACCTCCTAAACAGAGAAGGCTGCACCCAAGAGCAGCCATCAATGGTACAGCATCCACTCAGCCTTGGAATCCACGGAGTTGGAACTCGAGAAATTAATTTCGTTTCCTTGTAACCTTGATGATCTCACAGAGAAGATC	ATGTGCGAGATCATGCCGAAGCCCAGCACAAGTCCTGGCAAAGCAAAAGCAGCAGTTGCGAAGCTTGTTGGCAGCGAGGCCAGAAACACCGCTAAAAGAGAAGATAAAGAGGGATACCTGGAAGCCTTACTTCTCTCACTCCTGTCGCATGCGCATGAGATGAGCCTCGCTGAGCTGAAGCAGGTTGACGAAGATGCCAAGCTGTATTGGGATTGCGCAGAGGAGTCGGTAGCGCGTAAAAGGAGCCATCGAGATCTCTGCGCCCACCCTCTGCTGCCGGCCTGCTCGAGGAGCTCGTCAGCGGACGACGCGGCCATGGATAAGCTGGTGGGGGAGATGAGCAGGGGAATGAGAAGGCTCGCCAGTTACGGTAAGGCGGACGAGAAGGTGGCTTCCACG…	CGGTTCTATTGCGAGAATAAACATGGAAATATACCTATATCTCCATGATCCATTTGACACAAATGACTGTGTCAAGTGTTCTGAGCA	N	Y
CUFF.14233.1	chr3	17000290	17001076	787	2.0255	94	hypothetical protein VITISV_001976 [Vitis vinifera]	200	481	-		MWLNNFVGGTSNIPSKSHVFKAGNMNLVQPSCSVAMQNHANGVIISNDQNQATQSMGFIPQKIDHSFLGMPTSDTSSVNNYSHLLRMLMIVMI*	CTTCTGATCTTGTTGAAGATTTAGAGGCAAGAGACTGCTGAATATGCTGCTTCTTAGGTGCTTCCTCTTTTGAGTGTCTCTTTCTTGTCCAAGACAGCACATTGTGCAAGCAATAAGCAGCTGTGGCAACAATATTTGATGTACAAGCAGCTCCAAGAGGTTCAGAGACAGCAGCAACTTCAGCAGCTAGATCAGGGAGCAGGCAGCTGAGTCCGCTTAGTCAGTTATCTGCTGTATCAAACCCTGCAACAGGAAATCAGTCACCCGCAAGGTTAAACGAAAGCCATCAGTCAAGCATATAGCAGTATGTGGCTTAATAATTTTGTTGGAGGCACATCCAACATACCTAGTAAATCTCATGTGTTTAAAGCTGGAAACATGAACTTGGTGCAGCCCAGT…	CTTCTGATCTTGTTGAAGATTTAGAGGCAAGAGACTGCTGAATATGCTGCTTCTTAGGTGCTTCCTCTTTTGAGTGTCTCTTTCTTGTCCAAGACAGCACATTGTGCAAGCAATAAGCAGCTGTGGCAACAATATTTGATGTACAAGCAGCTCCAAGAGGTTCAGAGACAGCAGCAACTTCAGCAGCTAGATCAGGGAGCAGGCAGCTGAGTCCGCTTAGTCAGTTATCTGCTGTATCAAACCCTGCAACAGGAAATCAGTCACCCGCAAGGTTAAACGAAAGCCATCAGTCAAGCATATAGCAGT	ATGTGGCTTAATAATTTTGTTGGAGGCACATCCAACATACCTAGTAAATCTCATGTGTTTAAAGCTGGAAACATGAACTTGGTGCAGCCCAGTTGCTCTGTTGCCATGCAGAACCATGCAAATGGTGTAATTATATCAAATGATCAAAATCAGGCAACACAATCTATGGGATTTATTCCACAAAAGATCGATCACTCTTTTCTTGGCATGCCTACTTCAGATACCAGCTCTGTCAACAACTATTCACATTTATTAAGAATGTTGATGATTGTCATGATTTGA	TGACTAAGGCAGCTGCAACCAAGGCAGAAAAGCCAACATATTCATCTAGCACTTTGTGAGCTGATTATCAAGTGGCCTCACAAAGTTGCTTACAGGATAAGGCTTTAGCTACTGCACAGAATTTTCAGGGGAAACATGACTTTGGCAATTATCCAGTACAAGTTCTGGGTAATAATGTTCCATCATGAAACTTTCAATA	N	Y
CUFF.14298.1	chr3	18009054	18009845	792	1.33906	74	gag-pol identical	368	589	-		MYLKFSLLIADFKITFIVLRSSITNLQVFFPLWMKVWKTFILFHLLESLVVERIMRTTLTWASSISSLSLSLE*	AAAGAAATATGTGTTCTCTCTCCCATAATTAGTAATATCAAGGTTATACAACCAAGGCCTAGCTAAAAGAATGTGCGCAACATCCATTGGTAGGATGTTACAATAAATCTTATCCTAGCAATCGCCTATTTTAATTGGTACCAGACATCTTTCGATCACGGGTAAAATAGTTTTGTTAAACTAGGCTACTTTGAATAGGTCGGATGTACCTTAAGTTTAGTCTTTTGATAGCAGATTTTAAGATTACGTTTATAGTGCTACGTTCATCTATAACTAATTTACAAGTTTTTTTTCCGCTTTGGATGAAAGTATGGAAGACGTTTATCCTCTTCCATTTATTGGAATCACTAGTAGTAGAGAGAATAATGCGGACAACGTTAACATGGGCATCTTCAATTT…	AAAGAAATATGTGTTCTCTCTCCCATAATTAGTAATATCAAGGTTATACAACCAAGGCCTAGCTAAAAGAATGTGCGCAACATCCATTGGTAGGATGTTACAATAAATCTTATCCTAGCAATCGCCTATTTTAATTGGTACCAGACATCTTTCGATCACGGGTAAAATAGTTTTGTTAAACTAGGCTACTTTGAATAGGTCGG	ATGTACCTTAAGTTTAGTCTTTTGATAGCAGATTTTAAGATTACGTTTATAGTGCTACGTTCATCTATAACTAATTTACAAGTTTTTTTTCCGCTTTGGATGAAAGTATGGAAGACGTTTATCCTCTTCCATTTATTGGAATCACTAGTAGTAGAGAGAATAATGCGGACAACGTTAACATGGGCATCTTCAATTTCTAGTTTGTCTTTGTCACTTGAGTAG	GCTTCAGGTTCAACTATTTGGTATGCTTCCTCGATTTGATCCTCTGGTTCTTGTCTTAAGGTAAGGGTACATTGAGGACAACAAGAGGTAATGTGACTTTTATTATGGCAATAGTGACACTGAATTTAAGACAAACTAGTTTGAAAATTCATAGTTGAACAAGTTGGACAATTCATGGTTGGATCAGGATTGTTGCTAGTAGTGGGGATTTTTGGCTTGATAGAGCTACTACTTGGGGTAGATTGGGAAATAGTTCTATGTGCTTCTCAATCTTGGGGTCGAGAGACCAAGAAGATGCTTGACGAATTGGATAAAGTTTAATGTGCTTCTCAATCTTAAGGTCTCATCGAGAACTCTATAGTGTCAG	N	Y
CUFF.14363.1	chr3	18513893	18515674	890	2.62918	94	monocopper oxidase-like protein sku5	608	889	-	SKU5_ARATH	MDFGIWTENSRGTYNKWDGVARSTIQVYPGAWTAILVYLDNVGIWNLRAENLDTWFRGQEVYISVVNPEDSNKTELPVPDNAIFCGALSSLQK*	GATGGATTTTGGGATCTGGACAGAAAATAGCAGGGGTACCTACAACAAATGGGATGGAGTCGCCCGTAGCACAATACAGGTATATCCTGGAGCATGGACAGCAATCCTTGTTTATCTTGATAATGTGGGAATATGGAACTTGCGTGCCGAAAACCTCGACACATGGTTCAGGGGTCAGGAAGTGTATATAAGTGTGGTCAATCCAGAAGATAGCAACAAGACCGAGCTTCCTGTGCCTGATAATGCTATTTTCTGTGGTGCACTATCAAGCTTACAGAAGTAGGATCCACATCTATCTATATTCATTTCTAAATTTTGTTCTGCTCTTCTGATGCTACGAACACATTTGTTTTTCTGATGTTATCCACTATCGATTGTCATTGCAGGCAGCAGTCACAT…	G	ATGGATTTTGGGATCTGGACAGAAAATAGCAGGGGTACCTACAACAAATGGGATGGAGTCGCCCGTAGCACAATACAGGTATATCCTGGAGCATGGACAGCAATCCTTGTTTATCTTGATAATGTGGGAATATGGAACTTGCGTGCCGAAAACCTCGACACATGGTTCAGGGGTCAGGAAGTGTATATAAGTGTGGTCAATCCAGAAGATAGCAACAAGACCGAGCTTCCTGTGCCTGATAATGCTATTTTCTGTGGTGCACTATCAAGCTTACAGAAGTAG	GATCCACATCTATCTATATTCATTTCTAAATTTTGTTCTGCTCTTCTGATGCTACGAACACATTTGTTTTTCTGATGTTATCCACTATCGATTGTCATTGCAGGCAGCAGTCACATAGATTTTCATTTTCTGAATCATCGTCGGTTGCCAATCTGAACAAAATGCTGTTGTTGTGGCTGTTCATTTCCTGGACCGGAATCATCTTCCTATGACTTCGTAGACGATAGATACCAGAAGAAAGTGCAGGAAAGCATACTGGATTTGGTTGATGTGAGAAGCTCTCGTTGTTTATCTAATCTCAGATCAGTTGTTTATGGTCTTGCAGTACAGAAGATTCTATCCGGAGTAATCTAAGTGTAAAGATTAGGCTCTGTAGAGATCAATTTCTTGGTTTTGATC…	Y	Y
CUFF.14370.1	chr3	18537246	18538403	1011	18.0433	140	PREDICTED: uncharacterized protein LOC100777580 [Glycine max]	381	800	+		MTNRRQIPTFGSWNYYDDLPITQYFESAMQAGLVRGQSFVEDADLYQVPSSPAKLSYHQRHQRKEKRGGDKQYQTGQQRKQGKVCDVTVTAPATPRRIRAPKAVDEDLYKIPPELLYQKPKRKRLLRGWSGCLGLHCVA*	GAGCTTTGGAAGCCGTGGCCTCAGGAAGGCAAGCTTTTCTTGTAGCTTAAACATCAACACCTCGATGACTCGAGAACCCAAGCGTGTGGGCATTGGAAGAACCACCTAAGGTTGGCTTTGGGATGGGAGGCATAAAGCTAAGCAAAGAGACAGTACAAACACTCATCAGAGGGAATAGGGTCTCCCATTATGAAGGCAGCCCATAAAGACGCCATGCCCTCCGGAGAAGCCAACCCAAGGAAGCCGCCCCTCCCCCTCCTCTCTCTCTCCCTCTCTTCTTGATCTCTGTATAAGAACCCATAGAATCAACTCTGATTTGGCTACCAACAAGAAAAGGCCTCTCATCTGCTCAGTTCAGTGTTGTGGGTTCGTTGTAGGACATGACGAACAGGCGCCAGA…	GAGCTTTGGAAGCCGTGGCCTCAGGAAGGCAAGCTTTTCTTGTAGCTTAAACATCAACACCTCGATGACTCGAGAACCCAAGCGTGTGGGCATTGGAAGAACCACCTAAGGTTGGCTTTGGGATGGGAGGCATAAAGCTAAGCAAAGAGACAGTACAAACACTCATCAGAGGGAATAGGGTCTCCCATTATGAAGGCAGCCCATAAAGACGCCATGCCCTCCGGAGAAGCCAACCCAAGGAAGCCGCCCCTCCCCCTCCTCTCTCTCTCCCTCTCTTCTTGATCTCTGTATAAGAACCCATAGAATCAACTCTGATTTGGCTACCAACAAGAAAAGGCCTCTCATCTGCTCAGTTCAGTGTTGTGGGTTCGTTGTAGGAC	ATGACGAACAGGCGCCAGATTCCAACATTTGGGAGCTGGAATTACTATGACGACCTTCCCATCACGCAGTACTTCGAGTCAGCAATGCAGGCTGGGTTAGTCCGAGGTCAATCCTTCGTTGAGGATGCTGATCTCTACCAGGTGCCGTCTTCCCCAGCGAAACTGAGCTACCACCAACGCCACCAGAGAAAGGAGAAGAGAGGAGGGGACAAGCAGTATCAGACAGGGCAGCAGAGGAAGCAAGGGAAGGTGTGTGATGTCACAGTAACAGCACCGGCCACGCCAAGGAGGATCAGAGCTCCCAAGGCTGTGGACGAGGACTTGTACAAGATCCCTCCCGAGCTCCTCTACCAAAAACCCAAGAGGAAGAGGCTGCTGAGAGGGTGGTCAGGATGCCTG…	GAGAGGATGGAGTAATGGAGTGAGGCTGAAGCAAAAGTTCAACGTCAGTGGAGGGGTGATGTTTGTACTTCCTTTGTTGCCTGTTTCCCTTCTCATTCACTCTCTCTCTCTCTCTCTCTCTCTCTCTCTCTCGTTTCAATAATGTGGTGTGATGTGAGGCAGTATTTTCAAACGGGAAAACAAGGGACATATCTTCCTTGATAGACTTCGA	Y	Y
CUFF.14443.1	chr3	19436652	19441622	2602	4.79535	712	protein	201	2336	+		MARGKILAICQSGGEFITNSDGSMSYSGGEAHAIDINCEMSLSDLRSEISAMFNFNADTFSIKYFLPRNKRTLITISNDKDLQRMVDFHADSDTTDIFVTKKVESRIIRSVVADSGTSTDANTASVATLEEAKRQKLCINWDSMITGVGQVFSSPKAFRDALHKYAIANSFMYRFIKNDGSRVTAECTVEDCPWRIHASRSSAKQKFMIKKMNDIHTCGKELSKESRRLASQRWVASIIKDKLRDTPNYRPKDIAKDLQQEYGLSLNYSQAWRGKFIAKKELHNSHEEAFSQLSWFCERIIETNPGSVATLHTSDDSKFCFFVTFHASLYGFEHGCRPLLFLDGLSLKANKQWKLLAATAVDGQNDIYPVAFCVLDSEASENWHWFLVQLKSAFTLSRA…	AGATGACCGTTTCGGACCGGAGCGTCTCGTCCCTAAAACCCCAATTCTCCCTCTTCACCGATTTCTTCGGATTTCTTTTGTCTTTTGTCTCGTCTTTTGGGTGAGGGATTCGAAACCCTAGAAATCTCGACAGAGACTCCTCCATCGGCCGTTCAGGCTTGCGATTATTCATGAGGTAACTTAAAGAATTTTTTTATACCATGGCAAGAGGGAAAATATTAGCTATTTGCCAATCTGGTGGAGAATTTATTACAAACAGTGATGGATCCATGTCTTACTCTGGTGGTGAAGCACATGCAATTGACATTAACTGTGAAATGTCACTCAGTGATTTGAGGTCAGAGATATCTGCTATGTTTAACTTCAATGCTGATACATTTTCAATTAAGTACTTCCTTC…	AGATGACCGTTTCGGACCGGAGCGTCTCGTCCCTAAAACCCCAATTCTCCCTCTTCACCGATTTCTTCGGATTTCTTTTGTCTTTTGTCTCGTCTTTTGGGTGAGGGATTCGAAACCCTAGAAATCTCGACAGAGACTCCTCCATCGGCCGTTCAGGCTTGCGATTATTCATGAGGTAACTTAAAGAATTTTTTTATACC	ATGGCAAGAGGGAAAATATTAGCTATTTGCCAATCTGGTGGAGAATTTATTACAAACAGTGATGGATCCATGTCTTACTCTGGTGGTGAAGCACATGCAATTGACATTAACTGTGAAATGTCACTCAGTGATTTGAGGTCAGAGATATCTGCTATGTTTAACTTCAATGCTGATACATTTTCAATTAAGTACTTCCTTCCAAGAAACAAACGGACTCTCATCACGATATCTAACGACAAGGACTTGCAGCGCATGGTTGATTTTCATGCAGATTCAGATACAACTGATATATTTGTCACAAAGAAGGTTGAAAGCAGGATAATTAGGAGTGTTGTAGCTGACTCTGGTACCTCCACTGACGCCAATACTGCCTCAGTAGCTACCCTTGAGGAAGCTAAA…	GTGTAGTGCCCTTCTTTTGTATCCATATTATTTCTTCTTTTAGGTTGTACTTATCTATGTTTAAATTGAAAATCGAGCTGATTTATAAGAAATTTGTCAATTGGGATTTCAGATGCTAGGAGTCAAGTAGGAAGAGAGAATTTTAGGTATCTTTCCCCTATTTCTGTTTCTTTCAAACCAAAGAATTTTAGCTTCCAAAGTATTGATTACTTTGCTGTTGATTGAGATTATCAGCTTGTGTATTACCCATGGTATGAATGGAGGCA	Y	Y
CUFF.14461.1	chr3	19601426	19604559	2119	12.3289	301	uncharacterized protein LOC100276086 [Zea mays]	225	1127	+		MMMMMVRKPLMLKDYLELDDDDDDSESVASSGLAGVPTIRCLLDAELRSGAARLVHTAQSNKNTRSKFCAAINAVKLLPFSSSDGRCLPGHDGSLSRSISRRLRGSLWKKKEKKADQQAAVDSRAKVRDIVRHRSFDENGEGWKSLRFPSPVASSLSSWSETESCGTVSDLLPASMASSESLDENAASAGGRRKESPSRGPNLNDKSEKKADDEKSEGEAIASRPAKVSDSKETESYECNSEEEEEEEKLSPVSVIDYPYQQDNGHDDEEEQDATTTFHRSLANIERTCLWSHTKYLKKI*	TGCGTGCAGAGCCTGCCGAGCCACCTCTTCTTCCTCTGCTATGATCTCTTTCCGCTCGTTCTCTCTTCTCTCCACTTGCAAGTATGACGATATAGTATCGAATGGTTTTCTACTCCCTCTATCTCCCATGTCTTCCTTTTTGCTTATCGCCGCCTCCAAAGCTGCCATTCCGGCCTGTTAATTGCCTCTTCCGGTCCTAATACAATCCCTTGAAACATCCGGTGATGATGATGATGATGGTTAGGAAGCCGCTCATGCTCAAGGATTACCTCGAGCTCGACGACGACGACGACGATTCGGAATCCGTTGCCTCCTCCGGTCTCGCCGGTGTCCCCACCATCCGGTGCCTACTCGACGCGGAGCTCCGTAGCGGCGCGGCGAGGCTGGTCCACACAGCGC…	TGCGTGCAGAGCCTGCCGAGCCACCTCTTCTTCCTCTGCTATGATCTCTTTCCGCTCGTTCTCTCTTCTCTCCACTTGCAAGTATGACGATATAGTATCGAATGGTTTTCTACTCCCTCTATCTCCCATGTCTTCCTTTTTGCTTATCGCCGCCTCCAAAGCTGCCATTCCGGCCTGTTAATTGCCTCTTCCGGTCCTAATACAATCCCTTGAAACATCCGGTG	ATGATGATGATGATGGTTAGGAAGCCGCTCATGCTCAAGGATTACCTCGAGCTCGACGACGACGACGACGATTCGGAATCCGTTGCCTCCTCCGGTCTCGCCGGTGTCCCCACCATCCGGTGCCTACTCGACGCGGAGCTCCGTAGCGGCGCGGCGAGGCTGGTCCACACAGCGCAATCTAATAAAAATACCCGGTCGAAGTTCTGCGCCGCGATCAATGCCGTCAAGCTCCTGCCTTTTTCCTCCTCCGACGGTAGGTGCCTACCGGGGCATGACGGATCTCTTTCCAGAAGCATATCGAGGCGGCTCAGGGGAAGCTTGTGGAAGAAGAAAGAAAAGAAGGCAGACCAGCAGGCGGCGGTGGACAGCAGGGCCAAGGTCAGAGACATCGTACGGCAC…	TACGCATCGACAATGAGAATTTGGTTCGAGGAGATACCAATTTGTAACGCACGCTCGGACTCCTTGGATTCTTTTTGTTGGGCTGGGCCCCACGCCGTTAATTCTTTTCGTCTTGTTCCACCGGAACGCCCTCCTGCGCAAAACACCAGAAGAATCAATAAATGCAGACTTCCCCCCTCCCCTCCAAGTAAAAGGGAACAGAATAAAAGAAGGGGGATTCATCCCATCTGCTGCTCTTATTAGATCAGGAGTCTCACGTCCCCGTTGTGTGACCGGTTTGATTTGCTTAATGCGTGCAGGGACCAAAGAGCAGCTGCTGCGCAGGATCAGACGGTTTGAAATGCTCGCCGAGCTGGACCCCGGGGTTCTCTCCGCGTCGTCGTCGCAGGATGATCTCCA…	Y	Y
CUFF.14465.1	chr3	19670332	19672545	2214	8.73267	559	armadillo beta-catenin-like repeat family expressed	279	1955	-	PUB4_ARATH	MAEEPEPISDVNSASHLLSQARQLVPTALDKARAAAGFPARWKYIISKLERVSPCLSDFSSHPCFAKNALCKELLLSVTNTLVEAIELAGRCCPAEPLCLGKLQMQSDLDALSGELDLVLNDCALLVKTGVLGDAAMSPILADSQNATPMHDSVHELLARLQIGHAEAKHRAVDRLLEVMMEGEKGVLAAFGRSSIGALIRLLSATSSKTREKTATMICLLTESGSCEKLLVSEGVLPPLIRLAESGSLFCREKSVVSLQRLSMAADTARSIVGHGGVPVLIEICQTGDSICQSAAAGTLKNLSAVPEVRQTLVEEGLIRVMIDLLDSGIVLGSKEHAAECLQHVTASNDSLRTSVVSEGGVRSLLSYLDGPFPQESAVGALRNLMGSVAADSLVSLGV…	CCCCTTCTGATCTGAGAATGATTCTTCAGACTGCGAAAGCTATCTGCATCTTCCTCGCATTTTATTATTTTATGGCCCTCCACTCTCTCCAGCTTCCGTCTCTCATCATGGCCACCCTCCCCCTTTGCCTCATGAAAACGATTCCCACCTCTTCTTCTTCTTCTTCTCCTTGTCGTTGAAGTTTCGTCTTTACTGCTTTCTCTTTAACATTCGTCTCCTTACCATAGCCGTTTCAGATCACAGACGCTGCCTGCGATCCATGGCCGAAGAACCTGAGCCTATCTCGGATGTCAATTCCGCCAGCCACCTGTTGTCTCAAGCAAGGCAGCTCGTCCCTACCGCCCTCGACAAGGCCCGGGCTGCCGCAGGCTTCCCGGCAAGATGGAAATACATAATCTC…	CCCCTTCTGATCTGAGAATGATTCTTCAGACTGCGAAAGCTATCTGCATCTTCCTCGCATTTTATTATTTTATGGCCCTCCACTCTCTCCAGCTTCCGTCTCTCATCATGGCCACCCTCCCCCTTTGCCTCATGAAAACGATTCCCACCTCTTCTTCTTCTTCTTCTCCTTGTCGTTGAAGTTTCGTCTTTACTGCTTTCTCTTTAACATTCGTCTCCTTACCATAGCCGTTTCAGATCACAGACGCTGCCTGCGATCC	ATGGCCGAAGAACCTGAGCCTATCTCGGATGTCAATTCCGCCAGCCACCTGTTGTCTCAAGCAAGGCAGCTCGTCCCTACCGCCCTCGACAAGGCCCGGGCTGCCGCAGGCTTCCCGGCAAGATGGAAATACATAATCTCCAAACTAGAGCGCGTCTCGCCGTGCCTCTCCGACTTCTCAAGCCACCCCTGCTTCGCCAAGAACGCACTCTGTAAAGAACTGCTGCTGTCGGTGACGAACACCCTCGTGGAAGCCATCGAGCTCGCCGGCCGCTGCTGCCCCGCGGAGCCGCTTTGCTTGGGCAAGCTCCAGATGCAGAGCGACCTCGACGCCTTGTCGGGTGAGCTCGACCTCGTTCTGAATGACTGTGCGTTGCTGGTGAAGACCGGGGTCCTCGGC…	ACATGTTTGCTGATCTTGTATAGGATGCTGCTGTTTCACCGGCTCCCGGAATCAGAGAGAGCTGAGGCTATCAAGTAAACGTAGCGCTTGTTTATCTCCTAAGCTGTATGTACTAGTGGTGTGTTTGTTCTGGTTCTGATAGTTTAATCCATACTGAGTCGTTTCAGTCTAAATGAATTATCTTGATGAACTTCCACTGTAAATTTCATTGCTATTCTGACCAGCTTTCCTCTCTTTACTGCGCCAGAGTTGCAGTGATATATGATGCTTGTTTCCTC	N	Y
CUFF.14503.1	chr3	19934226	19936220	963	14.5322	143	esterase lipase domain-containing protein	311	739	+		MIMEAMIESLKDLEMRHQQDTHSAVDTATSKSADDLEAFTGESGGPNDTAERSTSSSTSCNSTVDPNLNQSQDVEAACKNSASCVTLGDDCGEVNRSTSAQDADADAAAGTRATLVVQKNPTSHIMEGLSRRWGLNFFKNNQ*	CTTTACCTGGGTCTATATTTTTTTGGTTTAAGGTGTACTGTCTGTCAAAATTGCTGATATATAAGGAAAAATTGCAGTTTAGGCATTTTTACTGCATAAATTCAGAACCTAATGATTCTCTTTTGGTTTTATACCGCAGGAACATGGAAGCACATGTAATGTTGGTCCATCATCTACACTATACCCTGAAGATTTTTCTAGTGGTGACTCATATGGTTGGCTTACCCCACAAACAAAAGAAAATTTTCTGGAGTTTCTTCCACTCGAAAGTCTACCAGATGTGCCATGCAGCATTGAAGATGAAGAAAGGATGATCATGGAAGCAATGATAGAATCACTGAAGGATCTGGAGATGAGGCACCAGCAAGATACACACTCCGCTGTAGATACTGCAACATC…	CTTTACCTGGGTCTATATTTTTTTGGTTTAAGGTGTACTGTCTGTCAAAATTGCTGATATATAAGGAAAAATTGCAGTTTAGGCATTTTTACTGCATAAATTCAGAACCTAATGATTCTCTTTTGGTTTTATACCGCAGGAACATGGAAGCACATGTAATGTTGGTCCATCATCTACACTATACCCTGAAGATTTTTCTAGTGGTGACTCATATGGTTGGCTTACCCCACAAACAAAAGAAAATTTTCTGGAGTTTCTTCCACTCGAAAGTCTACCAGATGTGCCATGCAGCATTGAAGATGAAGAAAGG	ATGATCATGGAAGCAATGATAGAATCACTGAAGGATCTGGAGATGAGGCACCAGCAAGATACACACTCCGCTGTAGATACTGCAACATCCAAATCAGCAGATGACTTGGAAGCTTTCACTGGAGAGTCCGGCGGTCCAAATGACACAGCTGAAAGATCGACATCATCGAGCACAAGTTGTAACTCAACCGTGGATCCAAACCTCAATCAGTCGCAAGATGTTGAAGCAGCTTGCAAGAATTCTGCCAGTTGTGTTACATTAGGTGATGATTGCGGTGAAGTCAACAGAAGCACCTCAGCACAGGATGCTGATGCTGATGCTGCAGCTGGCACACGAGCCACACTTGTTGTTCAGAAGAACCCGACGAGCCACATCATGGAGGGGTTATCACGGAGGTGG…	GGTCGGAAGGCAATGTTCCAAAAAATTTGATATGTATCTGATCGGTAGTTGTTTCTGTGATGTGATGTATACGACGTAAATATGTACCCTTCGCGACCAGGTGTCCTATTCTGATCCCCTCCACACATTAATTCATTGGTTGTAAAAAAGAATGGAATCTAACCAACAATAATTTTTCAGGAGAGCCGCTATTTAATGGCTGTGAATATGGACTACTAGGGCAT	Y	Y
CUFF.14530.1	chr3	20133909	20134942	1034	3.91058	102	PREDICTED: uncharacterized protein LOC100830553 [Brachypodium distachyon]	67	372	-		MLVYVFHGKQKVWPINIVAFSTTRETCIILPSNGGIVVMLLSILIIFIHLIILMLNFVKSNSIFIWKCLYNRILFNFLFGCKLIIITSLPFVIITISIQWI*	GGATCTACAATGCATGTTTCCCTCGATAACAGTTCTGAAGGAGAGGGCCAAGCTACAAGAATTGTACAACTTGTAGTGGAAGCAGTCCATGTGAGCCGCTTTTAGTACCCCATGGAACCATGAGCAACCTCACTTTCAAATTCTAACTTTATAAGAAGCAAAGCTGCTGATCTTCGATAATGCACAAAGGGAAAATTGGAAAGACTAATACCCACCAGCATGATTTAACAGAGCACAGTTTCAGATAATTCAAGATGTCTAGTTGAGGATGCAATGAATGCGACAAGGGAAAACCTTGCTAGATGCAACTACAAGGGCATGTCAAAATCATGACTGTCGATTTTGTCATTCTGATGAACCTCCATGCCAAAGTCCTGATTATTGGTGATACGCGAAACG…	GGATCTACAATGCATGTTTCCCTCGATAACAGTTCTGAAGGAGAGGGCCAAGCTACAAGAATTGTACAACTTGTAGTGGAAGCAGTCCATGTGAGCCGCTTTTAGTACCCCATGGAACCATGAGCAACCTCACTTTCAAATTCTAACTTTATAAGAAGCAAAGCTGCTGATCTTCGATAATGCACAAAGGGAAAATTGGAAAGACTAATACCCACCAGCATGATTTAACAGAGCACAGTTTCAGATAATTCAAGATGTCTAGTTGAGGATGCAATGAATGCGACAAGGGAAAACCTTGCTAGATGCAACTACAAGGGCATGTCAAAATCATGACTGTCGATTTTGTCATTCTGATGAACCTCCATGCCAAAGTCCTGATTATTGGTGATACGCGAAACG…	ATGCTCGTCTATGTGTTCCATGGGAAGCAGAAAGTTTGGCCTATCAATATTGTAGCCTTTAGTACCACCAGAGAAACCTGCATCATTCTCCCCAGCAATGGCGGCATAGTCGTCATGCTCCTCTCCATCCTCATCATCTTCATTCATCTCATCATCCTCATGCTCAACTTTGTTAAAAGTAACAGCATCTTCATCTGGAAGTGTCTCTACAACAGAATCTTATTCAATTTCCTCTTCGGCTGCAAACTCATTATCATCACTTCCTTGCCATTTGTCATCATCACTATCAGCATTCAGTGGATCTAA	CCAGTTCTGTTCAGCTCTCTTCCGTAGCATGAACACATTGAAGCAGCAACTGACTAACTCGTTTTT	N	Y
CUFF.14531.1	chr3	20135829	20137408	1456	2.92166	105	cle21 protein	665	979	+		MESHPSFSIAAAATPTPRPVLIAVLVLATFQIAIAMVHEAELARFCSHYRHQHVESSTSSPHHMPSWCSQILQSLLPPPPPDEVDPRYGVEKRLVPTGPNPLHN*	ATAATGAATGGTATCACTATCTAAATCAACAATGTAGCGATAGGATTGTTTTTGATATCATGCATGTTTTAAATGGGTGAAACACATGGCCTTAAGTTGTGTGGTAAACTAAATTTACTGCAATATCCAAAGTTCCAAGTACTGCTTGACAGATACTCAAATTGGTGATCTTTTTCTATCTGTAATTTGCAGAGAATATACAGTGTTAGCTACAGAATGCACACACCAAAATGGTCTGTAGGGTTTCTCATTTTAACAGGGATGGCATAAGTTCTTATCTCTTGCCTTACATCAAAAAGGATGAACTACTTTTACCATGTTTCCTGTCATGTTTTCATCAAAGATACACCAAGTTTTTCATACAACTGCTAAGTTAATACTGCAAGTATAGATGGTGGT…	ATAATGAATGGTATCACTATCTAAATCAACAATGTAGCGATAGGATTGTTTTTGATATCATGCATGTTTTAAATGGGTGAAACACATGGCCTTAAGTTGTGTGGTAAACTAAATTTACTGCAATATCCAAAGTTCCAAGTACTGCTTGACAGATACTCAAATTGGTGATCTTTTTCTATCTGTAATTTGCAGAGAATATACAGTGTTAGCTACAGAATGCACACACCAAAATGGTCTGTAGGGTTTCTCATTTTAACAGGGATGGCATAAGTTCTTATCTCTTGCCTTACATCAAAAAGGATGAACTACTTTTACCATGTTTCCTGTCATGTTTTCATCAAAGATACACCAAGTTTTTCATACAACTGCTAAGTTAATACTGCAAGTATAGATGGTGGT…	ATGGAGAGTCATCCTTCTTTCAGCATTGCCGCCGCTGCCACCCCAACGCCTCGGCCTGTCCTCATCGCGGTTCTCGTCCTGGCGACGTTCCAGATTGCAATCGCCATGGTGCACGAAGCCGAATTGGCACGATTCTGCAGCCATTACCGGCACCAGCATGTAGAGAGCTCCACCTCCTCACCACACCACATGCCTTCCTGGTGCTCCCAGATCTTGCAAAGTCTGCTTCCGCCACCACCGCCCGATGAAGTTGATCCAAGGTACGGGGTGGAGAAGCGGCTCGTGCCGACGGGGCCCAACCCTCTGCACAACTGA	ACTGATTAGTGTTTCATCGTCATCAGAAGTATGTGGTCTCCCAGCCTGTGTGTTCTGGTCATCTCAATCTCTCCTATATATTGTATTGTTTGGCTACAACTTACTCCTCTTCTCTACCTTCTTCTCATTTCCCTGAAGCTTTTTTTGAGGGGAACTTGAGGCTGTATTGAGTGAGGCTTGGTGTGAGCTCTCTTGTTCAGAGAAGAGCTGTTTAATGATATGTTTAATGGAGTTTAGAGACTTACAGTGGAGGATATGTTGGAATCCTAATGTTCTACTTTGCTATGTGATAACTCAGTTTCTCTCTAGTCCTTATGAGACTTTCTCGGTAGGCTCAAGAGAAGGTGATGAGTTCATTTATTGCAGGAATTGAAAGCACCCCACCTTTTTCGGTGGAGC…	Y	Y
CUFF.1454.1	chr1	9341147	9342804	1658	22.7791	369	protein	348	1454	+		MKKPSGVRRLVLGGEGFMTRPSDLRVRLVARWALLAVALLCVPCVQAALLPGADVGGAVDSDDTFLPALLRDLRRRGLLRPEGNVVIFDDMIAGDRSATLPDSSTDFVFSSSAVDFRRIDRILKAGGVVAVRSGSNPPDSFLPPANYRTAYVGRIGSDAVVAMRKSFASGEGGMRLRRLLAVPAAKKKSLRGLESAMLEPPMQREWARRARYLPQLTGDELDGYPRRVFVEVAAKGDAGSGTAWFERNYPRKGRAFEEIRVEVEEGDDEVSEAKEGTSSSLAEWLQRNVREEEYVVVKAEVGAVEEVMAEGAIGLVDELFLECDHQLWDEDEKEKGARRGRRRAYWECLVLYGKLRDAGVAVHQWWSF*	TCTCTCTCTCTCTCTCTCTCTCTCTCAGTCTCTTGCCTCTTCCATCCCAATTAATCGATTGAGCATTTCTATAGATCAGAAGACGTTTGGGGATTTTACCTTGGTGAACGGAAGCGTGGAACTGAGCGCACGCATCTCTAAGCGACTGAGCCAATCGTGTCCGTCCAAGTAGCTGATGATCCTCTGCCTCCAATCTCAAAGCACGAGCGTCGCAGTTTGTCCGTCGTAAACACACCGGTGGCCGCTTGTCCACCCGGTGATCTCATCGCTTCTCCGTCCCTCTTCATTTCCCTGAAAGAAAACACACCCTCGCAACCGCTTTGCCCGGAAAGGAGGGGAGGTTCACGATGAAGAAGCCGAGCGGTGTCCGGCGACTTGTCCTCGGTGGCGAAGGTTTCA…	TCTCTCTCTCTCTCTCTCTCTCTCTCAGTCTCTTGCCTCTTCCATCCCAATTAATCGATTGAGCATTTCTATAGATCAGAAGACGTTTGGGGATTTTACCTTGGTGAACGGAAGCGTGGAACTGAGCGCACGCATCTCTAAGCGACTGAGCCAATCGTGTCCGTCCAAGTAGCTGATGATCCTCTGCCTCCAATCTCAAAGCACGAGCGTCGCAGTTTGTCCGTCGTAAACACACCGGTGGCCGCTTGTCCACCCGGTGATCTCATCGCTTCTCCGTCCCTCTTCATTTCCCTGAAAGAAAACACACCCTCGCAACCGCTTTGCCCGGAAAGGAGGGGAGGTTCACG	ATGAAGAAGCCGAGCGGTGTCCGGCGACTTGTCCTCGGTGGCGAAGGTTTCATGACGAGACCGTCTGACCTCCGCGTCCGCCTCGTTGCCCGGTGGGCGCTCCTCGCCGTTGCACTTCTCTGCGTCCCCTGCGTCCAGGCAGCCCTCCTCCCCGGGGCCGACGTAGGTGGGGCCGTCGACAGCGACGATACCTTCTTACCGGCGCTCCTGCGGGATCTGAGGCGCCGCGGCCTCCTTCGGCCCGAGGGCAACGTCGTCATCTTCGATGACATGATCGCCGGCGATCGCAGCGCTACCTTGCCGGACAGCTCCACCGACTTCGTTTTCTCCTCCTCTGCCGTCGATTTCCGTCGCATTGATCGGATCCTGAAGGCCGGTGGCGTCGTGGCCGTTCGATCA…	AACAATAGAACGACAGATGCAGAGATAAAAAAGAGAATTATTATTTGAAATATATTTTTGGGAATAGATAGAGGAAGGATAGTTAAAAATAATAATAATGTATCATTAGCTGAAGTGATATGGTGACCTCAGAAACTGACATTGCAAAACCTTGTAATGACATTGTACATATGTTGATCAAAGATGATATGTTTCACATTGTTC	N	Y
CUFF.14590.1	chr3	20529316	20531060	1674	3.58031	493	kda class i heat shock protein	172	1650	+		MELELDLSVTGATRNLAFASTETEAVFVLLAHLPGLVREKIEVSVNEEGTEISISGGGDKSAVETVVGRRLRLRNEFEINPFRKVFRIPNGVALDQIDAGFYEEGDILVILMPKSVRGNAAGIAIREVQGGEAPREQKLEGDEVISMDRPHGHAETNEARAAIDDAKPPKAEEEEETKQGKEEDLIRREGAEEKLDQNGAESSGTDRNGDREPKHMEAEIKTPKEKDLEEEERRKVPDQPQKPSIEMEAPDLHGEPPPSAAPAPINGTGQEDTIEKTSGPDREEDEDEVPDSLEAPDADRDLHQPKGQQTYPDHQTEQEDKAHEPERQEDRAVPESFEAPQSEGDLHQPEEQQTDPHHQTEQEDQAHELEQQEDRAVPEPDGEDIHHPEDKTKPGEISD…	ACCGTAAACTTCCTAAGGTCGCAAAAGCTTCACCACCCAAACCTCCCTCCACCACCTTCGCTGTCGTTTTCAGCATCTCCTCCGTCAAGGGACGAAGAAACGCATACTTGCGACGGAAGACGCTTATAGCTACATTTATTCCAGTAATACTATATCCAGAAATATAGGATTATGGAGCTAGAATTGGACCTGAGTGTGACGGGAGCCACTAGGAATCTCGCGTTTGCCTCCACCGAGACGGAGGCCGTCTTCGTCCTCCTCGCTCACCTTCCAGGATTGGTGCGGGAGAAGATCGAGGTGTCGGTGAATGAAGAGGGAACGGAGATTAGCATCAGCGGAGGAGGGGACAAATCCGCCGTTGAGACGGTGGTTGGAAGACGACTGCGGTTGAGGAATGAG…	ACCGTAAACTTCCTAAGGTCGCAAAAGCTTCACCACCCAAACCTCCCTCCACCACCTTCGCTGTCGTTTTCAGCATCTCCTCCGTCAAGGGACGAAGAAACGCATACTTGCGACGGAAGACGCTTATAGCTACATTTATTCCAGTAATACTATATCCAGAAATATAGGATT	ATGGAGCTAGAATTGGACCTGAGTGTGACGGGAGCCACTAGGAATCTCGCGTTTGCCTCCACCGAGACGGAGGCCGTCTTCGTCCTCCTCGCTCACCTTCCAGGATTGGTGCGGGAGAAGATCGAGGTGTCGGTGAATGAAGAGGGAACGGAGATTAGCATCAGCGGAGGAGGGGACAAATCCGCCGTTGAGACGGTGGTTGGAAGACGACTGCGGTTGAGGAATGAGTTCGAGATTAACCCGTTTCGGAAGGTGTTTCGCATCCCGAATGGCGTCGCGTTGGATCAGATCGATGCTGGATTTTACGAGGAAGGAGACATTCTGGTGATTTTGATGCCCAAATCTGTTAGAGGTAATGCTGCTGGAATCGCAATCCGAGAAGTGCAAGGAGGAGAAGCT…	GCTTCGCACCGGATTGCAGTTATG	Y	Y
CUFF.14737.1	chr3	21548019	21549965	1637	2.38432	117	e3 ubiquitin-protein ligase atl6-like	1204	1554	-	ATL31_ARATH	MATTLRRRSIAALSNGRGVMAVLFLLALLPLTPRCAAQSSAPSSHDSGPTNPTTLSPSTATIIAVLISAFLLLAPSAAPTSPPSLSSSPPHPPLRRRRRITSSSSISPRQRRRRSN*	AGCGCTGCCATCTATTCGCTTATCATCGCCCTTGGCATCATCGAACTCATTATTTCGCCCCCCGCCATCACTCCTCCTCGTAGATGGCGACGACGCTCCGTCGCCGTTCGATCGCTGCCCTCAGCAACGGTCGAGGCGTCATGGCCGTCCTCTTCCTGCTCGCGCTGCTTCCTCTCACCCCCCGGTGCGCCGCCCAGTCCTCGGCCCCGAGCTCCCACGATAGCGGCCCGACCAACCCCACCACCCTAAGCCCCTCGACGGCCACCATCATCGCAGTCCTCATCAGTGCCTTCTTGTTACTTGCCCCGTCTGCCGCTCCGACCTCTCCACCGTCTCTCTCGAGCAGCCCCCCGCATCCTCCGCTGCGGCGGCGGCGCCGGATCACGTCGTCGTCGTCGA…	AGCGCTGCCATCTATTCGCTTATCATCGCCCTTGGCATCATCGAACTCATTATTTCGCCCCCCGCCATCACTCCTCCTCGTAG	ATGGCGACGACGCTCCGTCGCCGTTCGATCGCTGCCCTCAGCAACGGTCGAGGCGTCATGGCCGTCCTCTTCCTGCTCGCGCTGCTTCCTCTCACCCCCCGGTGCGCCGCCCAGTCCTCGGCCCCGAGCTCCCACGATAGCGGCCCGACCAACCCCACCACCCTAAGCCCCTCGACGGCCACCATCATCGCAGTCCTCATCAGTGCCTTCTTGTTACTTGCCCCGTCTGCCGCTCCGACCTCTCCACCGTCTCTCTCGAGCAGCCCCCCGCATCCTCCGCTGCGGCGGCGGCGCCGGATCACGTCGTCGTCGTCGATCAGTCCCCGACAGAGGAGGAGACGATCGAATTGA	CCCGGATAGGGAGCGAGAGGCGGGAGGCGCGGTCCAGAAGGGGCCGGCGGTCGACGAAGCTTCCACGATCTCACTCGACCGGGCACTCACTGGCGCAGCCCCAGGAAGGGGAGGACGTCGACCGATACACGCTGCGGCTACCGGAGCACATACGGCGGGAGATCTTCGCTGCCCGTAAATTCCACCGGTCCACGAGCTGCGTCGCGTTCCCGGTCGCCGGGGAAGGGAGCTCGCGTCCGGGGTACCGCGGCGGTGCTGCCGCGGGAGGTGAGGGGAGCAGCCGCGGGGGGCGGACCGTGCGGGCAGGGGTTTCAGACCGGTGGCCGTCGTTCCTCATCCGGACGCTCTCCTTCACCATCCCGGCCTGGAAGAGAGGGGACAACGAAGGGTCGGTGAAGA…	Y	Y
CUFF.14739.1	chr3	21555897	21557364	1468	5.34791	348	ring-h2 finger protein atl5f	191	1234	-	ATL55_ARATH	MAPYRRILSGDDHPAPPPLSRDGHSGLPFTHIILIAAAVFAGVLLFFTYYAVLRRRRRPFGAATAGVGPEYDDAASLDDGEPFHHVWYIRTVGLDESTIGSIAVAEFKAGDGLLDGASDCSVCLGEFRDGELVRLLPKCGHAFHISCIDTWLRDHANCPLCRSHIVDPDAEPAIPAAAPALPTAAAGESVDLDSGSFAPVETSQMGIQALEEEEDGGGPGSVIEIGIPVNSLQVFDSWSESSVSRVQSDLVECGLQPVWRSVSMDTPSMDAVIFRVRPEEGPIDEEGEDLNFEKDSMPNNRGKQGNSSNGVEDQKDDSGIGRSLSSSGRGFFFSRHGRVNRIHSMPL*	CCGCGCCAGCGTCACCTAATTGTCGCACCCGCCGCACGAAACCGGCAAGGCCAGGCCGTCACAGGATGCGTCCTTATGGGGTGACGAGCCCCGCTCGGTTGACTTCCCCGACGCGAAACCGACGACCTCTGTTGCTTCGCCTCCCTCTCCGCCTCTCGCCGACGGCAGGCGATTGGAGCGTCGTCGTCCTTCGCTTGTCCTCCGCCGCCCGATCACACCTAGATTCGCCTCCCGATGGCTCCCTACCGTCGGATCCTCTCCGGGGACGACCACCCGGCGCCTCCTCCGCTTTCTCGCGACGGACACTCGGGGCTCCCCTTCACCCACATCATACTGATCGCGGCTGCCGTCTTCGCCGGCGTCCTTCTCTTCTTCACCTACTACGCTGTCCTCCGCCGA…	CCGCGCCAGCGTCACCTAATTGTCGCACCCGCCGCACGAAACCGGCAAGGCCAGGCCGTCACAGGATGCGTCCTTATGGGGTGACGAGCCCCGCTCGGTTGACTTCCCCGACGCGAAACCGACGACCTCTGTTGCTTCGCCTCCCTCTCCGCCTCTCGCCGACGGCAGGCGATTGGAGCGTCGTCGTCCTTCGCTTGTCCTCCGCCGCCCGATCACACCTAGATTCGCCTCCCG	ATGGCTCCCTACCGTCGGATCCTCTCCGGGGACGACCACCCGGCGCCTCCTCCGCTTTCTCGCGACGGACACTCGGGGCTCCCCTTCACCCACATCATACTGATCGCGGCTGCCGTCTTCGCCGGCGTCCTTCTCTTCTTCACCTACTACGCTGTCCTCCGCCGACGGCGCCGCCCCTTCGGCGCCGCTACAGCGGGTGTGGGGCCAGAATATGACGACGCTGCGTCGCTTGACGACGGGGAGCCGTTCCACCATGTGTGGTACATCCGGACCGTCGGGCTCGACGAGTCCACCATTGGTTCCATCGCGGTGGCTGAGTTCAAGGCTGGCGATGGCCTCCTCGACGGCGCCTCCGACTGCTCCGTCTGCCTCGGCGAGTTCCGCGACGGGGAGCTGGTC…	GCGGGTATTTTCTTTGTCTTGAGTTGGTAGCATCTGAGAATTTTGAATAACTTACTGGTCCGAGGCATGTCAGGAGCTGCTTGATTCTATTTATGAAACTCATGAAAGGGTTTCAGAATGTTAACTTTCCTGGTGGACTCAAATTGACAGTAATGAAAATAAGTGCATCTTTGGTTTTATGTCGGTCGGA	N	Y
CUFF.14809.1	chr3	22063184	22064089	906	3.825	158	hypothetical protein OsI_00250 [Oryza sativa Indica Group]	154	627	-		MKRGRAEAGLPSSKAAAESPAKAQRRQKGSTPKASAAAGRTRQAVKPDHARKGRGNDKGPAAAAAADLQQSSTSPVAPAEEEVVGWVDGASELGDWWWGLWGVEEDKLSGWFPFVDEDFLCSDARGGELSGGLLWEEAYHDIWQLQHIYEIPQAASN*	GGGATACGGCATGTGATTTGGTCGGCGTCCGGCGTTACACGGAATCCGATCGAGAGCTAATCCCGGATAAGGAATACCGTGGCAGACACTATTAGTACTGTCATTATCCAACAAAACTGCCGCATCCTTGTGTACGTGACATTTCAGAGATGATGATGAATGGTTCAGCATAGTGTAAGGTACTCACGGGAGCAGCTGACCTTTCCACACGTACTTATAACATCCAGAAGCAGCCAACGCCTGTTTGATACACGGTGAAGGCAGAGAGAATCGAAAGAGATGAAACGAGGCAGAGCAGAGGCCGGGCTGCCGTCCTCCAAGGCAGCCGCCGAGTCCCCTGCCAAGGCCCAGCGGCGTCAGAAGGGGTCGACGCCCAAGGCATCGGCTGCGGCGGGGAGG…	GGGATACGGCATGTGATTTGGTCGGCGTCCGGCGTTACACGGAATCCGATCGAGAGCTAATCCCGGATAAGGAATACCGTGGCAGACACTATTAGTACTGTCATTATCCAACAAAACTGCCGCATCCTTGTGTACGTGACATTTCAGAGATGATGATGAATGGTTCAGCATAGTGTAAGGTACTCACGGGAGCAGCTGACCTTTCCACACGTACTTATAACATCCAGAAGCAGCCAACGCCTGTTTGATACACGGTGAAGGCAGAGAGAATCGAAAGAG	ATGAAACGAGGCAGAGCAGAGGCCGGGCTGCCGTCCTCCAAGGCAGCCGCCGAGTCCCCTGCCAAGGCCCAGCGGCGTCAGAAGGGGTCGACGCCCAAGGCATCGGCTGCGGCGGGGAGGACGAGGCAGGCGGTGAAGCCGGATCACGCGCGCAAGGGCAGAGGAAACGACAAGGGCCCGGCTGCTGCTGCGGCGGCCGACCTGCAGCAGTCTTCTACTTCTCCCGTTGCGCCCGCGGAGGAGGAAGTGGTGGGGTGGGTGGACGGGGCGTCGGAGCTGGGGGATTGGTGGTGGGGCCTGTGGGGCGTGGAGGAGGACAAGCTCTCCGGCTGGTTCCCGTTTGTGGACGAAGACTTCCTCTGCTCCGATGCCAGGGGAGGAGAGTTGTCCGGTGGACTG…	CGAAGGTCTAACCGCGGCTTTCTCGTTCTTGCTTTTCTTTTAGGGGTAGAGGAATCGAATGGGAAATAGAGAACGAGACAGATTAGAAGGAAGGGAGTGAAGGAACAACGAAAGCAGCAAGAAACGCAGAAAAATTGCATCTTTGGAAGCGGT	N	Y
CUFF.14908.1	chr3	22792920	22794320	1275	4.62259	379	f-box protein interaction domain containing protein	91	1227	+	FBK4_ARATH	MRLNPKGMASSTMYKLDGDREQSGGAIGLFSEATMSDDVCFEILARLPVEALFRFSCVSREWHRLISDDYLRWRLPLLASAVFYRCGDGESEKPRFACTSRGSLRECSLEFFPFHRSSAIVDCCHGLLLSYSSFHSMFYVVSPITMRWVELPRPPKRAQLSVLAFDPRHSSEYKVVAFTGWLPRGAELMVFASETGRWAERSVQWGLDPDAMTTTLRYFAGTLYILAHPNYAVAVDLGDDSVCRLIELPEAMKHGARLDMSAGGLQYACNDGGRLRVWMHNESSGGGWVLKHSVNVNGAVVALHPEREVAYLRADWKLVSYDLRKNKVEEVLEMEEERETACYVVNMWLFPFSRHMSDCLATRTVVETYPSDAKEYSV*	CTCATTGCCTTCTCTCCTCCTCCCTTTTTATCATTCCTTCAAACTCATTTCTTTTGAGAGTCGACATTGGGTTTCTTTAGGAGGAGGCTTATGAGATTGAATCCGAAAGGTATGGCCTCCTCTACGATGTATAAGTTAGATGGAGATCGAGAGCAGAGTGGAGGAGCCATAGGACTCTTCAGTGAAGCCACCATGAGCGACGACGTGTGCTTTGAGATCCTCGCCAGGCTCCCAGTCGAGGCCCTGTTCCGATTTAGCTGCGTCTCCAGGGAATGGCACCGCCTTATCTCCGACGACTACCTCCGGTGGCGGCTTCCCCTTCTCGCCTCCGCTGTCTTCTACCGCTGCGGCGATGGCGAGAGCGAGAAGCCCCGGTTCGCGTGCACGTCCCGCGGCAGC…	CTCATTGCCTTCTCTCCTCCTCCCTTTTTATCATTCCTTCAAACTCATTTCTTTTGAGAGTCGACATTGGGTTTCTTTAGGAGGAGGCTT	ATGAGATTGAATCCGAAAGGTATGGCCTCCTCTACGATGTATAAGTTAGATGGAGATCGAGAGCAGAGTGGAGGAGCCATAGGACTCTTCAGTGAAGCCACCATGAGCGACGACGTGTGCTTTGAGATCCTCGCCAGGCTCCCAGTCGAGGCCCTGTTCCGATTTAGCTGCGTCTCCAGGGAATGGCACCGCCTTATCTCCGACGACTACCTCCGGTGGCGGCTTCCCCTTCTCGCCTCCGCTGTCTTCTACCGCTGCGGCGATGGCGAGAGCGAGAAGCCCCGGTTCGCGTGCACGTCCCGCGGCAGCCTCCGTGAATGCAGCCTCGAGTTCTTCCCCTTCCATCGGAGCTCCGCCATCGTCGACTGCTGCCACGGCCTGCTGCTCTCCTACTCGAGC…	ATGTGACAAAGTGCAGTTGTTCATCATTATCTTTAGAGAAAAATCCAT	Y	Y
CUFF.14908.2	chr3	22792920	22794320	1278	9.25812	380	f-box protein interaction domain containing protein	91	1230	+	FBK4_ARATH	MRLNPKGMASSTMYKLDGDREQSGGAIGLFRSEATMSDDVCFEILARLPVEALFRFSCVSREWHRLISDDYLRWRLPLLASAVFYRCGDGESEKPRFACTSRGSLRECSLEFFPFHRSSAIVDCCHGLLLSYSSFHSMFYVVSPITMRWVELPRPPKRAQLSVLAFDPRHSSEYKVVAFTGWLPRGAELMVFASETGRWAERSVQWGLDPDAMTTTLRYFAGTLYILAHPNYAVAVDLGDDSVCRLIELPEAMKHGARLDMSAGGLQYACNDGGRLRVWMHNESSGGGWVLKHSVNVNGAVVALHPEREVAYLRADWKLVSYDLRKNKVEEVLEMEEERETACYVVNMWLFPFSRHMSDCLATRTVVETYPSDAKEYSV*	CTCATTGCCTTCTCTCCTCCTCCCTTTTTATCATTCCTTCAAACTCATTTCTTTTGAGAGTCGACATTGGGTTTCTTTAGGAGGAGGCTTATGAGATTGAATCCGAAAGGTATGGCCTCCTCTACGATGTATAAGTTAGATGGAGATCGAGAGCAGAGTGGAGGAGCCATAGGACTCTTCAGAAGTGAAGCCACCATGAGCGACGACGTGTGCTTTGAGATCCTCGCCAGGCTCCCAGTCGAGGCCCTGTTCCGATTTAGCTGCGTCTCCAGGGAATGGCACCGCCTTATCTCCGACGACTACCTCCGGTGGCGGCTTCCCCTTCTCGCCTCCGCTGTCTTCTACCGCTGCGGCGATGGCGAGAGCGAGAAGCCCCGGTTCGCGTGCACGTCCCGCGGC…	CTCATTGCCTTCTCTCCTCCTCCCTTTTTATCATTCCTTCAAACTCATTTCTTTTGAGAGTCGACATTGGGTTTCTTTAGGAGGAGGCTT	ATGAGATTGAATCCGAAAGGTATGGCCTCCTCTACGATGTATAAGTTAGATGGAGATCGAGAGCAGAGTGGAGGAGCCATAGGACTCTTCAGAAGTGAAGCCACCATGAGCGACGACGTGTGCTTTGAGATCCTCGCCAGGCTCCCAGTCGAGGCCCTGTTCCGATTTAGCTGCGTCTCCAGGGAATGGCACCGCCTTATCTCCGACGACTACCTCCGGTGGCGGCTTCCCCTTCTCGCCTCCGCTGTCTTCTACCGCTGCGGCGATGGCGAGAGCGAGAAGCCCCGGTTCGCGTGCACGTCCCGCGGCAGCCTCCGTGAATGCAGCCTCGAGTTCTTCCCCTTCCATCGGAGCTCCGCCATCGTCGACTGCTGCCACGGCCTGCTGCTCTCCTACTCG…	ATGTGACAAAGTGCAGTTGTTCATCATTATCTTTAGAGAAAAATCCAT	Y	Y
CUFF.14914.1	chr3	22837251	22838833	1316	5.47021	314	phd finger protein at1g33420-like	317	1258	-	Y1342_ARATH	MQSFYYVPMTNMIGTLLFCRCYSCNCEMTTDDTFEDRAYLQLEDSTNLLHGIVHANGFGHLLRVNGREGGSKYLTGCDIMSFWDRLCQMLRVRFVELFQAWLDQVDVSVYDRKVSVMDISKKHGMDYRLLHAVIAGHPWYGNWGYKFGAGSFALTAESYHKAVDTLSKVPLSIFFSRGGYPRTPLQNMIDLYRSLSDQQPVTVRDLFRCVLHQLHEAPERAKPESPAGKKPVAGVLCALTRDGLQPAEELIVKVLRAVGGSRWVTWRALRGAACYAIEPRELLDCCLRGVVGKTVGDGMVVTARYNAYFKFQS*	CTGGCATCTTTCCTCTGATGAATACTATGCTAATGGTAGACTTTCTATGTACTGAAAAATGCAAAGCTTTTATTATGTACCTATGACTAACATGATCGGGACGCTTTTGTTTTGCAGGTGTTACTCATGCAATTGTGAGATGACGACGGATGACACTTTTGAGGATCGGGCATACCTGCAGTTGGAGGATTCTACTAATTTGCTGCATGGAATTGTGCATGCCAACGGATTCGGCCATCTTCTACGAGTAAACGGCAGAGAGGGTGGTTCTAAATACTTGACAGGATGTGATATTATGAGCTTTTGGGACCGGCTGTGTCAGATGCTCCGCGTCAGGTTCGTCGAGTTGTTTCAGGCATGGTTGGACCAGGTGGATGTTTCTGTTTATGACAGGAAGGT…	CTGGCATCTTTCCTCTGATGAATACTATGCTAATGGTAGACTTTCTATGTACTGAAAA	ATGCAAAGCTTTTATTATGTACCTATGACTAACATGATCGGGACGCTTTTGTTTTGCAGGTGTTACTCATGCAATTGTGAGATGACGACGGATGACACTTTTGAGGATCGGGCATACCTGCAGTTGGAGGATTCTACTAATTTGCTGCATGGAATTGTGCATGCCAACGGATTCGGCCATCTTCTACGAGTAAACGGCAGAGAGGGTGGTTCTAAATACTTGACAGGATGTGATATTATGAGCTTTTGGGACCGGCTGTGTCAGATGCTCCGCGTCAGGTTCGTCGAGTTGTTTCAGGCATGGTTGGACCAGGTGGATGTTTCTGTTTATGACAGGAAGGTCAGCGTCATGGACATATCCAAGAAACACGGAATGGACTACCGCCTCCTCCATGCCGTC…	GGCAGCTGATAACCAGCAATCTTCCGCCCAGTGTTTGCCGAGACCATCCGCTGACCATCTCATCCATGACCTTAAATTCCTTTACGATGCCCTGCTCAACCCGGCCTCCATGCAACCCTACAAGCCAAGTGCCTTGAGGGAATCTGTCACCTCCAAATCCATCATCTGCGACGGCTCTTTGGTGCCACGTCAAGTTGGTCGACCATCCGGAGGACTACACGGCTCCCCCACCGGAACTCCTGATTCTATCAGCAGGTGCCACCATAGCCGATCTCAAGCTGCAGGTGACGAAAACATTCCAAGAGACCTACTTGGT	Y	Y
CUFF.14914.2	chr3	22837251	22840859	2352	2.23765	319	phd finger protein at1g33420-like	1338	2294	-	Y1342_ARATH	MQSFYYVPMTNMIGTLLFCRCYSCNCEMTTDDTFEDRAYLQLEDSTNLLHGIVHANGFGHLLRVNGREGGSKYLTGCDIMSFWDRLCQMLRVRFVELFQAWLDQVDVSVYDRKVSVMDISKKHGMDYRLLHAVIAGHPWYGNWGYKFGAGSFALTAESYHKAVDTLSKVPLSIFFSRGGYPRTPLQNMIDLYRSLSDQQPVTVRDLFRCVLHQLHEAPERAKPESPAGKKPVAGVLCALTRDGLQPAEELIVKVLRAVGGSRWVTWRALRGAACYAIEPRELLDCCLRGVVGKTVGDGMVVTARYNAETKAIEYRLVK*	CTGGCATCTTTCCTCTGATGAATACTATGCTAATGGTAGACTTTCTATGTACTGAAAAATGCAAAGCTTTTATTATGTACCTATGACTAACATGATCGGGACGCTTTTGTTTTGCAGGTGTTACTCATGCAATTGTGAGATGACGACGGATGACACTTTTGAGGATCGGGCATACCTGCAGTTGGAGGATTCTACTAATTTGCTGCATGGAATTGTGCATGCCAACGGATTCGGCCATCTTCTACGAGTAAACGGCAGAGAGGGTGGTTCTAAATACTTGACAGGATGTGATATTATGAGCTTTTGGGACCGGCTGTGTCAGATGCTCCGCGTCAGGTTCGTCGAGTTGTTTCAGGCATGGTTGGACCAGGTGGATGTTTCTGTTTATGACAGGAAGGT…	CTGGCATCTTTCCTCTGATGAATACTATGCTAATGGTAGACTTTCTATGTACTGAAAA	ATGCAAAGCTTTTATTATGTACCTATGACTAACATGATCGGGACGCTTTTGTTTTGCAGGTGTTACTCATGCAATTGTGAGATGACGACGGATGACACTTTTGAGGATCGGGCATACCTGCAGTTGGAGGATTCTACTAATTTGCTGCATGGAATTGTGCATGCCAACGGATTCGGCCATCTTCTACGAGTAAACGGCAGAGAGGGTGGTTCTAAATACTTGACAGGATGTGATATTATGAGCTTTTGGGACCGGCTGTGTCAGATGCTCCGCGTCAGGTTCGTCGAGTTGTTTCAGGCATGGTTGGACCAGGTGGATGTTTCTGTTTATGACAGGAAGGTCAGCGTCATGGACATATCCAAGAAACACGGAATGGACTACCGCCTCCTCCATGCCGTC…	ATATTTAGCATTTCGTTTTTTATGCAACATTTTTTTTCTTTTTGCCGGAGATCGTCTGTCTTACCATATTTTAAATTTCAGTCTTGAGGCAGCTGATAACCAGCAATCTTCCGCCCAGTGTTTGCCGAGACCATCCGCTGACCATCTCATCCATGACCTTAAATTCCTTTACGATGCCCTGCTCAACCCGGCCTCCATGCAACCCTACAAGCCAAGTGCCTTGAGGGAATCTGCCCTCAGCTCTGCAGTTAAGCTTCTCGACTGTAAGCAATTTATCAGACATTACGATGAGTCTGTATCGTACCTGTCACCTCCAAATCCATCATCTGCGACGGCTCTTTGGTGCCACGTCAAGTTGGTCGACCATCCGGAGGACTACACGGCTCCCCCACCGGAACT…	Y	Y
CUFF.14914.3	chr3	22837251	22840716	2216	5.10992	314	phd finger protein at1g33420-like	1217	2158	-	Y1342_ARATH	MQSFYYVPMTNMIGTLLFCRCYSCNCEMTTDDTFEDRAYLQLEDSTNLLHGIVHANGFGHLLRVNGREGGSKYLTGCDIMSFWDRLCQMLRVRFVELFQAWLDQVDVSVYDRKVSVMDISKKHGMDYRLLHAVIAGHPWYGNWGYKFGAGSFALTAESYHKAVDTLSKVPLSIFFSRGGYPRTPLQNMIDLYRSLSDQQPVTVRDLFRCVLHQLHEAPERAKPESPAGKKPVAGVLCALTRDGLQPAEELIVKVLRAVGGSRWVTWRALRGAACYAIEPRELLDCCLRGVVGKTVGDGMVVTARYNAYFKFQS*	CTGGCATCTTTCCTCTGATGAATACTATGCTAATGGTAGACTTTCTATGTACTGAAAAATGCAAAGCTTTTATTATGTACCTATGACTAACATGATCGGGACGCTTTTGTTTTGCAGGTGTTACTCATGCAATTGTGAGATGACGACGGATGACACTTTTGAGGATCGGGCATACCTGCAGTTGGAGGATTCTACTAATTTGCTGCATGGAATTGTGCATGCCAACGGATTCGGCCATCTTCTACGAGTAAACGGCAGAGAGGGTGGTTCTAAATACTTGACAGGATGTGATATTATGAGCTTTTGGGACCGGCTGTGTCAGATGCTCCGCGTCAGGTTCGTCGAGTTGTTTCAGGCATGGTTGGACCAGGTGGATGTTTCTGTTTATGACAGGAAGGT…	CTGGCATCTTTCCTCTGATGAATACTATGCTAATGGTAGACTTTCTATGTACTGAAAA	ATGCAAAGCTTTTATTATGTACCTATGACTAACATGATCGGGACGCTTTTGTTTTGCAGGTGTTACTCATGCAATTGTGAGATGACGACGGATGACACTTTTGAGGATCGGGCATACCTGCAGTTGGAGGATTCTACTAATTTGCTGCATGGAATTGTGCATGCCAACGGATTCGGCCATCTTCTACGAGTAAACGGCAGAGAGGGTGGTTCTAAATACTTGACAGGATGTGATATTATGAGCTTTTGGGACCGGCTGTGTCAGATGCTCCGCGTCAGGTTCGTCGAGTTGTTTCAGGCATGGTTGGACCAGGTGGATGTTTCTGTTTATGACAGGAAGGTCAGCGTCATGGACATATCCAAGAAACACGGAATGGACTACCGCCTCCTCCATGCCGTC…	GGCAGCTGATAACCAGCAATCTTCCGCCCAGTGTTTGCCGAGACCATCCGCTGACCATCTCATCCATGACCTTAAATTCCTTTACGATGCCCTGCTCAACCCGGCCTCCATGCAACCCTACAAGCCAAGTGCCTTGAGGGAATCTGCCCTCAGCTCTGCAGTTAAGCTTCTCGACTGTAAGCAATTTATCAGACATTACGATGAGTCTGTATCGTACCTGTCACCTCCAAATCCATCATCTGCGACGGCTCTTTGGTGCCACGTCAAGTTGGTCGACCATCCGGAGGACTACACGGCTCCCCCACCGGAACTCCTGATTCTATCAGCAGGTGCCACCATAGCCGATCTCAAGCTGCAGGTGACGAAAACATTCCAAGAGACCTACTTGGTATTCCAGAG…	Y	Y
CUFF.14920.1	chr3	22857248	22858170	923	3.29641	142	Os01g0877900 [Oryza sativa Japonica Group]	99	524	-		MNGYSKMGVSTGITTKLSSTDLSDLTFSLEPKEPTPEEAGVKIQEGEEGHQRNGAILGRNCGSVSQRFRDNGTTSLHNMVRRAFSMRKPSSAAGGYWRMHDTGDGDGEFVEQEQQEEEEVRSSRKKKKGKLLRACKKLLGI*	CTTTTTATTTACTGAGCTAATCTCCTTCCTGGATGGAATTCAAAGAAGTCTATATTTCTCTTTGTTTCCTAAATCCTTTAATCACATTCCTAGTTAGCTTAAAGAATTCATATCAATGCAAGAACAGTTTTGGTTTATAGCCACACTGGTAAGCAACTTGCACATCATCACCTTTGACCTTTCCTGCTTCATGATGCGCCAGCTCATCCCACAATTCTAGCTCCACCACCCACCTGCTACTTCTTTGTCCCCCTTCCACCACTCCAATCTCCCACTACCCAATACACCACCCTCACTGCCACCATCATCGCCTACCAAACCCTACATCTCCACTCTTTGTTGTTCATTTTGTCTTGCCAGGAGCTTCCCTTTCCTGCCATTTCTCAGTCTGGCAGCAAG…	CTTTTTATTTACTGAGCTAATCTCCTTCCTGGATGGAATTCAAAGAAGTCTATATTTCTCTTTGTTTCCTAAATCCTTTAATCACATTCCTAGTTAGCTTAAAGAATTCATATCAATGCAAGAACAGTTTTGGTTTATAGCCACACTGGTAAGCAACTTGCACATCATCACCTTTGACCTTTCCTGCTTCATGATGCGCCAGCTCATCCCACAATTCTAGCTCCACCACCCACCTGCTACTTCTTTGTCCCCCTTCCACCACTCCAATCTCCCACTACCCAATACACCACCCTCACTGCCACCATCATCGCCTACCAAACCCTACATCTCCACTCTTTGTTGTTCATTTTGTCTTGCCAGGAGCTTCCCTTTCCTGCCATTTCTCAGTCTGGCAGCAAG	ATGAATGGGTATTCCAAGATGGGAGTGAGCACTGGCATCACAACCAAGCTGAGTTCCACAGACTTGTCAGACCTCACCTTCTCCCTTGAACCAAAAGAACCCACACCAGAGGAAGCTGGCGTGAAGATTCAGGAGGGGGAGGAGGGCCACCAGAGGAATGGGGCGATACTTGGCAGGAACTGCGGCTCTGTCTCTCAGAGGTTCCGGGACAATGGCACCACCAGCCTTCACAACATGGTGAGGAGGGCCTTCTCCATGAGGAAGCCTTCCTCTGCTGCAGGAGGCTACTGGAGGATGCATGACACTGGTGATGGAGATGGGGAGTTTGTAGAGCAGGAGCAGCAGGAGGAGGAGGAGGTAAGGTCTTCAAGGAAGAAGAAGAAAGGGAAGCTCCTTAGG…	ACATTGTCTTCTGTGTTTTTGCCAACACACAAACAAAAACATATAGATTGAGAGAGAAAATAAAAAACTTTTCTCTTGCTTTTGATGTTATTAAGGCC	N	Y
CUFF.1495.1	chr1	9569834	9571741	1908	6.08086	394	pinus taeda anonymous locus 2_9901_01 genomic sequence	316	1497	-	FK119_ARATH	MMLRAREQRRENDRNKKEKEVVMQPSIWGRLPDELLERIIALLPLRTILALRPTCRRFSCLLSSPAFLSLLHAHNSLAFLLLSHPQFSHRCLPLYDPAADGWRSVPLPPSSTSGSASPSSLLLLSAASGLLLFALGRSSLLVANLLTNASKVLPLPTYSAAPSSASLVSLPSRSNSTHGYKIFLPCASDDDVFVYDSASLAWTRFPGFEPVLGRRNPHQGGAFFDGSLYFTTPEPFSTVGFDLRNGAWDVGVAPPMPEDLAFVRLVGGCSGSGEDHLYLVGGIGRDGISRSLKLWELVGRKEEKRGRAWEEIGRLPEMMCRKFMSVCYHNYSHVNCLWHEGLVCICCTTWPEVLFFKVSRGTWHWLPRCPMLQEKWSCGFRWFSFVPDLFALV*	CCCAAGAATTCCGTTCCGAGCTCTCTCTGTTCCTACTTGGACGTATCGGTGGAGCGCATTGCATCAACATAACTCTCCTCCCCTGTTTTCGTTCGTTTCGTCCGAATCCATCGTCATCTCCCCACAGATTTGACTCTCCACCGCCTACTATTCTACATCTCGCCGTGCTCGACCTACTACTTTCCAACTAAGCTGGCCTTCTTCGATTTCCTATTCCAAAAGCTCGAGGAGCTTTGAAGCCCCCGCAGCGCCCGAAGACTGCGTCTTTGTTCTGTCATGTGGAGACCGAACGCGATGCTGAGAGCTGATCTACCATTTCTTGCTGTAAAGATCGTACCTTGAAGCCCTGCTGCGGTTAAAGACGGAATCTTTGTTGTGTCTTGTAGAGAGGAGGAGGAG…	CCCAAGAATTCCGTTCCGAGCTCTCTCTGTTCCTACTTGGACGTATCGGTGGAGCGCATTGCATCAACATAACTCTCCTCCCCTGTTTTCGTTCGTTTCGTCCGAATCCATCGTCATCTCCCCACAGATTTGACTCTCCACCGCCTACTATTCTACATCTCGCCGTGCTCGACCTACTACTTTCCAACTAAGCTGGCCTTCTTCGATTTCCTATTCCAAAAGCTCGAGGAGCTTTGAAGCCCCCGCAGCGCCCGAAGACTGCGTCTTTGTTCTGTCATGTGGAGACCGAACGCGATGCTGAGAGCTGATCTACCATTTCTTGCTGTAAAGATCGTACCTTGAAGCCCTGCTGCGGTTAAAGACGGAATCTTTGTTGTGTCTTGTAGAGAGGAGGAGGAG…	ATGATGTTGAGAGCTCGAGAGCAGCGAAGAGAGAACGACCGCAACAAGAAGGAGAAGGAAGTGGTGATGCAGCCTTCCATATGGGGGCGTCTGCCTGACGAGCTCCTGGAGCGCATCATCGCCCTTCTCCCCCTCCGCACCATCCTCGCCCTCCGGCCCACCTGCCGGCGATTTAGCTGCCTCCTCTCCTCCCCAGCCTTCCTCTCCCTTCTCCACGCCCACAACTCCCTTGCCTTCCTCCTCCTCTCCCACCCCCAGTTCTCCCACCGCTGCCTACCACTCTACGATCCAGCCGCTGATGGGTGGCGCTCCGTCCCCCTCCCCCCATCATCCACCTCCGGATCCGCTTCCCCCTCCTCGCTCCTCCTCCTCTCCGCCGCCTCGGGACTTCTGCTCTTC…	TCCTTCTCTTCTGTTCAGGAACTGTTGCAATGCATATATCAACTTGAGACGCATCCTTTTCTTTCTCTTTCTTGCTCTGTCTTTTCTGGCGATCGATTGATGGTATTTAGGTGTTGTCACTTGTAAAAAATTCTGAGCTTGAACTACTTGCGTATGAACTTCTTGTTCTGCAATTTTGAGATGAAGCATATCATCCGAAGAATGCATGTATCAGTTGATCATAGCATTACTTTGCATGTGATGATAGTTGTTGATCTTGTAGATAAAGTTCAAATAAGTATTTCCAGATTTCTCGGCTCTGTAGTAGCAGAGATA	N	Y
CUFF.14993.1	chr3	23428253	23430642	1952	2.74447	421	transcription factor	109	1371	-	EF110_ARATH	MCHNVANPHQLPDDSFAAEGSDGAPLSSYHRAQEISTIVSALAHVMASERRPRPVGMAVDSVSVVSSSSSSSSSSSSSLSCISSSYSSPSLGGQGGGARSQNRTRRVPSPPDLALRHHQGLGEFARYRGDASPDVAGDLLVISCDHLEFIRVHSFYFIQTSSAYDIYLDLHLHGGGDSCCSLCCGTRTATEQYPQGGPLPILGYPVPAAAMEEPSPASSNPEEAERSEPRRKYRGVRQRPWGKWAAEIRDPHKAARVWLGTFETAEEAARAYDAAALRFRGRRAKLNFPENVRLQPSLSVPLATSNSPATTSDTITDYLAYTRLLQGGEEHPRIPPTSLLDQYMYSNYASPMCSTVNDGSSLPAPSIPTYSSVVSSSSTPYSPFYASSTTEQQTNWSGV…	CGGGCAGCGAAGATTCGGTTAAGCTTAATGTTAGGTTTAGCACGTGAGGATTAAGGAAAACACTTGGAATGAAGATGGATCGGACACGCTTCATTTATTCCTGAGTTAGACCCCATCATCTCTCTCTCTCTCTCGGCTGCCGTGTTGCTTTCTGCAACGCTCAGAAAGCGTAACAGATACCGGGAGACGAACAAGAGCGCATCCGAAGCAGTAGTAGTCGGCTGGAACCTCGGTCTCATCTCACTGTTGACCAACCATGTCGGCAACACAAGCCTGATCCTAATTCTCCTCTCCCCATCATTCCCGTCGGATCCAACCTAACTGGTCAAAGGCGTGTGTAGGGCATATTCCTTTCTTTCACACTTCCTTTCTTCGATCACATCCCCGAGCAGATCCACT…	CGGGCAGCGAAGATTCGGTTAAGCTTAATGTTAGGTTTAGCACGTGAGGATTAAGGAAAACACTTGGAATGAAGATGGATCGGACACGCTTCATTTATTCCTGAGTTAGACCCCATCATCTCTCTCTCTCTCTCGGCTGCCGTGTTGCTTTCTGCAACGCTCAGAAAGCGTAACAGATACCGGGAGACGAACAAGAGCGCATCCGAAGCAGTAGTAGTCGGCTGGAACCTCGGTCTCATCTCACTGTTGACCAACCATGTCGGCAACACAAGCCTGATCCTAATTCTCCTCTCCCCATCATTCCCGTCGGATCCAACCTAACTGGTCAAAGGCGTGTGTAGGGCATATTCCTTTCTTTCACACTTCCTTTCTTCGATCACATCCCCGAGCAGATCCACT…	ATGTGTCACAACGTGGCGAACCCACACCAGCTGCCCGACGACAGCTTCGCCGCCGAGGGGAGTGATGGCGCACCGCTCTCGAGTTACCATCGGGCGCAGGAGATATCCACCATAGTGTCAGCGCTGGCGCATGTCATGGCTTCCGAGCGGAGGCCGCGGCCGGTTGGGATGGCAGTGGACTCCGTGTCGGTCGTCTCTTCCTCGTCTTCCTCCTCCTCCTCCTCATCATCTTCGCTGTCCTGCATCTCTTCTTCGTACTCGTCCCCGTCTCTGGGCGGTCAAGGTGGCGGCGCAAGAAGTCAGAACAGGACGAGACGGGTGCCGTCGCCGCCTGACTTGGCGTTGAGGCACCATCAAGGCCTTGGCGAGTTCGCACGCTACCGAGGCGACGCATCACCA…	AGCAGGTCCATTGGTTCTGCTCCAGTGTTCTTTCTCGCCTTCTTTTCTATCTTTACACACAGTAGACTCTGTTTCCTTCTTCCTCTTCTTCTTCTTCTTTTCGGTGGC	Y	Y
[truncated: 642 more rows]
