# Supplementary material for: Analysis of banana transcriptome and global gene expression profiles in banana roots in response to infection by race 1 and tropical race 4 of Fusarium oxysporum f. sp. cubense
Source: BMC Genomics. 2013 Dec 5;14(1):851. doi: 10.1186/1471-2164-14-851 (PMC4046742; doi:10.1186/1471-2164-14-851)
Supplement: Supplementary file 2 — Additional file 2: Table S2: A list of 151 putative novel banana-specific genes. (XLSX 116 KB) [file 12864_2013_5566_MOESM2_ESM.xlsx]

## Sheet: specific
Table S2. Lists of novel banana specific transcipts
tracking_id	mRNALength	FPKM	PepLength	Seq. Description	predicted.cds.start	predicted.cds.end	predicted.cds.strand	pep seq	mRNA seq	5UTR	CDS	3UTR
CUFF.10406.1	649	5.6283	75	---NA---	141	365	+	MMTADAYHIGCLMFCTYVLYFKGKHRQVVPVQGSLASKYVCLSSFSETKQEYQKKYSFWMHNSRSGLNAFRWEV*	GTTCCTTGAAGAACTTCTTTATGCTCTCAAGACTGGAAGCAATAACATTGATGCTTGAAAATTCCTCCAAAAAGATAAGATTGCTGTGAAGCTCAAGTGAATCATCAGGATTCTGTCCTCACTGGACTAGATGATATAGCATGATGACAGCAGATGCATATCACATCGGATGTCTAATGTTCTGCACTTATGTTCTGTATTTTAAGGGGAAGCATCGGCAGGTGGTGCCTGTGCAAGGAAGCCTAGCGTCAAAGTATGTGTGCCTTTCATCTTTTTCAGAGACCAAACAAGAGTATCAAAAGAAGTACTCATTTTGGATGCACAACTCCCGCAGTGGTCTAAATGCTTTCAGGTGGGAAGTATGAATCTCTAGTTTGCTGCAACCAGTTGATTGATGCT…	GTTCCTTGAAGAACTTCTTTATGCTCTCAAGACTGGAAGCAATAACATTGATGCTTGAAAATTCCTCCAAAAAGATAAGATTGCTGTGAAGCTCAAGTGAATCATCAGGATTCTGTCCTCACTGGACTAGATGATATAGC	ATGATGACAGCAGATGCATATCACATCGGATGTCTAATGTTCTGCACTTATGTTCTGTATTTTAAGGGGAAGCATCGGCAGGTGGTGCCTGTGCAAGGAAGCCTAGCGTCAAAGTATGTGTGCCTTTCATCTTTTTCAGAGACCAAACAAGAGTATCAAAAGAAGTACTCATTTTGGATGCACAACTCCCGCAGTGGTCTAAATGCTTTCAGGTGGGAAGTATGA	ATCTCTAGTTTGCTGCAACCAGTTGATTGATGCTGAGCTAAAAATACGTCTTTGAATACTGATTCTACTCTGTGGGATTAAGGATTAGAAGAACAGGTGTGTTGAAGCGTTGGAATTGTCCTCCCACCAAACCCGCTCAACTCCGGTCACGGTGGCTTTTGTATGCCATTGAGGTTTGTTTATTGCTTTATACAAGTAAAATTGACAGTCTTCCTCACTCGAAGAATGCCTGTGGTTCTGCCCTGACTGAATAAAACTGAGTTGGTAATGATAGTAGCAGTAGC
CUFF.10859.1	1198	6.97842	220	---NA---	216	875	+	MESLWCTTLCFMSLACIGIGIAGAQAPAAAPSQQPPPTAATAPVTSPPTSSQTSPQVPPASSPSPPVLPPPPATPPPLTPPPALAPLPPAPTSPPPTSPSPAVPPPTLPPVIPPSPQVPTPAPAALVPVSAPPELSPAPAPAKSKKKHRRRRRHKKKHAQAPAPTLHSPPAPAVPTPPEENVPSPAPQPDDLNRSSVISEVGWWARTVLAILVLSWSYY*	CTCTCAAACCAGATCGGAGGTAATGATGTGTTGTCTCCAACCCAAATCATTCCATCAAGTTGTTCTGCTGTCCTTTTAATTACTCCTCCAACGCAACCACCTTCCTTGCTTTCTTCCCCCTGCAAACCCTCGAGCTGCTGTCAGATCTCTTTATATGCAGCACCAGATGGACGTGCATCCCTCACACACACACACACCTCGACCCTCATCTATCGATGGAGTCCTTGTGGTGCACTACTCTTTGTTTCATGTCGCTTGCATGCATTGGAATCGGCATCGCCGGAGCCCAAGCACCAGCTGCTGCACCATCTCAACAACCACCACCCACCGCTGCTACAGCTCCGGTCACGTCGCCACCTACGTCCAGCCAAACAAGCCCGCAAGTACCTCCGGCTTCTT…	CTCTCAAACCAGATCGGAGGTAATGATGTGTTGTCTCCAACCCAAATCATTCCATCAAGTTGTTCTGCTGTCCTTTTAATTACTCCTCCAACGCAACCACCTTCCTTGCTTTCTTCCCCCTGCAAACCCTCGAGCTGCTGTCAGATCTCTTTATATGCAGCACCAGATGGACGTGCATCCCTCACACACACACACACCTCGACCCTCATCTATCG	ATGGAGTCCTTGTGGTGCACTACTCTTTGTTTCATGTCGCTTGCATGCATTGGAATCGGCATCGCCGGAGCCCAAGCACCAGCTGCTGCACCATCTCAACAACCACCACCCACCGCTGCTACAGCTCCGGTCACGTCGCCACCTACGTCCAGCCAAACAAGCCCGCAAGTACCTCCGGCTTCTTCACCCAGCCCACCGGTGCTGCCACCACCACCAGCCACACCTCCACCGCTAACGCCTCCCCCGGCATTGGCACCTTTACCACCAGCGCCTACTTCACCGCCGCCAACATCGCCGTCACCGGCTGTGCCTCCACCGACTCTGCCACCCGTTATACCGCCATCGCCGCAAGTGCCAACCCCGGCTCCAGCTGCGCTCGTGCCAGTATCGGCACCGCCC…	GGCTTGCGATTCGACATACGACGTGACTCTTTTTGGGTATATTATTATTATTATTATTATTTTTTGTTGTTGGAAGAGTTGTTTCCATCATTTTTATGCAAATGATGTTTATTCATTATAAAGGTGTGTTGGATTTGTAATGCGAAAAGAAATGGGTGGCTATTCTCTGACGACGTGACTTGGGACATTACAACAACATGAGTGGGCACGAAATCGGAGAGATCACAACAACTTAATTAGAATTATTTTGGCCGAACAAATTATGTTTAAAGCAGAATTTGATTTATGAGTTACAAACACGATCGCGTGTGACTTTGAGATGA
CUFF.10859.2	1111	14.2929	220	---NA---	216	875	+	MESLWCTTLCFMSLACIGIGIAGAQAPAAAPSQQPPPTAATAPVTSPPTSSQTSPQVPPASSPSPPVLPPPPATPPPLTPPPALAPLPPAPTSPPPTSPSPAVPPPTLPPVIPPSPQVPTPAPAALVPVSAPPELSPAPAPAKSKKKHRRRRRHKKKHAQAPAPTLHSPPAPAVPTPPEENVPSPAPQPDDLNRSSVISEVGWWARTVLAILVLSWSYY*	CTCTCAAACCAGATCGGAGGTAATGATGTGTTGTCTCCAACCCAAATCATTCCATCAAGTTGTTCTGCTGTCCTTTTAATTACTCCTCCAACGCAACCACCTTCCTTGCTTTCTTCCCCCTGCAAACCCTCGAGCTGCTGTCAGATCTCTTTATATGCAGCACCAGATGGACGTGCATCCCTCACACACACACACACCTCGACCCTCATCTATCGATGGAGTCCTTGTGGTGCACTACTCTTTGTTTCATGTCGCTTGCATGCATTGGAATCGGCATCGCCGGAGCCCAAGCACCAGCTGCTGCACCATCTCAACAACCACCACCCACCGCTGCTACAGCTCCGGTCACGTCGCCACCTACGTCCAGCCAAACAAGCCCGCAAGTACCTCCGGCTTCTT…	CTCTCAAACCAGATCGGAGGTAATGATGTGTTGTCTCCAACCCAAATCATTCCATCAAGTTGTTCTGCTGTCCTTTTAATTACTCCTCCAACGCAACCACCTTCCTTGCTTTCTTCCCCCTGCAAACCCTCGAGCTGCTGTCAGATCTCTTTATATGCAGCACCAGATGGACGTGCATCCCTCACACACACACACACCTCGACCCTCATCTATCG	ATGGAGTCCTTGTGGTGCACTACTCTTTGTTTCATGTCGCTTGCATGCATTGGAATCGGCATCGCCGGAGCCCAAGCACCAGCTGCTGCACCATCTCAACAACCACCACCCACCGCTGCTACAGCTCCGGTCACGTCGCCACCTACGTCCAGCCAAACAAGCCCGCAAGTACCTCCGGCTTCTTCACCCAGCCCACCGGTGCTGCCACCACCACCAGCCACACCTCCACCGCTAACGCCTCCCCCGGCATTGGCACCTTTACCACCAGCGCCTACTTCACCGCCGCCAACATCGCCGTCACCGGCTGTGCCTCCACCGACTCTGCCACCCGTTATACCGCCATCGCCGCAAGTGCCAACCCCGGCTCCAGCTGCGCTCGTGCCAGTATCGGCACCGCCC…	GGCTTGCGATTCGACATACGACGTGACTCTTTTTGGGTGTGTTGGATTTGTAATGCGAAAAGAAATGGGTGGCTATTCTCTGACGACGTGACTTGGGACATTACAACAACATGAGTGGGCACGAAATCGGAGAGATCACAACAACTTAATTAGAATTATTTTGGCCGAACAAATTATGTTTAAAGCAGAATTTGATTTATGAGTTACAAACACGATCGCGTGTGACTTTGAGATGA
CUFF.10895.1	835	1.4045	88	---NA---	453	716	+	MHQREHDSADPQGLNIIYRQNMTTLEAYRWMKKTWLSCFRKDERHKIPKCPLHFPLPLCHRPDQHPKVFISLSCKAKKKGRNMKNVI*	TTTTCTGACGATGGAATACCTCTAAGATTCAGCATTAGTTCATGAAATAACAAAGTGGGAAGAATCAAAAGGATTTGAGAACTAACAGGCAGGTAAAAAGACAGGACTTGCTCCCTGTATCTAAGGACTGAAGTCCTTTTCGTATCTTTCGTTTTGCAAAGATCAGATAGACATAGTGGACTTGTTGCAGGCTGATATATATTCTAATGCAAGTTTTGTATCTTCCCGACAGTGCCTTTGCCCATTGGCTGTCAATGAAGAAGAAGGCTTAGTCTGGCTCAAATCAAGTTTTCTGGAGGGAAGATGCTTGGAACGAGTTATTGTATTAATCCTATTTGCTTACTCTGTATGCATCAAATTGTGAACGCTGTTGTTCCATTCACTTTGTCAGTTACAATT…	TTTTCTGACGATGGAATACCTCTAAGATTCAGCATTAGTTCATGAAATAACAAAGTGGGAAGAATCAAAAGGATTTGAGAACTAACAGGCAGGTAAAAAGACAGGACTTGCTCCCTGTATCTAAGGACTGAAGTCCTTTTCGTATCTTTCGTTTTGCAAAGATCAGATAGACATAGTGGACTTGTTGCAGGCTGATATATATTCTAATGCAAGTTTTGTATCTTCCCGACAGTGCCTTTGCCCATTGGCTGTCAATGAAGAAGAAGGCTTAGTCTGGCTCAAATCAAGTTTTCTGGAGGGAAGATGCTTGGAACGAGTTATTGTATTAATCCTATTTGCTTACTCTGTATGCATCAAATTGTGAACGCTGTTGTTCCATTCACTTTGTCAGTTACAATT…	ATGCACCAAAGAGAACATGACAGCGCCGATCCACAAGGGTTAAACATCATTTACAGACAAAACATGACAACTTTGGAAGCCTATCGGTGGATGAAGAAGACGTGGCTTAGCTGCTTCAGAAAAGATGAACGACACAAGATACCCAAGTGTCCCCTTCATTTCCCCCTCCCCCTCTGCCACAGGCCCGACCAGCACCCTAAAGTCTTCATCTCTCTGTCCTGCAAAGCAAAAAAGAAAGGGAGAAACATGAAGAATGTGATCTAG	CTTTTCAAAAGAACAATTGCTCAGTGTCATTATCAAGCTGCGTTGGGCATCGAATCTGTGAATTTTAGCTGACTTTTTTCTTCAATGGTTTGTTCTCTCTTGGCTGGATGCCCCCCCTG
CUFF.10922.1	604	2.53671	31	---NA---	43	135	+	MSVFVMLFHLQIQVSEFSLSLSQACNRGFH*	CAGTCTTCAGACTGTTCTCTTTAGCAGTTGTAATAACTTTTCATGAGTGTCTTTGTCATGCTATTTCACTTGCAGATTCAAGTATCTGAATTCTCTCTCTCGCTCTCTCAAGCCTGCAATCGTGGCTTTCACTAGGTCTTGGAAATCAACTGATGTGACTCGGGAGATTGTTCTCTTGCCAAGAGTTCAAGAACAAAGTGTTGGAGCATAGTGAGCACAGCCTGTGAGGATCAAAAGCTCTCAATCATTGCAATGGACAGCATGTAGATGGGAGCTGCATGCAAAAGCACAAACCTTTGGCGGTAAATCGAGAAGATGCCTGTGGATTCCACGTCACATAGCCTTTAACATCTGAGATAAGGTGGAAGGTATTCTCTTCCCAGTCTCTAATTATATTAT…	CAGTCTTCAGACTGTTCTCTTTAGCAGTTGTAATAACTTTTC	ATGAGTGTCTTTGTCATGCTATTTCACTTGCAGATTCAAGTATCTGAATTCTCTCTCTCGCTCTCTCAAGCCTGCAATCGTGGCTTTCACTAG	GTCTTGGAAATCAACTGATGTGACTCGGGAGATTGTTCTCTTGCCAAGAGTTCAAGAACAAAGTGTTGGAGCATAGTGAGCACAGCCTGTGAGGATCAAAAGCTCTCAATCATTGCAATGGACAGCATGTAGATGGGAGCTGCATGCAAAAGCACAAACCTTTGGCGGTAAATCGAGAAGATGCCTGTGGATTCCACGTCACATAGCCTTTAACATCTGAGATAAGGTGGAAGGTATTCTCTTCCCAGTCTCTAATTATATTATCCTTTATAAACCACAATTAATCCTCTCCAAACCCCATCCATATTGCCAAGAAACGATAAGTAAGAAAAGATGAAAAGGAACACTCTGAATCAATCATAAGAATCAATTTGAAAAAGAACAAACATCTAAAAGTTA…
CUFF.10933.1	1146	1.59927	79	---NA---	439	675	-	MDQVPPSFYLIFLKKKKTYNMHQEACLPTKHGAQNWPHQSISLLESHIFSPWQHILNTCNQLLCHFQRVDTDEQIIIR*	CTGTTATCTATAGTTTAATAATTTAATTCCCCTACGACAGGTCCAATATTGGTTGATGCTCCCTTACTACCTGTCACCAACTGTTAATTGATGCTGAGCCAGACCTCACAGACACCGCCACCACCTCGCCGCCCCCCCCCCCCCCCCCCCCATCCCTGTGGTCCTCTCCAAGCTACAGACCATATGACTTACCACTGCCCTTTTCCTGCACAACTACCAGTGTGCTACTTCAAAGCAGTAAACTTTGCCTTGGTTGAATGGTTCCATGTCCTCGAGCAAGGATACCTGCAAGTCCGATACCCATTCATTCTTCACGAGTGACTGCACTTTTGAGTTCTCAGTCCATCTTCCCACCATCTCCTTCCATGGACTCACCTACGAAGACAGCCTCTTGTCATC…	CTGTTATCTATAGTTTAATAATTTAATTCCCCTACGACAGGTCCAATATTGGTTGATGCTCCCTTACTACCTGTCACCAACTGTTAATTGATGCTGAGCCAGACCTCACAGACACCGCCACCACCTCGCCGCCCCCCCCCCCCCCCCCCCCATCCCTGTGGTCCTCTCCAAGCTACAGACCATATGACTTACCACTGCCCTTTTCCTGCACAACTACCAGTGTGCTACTTCAAAGCAGTAAACTTTGCCTTGGTTGAATGGTTCCATGTCCTCGAGCAAGGATACCTGCAAGTCCGATACCCATTCATTCTTCACGAGTGACTGCACTTTTGAGTTCTCAGTCCATCTTCCCACCATCTCCTTCCATGGACTCACCTACGAAGACAGCCTCTTGTCATC…	ATGGACCAAGTCCCTCCTTCCTTTTACTTGATTTTTTTAAAAAAGAAGAAAACTTATAATATGCATCAAGAAGCATGTCTGCCAACGAAGCATGGCGCTCAGAATTGGCCACATCAGTCCATTAGCCTACTTGAATCTCATATCTTCTCCCCATGGCAGCATATTTTAAACACCTGCAATCAGCTCCTATGTCACTTCCAAAGAGTTGACACAGATGAACAAATCATCATCAGGTAA	ACACACACATCATCTCAGTTTGTGGAAGATAGTTATCAATGCATTCAGACGAAGAAGCAACTTATTAGCTATTAAAGAGGGTAGGAAGTTGCTCATGGGGCTTAACCCCTCGTTTAATGTTAAATTTTAGTGGCTTCATGATTCAGTATATAAAATCAGCTGCAATTCTATTCATGCATTATGTTTATTCTACTTGAACTTCTAAAATGAGTTTACATGCGTATTGGCGGATGTAAGAAGAACAAAAGAGAGCCCTTCAACTTTGGTATGCCAGAGTTACTCCCAGCACGCAGGGCATAGGACACGCAGATGAATAACAACCACACAGATATGTTCCCTTTAAAGAGCCAAGTGTGACAAGTTGAGCACTGACAGCCAAAATTCCTTTCCTTATGGTTC…
CUFF.11069.1	477	2.82301	63	---NA---	158	346	+	MVFSGGTNSLPICSSNSLRKNSYIVPTRQDMSQFSVFPNQNSSLKCLLNGLCCNESRKNQYG*	GAGGAATGTTCCCCTGAGGTATCAAATGCCCCAAGAGGTTTCCTAACTGAGTTTGAACCAGATAATCAGATCTGTGTGACCAGGAATGATTCCCCCTGGGATTCACCACTCTGATAAAGAACCTGAAGCTACTGTTTTTTAGGTACCTTAGAGGAACATGGTGTTTTCTGGAGGAACCAACAGTCTGCCCATTTGTTCAAGCAATTCTTTGCGGAAGAACAGTTATATTGTTCCTACGAGACAAGACATGAGTCAGTTTTCTGTGTTTCCCAATCAGAATTCGAGCCTAAAATGTTTGCTCAATGGTCTCTGCTGCAACGAATCAAGAAAAAACCAATATGGGTAACTCTGACACAGCTGGAATCCATATCGGAGCTTGCAAGAATTTGTCAGGCTCTG…	GAGGAATGTTCCCCTGAGGTATCAAATGCCCCAAGAGGTTTCCTAACTGAGTTTGAACCAGATAATCAGATCTGTGTGACCAGGAATGATTCCCCCTGGGATTCACCACTCTGATAAAGAACCTGAAGCTACTGTTTTTTAGGTACCTTAGAGGAAC	ATGGTGTTTTCTGGAGGAACCAACAGTCTGCCCATTTGTTCAAGCAATTCTTTGCGGAAGAACAGTTATATTGTTCCTACGAGACAAGACATGAGTCAGTTTTCTGTGTTTCCCAATCAGAATTCGAGCCTAAAATGTTTGCTCAATGGTCTCTGCTGCAACGAATCAAGAAAAAACCAATATGGGTAA	CTCTGACACAGCTGGAATCCATATCGGAGCTTGCAAGAATTTGTCAGGCTCTGATAACTTGATTGAACAGCCAGGCTTGTCAAGGAACCCGTTACGTTTGCAAAAGCTCATTCACGATGGCTCTGTCCCCA
CUFF.11200.1	625	3.17949	77	---NA---	365	595	-	MVPYSAVTLECCVILKTILQLLFVLSFLHQEMILILPIYVYSSKIARKEDEEELRLIEEEEERERRMRTKKKLKRS*	GCGCAGTATTATATTCTTTCTTAAAATGTCATGGTGCCATATAGTGCAGTAACACTGGAGTGCTGTGTAATTTTGAAGACTATCTTGCAGCTTTTGTTCGTGCTTTCTTTTTTGCATCAAGAGATGATATTGATTCTACCGATATATGTCTACAGTTCCAAGATTGCTAGAAAGGAGGACGAGGAGGAGCTTCGCCTGATCGAGGAAGAAGAAGAACGAGAGAGAAGGATGAGGACGAAGAAGAAACTAAAACGAAGCTAGCGGTGAAGCGGAATGATTAGCATTTATCCAAGTCCATTTGTTGTGGAATGATTAGCATTTATCCAAGTCCATTTGTTGCTCTACATCATGTGGTATTGTGAAAGCAAACGAGTCATTCTAAGATGGATGAATCAAAAG…	GCGCAGTATTATATTCTTTCTTAAAATGTC	ATGGTGCCATATAGTGCAGTAACACTGGAGTGCTGTGTAATTTTGAAGACTATCTTGCAGCTTTTGTTCGTGCTTTCTTTTTTGCATCAAGAGATGATATTGATTCTACCGATATATGTCTACAGTTCCAAGATTGCTAGAAAGGAGGACGAGGAGGAGCTTCGCCTGATCGAGGAAGAAGAAGAACGAGAGAGAAGGATGAGGACGAAGAAGAAACTAAAACGAAGCTAG	CGGTGAAGCGGAATGATTAGCATTTATCCAAGTCCATTTGTTGTGGAATGATTAGCATTTATCCAAGTCCATTTGTTGCTCTACATCATGTGGTATTGTGAAAGCAAACGAGTCATTCTAAGATGGATGAATCAAAAGAAATCTCTTTGCTGCATTCATGTTCCAGGCTAGTATTTTGTAGGGCAGGTAACTTAATTTCTTTGTTGATCATTGCTGTGACGATCAATATGGTCAATTCTGCTCTGGCATTTGGACTGCTGGAAATTTATACATTGCTTCCAAGTACAATGAGAAAGATGATTCGAGATAGACAATAAATGTAATGTTCAAATGAAGAGAGTATTATTCTGTGCCTCCCCTGGTG
CUFF.11430.1	298	12.1886	65	---NA---	47	241	-	MTPLVGLVFSSRFSVGLHHALLRIRQMSHNDLSSIYERLILILKLYLNKKMIEEPEVETYREGQ*	TGGGGTTAAGAGTAAATATTATTAGCAGTATTTTAGCTACAGGATGTGTTGTTGCAGATGACTCCACTCGTTGGATTAGTGTTTAGCTCCAGATTCTCAGTAGGCTTGCACCATGCTTTACTCAGGATCAGACAGATGTCTCATAATGATCTTTCTTCCATTTATGAAAGGCTCATACTCATTTTGAAGCTTTACCTCAACAAAAAGATGATAGAAGAACCTGAGGTAGAGACCTACAGAGAAGGACAATGAGATAAATCCTGCGATGAGCAGCAGTGAGAGGAAGCGAGAACGAGTC	TGGGGTTAAGAGTAAATATTATTAGCAGTATTTTAGCTACAGGATGTGTTGTTGCAG	ATGACTCCACTCGTTGGATTAGTGTTTAGCTCCAGATTCTCAGTAGGCTTGCACCATGCTTTACTCAGGATCAGACAGATGTCTCATAATGATCTTTCTTCCATTTATGAAAGGCTCATACTCATTTTGAAGCTTTACCTCAACAAAAAGATGATAGAAGAACCTGAGGTAGAGACCTACAGAGAAGGACAATGA	GATAAATCCTGCGATGAGCAGCAGTGAGAGGAAGCGAGAACGAGTC
CUFF.11517.1	573	15.828	61	---NA---	164	346	-	MSISIPKRRKGNGIGERRMSINKPQDNLNLRDLASGLQSSIPLFSSSSSPFLRVRLLVVL*	CTCCATGTACGTGCATTTTAACGTGAACAGCACGTGCTTGTGACGCACTGATATATGTTACAGCAAATAAAACTTTCGGCATGCACGTTATACGCTGTCGAGACGTATACCGTTAATTTCAAACGTTATATGCTATAAATATCTCCCATCTGAGTCTTCTTTCCCTCGACCCTCCCCTTTGTGGTATAGCGTTAACGCTGTTTAGGTTCTTTGCTCCGTGCATCTCGATGTCGATCTCGATCCCGAAGAGGAGGAAGGGGAACGGCATCGGTGAGCGACGAATGAGCATCAACAAGCCGCAAGACAACCTCAATCTGCGCGATCTCGCTTCCGGCCTTCAATCTTCGATTCCTCTGTTTTCCTCTTCTTCATCTCCGTTCTTACGCGTCCGACTGCTCG…	CTCCATGTACGTGCATTTTAACGTGAACAGCACGTGCTTGTGACGCACTGATATATGTTACAGCAAATAAAACTTTCGGCATGCACGTTATACGCTGTCGAGACGTATACCGTTAATTTCAAACGTTATATGCTATAAATATCTCCCATCTGAGTCTTCTTTCCCTCGACCCTCCCCTTTGTGGTATAGCGTTAACGCTGTTTAGGTTCTTTGCTCCGTGCATCTCG	ATGTCGATCTCGATCCCGAAGAGGAGGAAGGGGAACGGCATCGGTGAGCGACGAATGAGCATCAACAAGCCGCAAGACAACCTCAATCTGCGCGATCTCGCTTCCGGCCTTCAATCTTCGATTCCTCTGTTTTCCTCTTCTTCATCTCCGTTCTTACGCGTCCGACTGCTCGTTGTTCTGTAG	CATTCTTATTCTTTGATAAGGGGAAACCATTGTCTCATTCGCATGCGTTCCTTCCGATTTCAACTTCTTCAGCAACTCCATCTGTCTCCCGCCGCCCTATCGACCAACGCAATCAGCCGACTCCTCACGCAAAGAAGAAGAAGAAGAAGAAGAAGAAGAAGAA
CUFF.11625.1	507	9.08814	44	---NA---	228	359	-	MLEQQGTDYISQNIFVSVQSRGLLKRLLVAEKAFWLCEVQLQN*	AGCCAAACGAACGCCCATCTTTTGCCCAGCTTATGTCATGTCTTAAGCAGTTGCAGAAGTTGGTCGTCGTAAACTGAAACTTCCCATGTCAGCGGAAATATATATGGCTACTGACTGAAGACTACAAACCGTGCAAATCGATGTGTCTATGCTGGAACAGCAGGGCACCGACTATATATCACAAAATATATTTGTTTCTGTTCAAAGTAGAGGACTCCTCAAGAGGCTGTTGGTAGCAGAAAAGGCATTTTGGCTGTGCGAAGTGCAGCTGCAGAATTAATACCGGTATACTCCGAAGCTCTTACACAACGATTAAAAGTATAGCACTGCAGTATATAATTCTGTCATTTTTGTTTCGGAATCACAAGTCGATTCTGAAAACTGCTTGAAATTATACAC…	AGCCAAACGAACGCCCATCTTTTGCCCAGCTTATGTCATGTCTTAAGCAGTTGCAGAAGTTGGTCGTCGTAAACTGAAACTTCCCATGTCAGCGGAAATATATATGGCTACTGACTGAAGACTACAAACCGTGCAAATCGATGTGTCT	ATGCTGGAACAGCAGGGCACCGACTATATATCACAAAATATATTTGTTTCTGTTCAAAGTAGAGGACTCCTCAAGAGGCTGTTGGTAGCAGAAAAGGCATTTTGGCTGTGCGAAGTGCAGCTGCAGAATTAA	TACCGGTATACTCCGAAGCTCTTACACAACGATTAAAAGTATAGCACTGCAGTATATAATTCTGTCATTTTTGTTTCGGAATCACAAGTCGATTCTGAAAACTGCTTGAAATTATACACAGCGGCCGGAATTGTAATTATTGTTGGTGTGGAGAAAAGAGAAGGTACTGATCAAAACATTGAAGGGGTTGCATAAGTTGCATGCCCTGTTCATATCCTCAATAAAAT
CUFF.119.1	718	2.4499	71	---NA---	465	677	+	MLGFGEGAVDPFPLLFLFSVFSSSNDFPAWNYLSLTMWSSSNFLVCVCCAHLSFFFPGKKYSKATAFVEM*	GCTAGAGTTGGAGGAGGACCATCTTGTACATGTACAATGGGGGAAAGCTACGAAGCAAAACGCTGCAGTAGACGTCGATGACCACCACCACCACCATGTCTTACAGTAGTAGATAAAGGTTGAACATCCCAAAGGCAGCAGGTACCGTTGTATCCTCGAACGCCACTTACAAGGCTCGCCCAGGATACTCTATAGGCACAGTCGACAATATGTTATAGGAAAAGCAGCTCGATTTGGGGTCTCCCAGCTTCTGTGAAGCCTTGCCTGCGCCCCTTCGCCGGAGATCGATCGATGGCGCAGCTTGTTCACGACTTGAGGAGTTCTTGTCAGCAGATTAGGAGGAGGAGGAGGAGGACAGGAACTCAGAGGTCGGGTTATGAGCTCAAGAAGGGAGATGAG…	GCTAGAGTTGGAGGAGGACCATCTTGTACATGTACAATGGGGGAAAGCTACGAAGCAAAACGCTGCAGTAGACGTCGATGACCACCACCACCACCATGTCTTACAGTAGTAGATAAAGGTTGAACATCCCAAAGGCAGCAGGTACCGTTGTATCCTCGAACGCCACTTACAAGGCTCGCCCAGGATACTCTATAGGCACAGTCGACAATATGTTATAGGAAAAGCAGCTCGATTTGGGGTCTCCCAGCTTCTGTGAAGCCTTGCCTGCGCCCCTTCGCCGGAGATCGATCGATGGCGCAGCTTGTTCACGACTTGAGGAGTTCTTGTCAGCAGATTAGGAGGAGGAGGAGGAGGACAGGAACTCAGAGGTCGGGTTATGAGCTCAAGAAGGGAGATGAG…	ATGCTTGGCTTTGGGGAGGGAGCAGTTGATCCTTTTCCCCTCTTGTTTCTGTTTTCTGTATTCTCTTCATCAAATGACTTCCCTGCTTGGAATTATTTGTCTTTGACAATGTGGTCTTCTTCAAATTTCCTAGTGTGTGTGTGTTGTGCTCATCTTTCCTTCTTTTTTCCTGGGAAGAAGTATTCTAAAGCAACTGCTTTTGTTGAGATGTAA	TGGCATATCTGATGGATCATCAAATAAAGAGACTTCATGAC
CUFF.1330.1	2226	10.5736	85	---NA---	1169	1423	+	MDYSIFSKGMPKLRLMIDGKVQVLSLLLQRLKKPQGSQLMDREDYLSSKRIAEEAESAFAAKALLKRVVMKIEREEKRTKKWPR*	ATTTATTTTCTTAGAGGTTAAGGGCTACTATTTGTTCGCCTTTTTTCTGATCTGATGTACTATCCTTCTCTGATATACTTGTAGTTGTACTGATGAAGGATGGCAAACCTTGTAACAATAATGATATTTGACAAATGCAATTGAATAGCTAGTTCAACATTTAATATATCCTTTATTTCACAGATATAACCGTATGTTTTGCCATTATTCTGTCTCAGCTTACCTCTTCTTTTTTTCCTTCCCTTCGCTTCTCTGTGGTATGTTTGCTTGTGCTTGTTGATGGGTTGGATGGAATGTAACTTCAACATGTTAGGTGCGGGAATTGTGTCGTCAAGTGTACCACCATCATGAGATAATGACAAATAACAAGGGGAGGGTGGGAGAGAGAGACAGACAGAC…	ATTTATTTTCTTAGAGGTTAAGGGCTACTATTTGTTCGCCTTTTTTCTGATCTGATGTACTATCCTTCTCTGATATACTTGTAGTTGTACTGATGAAGGATGGCAAACCTTGTAACAATAATGATATTTGACAAATGCAATTGAATAGCTAGTTCAACATTTAATATATCCTTTATTTCACAGATATAACCGTATGTTTTGCCATTATTCTGTCTCAGCTTACCTCTTCTTTTTTTCCTTCCCTTCGCTTCTCTGTGGTATGTTTGCTTGTGCTTGTTGATGGGTTGGATGGAATGTAACTTCAACATGTTAGGTGCGGGAATTGTGTCGTCAAGTGTACCACCATCATGAGATAATGACAAATAACAAGGGGAGGGTGGGAGAGAGAGACAGACAGAC…	ATGGACTATTCGATATTTTCAAAAGGCATGCCAAAATTGAGGCTTATGATAGATGGAAAGGTGCAGGTTCTCTCGTTACTCCTGCAAAGATTGAAGAAGCCACAGGGTAGTCAGCTGATGGACAGGGAGGATTATCTTTCCAGTAAGAGGATTGCTGAGGAAGCAGAATCTGCATTTGCTGCAAAGGCATTATTAAAGAGGGTGGTGATGAAGATAGAAAGAGAAGAAAAAAGAACAAAGAAGTGGCCGAGGTAG	AGACAAGTGATCTGCAGATTTCTGATGAAATCACTGTAGATGAAGCAAAGGAAATAAAGGGGCATCCAGTGCATGAGGCTCCCGCCAATGTGGGTTCTACGAGGATCAACGTATGCAGCCTTCCCTTTAAATGTTTAAAGAGGCTTGTCTTTCGGGCCGTAAGGGCATAACCTCATCGTTGTACCAAGGCCCGCCCTTATGAAGTCGAAGAAATGCAGATAAAAAGAAGAAAAGATAGAGAATGATATGACATGTAGAGAATTAAGATCTTCCGCACCACTGGTTGAAGAGGACTGCAGCAGAAAAAAAATGTAAGAACAAGCAGACAGGAGCAGGGAGCAGCTGATTCTTCAAGGAAGAGAAAGGAAAAAAGAAAGGCACGAAAGTCAACTGATTGGG…
CUFF.13825.1	373	12.0173	61	---NA---	163	345	+	MLSVFMINYKDKPNFSAEATCCRIWICFVTNQFKYCCFVLIHQIDVGKINSLSDHPRCLS*	GGCCGGCTTCCTTCTTCCCACTAGCATGCGAAATGCTCTGCAATTTTTGGAGGACAAGTTTGCATCTCTTGGAAAAGAAAAAGACAGATCACACTGCAATTACAAATCATACGAGGTTCCTTAATTCTCAAAGAGGTAAAATCTAATCATTTGTACTCACTCATGCTGTCTGTCTTCATGATCAACTATAAGGATAAGCCCAACTTTTCAGCAGAAGCTACTTGTTGTAGGATCTGGATCTGTTTTGTTACAAATCAGTTCAAATATTGCTGTTTTGTTCTCATTCACCAAATAGATGTTGGAAAAATCAACTCATTGTCAGATCATCCGAGATGTTTAAGTTAATAATAATAATATACTTGTCTACTCCCTG	GGCCGGCTTCCTTCTTCCCACTAGCATGCGAAATGCTCTGCAATTTTTGGAGGACAAGTTTGCATCTCTTGGAAAAGAAAAAGACAGATCACACTGCAATTACAAATCATACGAGGTTCCTTAATTCTCAAAGAGGTAAAATCTAATCATTTGTACTCACTC	ATGCTGTCTGTCTTCATGATCAACTATAAGGATAAGCCCAACTTTTCAGCAGAAGCTACTTGTTGTAGGATCTGGATCTGTTTTGTTACAAATCAGTTCAAATATTGCTGTTTTGTTCTCATTCACCAAATAGATGTTGGAAAAATCAACTCATTGTCAGATCATCCGAGATGTTTAAGTTAA	TAATAATAATATACTTGTCTACTCCCTG
CUFF.13933.1	809	3.77613	46	---NA---	11	148	-	MVFCFNWKTWSSIQNLAPSSRLDVSGTARAAGVITSSITPTISFT*	CCCCCTCTGACATGTGGAAGCCGTGAAGCATTCATATAAAAGATTGGTCAGAGACAGCTGCCCCCATTTGAGTACCAGTGGCAATTGCAAACACGATTGAGAAGCATAAACATAATGCATTGATCACAGAAACAGCTGCCCCCATTTTGAGTACCAGTGGCAGTACTCAGTAGTTAACACCACTCAATTACCGCCAAGATTTACCCTTTCACCAGCTGTACCCGATTCGTGTCCACTTAGCAGCCTAAGATGCATCTCTCATCACTCATCACTCATCATTCGGTAGGTAGCTGACATGACTTTTTTCTATTTGAGACCGGTGCAGAAAACATTAAATATATTAAGGTGACTCTTGGAACTAATGAAGAGAAGGCATGGTCGAAGACCTAGAGAACATGA…	CCCCCTCTGACATGTGGAAGCCGTGAAGCATTCATATAAAAGATTGGTCAGAGACAGCTGCCCCCATTTGAGTACCAGTGGCAATTGCAAACACGATTGAGAAGCATAAACATAATGCATTGATCACAGAAACAGCTGCCCCCATTTTGAGTACCAGTGGCAGTACTCAGTAGTTAACACCACTCAATTACCGCCAAGATTTACCCTTTCACCAGCTGTACCCGATTCGTGTCCACTTAGCAGCCTAAGATGCATCTCTCATCACTCATCACTCATCATTCGGTAGGTAGCTGACATGACTTTTTTCTATTTGAGACCGGTGCAGAAAACATTAAATATATTAAGGTGACTCTTGGAACTAATGAAGAGAAGGCATGGTCGAAGACCTAGAGAACATGA…	ATGGTATTTTGTTTCAACTGGAAGACATGGTCCAGTATTCAGAACCTTGCACCATCTTCAAGGTTGGATGTCTCAGGAACCGCAAGAGCAGCGGGAGTTATCACCTCATCAATTACTCCAACCATTAGTTTTACTTGA	CAGCTTCTGG
CUFF.1405.1	2631	1.86435	97	---NA---	1604	1894	+	MEETTNVMQRQSPRISLTMYPPCHNSFHYQVSRVAKASGFIEHSKEFRFYIQRQSGCLLLYSACLLAYHYHWLAMKKDAATLLQGASIFLGAHRGS*	CTCCGATCATACCTTCGTTTGTCCGCTTCTTTTCTTTTTGATTTTGTCGGTCTTTGTTATGGAAATCGTGGGCAATTGTGTGTTTGGTTGGGAATCGCTCGTGTTTGATGGGAATCGAGTGTAGCCGTGCCGTTTGACGACTTGAAGATTGGATTTTGCCAGACCAGTGGAGCACGGATTAGTTCGAACAGCTTTTGAGAACATTTGGATCTGTGGTATCATTTGGCATTATATGTGATGGAACTCTTATTTCCCTAATTTCTTAAGTTGAAGTTACTAGAACAGATTGAATGCTACATGTTCATCATTCATTTTGAACAGTTATGAGCCTACTTATGTAAATCTGACTTCCTTGGTAGGGCATTATATAAAATTTGGGTCCTTTCAGGGTCAAAATTT…	CTCCGATCATACCTTCGTTTGTCCGCTTCTTTTCTTTTTGATTTTGTCGGTCTTTGTTATGGAAATCGTGGGCAATTGTGTGTTTGGTTGGGAATCGCTCGTGTTTGATGGGAATCGAGTGTAGCCGTGCCGTTTGACGACTTGAAGATTGGATTTTGCCAGACCAGTGGAGCACGGATTAGTTCGAACAGCTTTTGAGAACATTTGGATCTGTGGTATCATTTGGCATTATATGTGATGGAACTCTTATTTCCCTAATTTCTTAAGTTGAAGTTACTAGAACAGATTGAATGCTACATGTTCATCATTCATTTTGAACAGTTATGAGCCTACTTATGTAAATCTGACTTCCTTGGTAGGGCATTATATAAAATTTGGGTCCTTTCAGGGTCAAAATTT…	ATGGAGGAGACAACCAATGTGATGCAAAGACAAAGTCCCAGGATCAGCCTCACCATGTATCCTCCTTGTCACAACTCCTTTCACTACCAAGTATCAAGAGTTGCTAAGGCCTCTGGCTTTATAGAACACTCGAAGGAGTTCAGATTTTATATACAGCGGCAAAGTGGATGCTTGCTACTCTACAGTGCTTGTCTTCTTGCCTACCACTATCATTGGTTGGCAATGAAGAAGGATGCTGCAACTCTTCTTCAAGGGGCATCTATCTTCCTTGGAGCACATAGGGGTTCGTAG	GAGTTCATAGACAGGCTAGAGGAGTAATCTGTCTCCGGCTCAGTCCAAAATCATGTTGCCACGGTGACTGGTTCTACTCGGCACAACAGAACAGGATGATTTGGCCCTACCAGTTTACTGCTAACTAGAAACAAATGGAGTAGATAATGCAAGAAGTTTTCATATGTTCTTGAGGTCAGTGACCGAACAACTTGAACAAGAAAACAAAATCTGCAGCCTCAACTACATTTGCTCTTAGTGGCAGTGGTGTCCATGGCGAATGGTCAACCATGATGGTGGTGCCTAGTCGTAAAGAGTACCTCAACACAGCATGATAAGGCTTTTTCAGCGAATTTGGTGACACCATATTGTATGTTTATTATATGTGGTGGAAGATGATCCCAGAATAAGATCTTGGAA…
CUFF.1405.2	1735	4.02355	97	---NA---	708	998	+	MEETTNVMQRQSPRISLTMYPPCHNSFHYQVSRVAKASGFIEHSKEFRFYIQRQSGCLLLYSACLLAYHYHWLAMKKDAATLLQGASIFLGAHRGS*	CTTCTCCCCCTCGCCGCGCTCTCGCGTTCGATCGATCGTCAGGTGGAGGAGATTAGTGAGAAGAAGGGGAGAAATCGATCGTCTGTCGTGGGATTTCGAGGTCCCACGTCGCTGTATCCGATGGTTTCGGTCGCACGAATTGATGGATTCCGATCTCTGGATCTCTCGCCTCGGCGTTGCCAAACAGTCACTACTCAATCCAGCACCGGAAAAACATCCAACCGGTGAGCAGTCAGATGTTGTCTTTTTGTGCTGACCAACAATGGAGTTGAAGATGTATTGTCCTGTTCATTCAAGTGAACCGTTGACTTGTCGATTATGCAATATACTCACCATTTTGGTAGATCATTCTTGTTTCTTGAAACTGTAGTTTAACTTTTACCTTTTGAAGTTGTTAAT…	CTTCTCCCCCTCGCCGCGCTCTCGCGTTCGATCGATCGTCAGGTGGAGGAGATTAGTGAGAAGAAGGGGAGAAATCGATCGTCTGTCGTGGGATTTCGAGGTCCCACGTCGCTGTATCCGATGGTTTCGGTCGCACGAATTGATGGATTCCGATCTCTGGATCTCTCGCCTCGGCGTTGCCAAACAGTCACTACTCAATCCAGCACCGGAAAAACATCCAACCGGTGAGCAGTCAGATGTTGTCTTTTTGTGCTGACCAACAATGGAGTTGAAGATGTATTGTCCTGTTCATTCAAGTGAACCGTTGACTTGTCGATTATGCAATATACTCACCATTTTGGTAGATCATTCTTGTTTCTTGAAACTGTAGTTTAACTTTTACCTTTTGAAGTTGTTAAT…	ATGGAGGAGACAACCAATGTGATGCAAAGACAAAGTCCCAGGATCAGCCTCACCATGTATCCTCCTTGTCACAACTCCTTTCACTACCAAGTATCAAGAGTTGCTAAGGCCTCTGGCTTTATAGAACACTCGAAGGAGTTCAGATTTTATATACAGCGGCAAAGTGGATGCTTGCTACTCTACAGTGCTTGTCTTCTTGCCTACCACTATCATTGGTTGGCAATGAAGAAGGATGCTGCAACTCTTCTTCAAGGGGCATCTATCTTCCTTGGAGCACATAGGGGTTCGTAG	GAGTTCATAGACAGGCTAGAGGAGTAATCTGTCTCCGGCTCAGTCCAAAATCATGTTGCCACGGTGACTGGTTCTACTCGGCACAACAGAACAGGATGATTTGGCCCTACCAGTTTACTGCTAACTAGAAACAAATGGAGTAGATAATGCAAGAAGTTTTCATATGTTCTTGAGGTCAGTGACCGAACAACTTGAACAAGAAAACAAAATCTGCAGCCTCAACTACATTTGCTCTTAGTGGCAGTGGTGTCCATGGCGAATGGTCAACCATGATGGTGGTGCCTAGTCGTAAAGAGTACCTCAACACAGCATGATAAGGCTTTTTCAGCGAATTTGGTGACACCATATTGTATGTTTATTATATGTGGTGGAAGATGATCCCAGAATAAGATCTTGGAA…
CUFF.14528.1	910	3.91553	83	---NA---	386	634	+	MDTKLLSVHGRTSLLPGMGNISEGIFPGQSKRCFCDDEAYLFTCQHPEQVDQNVHLNPYAETEFTASLPPASASFIICDFIF*	TTTGGCCGCCAAATTCTACGATTTCGATCGAATCCTGCCTCGGTTCGTCCTCTGGATCAGCGAACTGACGCCGGAATCTGCTCTCACGATCGGTACAGTTACTGCGCATTTTCTTGCCGACGTTGGGTTCTAGGGTTAGGGTTTGCTCGTCTCCTGCTAGCCTTGGCTCCTTGCCGGATCTCTGAATTTCAGGTCATACATATTTCTCAAGCATAACAAGCAGCCTTTGGTTGATGATAGGACCAGGCAACATGTTATTGAGCAAGCCAGACAACTGGAGTGTGATAGTCACCTGGCATCAGTTGCTAAGGTTCTTCCATCTAGGGATGGACTGCTGAAAATCTTGAACAGCAACAGAGATATAAAAATTGTGAGCACTCTTGCTATGGATACTAAGTT…	TTTGGCCGCCAAATTCTACGATTTCGATCGAATCCTGCCTCGGTTCGTCCTCTGGATCAGCGAACTGACGCCGGAATCTGCTCTCACGATCGGTACAGTTACTGCGCATTTTCTTGCCGACGTTGGGTTCTAGGGTTAGGGTTTGCTCGTCTCCTGCTAGCCTTGGCTCCTTGCCGGATCTCTGAATTTCAGGTCATACATATTTCTCAAGCATAACAAGCAGCCTTTGGTTGATGATAGGACCAGGCAACATGTTATTGAGCAAGCCAGACAACTGGAGTGTGATAGTCACCTGGCATCAGTTGCTAAGGTTCTTCCATCTAGGGATGGACTGCTGAAAATCTTGAACAGCAACAGAGATATAAAAATTGTGAGCACTCTTGCT	ATGGATACTAAGTTACTTAGTGTACATGGTAGGACTTCTTTATTACCTGGGATGGGCAACATCTCTGAAGGGATTTTTCCAGGGCAAAGCAAACGGTGTTTTTGTGATGATGAAGCTTACTTATTTACATGCCAGCATCCAGAGCAAGTGGACCAGAATGTGCATTTGAATCCATATGCAGAAACTGAGTTTACAGCCTCTCTGCCACCAGCTTCAGCTAGTTTCATTATCTGTGACTTCATCTTTTGA	TCTTGTAACATTTTAAGATTTTGATGGGAGAGAGTGAAGGCTTATAAGTGATTCGATGACTTAGGCTTAGTTGTTGCCAATCACGATTTGAAGAAAACTGAGGCTGCTGTTCATGTGGATGTTTCTGACAAGGTACTGGTAGCAGCCAGCTTACATATGATTGTAGTGATGAAGAAACTGTTTTGGAATTACCTGTTGGGGTTGATTTTGTTTCTAGTTATTTGAAAATTGCCGTCAAGCAGATAAGTTTTTATCACCTTCTTTTGATTACTTTCC
CUFF.14548.1	974	49.0936	222	---NA---	46	711	+	MDRLRAVFCIALLCLAASDSAAQSPAAAPTTSAAAPSKSATPAPAKAPTKPTTPAPAAAPTKAATPSIAPVAAPTTTPPATAPTTPATVAAPAKAPSAATPTSTPPSPAPVTSPPAPPPTTLLPPAASPIPSTPVPAAAPPKVAETPAPTPSKKKKKKTKKHAAAPAPGPPAPSSESPASSSEAASPGPSVAADQTSGAATARGLIVWVMALLLGFAVVLA*	CACTAACGCTCTTCACCCACCTCCCTCTCCTTCTCCTTCTTCTCGATGGATCGCCTCCGAGCAGTCTTCTGCATCGCCCTCCTCTGCCTCGCGGCCTCCGACTCCGCCGCACAGTCCCCCGCGGCCGCTCCCACCACCTCAGCCGCTGCCCCCTCCAAGTCGGCCACACCGGCACCCGCCAAAGCTCCCACCAAGCCCACCACCCCAGCCCCCGCTGCCGCGCCCACCAAGGCAGCCACCCCCTCCATCGCCCCCGTAGCCGCTCCCACCACCACGCCCCCCGCCACGGCTCCTACCACCCCCGCCACCGTCGCGGCCCCCGCCAAGGCGCCCTCGGCGGCAACCCCGACCTCGACGCCGCCGTCGCCGGCGCCGGTGACGTCCCCGCCCGCACCGCCG…	CACTAACGCTCTTCACCCACCTCCCTCTCCTTCTCCTTCTTCTCG	ATGGATCGCCTCCGAGCAGTCTTCTGCATCGCCCTCCTCTGCCTCGCGGCCTCCGACTCCGCCGCACAGTCCCCCGCGGCCGCTCCCACCACCTCAGCCGCTGCCCCCTCCAAGTCGGCCACACCGGCACCCGCCAAAGCTCCCACCAAGCCCACCACCCCAGCCCCCGCTGCCGCGCCCACCAAGGCAGCCACCCCCTCCATCGCCCCCGTAGCCGCTCCCACCACCACGCCCCCCGCCACGGCTCCTACCACCCCCGCCACCGTCGCGGCCCCCGCCAAGGCGCCCTCGGCGGCAACCCCGACCTCGACGCCGCCGTCGCCGGCGCCGGTGACGTCCCCGCCCGCACCGCCGCCAACTACGTTGCTGCCTCCCGCGGCTTCCCCCATCCCATCGACC…	ATCTGAAGCTCCCCGAGACACTACATACAAGCGCTAGTTTCCTGTGCTTTCCTATTCCTTTCATTTCTGCCTCAGTGCTGTGTCGTAGTTACCGCATTCACTCGGATTCTTTTCTTTCTTTCTACTGTTGTCTTGAGGAGTCTGTGTGTGTGTGTGTGATTGTTGAAGATTAGTAGTGTATGTACCACATTTAATGATCCAGATCTACTTCTGCTCCAGCTGAAGGATGTTGGATCTCAGGTATGCATGCTGTCGATGACAGC
CUFF.1455.1	538	3.25405	53	---NA---	67	225	-	MLLSAREKGILVACLPASTSNSTSTSNSIVEDKSHKDFRLDQLIFFLGRKKA*	CTCTGGTAGTTTGCTAGGATGACTCATATCTCATAAATGATTCAGGAAATGCCCCTTTCTTTGAAAGAGAGAAAGACAATAAAAAAAGCTCTTAGATAAAGGCACAGATATTTTGCTAGGCTGCATCTTATGTCATCAGTGATATCAGGTAATGTCCCTTCTTTCAAAGACAACAAGGAAAGATAAAGGCTCTGATAGTTTGCTAGGCTGCCTCTTTCTTTCAAGGAAAAATAAAAGAGCTCGAAAGGCAGCCATCTTGCACCAGTAATTCCATTGTAGATGATAAATCACACAAAGATTTCAGGTTGGATCAATGCTTCTTTCTGCAAGGGAAAAAGGAATCTTGGTAGCCTGCCTGCCTGCTTCCACTAGTAATTCCACTTCCACCAGTAATTCCAT…	CTCTGGTAGTTTGCTAGGATGACTCATATCTCATAAATGATTCAGGAAATGCCCCTTTCTTTGAAAGAGAGAAAGACAATAAAAAAAGCTCTTAGATAAAGGCACAGATATTTTGCTAGGCTGCATCTTATGTCATCAGTGATATCAGGTAATGTCCCTTCTTTCAAAGACAACAAGGAAAGATAAAGGCTCTGATAGTTTGCTAGGCTGCCTCTTTCTTTCAAGGAAAAATAAAAGAGCTCGAAAGGCAGCCATCTTGCACCAGTAATTCCATTGTAGATGATAAATCACACAAAGATTTCAGGTTGGATCA	ATGCTTCTTTCTGCAAGGGAAAAAGGAATCTTGGTAGCCTGCCTGCCTGCTTCCACTAGTAATTCCACTTCCACCAGTAATTCCATTGTGGAGGATAAATCACACAAAGATTTTAGGTTGGATCAGCTCATCTTTTTCCTAGGAAGAAAAAAAGCTTGA	AAGGCTGCCACCTCTCACTAGAAATGCCATTGAGACTGTAGATAGATGCCTGCTTCCAAGTACAAT
CUFF.14848.1	642	3.11498	73	---NA---	112	330	+	MIHFFSETCRFRKVHEIFYSDFLMYFGPSFTDVMKQVHVIIFKHYSILWMQFISLVKHVGLKKFMQHFLPLC*	AACCATTTGGCGGTTGCTCTTTTCCCCTCTGTTCTATTTGTTTATTGTGGAATATTGGCTTTTAGCCATGCTATTTACCATATCAGAACATAATCAGTATGTACAACAATTATGATTCATTTCTTTAGTGAAACCTGCCGGTTTAGAAAAGTTCATGAGATATTTTATTCTGATTTTTTGATGTACTTTGGACCCTCATTTACAGATGTGATGAAGCAAGTACATGTTATCATCTTCAAACATTATAGCATTCTATGGATGCAGTTCATTTCTTTAGTGAAACATGTTGGTTTAAAAAAGTTTATGCAGCATTTTCTTCCACTTTGTTGACATACTTTGGACCCTCATTTGCAGATGTGATGAAGCAAGCACTTTCTTATTATATGATAGCACTTCAAC…	AACCATTTGGCGGTTGCTCTTTTCCCCTCTGTTCTATTTGTTTATTGTGGAATATTGGCTTTTAGCCATGCTATTTACCATATCAGAACATAATCAGTATGTACAACAATT	ATGATTCATTTCTTTAGTGAAACCTGCCGGTTTAGAAAAGTTCATGAGATATTTTATTCTGATTTTTTGATGTACTTTGGACCCTCATTTACAGATGTGATGAAGCAAGTACATGTTATCATCTTCAAACATTATAGCATTCTATGGATGCAGTTCATTTCTTTAGTGAAACATGTTGGTTTAAAAAAGTTTATGCAGCATTTTCTTCCACTTTGTTGA	CATACTTTGGACCCTCATTTGCAGATGTGATGAAGCAAGCACTTTCTTATTATATGATAGCACTTCAACAAGTACAATTTTATATCTTTAAAGAAACATGTTGATTTTAAAAGAAGTTTGTGCAGTATTCTCATTGACTTTGTTGACATACTTTGGACCCTTATCTGCAGGTGTGATGACGCAAGTACGTGGAGGAACTTATTGGCATCCTCAAGGGTGTTTCAGGAGGTCACATGATAATTACGTCAATCCAGCCACATGATCTGATGAAGGCTCTCTCTTTCTCTCTCTCTGTACACCGATTCAGCAGGG
CUFF.14848.2	543	2.41976	73	---NA---	112	330	+	MIHFFSETCRFRKVHEIFYSDFLMYFGPSFTDVMKQVHVIIFKHYSILWMQFISLVKHVGLKKFMQHFLPLC*	AACCATTTGGCGGTTGCTCTTTTCCCCTCTGTTCTATTTGTTTATTGTGGAATATTGGCTTTTAGCCATGCTATTTACCATATCAGAACATAATCAGTATGTACAACAATTATGATTCATTTCTTTAGTGAAACCTGCCGGTTTAGAAAAGTTCATGAGATATTTTATTCTGATTTTTTGATGTACTTTGGACCCTCATTTACAGATGTGATGAAGCAAGTACATGTTATCATCTTCAAACATTATAGCATTCTATGGATGCAGTTCATTTCTTTAGTGAAACATGTTGGTTTAAAAAAGTTTATGCAGCATTTTCTTCCACTTTGTTGACATACTTTGGACCCTCATTTGCAGATGTGATGAAGCAAGCACTTTCTTATTATATGATAGCACTTCAAC…	AACCATTTGGCGGTTGCTCTTTTCCCCTCTGTTCTATTTGTTTATTGTGGAATATTGGCTTTTAGCCATGCTATTTACCATATCAGAACATAATCAGTATGTACAACAATT	ATGATTCATTTCTTTAGTGAAACCTGCCGGTTTAGAAAAGTTCATGAGATATTTTATTCTGATTTTTTGATGTACTTTGGACCCTCATTTACAGATGTGATGAAGCAAGTACATGTTATCATCTTCAAACATTATAGCATTCTATGGATGCAGTTCATTTCTTTAGTGAAACATGTTGGTTTAAAAAAGTTTATGCAGCATTTTCTTCCACTTTGTTGA	CATACTTTGGACCCTCATTTGCAGATGTGATGAAGCAAGCACTTTCTTATTATATGATAGCACTTCAACAAGTGTGATGACGCAAGTACGTGGAGGAACTTATTGGCATCCTCAAGGGTGTTTCAGGAGGTCACATGATAATTACGTCAATCCAGCCACATGATCTGATGAAGGCTCTCTCTTTCTCTCTCTCTGTACACCGATTCAGCAGGG
CUFF.14889.1	834	4.62996	106	---NA---	441	758	+	MERRERRTLTERPRVEFMRSQSQANAPRRFHSSYYTVESFFILLCLTVSLLILPLILPPLPPPPFLLLFIPIGLLFVLLFMAYMPSQAQDVTSPYLECAETFSCT*	GAAGCAGGAAGTCCAAACTTGCTTACTTCTGGTATGATGACATGCAGTGTATCCACCCCAAAAGTCTCCTAAACACAGCTGCCCTTGCCCATGAACAAGACAACCTCATCCATATCATGATCAGAACCCCTCTTGCCAATCTCACTGCCTCCCTCTCTCATCTCTCCGTTGCTTCCTTTAGAGAAAGAGAAGACACCCAGGGCTCACATATGTTCCTTGATCTTTGAGAGTTGAGATTTTGAGTTGCCAAAGGGCTCCAAATTCCTGAAGCACATTTAGGAAGGTGCTGCAAAATCAGACAGGCAAACTTTTTGGTGATTGAGACTCTGTGACTTGTGAAGAACCTGAAAGCTGTATCAAAAGTCTGAAACTGAAGGAGCATTTCACTTGCACTCTGAG…	GAAGCAGGAAGTCCAAACTTGCTTACTTCTGGTATGATGACATGCAGTGTATCCACCCCAAAAGTCTCCTAAACACAGCTGCCCTTGCCCATGAACAAGACAACCTCATCCATATCATGATCAGAACCCCTCTTGCCAATCTCACTGCCTCCCTCTCTCATCTCTCCGTTGCTTCCTTTAGAGAAAGAGAAGACACCCAGGGCTCACATATGTTCCTTGATCTTTGAGAGTTGAGATTTTGAGTTGCCAAAGGGCTCCAAATTCCTGAAGCACATTTAGGAAGGTGCTGCAAAATCAGACAGGCAAACTTTTTGGTGATTGAGACTCTGTGACTTGTGAAGAACCTGAAAGCTGTATCAAAAGTCTGAAACTGAAGGAGCATTTCACTTGCACTCTGAG…	ATGGAAAGAAGAGAAAGGAGAACTTTGACTGAAAGACCAAGAGTGGAGTTCATGAGGTCCCAATCACAAGCCAATGCCCCAAGAAGATTTCATTCAAGCTATTACACTGTGGAATCCTTCTTTATCCTTCTCTGCCTCACAGTCTCACTGCTAATTCTTCCTCTTATATTGCCACCATTGCCTCCACCCCCTTTCTTGTTGCTGTTCATCCCAATAGGTCTGCTTTTTGTGCTACTGTTCATGGCTTACATGCCCTCACAAGCCCAGGATGTCACCTCCCCCTACTTGGAATGTGCTGAAACTTTCTCATGCACATGA	AATTGGCCAACTGCGCAGATTTTGTAATTTGTTTCAAATCTATTCTTAATAATGTTCAATTGCAGAGTAAAGTGGC
CUFF.15121.2	1900	32.3406	443	---NA---	213	1541	+	MMNPASEFPSSPQQHQTTVTSTTEIQSRPIIDDMFQNSWEAAERGYETSSYYESKLKQILQFAFIDIIISSMALFAVFIGQRDLKGRANELHLLICGFLTTCSLLCGVTLMFFTINLLSRKNHSVQRGQHMTTVFLLVISCALLILTAAGFSTLLHKRSMFLAALLPGCLLLGTLVYFIVHAGDDHDQNSTGYASYKSELKHSLGLSFTVVSLAFSGLITTLIGTAKSHSDQALTINTKICIFQMFFAAMFGLLLMLLSSVPPSFKQQSTREFLTKLLKALSYSLLGSLALIAATAASAFLDVFLVLVLLPTPFLGVTLWFCIEWHSTQKQPHGPRTTTNVGHDLKLKLISKVATTTTSISFGGLMGLFSRFIGRKGSELQLKLCVLVMFFAFLSSFSV…	AGAAAAGAGAGACCGCGGAGGAAGCGTTCTCCATTTTGCTTCCTCTCTTTCACCGACGAAGCAGGAAGAAGAAGAAGGATCAGGAGACTTCCCTCCCTCACTCCTTATACACGAAAACCAGATCATAATCAGATACCAGATCATATCTGTCACTGCTTTCACCACTCCACCCTCTCTTGAACTCAGCTCTCGCCTTATCGGTCGAAATCTGCATGATGAATCCAGCATCAGAGTTTCCCTCAAGTCCTCAGCAACACCAAACCACTGTTACTTCCACGACCGAGATCCAGTCGCGCCCAATAATCGATGACATGTTTCAGAACTCATGGGAAGCTGCAGAAAGAGGTTATGAAACATCTAGCTATTATGAATCCAAGTTGAAGCAAATCCTACAGTTCG…	AGAAAAGAGAGACCGCGGAGGAAGCGTTCTCCATTTTGCTTCCTCTCTTTCACCGACGAAGCAGGAAGAAGAAGAAGGATCAGGAGACTTCCCTCCCTCACTCCTTATACACGAAAACCAGATCATAATCAGATACCAGATCATATCTGTCACTGCTTTCACCACTCCACCCTCTCTTGAACTCAGCTCTCGCCTTATCGGTCGAAATCTGC	ATGATGAATCCAGCATCAGAGTTTCCCTCAAGTCCTCAGCAACACCAAACCACTGTTACTTCCACGACCGAGATCCAGTCGCGCCCAATAATCGATGACATGTTTCAGAACTCATGGGAAGCTGCAGAAAGAGGTTATGAAACATCTAGCTATTATGAATCCAAGTTGAAGCAAATCCTACAGTTCGCCTTCATTGATATCATCATCAGCTCAATGGCACTGTTCGCAGTTTTCATAGGACAGCGAGATCTGAAAGGCCGTGCAAACGAATTGCACCTTCTCATCTGCGGCTTCCTCACCACCTGCAGTCTTCTCTGTGGGGTAACCCTAATGTTCTTCACCATCAATTTGCTAAGTCGCAAGAATCACAGTGTCCAAAGAGGCCAGCATATGACCACC…	GCACCACGAAAATTACTACTTACTTGCTGCTCGGGAAAATGCTCATGTCATGTTGAAGCCAGTGGGATTCGGTCATATCCTGAAAGATCACATGGAATGTGACCATTGCATTGGATTACAGTGTAAGTCTTTTTATTTGAGAAAAAAGCTAGAGAATTTGATTACAGCATCAGTTGTTGTCATCAAAAAAACATCCGAGACATGGCCCATATGGTTTTAGGGCTTGTCCATAAATAACATAAGATTGATGTATTGATTGCTCACTGTGTGCCCACAAGACTTCCAGAGACTTGTAGGGTTCATAGAGATGTGGTCCATATGTTTGAACTTTGGCTTGGCCAGCTCTATAAAAATTCGAT
CUFF.15345.1	392	18.9254	107	---NA---	56	376	-	MDAIISKNSVRAAQIDPDGGVERGRERVPRRSRSQLANISSTRAAFWPGAGTRAPSAACPPDPDNTSQTTWSGESDPERTTIRTKSATSELRPQGEDPKPSRGRIR*	GTGATGGATTCTGAGAATGGATGCCATTATCAGCAAGAATTCCGTAAGAGCGGCTCAAATCGATCCTGATGGTGGTGTTGAAAGAGGAAGAGAACGAGTCCCGCGGCGATCGAGATCCCAATTAGCAAACATATCCAGTACGAGAGCCGCCTTCTGGCCGGGCGCCGGAACTCGGGCGCCCTCCGCCGCATGTCCACCCGATCCAGACAACACCAGTCAAACGACTTGGTCCGGGGAGTCGGATCCCGAGAGAACGACGATCCGGACCAAATCGGCGACCTCAGAACTGCGACCACAAGGTGAAGATCCAAAGCCTTCAAGAGGAAGGATCCGGTGAGGAGCGCAGAGGAAGTGATGCGCTAATCTAATCGCGTTTACATGGTAGGAAGGCC	GTGATGGATTCTGAGA	ATGGATGCCATTATCAGCAAGAATTCCGTAAGAGCGGCTCAAATCGATCCTGATGGTGGTGTTGAAAGAGGAAGAGAACGAGTCCCGCGGCGATCGAGATCCCAATTAGCAAACATATCCAGTACGAGAGCCGCCTTCTGGCCGGGCGCCGGAACTCGGGCGCCCTCCGCCGCATGTCCACCCGATCCAGACAACACCAGTCAAACGACTTGGTCCGGGGAGTCGGATCCCGAGAGAACGACGATCCGGACCAAATCGGCGACCTCAGAACTGCGACCACAAGGTGAAGATCCAAAGCCTTCAAGAGGAAGGATCCGGTGA	GGAGCGCAGAGGAAGTGATGCGCTAATCTAATCGCGTTTACATGGTAGGAAGGCC
CUFF.1537.1	722	2.48974	52	---NA---	374	529	-	MILSHTTKGFSSARLSHSISAFGFTILGSSSTPNSQTNSSIKEILPNTPPT*	TGGCCGACATCTTAGTATCAAATAACTAATATCTCAATGTTATGTTCACTTCCATCATGTGTGGCTGACATGACGACACTCTCCAAATGTTACTGACCCGTTACATATTCTCTAGATTCGATTTAACACAATTTCACCTGGGATGGGGAATACGTGAAACAATCCCCGACATCAATACACGTCTATCAGTATAATGATCCTAAGTCACACTACAAAAGGTTTCTCAAGTGCGAGATTGTCTCATTCAATTAGTGCCTTCGGCTTTACCATTCTCGGCTCCTCATCGACACCTAACTCCCAAACTAACTCAAGCATCAAAGAAATTTTACCTAATACACCCCCGACGTAGTTTTGTAGGATTCGACATCTCCTGAATTTGGTTGTTCAGCTTACATCCCC…	TGGCCGACATCTTAGTATCAAATAACTAATATCTCAATGTTATGTTCACTTCCATCATGTGTGGCTGACATGACGACACTCTCCAAATGTTACTGACCCGTTACATATTCTCTAGATTCGATTTAACACAATTTCACCTGGGATGGGGAATACGTGAAACAATCCCCGACATCAATACACGTCTATCAGTATA	ATGATCCTAAGTCACACTACAAAAGGTTTCTCAAGTGCGAGATTGTCTCATTCAATTAGTGCCTTCGGCTTTACCATTCTCGGCTCCTCATCGACACCTAACTCCCAAACTAACTCAAGCATCAAAGAAATTTTACCTAATACACCCCCGACGTAG	TTTTGTAGGATTCGACATCTCCTGAATTTGGTTGTTCAGCTTACATCCCCTCGTATTCCGACTGAGCTCCTCCAATTGCTCAGACAGTCTATTAGGATCTTCAACCTCATGATCCGCTAATTAAAGGCTGGTTGCGTTGTATTAGATCATCCTCCTTTCCATGCTTATCTAACTCAGACCAACCTTCTTTTCTGCCTTTTCTCCAATTCGTTCCACAATATCTAGTTGTCCACACTGCATGTGTCCTATCAGAGCATGCCACTGGATATGCCAAGTAAATGGAAGGCTTGCATTGAACATATGTAAAGGTTCCTCCATGACCCTGCAAGTCAAGTCAACTTTCTATATTTATTTTTATTCAAATCGCATGGAC
CUFF.1537.2	758	5.90268	82	---NA---	273	518	+	MRLKILIDCLSNWRSSVGIRGDVSCRCQSTFLSGTTKFRRCRILQNYVGGVLGKISLMLELVWELGVDEEPRMVKPKALIE*	CCAACTTGTATCTAGCATCAACTTCTGGAATCGGGGAGGAGCAGTTTGCTAGGATTCTACAGAATTTAGTGAAGGATGAGAGGTTTATTCTACTTGTGCCTTCTTCTTCTTCTTCTTTCAGTGGCATGCTCTGATAGGACACATGCAGTGTGGACAACTAGATATTGTGGAACGAATTGGAGAAAAGGCAGAAAAGAAGGTTGGTCTGAGTTAGATAAGCATGGAAAGGAGGATGATCTAATACAACGCAACCAGCCTTTAATTAGCGGATCATGAGGTTGAAGATCCTAATAGACTGTCTGAGCAATTGGAGGAGCTCAGTCGGAATACGAGGGGATGTAAGCTGTAGGTGTCAATCCACATTCCTTTCTGGAACAACCAAATTCAGGAGATGTCGAA…	CCAACTTGTATCTAGCATCAACTTCTGGAATCGGGGAGGAGCAGTTTGCTAGGATTCTACAGAATTTAGTGAAGGATGAGAGGTTTATTCTACTTGTGCCTTCTTCTTCTTCTTCTTTCAGTGGCATGCTCTGATAGGACACATGCAGTGTGGACAACTAGATATTGTGGAACGAATTGGAGAAAAGGCAGAAAAGAAGGTTGGTCTGAGTTAGATAAGCATGGAAAGGAGGATGATCTAATACAACGCAACCAGCCTTTAATTAGCGGATC	ATGAGGTTGAAGATCCTAATAGACTGTCTGAGCAATTGGAGGAGCTCAGTCGGAATACGAGGGGATGTAAGCTGTAGGTGTCAATCCACATTCCTTTCTGGAACAACCAAATTCAGGAGATGTCGAATCCTACAAAACTACGTCGGGGGTGTATTAGGTAAAATTTCTTTGATGCTTGAGTTAGTTTGGGAGTTAGGTGTCGATGAGGAGCCGAGAATGGTAAAGCCGAAGGCACTAATTGAATGA	GACAATCTCGCACTTGAGAAACCTTTTGTAGTGTGACTTAGGATCATTATACTGATAGACGTGTATTGATGTCGGGGATTGTTTCACGTATTCCCCATCCCAGGTGAAATTGTGTTAAATCGAATCTAGAGAATATGTAACGGGTCAGTAACATTTGGAGAGTGTCGTCATGTCAGCCACACATGATGGAAGTGAACATAACATTGAGATATTAGTTATTTGATACTAAGATGTCGGCCA
CUFF.15640.1	929	1.52579	108	---NA---	590	913	+	MLSSTYCCCLKMFHLLLPFLQFGDGCLPPKFSLSHMISICLSDVLQTHNYIQIERNYLDCITLHAYVAYIVSLALMHQHMICRLDSISKLLEINTCLIEQVNHHHYV*	TATGTTTAGGACAACCATGGTGATATATGCAAGGCATGCATGCAGGTTAGATATTGCAATGTGCTTGATTGCAAAGGTATTACATGCTTCATGCTTAGTGCATGGTCAGGAAGGGTATGTTCCAGTTATGTAACTAAACAATTGTACTTATGCCTATGATAAATCATCTGCAAAGAAGAAGACTTGCATGTGAACACATTTGACAGCAACTTTGAATCACTTATTGTGTTAGTTCATCCCTTTCACCCACTTACCTAAATTTTAGTCCATGCTATTTGAATCTAGTTGATGATCTGATTATTTCGGTTTGCCTTTTTGCGAGGTAACTTTGTGAGAACTCTCTTTGGTTGAGGTTTATGAATGTCTAACATGCTGTGTTACCTGTCAAAGCAAAGGAAA…	TATGTTTAGGACAACCATGGTGATATATGCAAGGCATGCATGCAGGTTAGATATTGCAATGTGCTTGATTGCAAAGGTATTACATGCTTCATGCTTAGTGCATGGTCAGGAAGGGTATGTTCCAGTTATGTAACTAAACAATTGTACTTATGCCTATGATAAATCATCTGCAAAGAAGAAGACTTGCATGTGAACACATTTGACAGCAACTTTGAATCACTTATTGTGTTAGTTCATCCCTTTCACCCACTTACCTAAATTTTAGTCCATGCTATTTGAATCTAGTTGATGATCTGATTATTTCGGTTTGCCTTTTTGCGAGGTAACTTTGTGAGAACTCTCTTTGGTTGAGGTTTATGAATGTCTAACATGCTGTGTTACCTGTCAAAGCAAAGGAAA…	ATGCTATCTAGCACCTACTGCTGCTGTCTTAAAATGTTTCATTTACTACTACCATTTTTGCAATTTGGTGATGGCTGTCTTCCTCCAAAATTCTCTCTCTCCCACATGATCAGCATTTGCTTGTCAGATGTGCTCCAGACACATAATTACATTCAGATAGAAAGAAACTATTTAGATTGCATAACATTACATGCTTATGTAGCCTATATTGTATCATTAGCACTCATGCATCAGCACATGATATGTAGACTGGACTCTATAAGCAAATTGTTAGAAATTAATACATGCCTAATTGAACAAGTAAACCATCATCACTATGTTTAA	GTCACATAACAAGAAC
CUFF.17111.1	867	3.93753	124	---NA---	211	582	-	MRGDERLDEPQPVESRSRSIFLLLLLLLLRRRLSALVWSLEFGIRERAGHRSRVRGGRHDRRRSDRDDAGCLHDDGSGRSLSLFSPSLVLSCSPGGGIGEWVYIDTQIYNPNPTQQKHVFGRR*	TACGGTATCAGGCAATCGTTATCTTGTTATTGGAAAAGAGAAAAACAAGGAGCGGCTGCGTATAACGTGGTCGACGAGATCGACTTCCGCAGGACGTAACCACGATTAAACAGCAGCATCACATGGAACATGTGCTTCTCGTTTCATTGTAAACACGAAAACAGGGGGAAGAAAATTACACCTTCTCCAACCACTAAACAGCAATGATCAAACGTAGTTGCACCGTCGAGAAGAATGATGTGCAATCATTGGTAGCAGCAAACGGTGCGCGGTCTCATCTCATCGATGCGCGGTGACGAGCGACTCGATGAACCGCAACCCGTCGAATCTCGGAGTCGATCCATCTTCCTGCTTCTGCTTCTGCTTCTCCTGAGACGACGACTCTCGGCCCTGGTTTGG…	TACGGTATCAGGCAATCGTTATCTTGTTATTGGAAAAGAGAAAAACAAGGAGCGGCTGCGTATAACGTGGTCGACGAGATCGACTTCCGCAGGACGTAACCACGATTAAACAGCAGCATCACATGGAACATGTGCTTCTCGTTTCATTGTAAACACGAAAACAGGGGGAAGAAAATTACACCTTCTCCAACCACTAAACAGCAATGATCAAACGTAGTTGCACCGTCGAGAAGAATGATGTGCAATCATTGGTAGCAGCAAACGGTGCGCGGTCTCATCTCATCG	ATGCGCGGTGACGAGCGACTCGATGAACCGCAACCCGTCGAATCTCGGAGTCGATCCATCTTCCTGCTTCTGCTTCTGCTTCTCCTGAGACGACGACTCTCGGCCCTGGTTTGGAGCTTGGAGTTTGGGATCCGAGAGCGAGCCGGACACCGCAGTCGAGTACGAGGCGGCCGCCATGATCGCCGTAGAAGCGACCGTGACGATGCCGGTTGCCTTCATGATGATGGTAGCGGCAGATCTCTCTCTCTCTTCTCTCCCTCTTTGGTCCTCTCTTGTTCTCCTGGTGGTGGTATAGGCGAATGGGTATATATCGATACACAAATTTATAATCCTAACCCGACACAGCAAAAGCATGTGTTTGGAAGGCGATGA	GAGCTGGCATCAGAACGCGTGTATGGTGGCCAACGCGACTACGTTGGCACACCGATCGTCCCACCCGATGAACATCAATCATTGTGCATATGTCCGTCCTAAATTTACCCTCGTCTTAAGAACACGTATGGAGACTGCCTCAAAATATTGACTCTACTCGGTAACATTGGACAAGCTTTTTTGTTCCCCAAGTAAAGCTTTCTTCGTGCC
CUFF.17310.1	1469	5.59518	52	---NA---	1218	1373	-	MWKAASASLSLMPWRSCPTFLCHLGDCHRLEMISSSGLIQQDQVELPGIAF*	GTGCACATAAATATCATTTGTTTTATTGATGCCTTCACAGATCAAACTACAGAGCTTAATTCTGAAATGTAGGATCCTCCTCACTGCTTTTATGGTATGTGGAAAGCAGCATCAGCATCCTTGTCTCTGATGCCATGGAGGTCTTGCCCCACTTTTCTCTGTCACCTTGGTGATTGCCATAGACTTGAGATGATATCCTCCTCTGGTTTAATACAACAGGATCAAGTTGAGTTGCCTGGGATTGCTTTTTGATGTCTTAGCTGGTACCATCTTAATTAACCCATCTATAAGAATGCTGAGCTGCCAAGTACCAATGATCAATGTTCTGAAGCATCGAAAAGTGGTGGCTGCTTCAGGCAAGGTATACTTCAGCAAAAGTTACTTGGACATGTTCTGCCA…	GTGCACATAAATATCATTTGTTTTATTGATGCCTTCACAGATCAAACTACAGAGCTTAATTCTGAAATGTAGGATCCTCCTCACTGCTTTTATGGT	ATGTGGAAAGCAGCATCAGCATCCTTGTCTCTGATGCCATGGAGGTCTTGCCCCACTTTTCTCTGTCACCTTGGTGATTGCCATAGACTTGAGATGATATCCTCCTCTGGTTTAATACAACAGGATCAAGTTGAGTTGCCTGGGATTGCTTTTTGA	TGTCTTAGCTGGTACCATCTTAATTAACCCATCTATAAGAATGCTGAGCTGCCAAGTACCAATGATCAATGTTCTGAAGCATCGAAAAGTGGTGGCTGCTTCAGGCAAGGTATACTTCAGCAAAAGTTACTTGGACATGTTCTGCCATAAGCAAACAGATTTATGAACATTGGTTTCCTGTGGGTTCTCGAAGCTAACATGTTCACATTATATGGTCGCAGCTCACACCTTGCATAGTGCTACAACATCACACTGTACAAAGAAGCCATAGCAGATAGCGTATGATAACAACTATAGTATAAAGCTCCAAACTACCATAATTTGATTAATTAAAAGCTCATGTATCGAAGGATCCAAGAATTGCAACTCAAAAGTACCGGTAAGCTTGTGAGAAACAAA…
CUFF.17560.2	2940	1.07111	131	---NA---	217	609	+	MKLEPVLFSRVSFPRSEDAFGSDKKKAGISLFPFTNLFCGGFCYCSPLLFHGVVSFLLQVSCVFDSGNYELTLRGTLSALSLSLSLSLCFVSICEVTDSRRLFEASQDHSFCLNYPFFYCLFIGFYFACR*	GTTTCTTGTTCTTGTTCTTTGGATATACATCTTTGAGCAAAGCTGGGATTTTGATGGCAGTCTTGAGAGCTGTGTTTCCTTTCCCTTTCTTTCTTTTTCTTCCTTGTGACTTTTGAGTCTTCTTTCATTTTTCTTCCATCGTTTGCCATCTTATCGCCAAAGTTCAGATTTTTTTGGGTCTTCAACGAATCCTACTTTCCGGTGTGGACGACAATAATGAAACTTGAGCCGGTTCTTTTTTCTAGGGTTTCTTTTCCAAGAAGCGAAGACGCTTTTGGATCCGACAAAAAGAAAGCTGGGATCTCTCTTTTCCCTTTCACGAATTTGTTTTGTGGTGGTTTTTGTTACTGCAGTCCCTTATTATTCCATGGAGTTGTCTCCTTCCTTCTTCAGGTTTCT…	GTTTCTTGTTCTTGTTCTTTGGATATACATCTTTGAGCAAAGCTGGGATTTTGATGGCAGTCTTGAGAGCTGTGTTTCCTTTCCCTTTCTTTCTTTTTCTTCCTTGTGACTTTTGAGTCTTCTTTCATTTTTCTTCCATCGTTTGCCATCTTATCGCCAAAGTTCAGATTTTTTTGGGTCTTCAACGAATCCTACTTTCCGGTGTGGACGACAATA	ATGAAACTTGAGCCGGTTCTTTTTTCTAGGGTTTCTTTTCCAAGAAGCGAAGACGCTTTTGGATCCGACAAAAAGAAAGCTGGGATCTCTCTTTTCCCTTTCACGAATTTGTTTTGTGGTGGTTTTTGTTACTGCAGTCCCTTATTATTCCATGGAGTTGTCTCCTTCCTTCTTCAGGTTTCTTGTGTTTTTGACAGTGGAAATTATGAACTTACACTTCGAGGGACCTTGAGTGCTCTCTCTCTCTCTCTCTCTCTCTCTCTTTGTTTTGTTTCGATCTGTGAAGTAACTGATTCCCGGAGGCTATTTGAGGCTTCCCAAGATCACTCCTTTTGCCTGAATTACCCCTTCTTTTATTGTCTATTCATTGGTTTCTATTTTGCTTGTAGATGA	TGATGAATGAATGGCCTTGTGGAAGGCCAAAACCAGGTCTTTGTAGAATTTTGGTACCACGGATGTGCAGCTAGGCCAACTTTCCACTTTTATTTTTTTCTTCCTTTTGTCTGCAAACATTGCATTGAATATTCTTGCCTGCTCATTTACTCTCAGTAGCTCTTGGTTTGTTGAAGAAAGTTCTCTCTTTTGTTGTACACCATGATAGTTTGGTTTGTCTTTTTTTAGATGTCAGGGTATGGGTAACTTGATCTTTATGGAGAATTGGATTTGGGGGTAATATTAATATGTCAAACACTTGATGCCCTTTTCAACCACGAGGAAATCATGGACATGTAGTTCCAAACTTCGAAACTTTATGTGGGAGAGTAGACAGCTCAGTTTTGGTTTTCCACATAT…
CUFF.17676.1	710	3.10279	42	---NA---	222	347	-	MAACIFKAVISQYVLYVDSLLNSISAITKYLWTTKYNLILD*	CTTCCTATATCAATCACACCTTGATAATGCAGTCGATCTGACCACTGTGAAACACTATTGACTTTTGTCAGCTGGAGAACATTGCCTAGCTACACCGCTCAGCAATGGAGTTCAGATCATCCAAACGTGAAACATGGACTTTCTATTCCATATCAAAATTGTCTAGAGAGGCACCTCTGTATGGCTCCTTTACCAATGGCTTCCCACAATAAGCAAGTTAATGATTAACCATGCAACTGCTTCATATATGGCTTCTTTTCAATCTCCCAGTTCAGTAATTGTTTCTGCAAGACTGCAACTCTCTAAGATACCCAAAACAAAAGTCATTAAAACATACTCCTAATTTAACAACAGTGTCTGATCATGGCTGCATGCATATTCAAGGCAGTCATCTCACAA…	CTTCCTATATCAATCACACCTTGATAATGCAGTCGATCTGACCACTGTGAAACACTATTGACTTTTGTCAGCTGGAGAACATTGCCTAGCTACACCGCTCAGCAATGGAGTTCAGATCATCCAAACGTGAAACATGGACTTTCTATTCCATATCAAAATTGTCTAGAGAGGCACCTCTGTATGGCTCCTTTACCAATGGCTTCCCACAATAAGCAAGTTAATGATTAACCATGCAACTGCTTCATATATGGCTTCTTTTCAATCTCCCAGTTCAGTAATTGTTTCTGCAAGACTGCAACTCTCTAAGATACCCAAAACAAAAGTCATTAAAACATACTCCTAATTTAACAACAGTGTCTGATC	ATGGCTGCATGCATATTCAAGGCAGTCATCTCACAATATGTGCTGTATGTTGACAGTCTTCTTAATAGCATATCAGCTATAACAAAGTATTTATGGACCACTAAATATAATTTGATATTGGACTAG	AGAATGTGAGTTTGTTAGCATAAATAGTAAATTGGACTTCAGCTAGTTTGCTCCTGTTCTGCGCTACATAAGACTTTAAAAAGAGCAAGTAAATGAGATTAAAAACACACAGTGAATTGTTTGTGGATTGAGTATTTTTGTTACTTGGGCTCAAGATCAAGCATCATGAGCCGAATGGACCTTAGTTCCTACAAGGTTACTGCTATAAATTAGGATCTGAT
CUFF.17833.1	1482	2.45874	196	---NA---	128	715	-	MGRLIQTAQKKAKEEEKVEHLAIHNENLAVFSTAKPTTGYESALRTSRGHRRSDKIYMESKTPPPIWRNAPPHPWHPPPTEHLVNQKAEDDIGPKQQGLRRTRAKKLASWDPSDEHGSRGMQTEIAANLIMSDAERDSQSSFASIRSTDGIGVSERRIDGGVLQQKRGSTSIFRPPNRARGTAPGRREEADETEM*	GGTGGTTCTCAACTGTCGCTGGTCCGGCGGAGGTGAATGGAAATAACGAGCCTGAAGTGAGGAGCGGTCCGGCGTCAGACTGCGCCTGGTAGGAGATGTGCGGCAAATGGTGGTCTCTCGTCGGTGACGGGTTGGCCGACCTGGAGGCGGATCTCGACCTCGAGGATTTGGCTTCCGAGGGGGAATGGTTTGCGATTCTGCCAGCTTCATCGGCGTCGTCTTCCTTGGAGGTTCTCAAGCTGTGCTTCTTTCCATTGCCGAGGGGAAGGACATCCGGGCTGCTTACTCTCTGGTACAACTCCCATAGATAGCATGAGAAGAAGACGACGATCGTCCACAGGGAGAAGGAAACCAAGTATAGATCCGTCGATTGCAAATCTGTTGAAAGCAAAAGAGTTG…	GGTGGTTCTCAACTGTCGCTGGTCCGGCGGAGGTGAATGGAAATAACGAGCCTGAAGTGAGGAGCGGTCCGGCGTCAGACTGCGCCTGGTAGGAGATGTGCGGCAAATGGTGGTCTCTCGTCGGTGACGGGTTGGCCGACCTGGAGGCGGATCTCGACCTCGAGGATTTGGCTTCCGAGGGGGAATGGTTTGCGATTCTGCCAGCTTCATCGGCGTCGTCTTCCTTGGAGGTTCTCAAGCTGTGCTTCTTTCCATTGCCGAGGGGAAGGACATCCGGGCTGCTTACTCTCTGGTACAACTCCCATAGATAGCATGAGAAGAAGACGACGATCGTCCACAGGGAGAAGGAAACCAAGTATAGATCCGTCGATTGCAAATCTGTTGAAAGCAAAAGAGTTG…	ATGGGCCGACTCATCCAAACAGCGCAAAAAAAAGCAAAAGAGGAAGAAAAGGTGGAACATTTGGCGATCCATAATGAAAACCTCGCGGTTTTTTCGACCGCAAAGCCCACTACGGGCTATGAGAGCGCCCTAAGAACCAGCAGAGGACATCGGAGGTCCGACAAAATATACATGGAAAGCAAAACCCCACCCCCCATTTGGAGAAACGCTCCCCCACATCCATGGCATCCGCCTCCGACCGAACATCTAGTCAATCAAAAGGCAGAAGATGACATCGGTCCCAAGCAACAAGGCCTCCGAAGAACAAGAGCAAAGAAGCTTGCCAGTTGGGACCCATCAGACGAACACGGAAGCAGAGGGATGCAGACAGAGATCGCAGCGAACCTCATCATGTCTGAC…	CGGTTTGCAGGAGAGGAAGAGATTTAGAAGAGGGGGAACGGAATTGGGTTAAGGAAAGAACGGCTCCATCTAACATTATATTACCGAAATACCCCTACCTCTAAAATTTAACGCCCCGATGCAAGGG
CUFF.17833.2	627	3.78675	135	---NA---	128	532	-	MCGKWWSLVGDGLADLEADLDLEDLASEGEWFAILPASSASSSLEVLKLCFFPLPRGRTSGLLTLWYLIMSDAERDSQSSFASIRSTDGIGVSERRIDGGVLQQKRGSTSIFRPPNRARGTAPGRREEADETEM*	GGTGGTTCTCAACTGTCGCTGGTCCGGCGGAGGTGAATGGAAATAACGAGCCTGAAGTGAGGAGCGGTCCGGCGTCAGACTGCGCCTGGTAGGAGATGTGCGGCAAATGGTGGTCTCTCGTCGGTGACGGGTTGGCCGACCTGGAGGCGGATCTCGACCTCGAGGATTTGGCTTCCGAGGGGGAATGGTTTGCGATTCTGCCAGCTTCATCGGCGTCGTCTTCCTTGGAGGTTCTCAAGCTGTGCTTCTTTCCATTGCCGAGGGGAAGGACATCCGGGCTGCTTACTCTCTGGTACCTCATCATGTCTGACGCCGAACGAGATTCACAGAGCAGCTTCGCTTCGATTCGTTCGACAGATGGCATAGGGGTCTCGGAGAGGCGCATCGATGGCGGCGTCC…	GGTGGTTCTCAACTGTCGCTGGTCCGGCGGAGGTGAATGGAAATAACGAGCCTGAAGTGAGGAGCGGTCCGGCGTCAGACTGCGCCTGGTAGGAG	ATGTGCGGCAAATGGTGGTCTCTCGTCGGTGACGGGTTGGCCGACCTGGAGGCGGATCTCGACCTCGAGGATTTGGCTTCCGAGGGGGAATGGTTTGCGATTCTGCCAGCTTCATCGGCGTCGTCTTCCTTGGAGGTTCTCAAGCTGTGCTTCTTTCCATTGCCGAGGGGAAGGACATCCGGGCTGCTTACTCTCTGGTACCTCATCATGTCTGACGCCGAACGAGATTCACAGAGCAGCTTCGCTTCGATTCGTTCGACAGATGGCATAGGGGTCTCGGAGAGGCGCATCGATGGCGGCGTCCTTCAACAGAAACGCGGTTCTACTTCAATCTTTCGTCCTCCGAACAGAGCGAGAGGTACGGCGCCTGGAAGACGTGAAGAGGCGGACGAGACAGAA…	CGGTTTGCAGGAGAGGAAGAGATTTAGAAGAGGGGGAACGGAATTGGGTTAAGGAAAGAACGGCTCCATCTAACATTATATTACCGAAATACCCCTACCTCTAAAATTTAACGCCCCGATGCAAGGG
CUFF.185.1	458	6.88486	69	---NA---	61	267	-	MTRLFENSKRMKQFCFMYHQCDLERVEKRRIGHGAAATGLDLTPSDPRQDRAIRRLMDRTQLDAIRRN*	GCACAATAGAAGATATAAGGTCAGTTATGAAATGAGGTACTCTGAATTCAGCAATTATTTAACATCCTTTTTTCTGTAAAATTTGAACTCATCGACGTCCGAGTTCTACAAATTCGTGCACCTCCCACCTCCCTGAGCAGGTAAAAGACACTCCGGCTGTGGTCAGACTTCAAGAATCACCTTCCGACCGAATGACCCGTCTCTTTGAAAATAGCAAAAGGATGAAGCAATTTTGCTTCATGTACCATCAATGTGATCTGGAGAGGGTAGAGAAGCGGCGGATCGGACACGGAGCGGCGGCGACGGGTCTCGATCTGACACCGAGTGACCCGAGGCAAGACAGAGCGATACGGCGGCTCATGGATCGCACGCAACTCGACGCCATTCGACGAAACTAGC…	GCACAATAGAAGATATAAGGTCAGTTATGAAATGAGGTACTCTGAATTCAGCAATTATTTAACATCCTTTTTTCTGTAAAATTTGAACTCATCGACGTCCGAGTTCTACAAATTCGTGCACCTCCCACCTCCCTGAGCAGGTAAAAGACACTCCGGCTGTGGTCAGACTTCAAGAATCACCTTCCGACCGA	ATGACCCGTCTCTTTGAAAATAGCAAAAGGATGAAGCAATTTTGCTTCATGTACCATCAATGTGATCTGGAGAGGGTAGAGAAGCGGCGGATCGGACACGGAGCGGCGGCGACGGGTCTCGATCTGACACCGAGTGACCCGAGGCAAGACAGAGCGATACGGCGGCTCATGGATCGCACGCAACTCGACGCCATTCGACGAAACTAG	CGAATTCGACTGGGGTTAGGGTTTCGCCGAGACTGGGAGAGCTTGCGGGGCCTATCCGCG
CUFF.1858.2	2574	0.558797	74	---NA---	223	444	-	MKFKHDDWQKEKEPITFAVRVNRPNIRIFTRITGNSSRLLVNSMLGNVYKWNPSTHGMPSKLNLLSTWRSNNK*	CGCTATGAGTTGCAGATTGATTGAACCATGAGAATGTAATCATTGTTTAAATAAAAAACAAAACTATCATATATGTATATATGATAGTAGTTAATCTGTGGATTTCTTCAAAAAATGAGTTATCCTATAAAAAAAAAGCAGGACACATTTCTAACACTGGAGTGCTCAAGACATGTCCTGTTTAAAAACCTAAGGGTGGTTTTGTGAATAGATGAATGAACTCTGCTCTTTAGTGACCATAAGACTATGGAATCTTGTACTAAATCATTCTAGTCATATTGGATGCCTGATACAAGTAGTACTTATGCACTATATAGTAGAAGCATATCTGGTTATCTATACTGGTACTAAAACTGAGTTGCAGATGAAGCTCAGAGTGAAGCAATAAACATCATAATT…	CGCTATGAGTTGCAGATTGATTGAACCATGAGAATGTAATCATTGTTTAAATAAAAAACAAAACTATCATATATGTATATATGATAGTAGTTAATCTGTGGATTTCTTCAAAAAATGAGTTATCCTATAAAAAAAAAGCAGGACACATTTCTAACACTGGAGTGCTCAAGACATGTCCTGTTTAAAAACCTAAGGGTGGTTTTGTGAATAGATGAATGAACTCTGCTCTTTAGTGACCATAAGACTATGGAATCTTGTACTAAATCATTCTAGTCATATTGGATGCCTGATACAAGTAGTACTTATGCACTATATAGTAGAAGCATATCTGGTTATCTATACTGGTACTAAAACTGAGTTGCAGATGAAGCTCAGAGTGAAGCAATAAACATCATAATT…	ATGAAATTCAAACATGATGACTGGCAAAAAGAGAAGGAACCCATCACCTTTGCTGTAAGAGTGAATCGTCCAAATATCAGAATCTTCACCAGGATTACAGGTAACTCAAGTAGGCTCCTAGTTAATTCAATGCTTGGGAACGTGTACAAATGGAACCCATCTACTCATGGCATGCCATCAAAACTGAATCTTCTTTCAACCTGGCGAAGCAACAACAAATAA	AAGTGAGAAAACGGTTGCACGAAAGGGGGAAAACACGATTGGAAGGAAGAGATGCTAATGATTCATGGTGCCTCATCAAAGCTGAAGCTTTCTCCGCCCTCACGAAGCCGCCATAGAGACAAACCACCGAGGGCTCCTCTTCTCCATAAATTTTATTAGCTTACCACCAAACCCTAGTTAAAACCATCAAGAAACAAGGGAAAGCAAAGAAACTAAAGAAAC
CUFF.19088.1	716	159.111	151	---NA---	167	619	-	MASRAPALALAISFALLATCIAQSPASSPTATPPPASSPPPAAAPPPVATPPPATPPPVATPPPAVVPTASPPPAPVAPTVAPTPSTPTTPSPAPATKSPSSSPSPSPTTPSAPAPAPTTSTPADGGSGAYVHGVSMGVVALLGGVALLM*	AAAATCACAAGCACGCCTTCTCTACGGCTCTTCCTCTCGCCAGTAGCCCACTCAGAGGCAGTGAGAGAGAGAGAGAGAGAGAGAAGAGGGGCGAGCAATGGCTTCCCGTGCGCCCGCTCTGGCTCTAGCCATCTCCTTCGCCCTCCTCGCCACCTGCATCGCCCAGTCCCCGGCTTCGTCCCCCACCGCCACCCCTCCACCCGCCTCGTCCCCTCCTCCGGCCGCCGCCCCTCCTCCAGTCGCCACTCCGCCCCCCGCCACCCCTCCTCCCGTCGCCACTCCACCCCCGGCCGTGGTCCCCACGGCGTCGCCGCCCCCTGCACCTGTCGCTCCCACGGTAGCTCCTACTCCTTCCACGCCGACGACCCCTTCGCCGGCTCCCGCGACGAAGTCGCCCTC…	AAAATCACAAGCACGCCTTCTCTACGGCTCTTCCTCTCGCCAGTAGCCCACTCAGAGGCAGTGAGAGAGAGAGAGAGAGAGAGAAGAGGGGCGAGCA	ATGGCTTCCCGTGCGCCCGCTCTGGCTCTAGCCATCTCCTTCGCCCTCCTCGCCACCTGCATCGCCCAGTCCCCGGCTTCGTCCCCCACCGCCACCCCTCCACCCGCCTCGTCCCCTCCTCCGGCCGCCGCCCCTCCTCCAGTCGCCACTCCGCCCCCCGCCACCCCTCCTCCCGTCGCCACTCCACCCCCGGCCGTGGTCCCCACGGCGTCGCCGCCCCCTGCACCTGTCGCTCCCACGGTAGCTCCTACTCCTTCCACGCCGACGACCCCTTCGCCGGCTCCCGCGACGAAGTCGCCCTCGTCGTCGCCGTCTCCTAGTCCCACCACGCCCTCTGCGCCTGCGCCGGCGCCGACTACCTCGACTCCTGCCGACGGCGGTTCTGGGGCTTACGTGCAT…	AGACTAGAGAGTGCCGTTTGACGTTGGTGCCATCGATTTTTGTGCTTTGATTGAGTTCATGGATTCTATGTATTATTTGGTGTAATAACTCTTATCTACATTTCATTCTTCCTCGTTCTTCATCTCCTGTGTGATTTCGTGGATGCAATCATATCAGAGGTCTTCC
CUFF.19139.1	700	2.53117	109	---NA---	155	481	-	MPHPLFLPSILFARTIHCMPPHNSHKTTCWYTTQYELLPSPTTPSASAPRQQHEQMCLTRPSPFRSSSPPAASLYSPNSSEIERFESVPMALNSSESDTCRKFCAARL*	TTTTCTTTACTTATAGTTTGTGTGTCAGAGAGAGAGAGAGAGAGAGAGAGAGAGGGAATAATAATCCATCCTCCTCCTCGGTCTTCTTGTCCATGTGTTGGTGGCTTCTTCGCCAAGGCCGGCCATTGATGATGCAGTGGTCAGTCCACCTCAAAGCGCTCGAGGCCATGTGTGGCTCGTCACTCACCACGAGAGGTCTCCCCCCCTCGCAGATGGCCGATGCCCCACCCTCTGTTTCTTCCTTCCATCTTATTTGCACGTACCATTCACTGCATGCCTCCACATAACTCACACAAGACAACCTGTTGGTATACCACCCAGTACGAGCTGCTCCCCTCACCTACCACCCCTTCTGCCTCTGCTCCGAGACAACAGCACGAGCAGATGTGCCTCACGAGG…	TTTTCTTTACTTATAGTTTGTGTGTCAGAGAGAGAGAGAGAGAGAGAGAGAGAGGGAATAATAATCCATCCTCCTCCTCGGTCTTCTTGTCCATGTGTTGGTGGCTTCTTCGCCAAGGCCGGCCATTGATGATGCAGTGGTCAGTCCACCTCAAAGCGCTCGAGGCCATGTGTGGCTCGTCACTCACCACGAGAGGTCTCCCCCCCTCGCAGATGGCCG	ATGCCCCACCCTCTGTTTCTTCCTTCCATCTTATTTGCACGTACCATTCACTGCATGCCTCCACATAACTCACACAAGACAACCTGTTGGTATACCACCCAGTACGAGCTGCTCCCCTCACCTACCACCCCTTCTGCCTCTGCTCCGAGACAACAGCACGAGCAGATGTGCCTCACGAGGCCTTCGCCTTTCCGTTCTTCCTCCCCCCCTGCTGCTTCTCTTTATTCCCCAAACTCCAGTGAGATTGAACGATTTGAGAGTGTTCCCATGGCATTGAACTCCTCTGAATCTGATACCTGCAGAAAATTTTGTGCAGCGAGGTTATAA	TGAAGCTCCAGAATAGTACTCATCTCTATAAACTAGTCTTTGCCATTGGGCAAAGATACCATTAACAAGGAAAACCAAGTTAACATGTTCAATCAGTTGCTCAACTATCAAAAAAGTTGACAAAGACTTTTAAGCATATCATATATCATCTATC
CUFF.1928.1	627	2.40235	49	---NA---	224	370	-	MHSFLINYALSISESIMTKITSDNGWKLRPFSRVCSGPQKNIFSFYFW*	GGGTGGCTCAACGCACAAAACTCCCACGGCATGATTTAGAAATGATCAAAATACATCATCTAATCCCTGCTTCTCGGTTTCCACTATGAGTAAATTATGTTCAATTGTGCAATCAAATTAAGACTATCAACAATTGGGCAACCAACAACAGACAGCCGTATCACCGACAACAGATACTGGTAGACCAACAAATTTAGATAGCGATATAGTTGTTTTAATCACACCCATTTGCCTCTCCAAAAATCACTGTTCTTGGCATGCATTCCTTCCTCATCAACTATGCCCTCAGTATCTCAGAAAGTATCATGACTAAGATCACATCTGACAACGGATGGAAACTGAGACCTTTTTCTAGAGTTTGTAGTGGTCCTCAGAAGAATATATTCTCTTTTTATTTCT…	GGGTGGCTCAACGCACAAAACTCCCACGGCATGATTTAGAAATGATCAAAATACATCATCTAATCCCTGCTTCTCGGTTTCCACTATGAGTAAATTATGTTCAATTGTGCAATCAAATTAAGACTATCAACAATTGGGCAACCAACAACAGACAGCCGTATCACCGACAACAGATACTGGTAGACCAACAAATTTAGATAGCGATATAGTTGTTTTAATCACACCCATTTGCCTCTCCAAAAATCACTGTTCTTGGC	ATGCATTCCTTCCTCATCAACTATGCCCTCAGTATCTCAGAAAGTATCATGACTAAGATCACATCTGACAACGGATGGAAACTGAGACCTTTTTCTAGAGTTTGTAGTGGTCCTCAGAAGAATATATTCTCTTTTTATTTCTGGTAG	ACTGTTTTGCTTTTGCAGTCCAGTGAAGGATGTTGGTTAGAAGAACATGGGTACCCCTTTATACCCATCTTAGGGCTGTCTCAGAGTTAGTCTAGAAAGTTTATGACAGATAGCAAGGCATGTTCAAATTGCCATAACCAGCCTGGAAGTCTTCCAGCAACTCATCTGATTACGGGAAAAGGCAAGATGAATAGAAAGCCCACGATTCAATAACTCATTCTTC
CUFF.19557.1	626	1.85223	102	---NA---	281	586	+	MIVCTSFQKVKVSDVKLLISFIRRNDRVPVLTVGLLLTNTVRYIPTRISRQYLDWSAHKAAAENPGTEQHHHPPSGSERGEDRRKEKKSITVCGTWFSCGF*	GGGGCTTTCTTCAGTTTTAGAGAAAAGGTGTGCTAGAATCCCCTTTGGCTATGCTTCTGCTTTGCTAATGGATAAGAACTCAGAACAGAGGATATTCCTGCAGAATTCACATCGGTTTCTGAGTCTTACATGGAGCAGCAGGCTGTGGGAGTCGAATGAACTGTGAGTTAATGCTGGGTTTCTATGCCAAGTTATTTCCCCTCTGTCTTAATCAAGAGAATAAGATAACTGCAACCTAGCTTAGATGATGTCTCTTTCATGATCCACAACCAAGACAACAATGATCGTCTGCACTTCTTTCCAGAAAGTTAAGGTGTCAGATGTCAAACTGCTGATTTCTTTCATACGAAGAAATGACCGAGTCCCAGTTCTTACTGTTGGTTTATTGCTCACCAATAC…	GGGGCTTTCTTCAGTTTTAGAGAAAAGGTGTGCTAGAATCCCCTTTGGCTATGCTTCTGCTTTGCTAATGGATAAGAACTCAGAACAGAGGATATTCCTGCAGAATTCACATCGGTTTCTGAGTCTTACATGGAGCAGCAGGCTGTGGGAGTCGAATGAACTGTGAGTTAATGCTGGGTTTCTATGCCAAGTTATTTCCCCTCTGTCTTAATCAAGAGAATAAGATAACTGCAACCTAGCTTAGATGATGTCTCTTTCATGATCCACAACCAAGACAACA	ATGATCGTCTGCACTTCTTTCCAGAAAGTTAAGGTGTCAGATGTCAAACTGCTGATTTCTTTCATACGAAGAAATGACCGAGTCCCAGTTCTTACTGTTGGTTTATTGCTCACCAATACGGTCCGGTATATTCCCACGCGTATTTCTCGCCAATACCTTGATTGGAGTGCACACAAGGCTGCCGCAGAGAATCCAGGCACCGAGCAGCACCACCACCCACCCAGTGGATCGGAAAGGGGAGAAGACCGCAGGAAGGAGAAGAAGAGTATTACTGTTTGCGGCACGTGGTTTTCATGCGGATTCTGA	AATTAACGAGGCAAGAAAAACAATAATCATTATTTTTTGG
CUFF.20490.1	1112	1.39657	60	---NA---	651	830	+	MMIEVADELKMLIWMCNSPSEDHRILCHEEVNIRDLRLCWSIVVFRKKSFLLMILYRHD*	TTCCATTCTTAAACCCATGGGCATAAGCTTATCAATGGACCCATGTGAATGGTTGTTCAAATCCACAATCTTGTGGGTGATTAATCAGTGGATGACACCATCCAACCTTGTGAGAAGATATGAAAGATGATTTATATTTCATGATGATTGGATGTTTCACCAGCAGTCTGACAAGTGGGTGTAAAAATGCATTTCTGCACATTAAACATTTTATTCACTCTTTTATTAATTTTGGCCATGCATGTTCCAGTCTTTCTACAATGTTATTCCAATAATGTCTGTAGAAATATCCTAAATTTGTAGGTTGACATTGTTCAACAGAAAATTTCAAATTTGATGGTCAATTATGATCAAGCTAGAAGCTTTTTGTGGAGAAAAAAAAGTTTGGGCAATTGCTAA…	TTCCATTCTTAAACCCATGGGCATAAGCTTATCAATGGACCCATGTGAATGGTTGTTCAAATCCACAATCTTGTGGGTGATTAATCAGTGGATGACACCATCCAACCTTGTGAGAAGATATGAAAGATGATTTATATTTCATGATGATTGGATGTTTCACCAGCAGTCTGACAAGTGGGTGTAAAAATGCATTTCTGCACATTAAACATTTTATTCACTCTTTTATTAATTTTGGCCATGCATGTTCCAGTCTTTCTACAATGTTATTCCAATAATGTCTGTAGAAATATCCTAAATTTGTAGGTTGACATTGTTCAACAGAAAATTTCAAATTTGATGGTCAATTATGATCAAGCTAGAAGCTTTTTGTGGAGAAAAAAAAGTTTGGGCAATTGCTAA…	ATGATGATTGAGGTTGCTGATGAGCTTAAAATGTTGATCTGGATGTGCAACTCTCCATCAGAAGATCACAGAATCCTCTGCCATGAAGAAGTCAACATCAGAGATCTTCGACTTTGCTGGTCCATTGTTGTTTTCCGAAAGAAAAGCTTCCTTTTGATGATTCTATATAGGCACGATTGA	GGTTGATGCTACTTTGTCCAAAGAAGAAGATGAGAGCTGCTTTGATGCAATGGCTTCAAGGAATGGACTTTGACCAGTTGATATGGACTAAGCTGGAATCAGACAACTCATGAAGTTGTATGACTTTGATGTTGGATTATGATATGATAGAAATATAGTCTGTCTGCTTGAAGGTTGAGGTTGCTTGCTTGCCACAGTGGTTTCTCTTCATTGATCATGTCCATGGGAGAGAGAGTTGAGCTACCCAGTTGTTGGATCCCTCCCTGGAGAGCAAGAAAAGAT
CUFF.2076.1	1558	2.99066	76	---NA---	763	990	-	MSQERRTDNACTCMLRFSAMEMCHLAVSCLLVPQYPHHVLPRLRWHSLLSCIFISELEWSLVLCLTKTKNLHFAP*	TACCAGGACTCCTACATACCGATATATTTGCATCATCAGTGAGACACGAGTACAAACCCTAACTTTGCACCTTATTCCATGCCCGATCCTCCAATCCTAGAAGCACACAAGGAAGGAGGTACGTATCAATCATCCAGGAACCACGATGACCACATGGAAGTTGAAAGAGAACAGCGAATGGAGGTGTAGATAGCTTCGCATACCATATATCCTCGGCCATGATCTTCTCAGGTGAGGTTGAGGCCGATATCAAGTGGGATGACCAAACGAGGGAAGAGAAAGGAAATCAAGACGCGGATGCCGTTATTCGAGCGATTCGCCCATCGACCCTGCGCAAGTAGGGTGGATCTTTTTACCGATTCATCCCGGCTTTGGACCATCGGATCACCATTACAATCC…	TACCAGGACTCCTACATACCGATATATTTGCATCATCAGTGAGACACGAGTACAAACCCTAACTTTGCACCTTATTCCATGCCCGATCCTCCAATCCTAGAAGCACACAAGGAAGGAGGTACGTATCAATCATCCAGGAACCACGATGACCACATGGAAGTTGAAAGAGAACAGCGAATGGAGGTGTAGATAGCTTCGCATACCATATATCCTCGGCCATGATCTTCTCAGGTGAGGTTGAGGCCGATATCAAGTGGGATGACCAAACGAGGGAAGAGAAAGGAAATCAAGACGCGGATGCCGTTATTCGAGCGATTCGCCCATCGACCCTGCGCAAGTAGGGTGGATCTTTTTACCGATTCATCCCGGCTTTGGACCATCGGATCACCATTACAATCC…	ATGAGTCAGGAAAGACGAACAGATAATGCATGTACATGTATGTTGAGGTTTTCAGCTATGGAAATGTGCCATCTTGCTGTATCTTGTCTCTTGGTGCCACAGTATCCCCACCATGTCCTCCCACGATTGAGATGGCACTCCTTACTGTCCTGCATTTTCATCTCTGAGCTGGAATGGTCGCTGGTCCTCTGTCTCACAAAAACAAAAAACTTGCACTTTGCACCATAA	GCATTGAGTCCACAATAAATTGATCCATCTGCCTTGTGTTCTGTCTATTCTTCTTCAAAGCCATCAAAGACGCTGCCATCCCCTGGATTTAATTACAATCCCCGTTCACGAGATTCCGCTATACATGGGGTTCTCGAATCGAATCCACAATCCATTAATTTTATCATATGTCATTGATCCAAAATAATTAATCTCTCTTCTTCCTCCTCCTGGAGCCAAAAATGTAAACCTGCTGTTAGTGAGCAATGGATCTTTGTTCGAGTTAGAAGCCAAGTAATTGTCACGAAAGACGAACAGATAATGGTATATGTATGTTGAGGTTTTCAGCTATGAAATTGTGCCATCTTGCTGTATCTTGTCTCTTGGTGCCACAGTATCCCCACCAAGTCCTCCCACAAC…
CUFF.20993.1	1169	2.06443	164	---NA---	87	578	-	MEKNWYLEESDTQVPENSDEPMNSSSDVSSTTSSSSVGKSGNQFPHVAGMMRGVILLTACFHASWRRMPWPTVCPRQNPAMIDGRVILHGVRASSDIQLEFHKQRVVVYEMKIWLHAAKAIRENPYSIKEMATGDDRVIALKIITIHLWLMPVLGSDVYRDSI*	CAGAAGCTGCCGATGGAGTTGGATGATGAGCAGAGCAATTTTGGCAACACTAACTCGAATTCGGAACAGAAGAATCTGATGTTGATTCTGAGACTGGAGTCTGCAGAAAATCTAGCTTCTTCCTGTTTTGCTCCTACAGGCCAAGAGGTATTCTTGCTGTAGCTCATCCTTCTTTAGATTAAAGCTCATGACATTGTGTTATCTTGACAAATTACCTTATTCTCTTATGCCCATTGTTCATAAGGTCATTGAGGTATTTCAACTTAATTTTATTTGTCCTCAAACTAGCATGATTCAAGTGTTCTTCGCCATTGATTTTGATAGTAGAATTGCTTGGCTTCTGTCTTATTGCAGGTGGAAGCTCCGGAAACAAACTACACGATCGAAGCAAATGAAACG…	CAGAAGCTGCCGATGGAGTTGGATGATGAGCAGAGCAATTTTGGCAACACTAACTCGAATTCGGAACAGAAGAATCTGATGTTGATTCTGAGACTGGAGTCTGCAGAAAATCTAGCTTCTTCCTGTTTTGCTCCTACAGGCCAAGAGGTATTCTTGCTGTAGCTCATCCTTCTTTAGATTAAAGCTCATGACATTGTGTTATCTTGACAAATTACCTTATTCTCTTATGCCCATTGTTCATAAGGTCATTGAGGTATTTCAACTTAATTTTATTTGTCCTCAAACTAGCATGATTCAAGTGTTCTTCGCCATTGATTTTGATAGTAGAATTGCTTGGCTTCTGTCTTATTGCAGGTGGAAGCTCCGGAAACAAACTACACGATCGAAGCAAATGAAACG…	ATGGAGAAGAATTGGTACCTTGAGGAATCTGATACGCAGGTGCCAGAGAACAGTGACGAGCCTATGAACAGTTCCTCTGATGTATCTTCCACGACGAGCAGTAGCAGTGTAGGCAAATCAGGGAATCAGTTTCCGCATGTAGCTGGGATGATGCGAGGAGTAATCCTTCTTACAGCATGCTTTCATGCTTCATGGAGGAGGATGCCTTGGCCGACGGTTTGTCCAAGACAAAATCCAGCGATGATCGATGGAAGAGTAATTCTGCATGGTGTCAGAGCTTCTTCAGATATCCAATTGGAATTCCACAAGCAAAGAGTTGTGGTCTACGAGATGAAGATATGGTTGCATGCTGCAAAAGCAATCAGGGAGAACCCCTATTCCATAAAAGAAATGGCTACC…	TCGCTCCTGTAGGTGGACGTCCTTTGCTGCCATGGCTTGGGTTTGCATCTGTAAGATTGTAAGCTCACCTAAGTTTAAGCTTATTT
CUFF.21358.1	1192	1.64435	95	---NA---	719	1003	+	MLSGELGRNTPSSRATVEAQDMNGIWKLEASQGANHSSDMLLYQPQCKPIMLDINPHHSELNLPCMHVLHRCCSTLMDQQQPENSHLCNRVYEI*	CATGATTGACACTTGCATGTAGTGGTCTACTTGGAACAGTGGAATTATTTGCTTTTTGGACTTCAAGAACAATTTGTCTAGAAATGCCAGGGATCTGCTTTATCTGCTATAGTTTACAGGCTCTTCCTAAGAAAGCATATCATGAATGAACTCTTATGAGCTGAACTGTTCTGGTAAACTTAGATTTTAAGATCATAATAGTTCGATCATGATATCTTCCAGTGAACTTAGATTTTGAGATGAAAAGGAAAACAAATTAGATTTTGAGATAACGAGTTGTAATATGCCCAGAGTTGCAGGCAGCTGTAAAAAGAATTTGCATTTTTTGTATTGTGCTATGTAGCTATTACAAGATAGCAAGATTGTGACATCATACAGAATGAGGTGGGGGCTGATTTA…	CATGATTGACACTTGCATGTAGTGGTCTACTTGGAACAGTGGAATTATTTGCTTTTTGGACTTCAAGAACAATTTGTCTAGAAATGCCAGGGATCTGCTTTATCTGCTATAGTTTACAGGCTCTTCCTAAGAAAGCATATCATGAATGAACTCTTATGAGCTGAACTGTTCTGGTAAACTTAGATTTTAAGATCATAATAGTTCGATCATGATATCTTCCAGTGAACTTAGATTTTGAGATGAAAAGGAAAACAAATTAGATTTTGAGATAACGAGTTGTAATATGCCCAGAGTTGCAGGCAGCTGTAAAAAGAATTTGCATTTTTTGTATTGTGCTATGTAGCTATTACAAGATAGCAAGATTGTGACATCATACAGAATGAGGTGGGGGCTGATTTA…	ATGTTGTCAGGAGAGTTAGGCAGGAATACACCCAGCTCCCGAGCAACAGTGGAGGCACAAGACATGAATGGGATATGGAAACTAGAAGCATCACAAGGTGCTAATCACTCCTCGGATATGCTTCTTTACCAACCTCAGTGCAAGCCTATCATGCTTGACATAAATCCTCACCATTCTGAGTTGAATCTTCCCTGCATGCATGTATTACATCGTTGTTGTAGTACATTAATGGATCAACAGCAGCCAGAAAACTCGCATCTGTGCAATAGAGTTTATGAGATTTAA	GAGGATATTACCATCAGGTGTTTGAATGGGGAGTTCAGCACCTCTTGCCAGTGTACTCTGGTCCTCTGAAATCTGTCTGCAAGCTGCTGCTCTCAGCTCAAGCGTCGCAGCTCCTCTCAAACCTGTAGCAATTACCACAAAGGGTGCATTCTTTATTTGATGTGCAAAGAACAAAGATTTGGAAGACTG
CUFF.21378.1	783	3.39871	84	---NA---	507	758	-	MDSKKIEGSIPHIRTVCSLFATYALLTLVVVVWHFVCPSKPCFSSSHVGPGHAQGGNSNRKNTKYTSNLNHISVRQSKACCDL*	GTTACAAGGGTGGTAATGATTCCCGATGGATTCTAAAAAGATTGAAGGTTCAATTCCTCATATCAGGACTGTGTGCTCGTTGTTTGCAACTTATGCACTTCTCACCCTTGTGGTGGTTGTTTGGCACTTTGTGTGCCCATCCAAACCTTGTTTCTCTTCCTCACATGTGGGGCCAGGTCATGCCCAAGGTGGCAACAGTAACAGAAAAAACACGAAATATACATCAAACTTAAATCATATTTCTGTGAGACAAAGTAAAGCATGCTGTGATTTATGATGGTGCAGTTGGTTTAGAAGGCATTAATTTAATTTATCACAAAGTGGTATAGCCAAACAAAACTATCCATAGTCAAACTCATTCAGACTGAATTAAGATCTCAGGAAACAATCTCTTCAGTG…	GTTACAAGGGTGGTAATGATTCCCG	ATGGATTCTAAAAAGATTGAAGGTTCAATTCCTCATATCAGGACTGTGTGCTCGTTGTTTGCAACTTATGCACTTCTCACCCTTGTGGTGGTTGTTTGGCACTTTGTGTGCCCATCCAAACCTTGTTTCTCTTCCTCACATGTGGGGCCAGGTCATGCCCAAGGTGGCAACAGTAACAGAAAAAACACGAAATATACATCAAACTTAAATCATATTTCTGTGAGACAAAGTAAAGCATGCTGTGATTTATGA	TGGTGCAGTTGGTTTAGAAGGCATTAATTTAATTTATCACAAAGTGGTATAGCCAAACAAAACTATCCATAGTCAAACTCATTCAGACTGAATTAAGATCTCAGGAAACAATCTCTTCAGTGTACTCTGAGGCTGCGGCTGCCTCAAAGGCATTTGAGAGGCTACCAAAAGTTGCATCAAAAGATCGTTCCATAAACGGACCCCAAGATCCTGATGCAAAATCTGAAAGAGAAAAAACTTCATGGTGGAAAATTGAGAACATAGGCACTGATTTTTTTTTGAACTAATTAAGTTGTTTTGAAGTGTATATTTCCATTTTTTTACAACGAAATCAACTATATCAGCATATTTGCTTGCAAATATTACTAGGAAACATGCTTTTTTTCAGTGATGGAAAGC…
CUFF.21596.1	1370	6.27022	148	---NA---	786	1229	+	MSESKNAAVFLLERLKPSCGSRLHEQRTRGCDLHASVQLLVGAGGIWRVNRQYSASNESRFCSSVGCWWDSGRTEHGEGVQQQQMVTTARYYQQEKRDVGLKGAATCCCTLQKPLELLPLLDRVICCCVCVLLPRTMPHFLLWNSDA*	CTGCTTACGACCGAGAGCAGACAAAGGACTTGGGATCACGAGCTACTGGCGAGAGATGCCAATGGCCCCATCCTACCGAGGACCGTAGCCATGGTGTAGCGGCGGCCGTCATCTTGGACTTGAGCAGCCGAGGGGAAGAGAGGATGCCGGTGGAGGAAGCGTGCACGCTCCTCCACCATCAGCCCCACCTCGTGGGACTCTCACTGCCGGACACCGAAGAAGAAGAAGGCGTGTAGCGAGTTGCAGTCGGCATGGTAAAAAATGAATGGGCTTAAAAGCACGGAGATGCCAGCAGTCAGGTGGCGCAGCGCTGCTCCACCGACCCCACGCACAGCTCAGAAGCAGCGATAAGCTGCAGTCGCAGCACCTCGCGGTGCGCCCACTCATCTTTAACAGGAC…	CTGCTTACGACCGAGAGCAGACAAAGGACTTGGGATCACGAGCTACTGGCGAGAGATGCCAATGGCCCCATCCTACCGAGGACCGTAGCCATGGTGTAGCGGCGGCCGTCATCTTGGACTTGAGCAGCCGAGGGGAAGAGAGGATGCCGGTGGAGGAAGCGTGCACGCTCCTCCACCATCAGCCCCACCTCGTGGGACTCTCACTGCCGGACACCGAAGAAGAAGAAGGCGTGTAGCGAGTTGCAGTCGGCATGGTAAAAAATGAATGGGCTTAAAAGCACGGAGATGCCAGCAGTCAGGTGGCGCAGCGCTGCTCCACCGACCCCACGCACAGCTCAGAAGCAGCGATAAGCTGCAGTCGCAGCACCTCGCGGTGCGCCCACTCATCTTTAACAGGAC…	ATGTCAGAATCCAAGAATGCTGCTGTTTTCCTCCTGGAAAGACTGAAGCCCAGCTGCGGCTCCAGACTTCATGAACAACGTACAAGGGGCTGTGACCTTCATGCCAGTGTACAGTTGTTGGTCGGGGCCGGTGGCATTTGGAGGGTTAATCGCCAGTATTCTGCAAGTAATGAATCCAGGTTCTGTAGCTCTGTGGGTTGCTGGTGGGATTCTGGGAGAACGGAACATGGGGAGGGAGTGCAGCAACAGCAGATGGTTACTACTGCTCGCTATTATCAACAGGAGAAACGAGATGTAGGTTTGAAGGGTGCTGCCACATGCTGTTGTACGTTGCAGAAGCCATTAGAGCTGCTTCCACTCCTTGATCGCGTTATCTGTTGCTGTGTTTGCGTCCTTTTG…	GATACAGCCACTGGACGTCGCCGTATCTATTTGCTGGAGAAGGAAAAGGGGAACCGGTTGTTCTTCAGCTGTAGAACACCCGTAGGAGGAGGTGGAGACTTCTGTATACGACCGATTCTGAAATAAATATCTTATTGTGAT
CUFF.21705.1	640	5.10357	50	---NA---	357	506	-	MAQPSTPQVPKPLHTGTTFPRNSCVQEASNIDFSALLLSLAFKHNLSKP*	CAACTAGTAAATTAACACAGTGAACAAGTGTGTGTGTGTGCGACCTGCGCGCGCGCATGCATACGTGTATCTTCTTGTTCAGTTGCATGAATTTTGATTCAGTACAAGAAAAGTAATGTTTCTTTAGACTTGCAATGGCACAACCTTCCACTCCTCAAGTCCCAAAACCTCTTCACACTGGCACAACCTTTCCAAGGAATAGTTGTGTACAAGAAGCTTCCAACATTGATTTCTCTGCTTTGCTTTTATCACTTGCGTTCAAGCACAATCTCTCCAAACCTTAATAAGCAATTGTGACAATCATCCAACTCCACAATACTCTGCAATTTGTAGCTCTAAACTTATGAATAAAAACCTTCCAGTGGCTGCACTATTCTTCTGTAGTGTTCATAGTGGATA…	CAACTAGTAAATTAACACAGTGAACAAGTGTGTGTGTGTGCGACCTGCGCGCGCGCATGCATACGTGTATCTTCTTGTTCAGTTGCATGAATTTTGATTCAGTACAAGAAAAGTAATGTTTCTTTAGACTTGCA	ATGGCACAACCTTCCACTCCTCAAGTCCCAAAACCTCTTCACACTGGCACAACCTTTCCAAGGAATAGTTGTGTACAAGAAGCTTCCAACATTGATTTCTCTGCTTTGCTTTTATCACTTGCGTTCAAGCACAATCTCTCCAAACCTTAA	TAAGCAATTGTGACAATCATCCAACTCCACAATACTCTGCAATTTGTAGCTCTAAACTTATGAATAAAAACCTTCCAGTGGCTGCACTATTCTTCTGTAGTGTTCATAGTGGATACATAGCTAGAATTGCATTGAGAGATGTCTGAAACGTAATATCTGTAGTATGTCTTTTCCCATCTGGATCTATTTCACTCTCCTAATATACATCACTCCTGCTGCATATTATCAGCAGGATCATCCAAATTAATGAGTTCATCCATCAACCCAGATATATTATGAAGAGACAGCAACTGGCAACAGCTCACACCTCCACTATCTGTGATTATTTAATGAAAAACTGCATCTGGTCACTCAGC
CUFF.21705.2	637	4.0744	50	---NA---	354	503	-	MAQPSTPQVPKPLHTGTTFPRNSCVQEASNIDFSALLLSLAFKHNLSKP*	CAACTAGTAAATTAACACAGTGAACAAGTGTGTGTGTGTGCGACCTGCGCGCGCGCATGCATACGTGTATCTTCTTGTTCAGTTGCATGAATTTTGATTCAGTACAAGAAAAGTAATGTTTCTTTAGACTTGCAATGGCACAACCTTCCACTCCTCAAGTCCCAAAACCTCTTCACACTGGCACAACCTTTCCAAGGAATAGTTGTGTACAAGAAGCTTCCAACATTGATTTCTCTGCTTTGCTTTTATCACTTGCGTTCAAGCACAATCTCTCCAAACCTTAATAAGCAATTGTGACAATCATCCAACTCCACAATACTCTGCAATTTGTAGCTCTAAACTTATGAATAAAAACCTTCCAGTGGCTGCACTATTCTTCTGTAGTGTTCATAGTGGATA…	CAACTAGTAAATTAACACAGTGAACAAGTGTGTGTGTGTGCGACCTGCGCGCGCGCATGCATACGTGTATCTTCTTGTTCAGTTGCATGAATTTTGATTCAGTACAAGAAAAGTAATGTTTCTTTAGACTTGCA	ATGGCACAACCTTCCACTCCTCAAGTCCCAAAACCTCTTCACACTGGCACAACCTTTCCAAGGAATAGTTGTGTACAAGAAGCTTCCAACATTGATTTCTCTGCTTTGCTTTTATCACTTGCGTTCAAGCACAATCTCTCCAAACCTTAA	TAAGCAATTGTGACAATCATCCAACTCCACAATACTCTGCAATTTGTAGCTCTAAACTTATGAATAAAAACCTTCCAGTGGCTGCACTATTCTTCTGTAGTGTTCATAGTGGATACATAGCTAGAATTGCATTGAGAGATGTCTGAAACGTAATATCTGTAGTATGTCTTTTCCCATCTGGATCTATTTCACTCTCCTAATATACATCACTCCTGCTGCATATTATCAGCAGGATCATCCAAATTAATGAGTTCATCCATCAACCCAGATATATTATGAAGAGACAGCAACTGGCAACAGCTCACACCTCCACTATCAGGAAGAGGTGACCTGTGATTATTTAATGAAAAACT
CUFF.21931.1	1420	6.60314	370	---NA---	16	1125	+	MDLFASVELECREVSASQEDRLLCSRFLNDHRVDLYSDSSSAPPHCASPSGVGLSDMPYADSPVVFLSLPYSPSQSPAAPGDAASSGGILVQSSPLEGRTSTGADLLHAPTGEVPHAGRDGSWSPGGGNKEVRVSKKRLRSTQVSSTESTTESPPEGIGILGFGFREEPSKFDQQLNLPSNNPRGATSDLTGRCESRESPELLDRAIGDQDAASIISPPPEEGTSCASRAREKSPENPSAMVPAVGDQNAASRATPEPRKLPASIISPPSEEGTSCASHAREKSSVNLSAMVSAVADDRLRMYLLDAIKMFAGKPNTRFADTDILEIAKMKGIDFPPAWWSQLGGYDPAEFRRWSQIGVYDLEDDKMPK*	TGACGATAAGGTACCATGGACCTCTTCGCCTCCGTCGAGCTTGAGTGTCGTGAGGTTTCCGCCTCTCAGGAAGACCGCCTTCTGTGCTCCCGCTTCCTCAACGACCACCGTGTCGACTTGTACAGCGACTCCTCCTCGGCCCCACCCCACTGCGCCTCCCCCTCCGGGGTCGGGCTTAGCGACATGCCTTATGCCGACTCCCCCGTCGTCTTTCTATCCTTACCATATTCTCCTTCTCAGTCTCCCGCCGCGCCCGGTGATGCCGCATCCTCCGGTGGCATCCTCGTACAGTCCTCGCCCCTTGAGGGAAGAACATCCACCGGGGCTGATCTCTTGCATGCGCCCACCGGAGAGGTTCCCCACGCCGGCCGGGATGGTTCGTGGTCCCCTGGTGGCGGA…	TGACGATAAGGTACC	ATGGACCTCTTCGCCTCCGTCGAGCTTGAGTGTCGTGAGGTTTCCGCCTCTCAGGAAGACCGCCTTCTGTGCTCCCGCTTCCTCAACGACCACCGTGTCGACTTGTACAGCGACTCCTCCTCGGCCCCACCCCACTGCGCCTCCCCCTCCGGGGTCGGGCTTAGCGACATGCCTTATGCCGACTCCCCCGTCGTCTTTCTATCCTTACCATATTCTCCTTCTCAGTCTCCCGCCGCGCCCGGTGATGCCGCATCCTCCGGTGGCATCCTCGTACAGTCCTCGCCCCTTGAGGGAAGAACATCCACCGGGGCTGATCTCTTGCATGCGCCCACCGGAGAGGTTCCCCACGCCGGCCGGGATGGTTCGTGGTCCCCTGGTGGCGGAAACAAGGAAGTTAGG…	AAGTGTGGGCTGATGATCAGGTAGGATTTTATCAGCAAGCTTTTGAAGTTCACACTTAGTACCAGAACAAATGTATGTTTCGAGTTGTACTGTCATTTTGCTGTTCTTAGGTGCACATGGAATCTTGTTTTTCAATCTAGAACAAGAGAGATCATTTTGTAACACAATTCTGGGTGGTGAGAGTTATCATGCTAGTGTGAATTTATGGTTTGGCAAGACATTTTGTATGACTACATAAATCACTTGTTTAACTGCATTTGGTACTCAGACAATCAAAATTTGTATTGGAGGAGCC
CUFF.22262.1	1415	0.885316	87	---NA---	402	662	+	MHVRVFFFFFLSSIVKYVHAFLEIIFLVQTSESISFQSGRQASLCIIISLTSSRMRELNPPLFYFDNALSCSCRCPTIFYMGRPYL*	AAGCGCTTCATCTTACGACTTAGCAGTCGCGAGAGGGAGAGGATCTGAAACCCTCATCTGAGGGCAGTGGGGAACGATCAGATCTCATCGATTCCTCCTCCGATTCCTATAAAATTCCGTCCGGCTTCGCCAAGATCATGGTTCTTTTTCGCTCTATCTAGAAAATTGGAAAGAAACAAAAATGGAAGAGTAGATTTGTACTGCACAGTATCATCTGCCTTTGGTTTTTGAGCCTAGCAGCTTACAACATCTTGGAAACAAATAGTGAGCTTTCTTGTCTGGGGCTGCACTCTGTTGCTGGTGAGCTTACGTCGTTAAATATTCCTAGGATCAACTCATTTAGCAACTCAAATCCATTGTCATACTTGCTAATTCAATAGAATATGATGGGATGACAAG…	AAGCGCTTCATCTTACGACTTAGCAGTCGCGAGAGGGAGAGGATCTGAAACCCTCATCTGAGGGCAGTGGGGAACGATCAGATCTCATCGATTCCTCCTCCGATTCCTATAAAATTCCGTCCGGCTTCGCCAAGATCATGGTTCTTTTTCGCTCTATCTAGAAAATTGGAAAGAAACAAAAATGGAAGAGTAGATTTGTACTGCACAGTATCATCTGCCTTTGGTTTTTGAGCCTAGCAGCTTACAACATCTTGGAAACAAATAGTGAGCTTTCTTGTCTGGGGCTGCACTCTGTTGCTGGTGAGCTTACGTCGTTAAATATTCCTAGGATCAACTCATTTAGCAACTCAAATCCATTGTCATACTTGCTAATTCAATAGAATATGATGGGATGACAAG…	ATGCATGTAAGAGTCTTTTTTTTTTTTTTTTTGTCTTCTATTGTCAAATATGTACATGCCTTCTTGGAAATCATATTCCTAGTACAGACAAGTGAATCAATTTCTTTCCAGTCAGGAAGACAAGCTTCCTTGTGCATCATAATTAGCTTAACCTCTTCACGGATGAGAGAATTGAACCCACCCTTGTTTTACTTTGACAATGCTCTTTCGTGTTCATGCAGGTGTCCTACAATATTCTATATGGGCAGGCCCTACCTTTAG	TTCTCATTTGACTACAAAAAGGGCACAAGATGAAATGTAAAAAAAGAGAGAAAAGAAAAGATATCTGCTTGAATGTGATGAGAAAGACTTGAGAATCTCAGCTATAACTTTGACTTGGTAGTATATATAGTTTAATGCTTGTTTGCAAAATCAAAAGAAGCTTGACAGGCATTTATAATATTTATCAGCTGCATGCTGATTCTGGTGACCTTTTTAGGGGTAGGCCCGAAGACTGAAGAGAACAAGATTTAACCACCTGTAGTCTTGTAGCATATCATAATAATCTCCTACTTCAGTTCTTCTGTTAATTATGTTTTCTTGCTTGGATTGGCTTTTGTACATATGCATTATTGGTGTTCTTGTGTTGCTAAATTCCACCGGCTTCAAACTCAGTTAGCA…
CUFF.2234.1	1131	5.90073	79	---NA---	243	479	+	MPTVHTCRAVLACTRRTSIQNSYLYRFDGSSYPFRCCIISCLVGAKRDVFTWRQLSRAASPSPLALSLSLSGALTPAI*	AAAGGAGTGCTACTTGTTGATGGAAGACTACTCTCTCTCTCTCTCTCCACTCTGGCGTTTCTGTAACATGCAACGCTGGTCCAAAAGGAGTGCTGCTTGTTGATGGGAGTCTTTTTTTTTTTCTCTCTCTATCCACTGGATCAGAATCATTTGATCAACCCTCTCTATATCATATAATTAATTAATTGCCGTCCGTCGGTCTTTGAGATCTGTGCAGCCGAGGAAGAGGATAGAGGGGTTCGATGCCTACGGTGCACACGTGTCGAGCTGTCTTGGCCTGCACACGCCGCACGTCGATACAAAACAGCTACTTGTATCGGTTCGATGGATCCTCCTATCCCTTTCGCTGCTGCATCATCTCGTGCCTTGTTGGCGCAAAACGAGACGTCTTCACATGGC…	AAAGGAGTGCTACTTGTTGATGGAAGACTACTCTCTCTCTCTCTCTCCACTCTGGCGTTTCTGTAACATGCAACGCTGGTCCAAAAGGAGTGCTGCTTGTTGATGGGAGTCTTTTTTTTTTTCTCTCTCTATCCACTGGATCAGAATCATTTGATCAACCCTCTCTATATCATATAATTAATTAATTGCCGTCCGTCGGTCTTTGAGATCTGTGCAGCCGAGGAAGAGGATAGAGGGGTTCG	ATGCCTACGGTGCACACGTGTCGAGCTGTCTTGGCCTGCACACGCCGCACGTCGATACAAAACAGCTACTTGTATCGGTTCGATGGATCCTCCTATCCCTTTCGCTGCTGCATCATCTCGTGCCTTGTTGGCGCAAAACGAGACGTCTTCACATGGCGCCAGTTGTCACGGGCGGCCTCTCCCTCTCCTCTCGCTCTCTCTCTCTCTCTCTCTGGGGCTCTCACCCCTGCAATCTAG	GGTTACTTGATCTGTTCGGGTTTTTACCCTCCATTGTATTTTGATTCCTTCCCTAACAATTCCTGCCCCCATTTCACATCAACGTGCTCATCATGTCGCTGCTCCTTCCTGCCTCCATCACGTATCGCTTTCCTTGGCCCAAAAAGGTTGTAGGTTCCTTGTGTCAACGCTTTTCTCATACGGGAAGAGTGGGATGTAGTATAGTTCTCTGATATCGTTTGTTTTTGTTGCTATCCGTCTCTCTTGTCTGTAAAAGAACGAAAGCAAGAAAGAAAGGTGATGTCTGGACGCAGCGGTTTATCGATCTTTTCCTGGCCTTGTTGGATTTGGTTCTGATCTGGTTGGGAGTTCGAGGGTGCAAAGCTGGAATCGGTCGATAAACCTCTGCATCCGGTGTTT…
CUFF.22384.1	678	2.31521	53	---NA---	219	377	-	MLSSHDFSDHPGLWNIYVGSSVFLYLLKMRSAQALESAVSLSHRLFFGLPST*	GCCAAGTAGATCTTAAAATTCAGTAAAAGTTGAAAGATACAGCAGAGGACTTATTCTTCCAAAATTGGTGGCATGTATTTGTGCTTGGCAAGTGAACACTCCACATGCAAGGGTGGAAGAAAGAAACAACTCAAATGGTGCATTAATAGATGCTCTCCAGAGAGAGAAAAAAAGGTCCACACACTAGTTGGAGAATAATTCCTTCTCTGTTGGTATGTTGCAAGTGACTTCAGAAAGTCTTAGCTGCACATAGTTTTCACCCTTGTTGATGTTCATGTGTTGTTGACTCTGCAAGAATCCAATGCTTTCTTCTCATGATTTTTCAGATCACCCAGGTCTGTGGAACATATATGTAGGCTCAAGTGTTTTTCTTTATCTATTGAAAATGAGGTCAGCCCA…	GCCAAGTAGATCTTAAAATTCAGTAAAAGTTGAAAGATACAGCAGAGGACTTATTCTTCCAAAATTGGTGGCATGTATTTGTGCTTGGCAAGTGAACACTCCACATGCAAGGGTGGAAGAAAGAAACAACTCAAATGGTGCATTAATAGATGCTCTCCAGAGAGAGAAAAAAAGGTCCACACACTAGTTGGAGAATAATTCCTTCTCTGTTGGTATGTTGCAAGTGACTTCAGAAAGTCTTAGCTGCACATAGTTTTCACCCTTGTTGATGTTCATGTGTTGTTGACTCTGCAAGAATCCA	ATGCTTTCTTCTCATGATTTTTCAGATCACCCAGGTCTGTGGAACATATATGTAGGCTCAAGTGTTTTTCTTTATCTATTGAAAATGAGGTCAGCCCAAGCACTTGAATCTGCTGTCAGTTTGTCCCATAGACTCTTCTTTGGTCTGCCAAGCACCTGA	GTGAAAGCAGATAGAATCCAACTACAGTTCTTCACCTTGCCAACCAAATCATTTGCAAGTAGCACATCAGTGCAGGTTAACTAACTTTTCCACACACCAAAAACAAAAGCTTTCAGAATAAACTATGGGAGAGGATATCAGTTAACTTGAATATCATCTTTTCATGTTCCAAGTCTAATCTGTAGGACAAAAAAATTCTTCACTTGGTCATCTTTTCT
CUFF.23027.1	1968	2.41023	82	---NA---	388	633	+	MEGEQSIKANIYILFHSYIIACRMAGPLHFHQQKLDNHAQLFMLVFMCTYLAFVAWLSANMVIITQLISAYRTKSRSQCKG*	CATGGAAGTCTAGAGTTGGATAATATATTTGCAGGTGGTAGAGATTTGTCATTCATAGAGTTGATTGAGGAATTTTTGTCAGTTATATTAAAAAGTTTTTTTTTTTTGGAAAAGGAGTTTTATTAGAAAGTTGAAAATATTGTTTGAATGGATGCATCCGGAAGGAGAATTACTCGCATATTTTCTGTAAAGATGGGAAAACTCTACTGTACATGATGCTCTTATGTACATTCTGAACACAAAGTGATGGAATGAAATAAGGATTTAATTCCCTCTTGTCTCCTCCACTAAGTATGATACTTATTTGGCTGTCCCGAGGTACAAAAAAAAAAGGGATAGATTCTGGAAGTCGTCACTCTAAGCCAATTGTTGATCTGAGATTTATTAATGGAAGGAGAA…	CATGGAAGTCTAGAGTTGGATAATATATTTGCAGGTGGTAGAGATTTGTCATTCATAGAGTTGATTGAGGAATTTTTGTCAGTTATATTAAAAAGTTTTTTTTTTTTGGAAAAGGAGTTTTATTAGAAAGTTGAAAATATTGTTTGAATGGATGCATCCGGAAGGAGAATTACTCGCATATTTTCTGTAAAGATGGGAAAACTCTACTGTACATGATGCTCTTATGTACATTCTGAACACAAAGTGATGGAATGAAATAAGGATTTAATTCCCTCTTGTCTCCTCCACTAAGTATGATACTTATTTGGCTGTCCCGAGGTACAAAAAAAAAAGGGATAGATTCTGGAAGTCGTCACTCTAAGCCAATTGTTGATCTGAGATTTATTA	ATGGAAGGAGAACAGAGCATAAAGGCAAACATATATATTCTATTTCATTCATACATCATAGCTTGCCGAATGGCTGGACCGCTTCATTTCCATCAGCAGAAGCTAGATAACCATGCACAACTATTCATGTTAGTTTTCATGTGTACGTACTTGGCATTTGTTGCATGGTTAAGTGCAAATATGGTCATAATTACTCAACTCATTTCTGCCTACAGGACCAAGTCAAGATCACAATGCAAAGGGTAA	CACTCTAGATATCCTCCTATTAGGTATCAAACTCCATTACATAGAACTGTTCTATGAATGCGTGATATGGAATACATTTATGGGGAAGAATTGACCATCATTTTATCTTGTACCAGAAAATATTTTTTATAGTATCTTTTGCAGAGGCAGTTGATCAGAGACTTACACCTCAGGTCTTTTTGTTGTTCCGGAGGTCTGCTGAAACATTTGATTTGCTCATGCCTTAAATTGGGGGTAGAAACTTTTTCTACCATGTACAATGTGAGAAATCAGCTCAGGTCATACATAGGCATTTAGATATATAAATTTCTATCCAGTTGTAGACCCTTGAGTCTTGAATGTACGTAACTGTGAGGTATTCTTTTGTGGCTGTCATCCCTAGAGCTTCAACTTTTTTTT…
CUFF.23352.1	534	2.35156	99	---NA---	137	433	-	MTRILHYKYEFNTCPHQLVLSSSIKWILCGIDDDLIIVLQADKGAMISFHLFSGFLHGEQNPVSFRVAMGKEFVSCGAICCVLICFLCKFINDQIKAS*	TGGCAAAGGCATAAGGTCAAAATGAAGCAATTAACTCACTGTTGAGGCCATTCTCCTCGAACACAATCCGATATATGTTCCAGAATATGTAAATTAGTTGGATGACAAGAATTCTGCATTACAAATATGAATTCAATACCTGCCCCCATCAACTTGTTCTATCATCATCAATTAAGTGGATCCTGTGTGGCATAGATGATGACCTAATAATTGTTTTGCAAGCAGACAAGGGGGCCATGATCTCCTTCCATCTGTTTTCAGGATTTCTCCATGGAGAGCAGAATCCAGTATCTTTTCGAGTGGCCATGGGGAAGGAATTTGTGAGCTGTGGAGCGATCTGCTGCGTTCTGATATGTTTCCTCTGTAAGTTCATCAACGATCAAATCAAGGCTTCATAAG…	TGGCAAAGGCATAAGGTCAAAATGAAGCAATTAACTCACTGTTGAGGCCATTCTCCTCGAACACAATCCGATATATGTTCCAGAATATGTAAATTAGTTGG	ATGACAAGAATTCTGCATTACAAATATGAATTCAATACCTGCCCCCATCAACTTGTTCTATCATCATCAATTAAGTGGATCCTGTGTGGCATAGATGATGACCTAATAATTGTTTTGCAAGCAGACAAGGGGGCCATGATCTCCTTCCATCTGTTTTCAGGATTTCTCCATGGAGAGCAGAATCCAGTATCTTTTCGAGTGGCCATGGGGAAGGAATTTGTGAGCTGTGGAGCGATCTGCTGCGTTCTGATATGTTTCCTCTGTAAGTTCATCAACGATCAAATCAAGGCTTCATAA	GAAACAACTTTGTTGATTTGAGTCCATGAACATCTAATCCAGTGTCAACTTTACATTCTAATGGCAGGATGTTGTTCAGACTTGAGCTAATCAATTCCTTCTACTGACATGCCTGAATAACTGTGCAAGGAAGGAT
CUFF.23551.1	978	2.55458	98	---NA---	595	888	-	MLITPALPRREPRERESTHGVRCRKGKYLRLHHPMSLRGSKGMFHAEDKLLLAAVDQPLLPSPFLTPPQCMADSPRWCASSILLMEKVNECYHNAVS*	CTGGGAGGCACCATTCTGAGGCTTAAATCCTCCTCCGAACGCAGAGAAAGGTGTTGCAGTGTGGCGATGGCATGAACAGACACAACCCACATGCTCATAACTCCCGCTTTACCACGAAGAGAGCCGAGAGAGAGAGAGAGCACGCACGGAGTTCGGTGCAGGAAAGGGAAGTATCTAAGGTTGCATCATCCAATGAGCTTGCGTGGCTCAAAAGGCATGTTTCATGCAGAGGACAAACTATTACTTGCTGCAGTGGATCAACCTCTTCTTCCTTCCCCTTTCCTTACTCCACCTCAGTGCATGGCGGATTCTCCACGGTGGTGTGCATCATCGATACTTCTCATGGAAAAGGTAAATGAATGTTACCACAATGCTGTGTCATGAGCACATCAATGACAG…	CTGGGAGGCACCATTCTGAGGCTTAAATCCTCCTCCGAACGCAGAGAAAGGTGTTGCAGTGTGGCGATGGCATGAACAGACACAACCCAC	ATGCTCATAACTCCCGCTTTACCACGAAGAGAGCCGAGAGAGAGAGAGAGCACGCACGGAGTTCGGTGCAGGAAAGGGAAGTATCTAAGGTTGCATCATCCAATGAGCTTGCGTGGCTCAAAAGGCATGTTTCATGCAGAGGACAAACTATTACTTGCTGCAGTGGATCAACCTCTTCTTCCTTCCCCTTTCCTTACTCCACCTCAGTGCATGGCGGATTCTCCACGGTGGTGTGCATCATCGATACTTCTCATGGAAAAGGTAAATGAATGTTACCACAATGCTGTGTCATGA	GCACATCAATGACAGTTCTCATGCCATAAATCATGTACAACATGATCGTATAGGTGTGGTCCAGAACAAGTAGTCGGTAATATTTTCTTCTCTGTCTTCTTCTTCTACCTCTGCTGCTGCTTGTGCTTTGATGAGCACAAGTTTTTGACTGTCGAACCAAACCAACCGACCAAGCAAGCTAAGATATGAAGGCACTCGAGGAGTACTGCCATGTGGTCAGCTCCACAGGGATTGTTGTGCATCGCCATCGCCGCCATAAAGGCTCTGCTGCTGCTGTTACTTGCCCCTCTTCTCATGACTTCTTGCAACAAGAAGCTGGAAAGATGGTCGAAGCTGGGCTTGCTTTTGTACAATAACCATCACAAGTGGCTTCAGCACCACCACAGAGTTGCTGAATTG…
CUFF.23686.1	309	15.8656	95	---NA---	23	307	-	MNVTMEHAQQTQNAWYRRMIGLTKNPIQSGKEKTVVGRRLVTLGFSVVTKDPSPITYFTFPEILHRQIGPGKDREEEESDAKPRRGEAARQRRI*	GCATGAATGTGACGATGGAGCACGCTCAGCAAACGCAGAATGCTTGGTACCGAAGGATGATCGGGCTGACGAAAAACCCGATCCAGAGCGGTAAAGAGAAAACGGTGGTGGGCAGGAGGCTGGTGACTCTAGGGTTCTCTGTCGTCACGAAGGATCCTTCGCCTATTACTTACTTCACATTCCCCGAGATCCTCCACCGCCAGATCGGTCCAGGGAAAGATCGAGAAGAGGAGGAGAGCGACGCAAAGCCGAGGAGAGGAGAGGCGGCGAGGCAGCGAAGAATATAGGGTTAGGGCTAACTGAGGACAG	GC	ATGAATGTGACGATGGAGCACGCTCAGCAAACGCAGAATGCTTGGTACCGAAGGATGATCGGGCTGACGAAAAACCCGATCCAGAGCGGTAAAGAGAAAACGGTGGTGGGCAGGAGGCTGGTGACTCTAGGGTTCTCTGTCGTCACGAAGGATCCTTCGCCTATTACTTACTTCACATTCCCCGAGATCCTCCACCGCCAGATCGGTCCAGGGAAAGATCGAGAAGAGGAGGAGAGCGACGCAAAGCCGAGGAGAGGAGAGGCGGCGAGGCAGCGAAGAATATAG	GGTTAGGGCTAACTGAGGACAG
CUFF.23721.1	1060	155.434	184	---NA---	367	918	+	MDAVLPTPSLVPLVPLPCAAEALAASLLATALALARAVHLPLPDLIHDMPSIQVFGEKSETSKPVDGDDEDGNEDGDGEEDGAVGEGDEEPSEDDGEGYENPNNNSGKKAPGDGAGGEENGEDDDEEAEDPEDGDDDDDDEEDEDDDDGGEDEDEGVEDDEENEDEEEDDEEEELQPPKKRKK*	GGTTTGGGGAGGAAGCGAGCGGCCCAAACCGCGGGTTTATCGAATCCAAGGTTAAGATAATGACCAACTAATCCTCCGCCCTCCTATTTCTACACGGGCAGCTCCCCAGAGAACCACCCACCGCTGCCCGAGCTGCCCGTTCTTACCCCGCTCCCTTCCTCCTCCTCCTCCTCCTCCTCTTCTGTTGCTTCTGTTGCCCTGCCCTGCCCCTCCGGCCGTCTACGAACGGGATCCCGCTGTCGGCGATGACCGCCGCCGCTTCGAGCTCGGTTTAGCTCGCCGGATCGGCAGATCCGCCCTTCTCCTGCTTCCCTCTGCCTCCCAGGCCATCCCACGCAGCGAGATCAGATCGCGGCCGCCCAAGAGATGGACGCGGTGCTGCCGACGCCGTCCCTGGTC…	GGTTTGGGGAGGAAGCGAGCGGCCCAAACCGCGGGTTTATCGAATCCAAGGTTAAGATAATGACCAACTAATCCTCCGCCCTCCTATTTCTACACGGGCAGCTCCCCAGAGAACCACCCACCGCTGCCCGAGCTGCCCGTTCTTACCCCGCTCCCTTCCTCCTCCTCCTCCTCCTCCTCTTCTGTTGCTTCTGTTGCCCTGCCCTGCCCCTCCGGCCGTCTACGAACGGGATCCCGCTGTCGGCGATGACCGCCGCCGCTTCGAGCTCGGTTTAGCTCGCCGGATCGGCAGATCCGCCCTTCTCCTGCTTCCCTCTGCCTCCCAGGCCATCCCACGCAGCGAGATCAGATCGCGGCCGCCCAAGAG	ATGGACGCGGTGCTGCCGACGCCGTCCCTGGTCCCCCTGGTCCCGCTACCCTGCGCCGCCGAGGCCCTCGCCGCGAGCCTCCTCGCCACCGCCCTCGCCCTCGCCCGCGCCGTCCACCTCCCCCTCCCGGATCTGATTCATGACATGCCTAGTATCCAAGTGTTTGGAGAGAAAAGTGAAACGAGCAAGCCTGTCGATGGTGATGATGAAGATGGCAATGAAGATGGGGACGGAGAAGAGGACGGTGCTGTCGGGGAGGGTGACGAAGAACCATCTGAGGATGACGGGGAGGGATACGAGAACCCCAATAATAACAGTGGCAAGAAAGCCCCTGGCGACGGTGCTGGTGGTGAAGAAAACGGAGAGGATGATGATGAAGAGGCCGAGGATCCAGAGGAC…	GCGTGGTCGAAGTCGGGCTCGGTTTTAGTTGTAGCTTCTCTTGCTCTTTCGCAGTTCAGTCCGTTCGACCTCGCCGTGTGCCCTAACCCTGGTTTCATTTCAGGATTCATAACGACAGACCGTTGTGGTGTTGGCCTATGTA
CUFF.24020.1	996	1.89796	183	---NA---	229	777	-	MTRSPPTHYVLNENLRGVSQLQLFSFVAAFSTTRIPSSPSSPFKRWGDGLLLWNLLGILSPLLSIRNQVDWVLGITSPTIFLSLFFSLFFYVLLLFEMKEWLHLLILVALRMMRRVTLRRDVGHQLPPRFHIFQEWPSVCMHRIFESVLPTLLLQLPISPHQVSRACHLRSCMRDAVARNHS*	CGGGCATTCGACAATCAAAGGTTGCCAGGATAACTTCCCATCTATTGCATCTTAAAGTTATTAGTCATTTCCATATGAAAAGAGGACGAAAATACCTGCCAGCCAACTTACATCCAAGCTTAAAGGTTGGTTCCATAACATGTAAGAACACATGTTCCTATATGCGACAGTTGTTGAATTCGAACTTTGGTTTGTACGAAGTAATATTCCCCGAGGGATATGACAAGGAGTCCACCAACACATTACGTGCTGAACGAGAATCTACGTGGGGTCAGTCAACTCCAATTGTTTAGTTTTGTAGCAGCGTTTTCCACCACTAGGATTCCTTCTTCCCCGTCTTCTCCGTTCAAAAGATGGGGGGATGGTCTACTTCTGTGGAATCTTCTTGGCATATTATCC…	CGGGCATTCGACAATCAAAGGTTGCCAGGATAACTTCCCATCTATTGCATCTTAAAGTTATTAGTCATTTCCATATGAAAAGAGGACGAAAATACCTGCCAGCCAACTTACATCCAAGCTTAAAGGTTGGTTCCATAACATGTAAGAACACATGTTCCTATATGCGACAGTTGTTGAATTCGAACTTTGGTTTGTACGAAGTAATATTCCCCGAGGGAT	ATGACAAGGAGTCCACCAACACATTACGTGCTGAACGAGAATCTACGTGGGGTCAGTCAACTCCAATTGTTTAGTTTTGTAGCAGCGTTTTCCACCACTAGGATTCCTTCTTCCCCGTCTTCTCCGTTCAAAAGATGGGGGGATGGTCTACTTCTGTGGAATCTTCTTGGCATATTATCCCCTCTTCTTAGTATCAGAAATCAAGTTGATTGGGTCTTGGGAATTACATCCCCTACTATTTTTTTGTCTTTATTTTTCTCTCTGTTTTTTTATGTCCTTTTATTATTTGAGATGAAAGAGTGGCTTCACCTTCTTATCTTGGTGGCACTGCGAATGATGCGACGCGTCACGTTGAGGCGGGACGTTGGCCATCAGCTCCCACCACGCTTTCACATCTTC…	GAGACTTCATTTACGTGTTGGAATGGCCGTGCGCCTTGTGCTGGAGCTCGGATTCAAGGAAGGCGACGGAACCATGGCATTAGTCTACCGACGATAAATGTATCTTTAAGGAACTGGCGACTTGGCGAAGAACCTTCTAGAGACAATTAGACACGACAAGAAGCCCGGCCCAGTATTCCGGGTCGGATCTTGCCCGGGTCAAGAGCAATACATGGATCCGCACCTTCG
CUFF.24056.1	1030	2.01423	98	---NA---	596	889	+	MEGRMRRKKLESGAIIGHKRTLVHEPDQRATPTVYFSMESFLLLLFLTASLLILPLVLPPLPPPPSMLLLLPIGLLLVLLILAFMPSDARNITSSYL*	CTTATGACGAGCCTTCTGTCTTTCTCCTTCGCTCCCCTTGTGTCCCTGTCTCATATCTAAGGAAAAGAGAATGAGAGAACGCATGTGCACTGATTTCACATGTCATTCTCCTTTCAGTGTTCTTGGCACGGATTTAAAGAGAAAATCCATTCTAGGAGGGGTGGAATGACAAGGAGTTATTGATTTCTCAGTGCAGAAAGAGATTACAACAAAGGCAATTTGTGATCCTGTTTTTGGAAACAAACCGCCTTCGCAGCACCCTTTCAAACCCTGAGCTTGGTGTGAGTTCGCCATAATCCCAATCTCAGAAAAGAAGGGTGTCGTCTTTCAGCAAAACCTGTTCACTTCACGGATCTGGGAGGAATTCAAACAGGACAGCTTTGTGATATAAGGCTGTGC…	CTTATGACGAGCCTTCTGTCTTTCTCCTTCGCTCCCCTTGTGTCCCTGTCTCATATCTAAGGAAAAGAGAATGAGAGAACGCATGTGCACTGATTTCACATGTCATTCTCCTTTCAGTGTTCTTGGCACGGATTTAAAGAGAAAATCCATTCTAGGAGGGGTGGAATGACAAGGAGTTATTGATTTCTCAGTGCAGAAAGAGATTACAACAAAGGCAATTTGTGATCCTGTTTTTGGAAACAAACCGCCTTCGCAGCACCCTTTCAAACCCTGAGCTTGGTGTGAGTTCGCCATAATCCCAATCTCAGAAAAGAAGGGTGTCGTCTTTCAGCAAAACCTGTTCACTTCACGGATCTGGGAGGAATTCAAACAGGACAGCTTTGTGATATAAGGCTGTGC…	ATGGAGGGCAGAATGAGGAGGAAGAAACTGGAAAGTGGTGCAATTATTGGGCACAAGAGAACTCTAGTGCATGAGCCGGACCAAAGAGCTACTCCGACAGTCTATTTCAGCATGGAATCGTTTCTGCTGCTTCTCTTCCTCACTGCATCACTGCTGATACTCCCACTTGTACTGCCACCATTACCACCTCCCCCTTCCATGCTGCTTCTGCTTCCCATTGGCCTTCTCCTTGTGCTTTTGATACTGGCTTTTATGCCTTCAGATGCACGAAATATCACATCCTCCTACCTGTAA	ATATCTTGTGAGCTTTCCTTTTGCAAATCATGAGTGAGTACATCTTCTTTCCTTTAGTTATTTTGAATCGAACCTGAATATTTCCTCCGACATGGCTGTGATTTCATATCACAAAAGCTAATGTCAGGTGGATGTGTTGCC
CUFF.24581.1	580	5.59508	48	---NA---	270	413	-	MNMPHLPIIIVGHPKGLPHPDKRQHRMPLPTRQSKPTDHLDHRTSAS*	CGAAACTGACCTGTTCAACATGAATCTGCACCATTTATTAGAAGGTTCATCTGAGAATAGTAAGCTAAAGATATGCCTTTGAACATTGACTGGAATAAAATGGCATGGCGACTAGCAAGCGTAATGAACAGCAAAGAAAAGAGAGGTGAGAGTGGTAGGAACTAGTAATGAACATGCCTCACTTGCCAATCATCATCGTTGGCCATCCCAAGGGTCTTCCACATCCAGACAAGCGGCAGCACAGGATGCCGCTGCCAACCAGGCAATCAAAGCCAACCGATCATCTTGATCACAGAACAAGTGCATCCTAAACCATCAAAACAATAAGGTAAGAGCGGTAACAAGCAGAACACACATTTTGTCCCATGTAATTGCGCATGTATCATGTCCTCCTCACTC…	CGAAACTGACCTGTTCAACATGAATCTGCACCATTTATTAGAAGGTTCATCTGAGAATAGTAAGCTAAAGATATGCCTTTGAACATTGACTGGAATAAAATGGCATGGCGACTAGCAAGCGTAATGAACAGCAAAGAAAAGAGAGGTGAGAGTGGTAGGAACTAGTA	ATGAACATGCCTCACTTGCCAATCATCATCGTTGGCCATCCCAAGGGTCTTCCACATCCAGACAAGCGGCAGCACAGGATGCCGCTGCCAACCAGGCAATCAAAGCCAACCGATCATCTTGATCACAGAACAAGTGCATCCTAA	ACCATCAAAACAATAAGGTAAGAGCGGTAACAAGCAGAACACACATTTTGTCCCATGTAATTGCGCATGTATCATGTCCTCCTCACTCTTCCAGAACGAAAAATCCTCATAAGGAACCTCACAAGGCAAGATAGGGTACTTGCAGGACCCATATCTCAGTGAAACCCAATCAAGAAATCAAGATGAAAGTGCTTCAGATCGGCGGAAGGCTTCTCATCCAAGATTAGGGCTAGACGCGGATTCGGAGACGGAGGAGGAGGGATGAAAGG
CUFF.2464.1	834	4.53091	147	---NA---	65	505	+	MATTKRPGGDGTEEDRRTRRRRVAEEEVTDDEVEEFFAILRRMREAARFFAARSGGEAKGERERQRAWRWRPAFEREDFEESGGAVDDAGRRRRSRRRGVDATTETSGGRGRSREVTAKDEVDEAVAENGNPGLFLDLNAEPAREE*	GTCACCGTCTTGACGTCATCAGAGCAGAGGAAACGACGGGGAGGGAACAGTCAACCGCTGATCTATGGCGACGACGAAGCGGCCGGGGGGCGATGGGACGGAGGAGGATAGGCGCACGCGGCGGCGCCGGGTGGCGGAGGAGGAGGTCACCGACGACGAGGTCGAGGAGTTCTTCGCCATCCTCCGCCGAATGCGGGAGGCGGCCAGATTCTTCGCCGCGAGGAGCGGCGGCGAGGCGAAGGGGGAGAGGGAGAGGCAGCGGGCGTGGAGGTGGCGGCCGGCGTTCGAGAGGGAGGACTTCGAGGAGTCGGGCGGCGCCGTCGATGATGCCGGGAGGAGGAGGAGGAGCAGGAGGAGGGGCGTGGACGCGACGACGGAGACCAGTGGCGGGAGAGGAAG…	GTCACCGTCTTGACGTCATCAGAGCAGAGGAAACGACGGGGAGGGAACAGTCAACCGCTGATCT	ATGGCGACGACGAAGCGGCCGGGGGGCGATGGGACGGAGGAGGATAGGCGCACGCGGCGGCGCCGGGTGGCGGAGGAGGAGGTCACCGACGACGAGGTCGAGGAGTTCTTCGCCATCCTCCGCCGAATGCGGGAGGCGGCCAGATTCTTCGCCGCGAGGAGCGGCGGCGAGGCGAAGGGGGAGAGGGAGAGGCAGCGGGCGTGGAGGTGGCGGCCGGCGTTCGAGAGGGAGGACTTCGAGGAGTCGGGCGGCGCCGTCGATGATGCCGGGAGGAGGAGGAGGAGCAGGAGGAGGGGCGTGGACGCGACGACGGAGACCAGTGGCGGGAGAGGAAGATCAAGGGAGGTGACCGCGAAGGACGAGGTGGACGAAGCGGTGGCGGAGAACGGGAACCCAGGT…	CCGAACGGTGCGCCTCGGCGGCGGCGGTGACGGTATCCTTTTAATGCATGTTAAGCTTAATTTCCGGTGTTATTTCGGTGTGGCTTGACTTAGTAACCATTCCGACGCCAAGTTCATGTTGCTCGAAGTGGATTTGGTATTCGTGACATCTTCCTTTGTCGTTGTGTTTCCCTTTTATTTAGGTAAAGGTGTGTGTTTCTCTTAGTTATCAGTGCGAACCCACCGCCTGTATAGGATTCCGTCATTCATCTTCTTCTTTCATGTGCACCGCCACTCTTCCGAATGCCTCCAACCCTTTATGTGTAATCTCATCTGAATCTTCTTGCTCA
CUFF.25995.1	750	3.74321	77	---NA---	368	598	-	MTPDIHVEILEHQAEMHPSLQTPNAVGKLMIFLAAVGSLSVKKRIESPEGEEHVHCLLYGEIIEHYVFHFLLVLLH*	CTTCCTTTTAATTAAATCAATCGCCCAAGTCGTAAAAGCATACACAGAAGGTGAACCTTGTTATGAAATGAAGTCACATACACCTGTGTAAGTCTTTGTGCTTGAATATGAGGCACAAACATATATGGGTCTTTTAATTCAACTAACTGCTAATGACTCCTGACATTCATGTAGAAATCCTGGAACACCAGGCAGAGATGCATCCATCATTGCAAACTCCTAATGCGGTCGGAAAGCTCATGATCTTTCTAGCAGCTGTTGGCTCTCTTTCTGTGAAGAAAAGAATTGAGTCACCAGAAGGGGAAGAACATGTGCACTGTCTCCTCTATGGTGAAATAATTGAGCACTATGTCTTCCACTTTCTTCTGGTCTTGCTTCACTAGCATATGTCTGCATTTG…	CTTCCTTTTAATTAAATCAATCGCCCAAGTCGTAAAAGCATACACAGAAGGTGAACCTTGTTATGAAATGAAGTCACATACACCTGTGTAAGTCTTTGTGCTTGAATATGAGGCACAAACATATATGGGTCTTTTAATTCAACTAACTGCTA	ATGACTCCTGACATTCATGTAGAAATCCTGGAACACCAGGCAGAGATGCATCCATCATTGCAAACTCCTAATGCGGTCGGAAAGCTCATGATCTTTCTAGCAGCTGTTGGCTCTCTTTCTGTGAAGAAAAGAATTGAGTCACCAGAAGGGGAAGAACATGTGCACTGTCTCCTCTATGGTGAAATAATTGAGCACTATGTCTTCCACTTTCTTCTGGTCTTGCTTCACTAG	CATATGTCTGCATTTGCACCTGGTATGCTTCTTCCTGTTGTTCCCACAATTCTGAATTCTGAGGTAGTGACCACAAAGAGTGCAGCCTGTCACAGTAGCTTGGAGGTGCAGAATCAATGGGCCCTTCGGAAGATTTGATGGTCCAGACAATACATATGGTTGATTCAGCAAGCTGCAGCTGAAGATGCTGATCCTTTTCTGATGTGAAGAGTGGAGCACTCACTTGTCTTCACTTTCCCACTGTAGAAGGGATACAAAAGGTTCTCATTAGATGAGCAAGATCAATAAATAATTAAAAAAAATCAATAAAACAAAGACAAAATAAAAGTCAATTCAGGTACAGCCAGGTATCAGAAAAGAAAACCCA
CUFF.26155.1	1041	1.51003	97	---NA---	90	380	-	MTIFGSYNDPSRDFPHFPNPNQYFMLVSNIQKRATITSHEQEPPLTISKVLLPAPALPSINTHSHHQQLHIDSPQEFLHQFLQVVHACQLDRRRTP*	AGCATCCTCAACCCCCTTCCTCTCCCGGTTATTAGAAGTATCACATCATTATGAGAACAAGTTGCCTCCAAAAATTCTCTAGCACAGGTCCCTGCATCCTCAAACGCAGTCACTTCATCTTCAGCCATATCTGGTGTCTTAAAAAATGGTTCTTTCTGTAGGACAATGTGTCCAGTCTCTTCCTGAGCAAGCACAAACTTGTCACAGCCTTTATCAACTGCCTTCATATCCGAAAGCTTTATTTCCAGAGTCAGAAAAAGTACCAATGTGGTAACACGATTTACAGAGAGGCAAGGCCACCTGCTCAATTATCCCAAAACCCACGCAAGTAACACTGGAATCTTCGGCTCCAACTGCCTTTGAGTTCTCAGTACAGATTCTTTGTTCCGGGGCAACATG…	AGCATCCTCAACCCCCTTCCTCTCCCGGTTATTAGAAGTATCACATCATTATGAGAACAAGTTGCCTCCAAAAATTCTCTAGCACAGGTCCCTGCATCCTCAAACGCAGTCACTTCATCTTCAGCCATATCTGGTGTCTTAAAAAATGGTTCTTTCTGTAGGACAATGTGTCCAGTCTCTTCCTGAGCAAGCACAAACTTGTCACAGCCTTTATCAACTGCCTTCATATCCGAAAGCTTTATTTCCAGAGTCAGAAAAAGTACCAATGTGGTAACACGATTTACAGAGAGGCAAGGCCACCTGCTCAATTATCCCAAAACCCACGCAAGTAACACTGGAATCTTCGGCTCCAACTGCCTTTGAGTTCTCAGTACAGATTCTTTGTTCCGGGGCAACATG…	ATGACTATCTTTGGCAGCTACAACGACCCCTCGAGAGACTTCCCCCACTTCCCTAATCCCAACCAATACTTCATGCTCGTTTCCAACATCCAAAAAAGAGCTACTATCACATCACATGAACAAGAACCTCCGCTCACCATTTCCAAAGTCTTACTACCTGCACCGGCATTGCCATCTATAAACACGCATTCTCACCATCAACAATTACATATCGACTCACCTCAAGAATTCCTTCATCAATTCCTCCAGGTAGTCCATGCATGTCAACTGGATCGCCGTAGGACGCCGTAG	CACCCCCTCATCCCCACACCATACCCAGATAACTTGACAGGTAATCCAGCACCGATCTCTTCTTCGTCGGCGTTGAAGAGACATCTTCT
CUFF.26155.2	1009	1.77302	76	---NA---	121	348	-	MTIFGSYNDPSRDFPHFPNPNQYFMLVSNIQKRATITSHEQEPPLTISKVLLPQEFLHQFLQVVHACQLDRRRTP*	AGCATCCTCAACCCCCTTCCTCTCCCGGTTATTAGAAGTATCACATCATTATGAGAACAAGTTGCCTCCAAAAATTCTCTAGCACAGGTCCCTGCATCCTCAAACGCAGTCACTTCATCTTCAGCCATATCTGGTGTCTTAAAAAATGGTTCTTTCTGTAGGACAATGTGTCCAGTCTCTTCCTGAGCAAGCACAAACTTGTCACAGCCTTTATCAACTGCCTTCATATCCGAAAGCTTTATTTCCAGAGTCAGAAAAAGTACCAATGTGGTAACACGATTTACAGAGAGGCAAGGCCACCTGCTCAATTATCCCAAAACCCACGCAAGTAACACTGGAATCTTCGGCTCCAACTGCCTTTGAGTTCTCAGTACAGATTCTTTGTTCCGGGGCAACATG…	AGCATCCTCAACCCCCTTCCTCTCCCGGTTATTAGAAGTATCACATCATTATGAGAACAAGTTGCCTCCAAAAATTCTCTAGCACAGGTCCCTGCATCCTCAAACGCAGTCACTTCATCTTCAGCCATATCTGGTGTCTTAAAAAATGGTTCTTTCTGTAGGACAATGTGTCCAGTCTCTTCCTGAGCAAGCACAAACTTGTCACAGCCTTTATCAACTGCCTTCATATCCGAAAGCTTTATTTCCAGAGTCAGAAAAAGTACCAATGTGGTAACACGATTTACAGAGAGGCAAGGCCACCTGCTCAATTATCCCAAAACCCACGCAAGTAACACTGGAATCTTCGGCTCCAACTGCCTTTGAGTTCTCAGTACAGATTCTTTGTTCCGGGGCAACATG…	ATGACTATCTTTGGCAGCTACAACGACCCCTCGAGAGACTTCCCCCACTTCCCTAATCCCAACCAATACTTCATGCTCGTTTCCAACATCCAAAAAAGAGCTACTATCACATCACATGAACAAGAACCTCCGCTCACCATTTCCAAAGTCTTACTACCTCAAGAATTCCTTCATCAATTCCTCCAGGTAGTCCATGCATGTCAACTGGATCGCCGTAGGACGCCGTAG	CACCCCCTCATCCCCACACCATACCCAGATAACTTGACAGGTAATCCAGCACCCTGAAACAGGGAACAAAAAAAGAGAAAGAAAACGGTCAATGCATCATCTCACAAAACCAAATCTTTT
CUFF.26436.1	1165	0.990323	102	---NA---	764	1069	-	MSSATSSINTFSSLLSRRRGVSSNRSSCFTTQCFLPCHLRAPRYVAMKAMASQRTGSSGEPLQKPSKMNQTMMQRQTPASSLGGNIILANLHLPLLLFCLV*	CCCCGAGATATAATATTTATTTATTTATGGAGAGAGAGACGTCTGAGATCAAACTAAACTCTGATCCCCAACGTCAACCTCGACATACTGGAGAATATGTCGTCGGCTACTTCAAGCATCAACACCTTCTCTTCTCTCTTAAGCCGAAGGAGGGGTGTCAGCAGCAACAGAAGCAGTTGCTTCACAACCCAATGTTTCCTTCCATGCCATCTCAGGGCTCCCAGATACGTTGCCATGAAGGCCATGGCTTCCCAGCGCACAGGGAGTTCTGGAGAACCTCTTCAAAAACCTAGCAAGATGAACCAGACAATGATGCAGCGACAAACACCGGCTTCATCACTTGGTGGTAACATCATCCTTGCCAATCTACATCTGCCTCTTCTTTTATTTTGTCTCGTC…	CCCCGAGATATAATATTTATTTATTTATGGAGAGAGAGACGTCTGAGATCAAACTAAACTCTGATCCCCAACGTCAACCTCGACATACTGGAGAAT	ATGTCGTCGGCTACTTCAAGCATCAACACCTTCTCTTCTCTCTTAAGCCGAAGGAGGGGTGTCAGCAGCAACAGAAGCAGTTGCTTCACAACCCAATGTTTCCTTCCATGCCATCTCAGGGCTCCCAGATACGTTGCCATGAAGGCCATGGCTTCCCAGCGCACAGGGAGTTCTGGAGAACCTCTTCAAAAACCTAGCAAGATGAACCAGACAATGATGCAGCGACAAACACCGGCTTCATCACTTGGTGGTAACATCATCCTTGCCAATCTACATCTGCCTCTTCTTTTATTTTGTCTCGTCTAG	TCTTCTTTCTGAGGAAGCAAACAGTGTCACAGATCACTTGGCTAACCTTCTAATGCTTTGAGGTGTTGTTAACATGGTCCTGAAAGTGTTAAGAACGAAGAGATTGTTTGATGTTATATTCATGCAAAGGTGACATTGTATCAAAACAACAGGTCCAAGCAAAATTGAAACAGCACATAACTAAAATACACAGAGCAGTTTGAGGAACATAAATGCATGAGATCAGATCACCGAGTGATGGTCAGAAAGATACATACAAATTTTTACCTACTCAAATAATGGCACCTGCTTCATGATGCATACTAGAACAGTCAAGATATAACATCACAATATTCTAACAAATAAGTGTTTCAATCAACTACCATGAAGCTCAGAATAATAAAATATCAAAAATAAATT…
CUFF.26494.1	1258	4.17721	123	---NA---	705	1073	+	MNHLSSESRTRKDEIYSKPNRAGSTEGRGRRTKRLVSASDADGRRHPPREPEHRGSPTNYFSTESFVVMICLTVSLLILPLILPPLPPPPSMLLLLPIGLLVVLMILAFMPSDIRNITSSSL*	GTGATATGATGTAGAAAGAGACAAGAGGGGATTAGAGGAAAATGAAAGATGGCCAGGGGAGAAGAACCTTACACACCAAACTGGCTTCCCTTCTCCCAGAGAGAAAGAAGCATACTTCACCATCCCCCACCACCTGCATGAGGTGAATAATAGTTGAGACCTGGGAGGACAGAATGCAGTGTATCCACCCCAAAGTCTCAAACCTCTTCTTCCTTTCCCTCATCTTCCCACAGATTAGCAAAGGCAGATTGCAGACTTCCTCTCACCAAACTCATGTAGAAAAGAAAAGCAGCATCCGTCCATCTCAGCCTCACTGGAACTGTCTTCTCCTCTGAAGCATACATCTCATCAAACATTCCTGTCACTTGCATTCCTCACCATACTCCCCTCTTCTTACCC…	GTGATATGATGTAGAAAGAGACAAGAGGGGATTAGAGGAAAATGAAAGATGGCCAGGGGAGAAGAACCTTACACACCAAACTGGCTTCCCTTCTCCCAGAGAGAAAGAAGCATACTTCACCATCCCCCACCACCTGCATGAGGTGAATAATAGTTGAGACCTGGGAGGACAGAATGCAGTGTATCCACCCCAAAGTCTCAAACCTCTTCTTCCTTTCCCTCATCTTCCCACAGATTAGCAAAGGCAGATTGCAGACTTCCTCTCACCAAACTCATGTAGAAAAGAAAAGCAGCATCCGTCCATCTCAGCCTCACTGGAACTGTCTTCTCCTCTGAAGCATACATCTCATCAAACATTCCTGTCACTTGCATTCCTCACCATACTCCCCTCTTCTTACCC…	ATGAACCACTTGAGCTCAGAGTCAAGAACACGAAAGGATGAGATTTATAGTAAACCGAATCGAGCCGGTTCGACGGAAGGCAGAGGGAGGAGGACGAAGAGGCTGGTGAGCGCTTCGGACGCAGACGGCAGAAGGCACCCACCTCGAGAGCCAGAGCACAGAGGCTCCCCTACAAATTACTTCAGCACGGAGTCGTTTGTCGTGATGATCTGCTTGACCGTGTCTCTGCTGATACTGCCTCTCATACTGCCGCCACTGCCGCCGCCACCTTCGATGCTGCTTCTGCTTCCTATAGGCCTACTTGTTGTGCTGATGATCCTAGCTTTCATGCCCTCAGACATAAGAAACATTACTTCCTCTTCCTTGTAG	AAATGTTGGGATTTGAGCTACGTCTTTTTCACTCTACTGATAGTTCTACAGAGGTGATTACTAGTTTATGATAGATTGGAACCGAAATGTGGTCACTCTGCTGTACATGAGGTATTTGTATCATATCACATCCACGGAAACTAATCCAAGAAAGGCAAAGAAGGATTTCTTAGTTATGGTTACAG
CUFF.26514.1	737	1.62185	90	---NA---	188	457	+	MQGSAAAAYPSLDVTETLEECSSIKHAVHHQFPGSLSHMLCPNPWRFLLKPCNHKSSLFPHNSMMQRHNSVVTTTSETNNPAPRTIHHP*	CAATTAAATTGCTTGGCAGGTAAGTTTCTAGTGCTCTATTTGATCTCAGATTCATCCCTGGAGGTCTGCTTGGTCTTAGGATCACCAGACTAGAAGAAGCGAGTGCTAGAACAACTGACATGTTTGCTGTAAACCTAAATCTCCTAGTGCAGATTTACTCAAGACACTAAACATCTTGTGATGAGATATGCAGGGATCAGCAGCTGCAGCATATCCAAGCTTGGACGTCACAGAAACGTTGGAAGAGTGCAGCTCAATCAAACATGCTGTGCACCATCAATTTCCAGGAAGTCTATCTCACATGCTCTGCCCTAATCCATGGAGGTTCCTTCTCAAACCATGCAATCACAAGTCTAGTTTATTTCCTCATAATTCTATGATGCAGAGGCACAATTCTGT…	CAATTAAATTGCTTGGCAGGTAAGTTTCTAGTGCTCTATTTGATCTCAGATTCATCCCTGGAGGTCTGCTTGGTCTTAGGATCACCAGACTAGAAGAAGCGAGTGCTAGAACAACTGACATGTTTGCTGTAAACCTAAATCTCCTAGTGCAGATTTACTCAAGACACTAAACATCTTGTGATGAGAT	ATGCAGGGATCAGCAGCTGCAGCATATCCAAGCTTGGACGTCACAGAAACGTTGGAAGAGTGCAGCTCAATCAAACATGCTGTGCACCATCAATTTCCAGGAAGTCTATCTCACATGCTCTGCCCTAATCCATGGAGGTTCCTTCTCAAACCATGCAATCACAAGTCTAGTTTATTTCCTCATAATTCTATGATGCAGAGGCACAATTCTGTGGTCACCACGACTTCAGAAACTAATAACCCAGCTCCTCGAACCATCCATCATCCTTGA	GCACCACCGTCGAGCAGCAAACCCTAATAAATACACCATCTTGATTTGATCACTCCACTTGCCACTTGAGTTCCTAAGGTGGGAGGAAGAGTAAATGCCTTGTTCGACTCCCAAGCCAATCACATGCACGTACGCAGCTAAAGCTCTTCCGGTGGGATCTGATGAGGAAGATGGCACCTCTTAATCAACCTTGCTTCGGGATCAATGAAGAGAGCTCAAAACTAGCTTTATCCAAGTCCACCGGCGTAGCTGCCGGCGTCAACCTTTTCTTTTGGCAGCC
CUFF.26884.1	830	9.452	100	---NA---	166	465	+	MKIDCTLGPFLREGKTSRPWTTCERLWRTPASSSLSCSTTRSLLFQFSSPSSSYSRCGVLAGSPFPFIGILFPRRVVDSTGCSWCLLLLFRNLKCMRWD*	CAACCCGCAACATCTTGATGTTTTCGCCGCTCGCCGTCGGCTTCCTACGTGCTCGTCGTCTCTGCATTCCCCGATCGATTCCTTCGCTTTCTGTTCTTCCGCGTCCCTCCTCTTCTCCTTCTCGATTGTAGGGCTTCGATCGTTGGGAGCTCTGGAGGCGCGAAGATGAAGATCGATTGCACATTGGGCCCGTTCCTGAGGGAGGGGAAGACCTCGAGACCCTGGACGACTTGCGAACGTCTATGGAGAACGCCGGCATCCTCTTCGCTGTCATGCTCGACAACAAGGTCTCTCCTTTTTCAGTTTTCCTCCCCCTCCTCCTCTTATTCCCGCTGTGGCGTCCTTGCCGGTTCTCCTTTCCCTTTTATTGGAATTCTGTTTCCTCGTCGTGTAGTTGAC…	CAACCCGCAACATCTTGATGTTTTCGCCGCTCGCCGTCGGCTTCCTACGTGCTCGTCGTCTCTGCATTCCCCGATCGATTCCTTCGCTTTCTGTTCTTCCGCGTCCCTCCTCTTCTCCTTCTCGATTGTAGGGCTTCGATCGTTGGGAGCTCTGGAGGCGCGAAG	ATGAAGATCGATTGCACATTGGGCCCGTTCCTGAGGGAGGGGAAGACCTCGAGACCCTGGACGACTTGCGAACGTCTATGGAGAACGCCGGCATCCTCTTCGCTGTCATGCTCGACAACAAGGTCTCTCCTTTTTCAGTTTTCCTCCCCCTCCTCCTCTTATTCCCGCTGTGGCGTCCTTGCCGGTTCTCCTTTCCCTTTTATTGGAATTCTGTTTCCTCGTCGTGTAGTTGACAGTACTGGTTGCTCCTGGTGCCTTTTACTGTTGTTCAGAAATCTGAAGTGCATGAGATGGGATTGA	GGCTCTGGGTAAAGTATGATGCCAAATGGGAAGAAAGAACAGGGATGTGAACCATTATTATATGGGTAAGTCCAAGAGAAAGGAATGGAAGAAATTTTGCTAGTGCAAATGTGAATTTTATTGCTGTGGTTTCTAATAAAGATTTATCTTCATTCTTGAAAAGCTGCAGGAGATTAGAGAAGAGATCCAAGGTCCAGTCTTTTTCTCTCTCTGTGGAGCTGAATCAGGTGATGCTGAGAGGGTGTGGTTTAAAGTCCACTGCAAGATGTGATCAGTTGGAAACACAATCTTCACGGAAGAGGAAAGAAGTAAAATTGATCAACCCCTTCAAGTCAGCATGTAATCAAATCTTCAATTTAGACATG
CUFF.26955.1	658	3.62212	126	---NA---	199	576	+	MTSFTPARLSTTSFGSFDRSGRRACPAPAPRSLVSSPRRHLELCVPAGRSLFGDAVYLTLATRVGGGGGDKFESLKLERKHPWRPHKTSERLHPKIPLKLNSAYAIHSELARVSYLLSFQLISYK*	GGTTGTTTGGTGTTCAGCGGGCTGTTTGGATGGTGGTTTTAACGAGTTCGTTAAACGGGTGAGGAAGGGATTTAGGGCTTTGCATTTGAGGTCCGGCTCCTCCTCGTGCCAAGGCGTTCGGGCGAGCATGAGCAGGCAGGCCGTGCCGTGGCTTCAGCGCGACGCCCCGACCTGCCTCGTCGGAGATCGCGGCCCCACATGACCAGCTTTACGCCGGCTCGCCTTTCGACCACGTCGTTCGGCTCCTTCGACCGATCTGGCCGCCGTGCTTGCCCAGCTCCAGCGCCAAGATCGTTGGTTTCCTCTCCAAGAAGGCATCTTGAGCTTTGTGTGCCTGCAGGTAGGTCTTTGTTCGGAGATGCTGTTTATCTAACCTTGGCCACAAGGGTAGGTGGTGGT…	GGTTGTTTGGTGTTCAGCGGGCTGTTTGGATGGTGGTTTTAACGAGTTCGTTAAACGGGTGAGGAAGGGATTTAGGGCTTTGCATTTGAGGTCCGGCTCCTCCTCGTGCCAAGGCGTTCGGGCGAGCATGAGCAGGCAGGCCGTGCCGTGGCTTCAGCGCGACGCCCCGACCTGCCTCGTCGGAGATCGCGGCCCCAC	ATGACCAGCTTTACGCCGGCTCGCCTTTCGACCACGTCGTTCGGCTCCTTCGACCGATCTGGCCGCCGTGCTTGCCCAGCTCCAGCGCCAAGATCGTTGGTTTCCTCTCCAAGAAGGCATCTTGAGCTTTGTGTGCCTGCAGGTAGGTCTTTGTTCGGAGATGCTGTTTATCTAACCTTGGCCACAAGGGTAGGTGGTGGTGGTGGAGATAAGTTTGAATCTCTTAAGCTTGAAAGGAAGCATCCTTGGAGACCACACAAAACCAGTGAGCGTCTTCATCCTAAGATACCTCTGAAACTTAATTCTGCATATGCTATTCATTCAGAATTGGCACGCGTGTCTTACTTGTTAAGTTTCCAACTTATTTCCTACAAGTAA	TTCTAACCTATGTATCTGCGCAAGTTAGGATTATATTCTTGATTGACTGGAAAGACGGGATGATCAAATTGTGTTGTTCTGC
CUFF.27818.1	1696	2.04743	46	---NA---	460	597	+	MVNDFLLVNLGCVHMVKMLAFGLLDILASVFLFFHDICDGFLLER*	TGCTCCTGTGGTTATCTGCTTATTATTCCATTTCAGAAAGAAGAATCTTAATCAAGTTTAGTGGCAAATATTCTTTAAGCTGCTAATAAGTATATGGGTCATATACATCCATTTCCCCTTCCAATAAAGTCTGCATCTGGGAACTCAACTCAACGGTAAACCTCTCTTCCTTTTCCTTATTTTGCATGTAATTAGTATCTCAGAGACCATTCCGAGAAGGTAAGCTTGCCTTAGAATTTTTGGATACCAGCTTTTCTGTGGAATCTACATGGAATTCTGTTCTATGTCAAGTTATATAAAAGAACAGTTCAATCTTTTTTTTTTCCTTATTAATAGAGCATGCTGGACGTAACTTTTGGTACCTTCATTATCGTCATGAAGTCTCCACCTGTTATAATC…	TGCTCCTGTGGTTATCTGCTTATTATTCCATTTCAGAAAGAAGAATCTTAATCAAGTTTAGTGGCAAATATTCTTTAAGCTGCTAATAAGTATATGGGTCATATACATCCATTTCCCCTTCCAATAAAGTCTGCATCTGGGAACTCAACTCAACGGTAAACCTCTCTTCCTTTTCCTTATTTTGCATGTAATTAGTATCTCAGAGACCATTCCGAGAAGGTAAGCTTGCCTTAGAATTTTTGGATACCAGCTTTTCTGTGGAATCTACATGGAATTCTGTTCTATGTCAAGTTATATAAAAGAACAGTTCAATCTTTTTTTTTTCCTTATTAATAGAGCATGCTGGACGTAACTTTTGGTACCTTCATTATCGTCATGAAGTCTCCACCTGTTATAATC…	ATGGTAAATGATTTTCTACTAGTAAATCTTGGTTGTGTTCACATGGTCAAGATGTTAGCCTTCGGACTCCTTGACATTTTGGCATCAGTTTTCTTATTTTTCCATGACATTTGCGATGGCTTCCTTCTAGAAAGATGA	TGTTTATTTTACCAATGACATTACGATGGTTGGTATTTCTAAGCATGGATTGGTCCTCTGATTATGAAGATAAATTTGTTTGACTCTCCAAATGACACAAGACGAAAAACCAAATGAGCAATTTTGCATGCTAGAGAGTTGCCAGGTTTTATATGTCCATTGGTGCTAGTGCATATGCTATGATTAGTTCTGCATTAGTTGCGGCCGAAGCTTGGTAATGCAGATGAGTCACTATCCATCCTCAAATAGCAGCAATTTAGTATTCCTTTTTGGGGGCTAGTGCATATGCTATAATCAGGGAATGACTATTTTCTGAGTGTGGATTTCATTTCATCATTTGACTTCATGGCAAATTGATGGTAAATGATTTTCTACTAGTAAATCTTGGTTGTGTTCACA…
CUFF.2799.1	958	1.25825	118	---NA---	149	502	-	MYDEVYYWPKSMHESHTNREATVTINVRCLTSIVKEVISDNLVCQFSTLTQALNPSVVYQIVAHIITHHLHLARWLARPLNTCKKSSSKGRLSISTFIGLRPGRGGMTPSSSSPFAT*	AAAATAATTCATCTCCTTTCAATAAGGAAAAGGATTCCTTCTGTCCAAAGTTTTGATTGTCATCTCTAAAATGTTTGCTGCAACGACGTTCATCAACAAAAGACATTGCTATTGTGCCTCATAACAAACAAGAACAAATGCTCAAACATCTTGCATCAACAATATTCATACTTCAAGTGGATGCATGGCTCCATTTTTTCTCCTAGAGTATGATGTTTCAGTGCAGAGGAGATGGAACTTTCCTAGTTTTTACCTTGTGTGACAGTTCAGGCTGCCTTTACCATCTTTCAAGCATAATGATGCACGAGAAGTTGTTTTCTGCTGAGGAGTGCTCCTGCCATGGGTATGGAGGAAAAGGTCCCAGCTTATGGAGTTGGCAAGCTCTCCAAAGGGCCATTT…	AAAATAATTCATCTCCTTTCAATAAGGAAAAGGATTCCTTCTGTCCAAAGTTTTGATTGTCATCTCTAAAATGTTTGCTGCAACGACGTTCATCAACAAAAGACATTGCTATTGTGCCTCATAACAAACAAGAACAAATGCTCAAACATCTTGCATCAACAATATTCATACTTCAAGTGGATGCATGGCTCCATTTTTTCTCCTAGAGTATGATGTTTCAGTGCAGAGGAGATGGAACTTTCCTAGTTTTTACCTTGTGTGACAGTTCAGGCTGCCTTTACCATCTTTCAAGCATAATGATGCACGAGAAGTTGTTTTCTGCTGAGGAGTGCTCCTGCCATGGGTATGGAGGAAAAGGTCCCAGCTTATGGAGTTGGCAAGCTCTCCAAAGGGCCATTT…	ATGTATGATGAAGTATATTATTGGCCAAAATCCATGCACGAGTCTCATACCAATAGAGAGGCTACAGTGACGATCAATGTACGTTGTCTTACCTCTATAGTCAAAGAAGTAATTTCCGATAATTTAGTATGCCAATTCTCGACATTAACTCAAGCCCTCAATCCTTCTGTCGTGTACCAAATTGTGGCACATATCATCACTCATCATCTGCATTTAGCAAGGTGGCTAGCACGACCTCTTAACACCTGCAAGAAATCTTCTTCGAAAGGCAGATTAAGCATTTCAACATTTATTGGTCTAAGACCCGGGAGAGGAGGGATGACTCCATCAAGCAGTTCTCCATTTGCCACTTGA	TATAAATCTAGTCTTCCTTCATTAGAAAAGCAACAAGGTCGGTGAGTTATTAAAGCTCAATGATTGAACAAGATTCCTCTTGGAGATCAAATTGTATTATAATGCTCGTAATGATGAACATTTATTATTTAAGATGCTCAGACCTTAG
CUFF.28172.1	1441	1.09017	90	---NA---	502	771	+	MSCLNLKLSFYQLSSLQEQAVDLCNRSYHMQVQSPSDFSRGLRFISPLQEHTFLSVQWGAEPAATSTSSLQIIIMCFLLYAFLFWRDYG*	CTTACCTTTTCAGAAGTGTAAGCATGACAAAGTCTTCCAGTGTTTACTGATCAGGTTCACATGGGTGCCCGTGATTCAGATTTTGGTTCAATAACTACCATTTGCATAGTTAGCCTTAACTGAAACTGTTTATTCAGTTGATAGAAATATAAATAGATCTGCTGGATAGAAATATAGAGCTGAGCATTTATATATTATCATTTTGTCTTGCTTCCATCTTTCGTTTAAACATCCCTCCATCTTTCATCCAGCCATCGACTGGGTCATTGGCTTCATCTGATTAGAATCTTGGCTTGAAGTTTGTCATTGCTATTGGACAGGATACATCAGGAGTTTTTCATGATGTATAGATTCCAAAGCCATGGACAAGGGAGGTTTATTGGCACTGCAAAAAATCAA…	CTTACCTTTTCAGAAGTGTAAGCATGACAAAGTCTTCCAGTGTTTACTGATCAGGTTCACATGGGTGCCCGTGATTCAGATTTTGGTTCAATAACTACCATTTGCATAGTTAGCCTTAACTGAAACTGTTTATTCAGTTGATAGAAATATAAATAGATCTGCTGGATAGAAATATAGAGCTGAGCATTTATATATTATCATTTTGTCTTGCTTCCATCTTTCGTTTAAACATCCCTCCATCTTTCATCCAGCCATCGACTGGGTCATTGGCTTCATCTGATTAGAATCTTGGCTTGAAGTTTGTCATTGCTATTGGACAGGATACATCAGGAGTTTTTCATGATGTATAGATTCCAAAGCCATGGACAAGGGAGGTTTATTGGCACTGCAAAAAATCAA…	ATGAGTTGTCTCAATCTGAAACTGAGCTTTTACCAACTATCAAGCCTCCAAGAACAGGCTGTGGATCTGTGCAACAGAAGCTACCACATGCAAGTGCAGTCCCCATCGGACTTCTCAAGAGGTCTACGTTTCATTTCTCCCCTCCAAGAACATACTTTTCTGAGTGTACAGTGGGGTGCAGAGCCTGCAGCGACATCTACATCCAGTCTCCAAATCATTATCATGTGTTTTTTGCTTTATGCCTTCCTTTTCTGGCGAGATTATGGTTGA	TTGAGTTGTGCCAGCTGATCAAATTGGCTCATCTGTTTCATCTTATGGCAATCCACGTTTCTGGTGGTGTGGTTTTGCCAAGTACATAGGTTTTCTGCTGCATGGAAGCCATCCAAAGAAGCCACATGGTAGCTGCATTGCTAATTCAAATCCGGCCTCATGGAGTTTTCCTCATAATCAAGAATAAAAGTTGAAAAGTCTTTATGCTGACTCAACTTGAGAATGATACAAAGAGATTCCTTGTCTTCTATAAAGATTAGTACCAAAGTTTTTTCTCCTTGGTCAACTGGAGGACAGCCAAGTATTCACTCACAGTGGAGCCCAAGCAATAAGTGATCAAGGAAAATGACTCCCTCGTAACTTCCGGCTTCACAAGTCAACCAGCACAAGAGATGAAGA…
CUFF.28172.2	1124	1.46814	90	---NA---	185	454	+	MSCLNLKLSFYQLSSLQEQAVDLCNRSYHMQVQSPSDFSRGLRFISPLQEHTFLSVQWGAEPAATSTSSLQIIIMCFLLYAFLFWRDYG*	ACATTTTGCTCTTCAGCTTTCATGTCAAATAATGTAACTGATTGAAGAAATGCTTCAATAACACAGTATACTGACCAAAAGATTTTGGCAGTTGAGAGGAAGTACCTTGAGGGGCAACACAAGCTGGTGTATCAATTTGAAGATAAACCTCACTGCAGATCTCCTTACCTTTTCAGAAGTGATCATGAGTTGTCTCAATCTGAAACTGAGCTTTTACCAACTATCAAGCCTCCAAGAACAGGCTGTGGATCTGTGCAACAGAAGCTACCACATGCAAGTGCAGTCCCCATCGGACTTCTCAAGAGGTCTACGTTTCATTTCTCCCCTCCAAGAACATACTTTTCTGAGTGTACAGTGGGGTGCAGAGCCTGCAGCGACATCTACATCCAGTCTCCAAAT…	ACATTTTGCTCTTCAGCTTTCATGTCAAATAATGTAACTGATTGAAGAAATGCTTCAATAACACAGTATACTGACCAAAAGATTTTGGCAGTTGAGAGGAAGTACCTTGAGGGGCAACACAAGCTGGTGTATCAATTTGAAGATAAACCTCACTGCAGATCTCCTTACCTTTTCAGAAGTGATC	ATGAGTTGTCTCAATCTGAAACTGAGCTTTTACCAACTATCAAGCCTCCAAGAACAGGCTGTGGATCTGTGCAACAGAAGCTACCACATGCAAGTGCAGTCCCCATCGGACTTCTCAAGAGGTCTACGTTTCATTTCTCCCCTCCAAGAACATACTTTTCTGAGTGTACAGTGGGGTGCAGAGCCTGCAGCGACATCTACATCCAGTCTCCAAATCATTATCATGTGTTTTTTGCTTTATGCCTTCCTTTTCTGGCGAGATTATGGTTGA	TTGAGTTGTGCCAGCTGATCAAATTGGCTCATCTGTTTCATCTTATGGCAATCCACGTTTCTGGTGGTGTGGTTTTGCCAAGTACATAGGTTTTCTGCTGCATGGAAGCCATCCAAAGAAGCCACATGGTAGCTGCATTGCTAATTCAAATCCGGCCTCATGGAGTTTTCCTCATAATCAAGAATAAAAGTTGAAAAGTCTTTATGCTGACTCAACTTGAGAATGATACAAAGAGATTCCTTGTCTTCTATAAAGATTAGTACCAAAGTTTTTTCTCCTTGGTCAACTGGAGGACAGCCAAGTATTCACTCACAGTGGAGCCCAAGCAATAAGTGATCAAGGAAAATGACTCCCTCGTAACTTCCGGCTTCACAAGTCAACCAGCACAAGAGATGAAGA…
CUFF.28596.1	2142	2.34613	51	---NA---	1333	1485	-	MKLAQSLLTRISVSHKILLHPLIAISIATCQAYACGPSIYQYIIHFDQQK*	ATGCTCCCACTTCTAAAACTAATCGAGACATCACAGTCTCCTCTACTCAAGATTTGACATCCTTTCTCTAGACCAAAATCTCCACACCAACTTAATCATCCTTAGTCGCCAACATGATACGTCCAACCCTACGGTAGCTTCACATCATGATGTACCTCCAAGCACGTGCAGTTCTTTCCTACTTGGACATTTCATAGTACCTTGTACTAAATCGACTCTAATAACAATTGTCACAAATCAGCCCAATAGAACTACTAAATAATTTGACAAAGTAGCCAACTTGTGCACCCAAAGATACTTAAAACTCAAATTAATATAATAATGACTTTCCCACTTTCAATATAAGACTATATCAGTGTGACAAACTGACATTTCCAACCTATTCAAATAATTGCACCT…	ATGCTCCCACTTCTAAAACTAATCGAGACATCACAGTCTCCTCTACTCAAGATTTGACATCCTTTCTCTAGACCAAAATCTCCACACCAACTTAATCATCCTTAGTCGCCAACATGATACGTCCAACCCTACGGTAGCTTCACATCATGATGTACCTCCAAGCACGTGCAGTTCTTTCCTACTTGGACATTTCATAGTACCTTGTACTAAATCGACTCTAATAACAATTGTCACAAATCAGCCCAATAGAACTACTAAATAATTTGACAAAGTAGCCAACTTGTGCACCCAAAGATACTTAAAACTCAAATTAATATAATAATGACTTTCCCACTTTCAATATAAGACTATATCAGTGTGACAAACTGACATTTCCAACCTATTCAAATAATTGCACCT…	ATGAAACTAGCTCAGTCATTACTCACAAGAATCTCTGTATCTCACAAGATATTATTGCACCCCCTGATAGCCATCTCGATAGCTACGTGCCAAGCATATGCTTGTGGACCAAGCATATATCAATATATAATTCATTTTGATCAGCAAAAGTAG	GTAAACAGAGGATAGCTATACATTTTGAACCATGTCAAATCGGATGAAAACAGATAGAAGAGGTAGATGAAATAACAACCAAAATGTATTATTTCCTAGGAATGAAGTTCTCAAGGATCATATCTTATGCTGCTATCTACACCAGGCAAGAAGCACCAATTTGAATTAAAGAGGAGTAACTTGCTCAATGTTTTTCTTTAGTCTGACTTCGTATCAACCATCATCAAAGCAGAAGATAATATTCTTCGACATCACTACTGCTAAAATATTTGACATTGTAGAACCCCTTCAAAATTCAAATCCAGTTAACATAGACCCATCATCAGTCAAATGACAGTATCAACCTCTTCCATATTGTATGACATTGTATTGAACATTTAGAGAAGAAAATATTCATAA…
CUFF.2869.1	698	2.06472	93	---NA---	59	337	+	MNQSGVRFEMVIQTFERTMHVLNLGLLGTPNPEDLCPGSSRASNLSPLISGIKGTLTFLPISLSYGSLTPIPFVPVLGFVGQLSWSATVALD*	GTCGCTTGTGCTCGCTTGACGACTCTCCCGCGCACGCTAAAGAAACGCCGAAGGCGGCATGAATCAAAGCGGTGTGCGTTTCGAAATGGTCATCCAAACGTTCGAACGCACGATGCATGTACTCAATCTAGGTTTATTGGGCACGCCGAATCCAGAAGATCTCTGTCCCGGATCTAGTAGGGCTTCTAACCTTTCCCCCTTAATCTCAGGAATCAAAGGTACGCTGACGTTCCTTCCTATTTCGCTGTCGTATGGATCTCTAACCCCGATCCCTTTCGTTCCGGTTCTTGGATTTGTCGGCCAATTGTCCTGGAGTGCGACTGTCGCGTTGGATTAGGCTACAAGATTGGGTTTTGGGGCTGTGCCTTTGGTTGAATAGCGGAGACCCGAGGACTTAAT…	GTCGCTTGTGCTCGCTTGACGACTCTCCCGCGCACGCTAAAGAAACGCCGAAGGCGGC	ATGAATCAAAGCGGTGTGCGTTTCGAAATGGTCATCCAAACGTTCGAACGCACGATGCATGTACTCAATCTAGGTTTATTGGGCACGCCGAATCCAGAAGATCTCTGTCCCGGATCTAGTAGGGCTTCTAACCTTTCCCCCTTAATCTCAGGAATCAAAGGTACGCTGACGTTCCTTCCTATTTCGCTGTCGTATGGATCTCTAACCCCGATCCCTTTCGTTCCGGTTCTTGGATTTGTCGGCCAATTGTCCTGGAGTGCGACTGTCGCGTTGGATTAG	GCTACAAGATTGGGTTTTGGGGCTGTGCCTTTGGTTGAATAGCGGAGACCCGAGGACTTAATTCTGGGAGGACAGTACCCTGGATACGTCACTCAACCTGTTGCCGTAGTCTTGGGAAATTAATCTTATATCAAAAGATCACTTTTCTTTCCAGTTTTGTCAATCTATAAAATCATCTGCTCTTTGCGGCTTGTGATAGTTATTTACTAGTGAGTCTGAGTTGATTACAATGAATACACTCGTGCATGCTGCAAATCTTGCTCTTTTAGGTATGGTACCTTTGCTAATATCTATCTAGATCTTTTGGTTTGGAAAACTGATTTATGTTTGGATGAGTATTCAATTTCAATTTTTTCTGGGG
CUFF.28762.1	1307	0.720085	55	---NA---	126	290	-	MLVHFFWAFRTSNDHQEKLFNDHQLVICTSPDVVSTSQSIKIRIKKSYSMIISW*	CGCTTTTCATTAAATAGGTGTTGAGTTCCATTTGCGTTGGTGGGTCCCAAATAAATGGGTGCACGTTAGTCACGGTCTTTTCCCTCTTTCCTTGATTAATATTTACTTATGATACAGTTACATGCAAGCACAGCACATGCAAGGAACTCAACTTGCATTTAAGTTGCATAAGCATACATCATGTTCATATTTAAATCTTTCTAATGTAAATATAGATAGGAATTTAATCCTATCAACATCTAAATAACGCACCAGCTACATCAAACCTTTAATATTGAAGAAAATAATAATTTGATTGATTGTTCCTCCATCCCCTATATGATTGTAGCATGAGCTTGAGAGACACAAATAGCATCTGAATTAAATGAAGGTCATCTTTGAGGAAATTCTTGTCTGACT…	CGCTTTTCATTAAATAGGTGTTGAGTTCCATTTGCGTTGGTGGGTCCCAAATAAATGGGTGCACGTTAGTCACGGTCTTTTCCCTCTTTCCTTGATTAATATTTACTTATGATACAGTTACATGCAAGCACAGCACATGCAAGGAACTCAACTTGCATTTAAGTTGCATAAGCATACATCATGTTCATATTTAAATCTTTCTAATGTAAATATAGATAGGAATTTAATCCTATCAACATCTAAATAACGCACCAGCTACATCAAACCTTTAATATTGAAGAAAATAATAATTTGATTGATTGTTCCTCCATCCCCTATATGATTGTAGCATGAGCTTGAGAGACACAAATAGCATCTGAATTAAATGAAGGTCATCTTTGAGGAAATTCTTGTCTGACT…	ATGCTGGTACACTTCTTTTGGGCATTCCGCACGAGCAATGATCACCAAGAAAAGTTATTCAATGATCATCAGCTGGTAATTTGTACCAGCCCGGATGTGGTTTCAACATCACAGTCAATTAAGATCAGAATCAAGAAAAGCTATTCAATGATCATCAGCTGGTAA	TTTGTACCAGCCCAGATGTGGTTTCAACATCACAGTCAATTAAGATCAGAATCAATAATGTAAATATTGCATTTGCAACTAGTTCTAATATGGGACCTTGTTCCATTACCTCAAAATTCTTGCAT
CUFF.28781.1	1255	4.19089	81	---NA---	33	275	-	MKSNKYKRNHDTGLLDGGTELTKIKGMQNAGTNVLSPWNKKFCSPGSCMCKMIKGIIQGYDENIKRAIFRWLQINKKMNI*	CCCGTATACTTGACTACTAAACACATCAGAAATATTATACAACATCAGTCATGAAGAGTCTTGCCATTTCAGTTTTATCTCTTCATGGTTATAACATCACATTCAATTCTCCCATTCAACTTGTATAACAGACTCTAATCCAATCGACATTTACAGTGTCATCCATTATACATTTATAGTATCCCATGTTGTCTGAGGATGCCACTGAGAGGAACACCTCACCAAATTGTGGAGATCATAAAATTGGCCGGTAGCCTCTTGAAGGGAGGTAGCGAGTGATCCATGAAGAAAGAGTTGAAACTGGATCACTAACCCAATTAATCTTTCCTAATCAACTTCTCCTTCTACCATGTTTGTATTGTTTTGAAGTCGCTTTCCTGACTTCACAGTTGCTAGGCT…	CCCGTATACTTGACTACTAAACACATCAGAAATATTATACAACATCAGTCATGAAGAGTCTTGCCATTTCAGTTTTATCTCTTCATGGTTATAACATCACATTCAATTCTCCCATTCAACTTGTATAACAGACTCTAATCCAATCGACATTTACAGTGTCATCCATTATACATTTATAGTATCCCATGTTGTCTGAGGATGCCACTGAGAGGAACACCTCACCAAATTGTGGAGATCATAAAATTGGCCGGTAGCCTCTTGAAGGGAGGTAGCGAGTGATCCATGAAGAAAGAGTTGAAACTGGATCACTAACCCAATTAATCTTTCCTAATCAACTTCTCCTTCTACCATGTTTGTATTGTTTTGAAGTCGCTTTCCTGACTTCACAGTTGCTAGGCT…	ATGAAATCTAACAAATACAAAAGAAATCACGATACAGGATTATTAGATGGTGGCACAGAACTCACAAAAATAAAGGGAATGCAAAATGCTGGTACAAATGTTCTTTCCCCATGGAATAAGAAATTTTGTTCTCCTGGAAGTTGCATGTGCAAGATGATAAAAGGAATCATTCAAGGATACGATGAAAACATAAAAAGAGCAATTTTCAGATGGCTCCAAATCAACAAAAAGATGAACATATAA	TGGATTACTTTCCACCTATCTACTAAAAAATG
CUFF.28997.1	426	3.78401	70	---NA---	108	317	+	MPQLLMVSVLVAFGLWLFLAFWVLSSKVEGGWKDASDNLVRRPQAQILQGMEFIHMMSAYVCAASGSVM*	GGAAAACTCTGGCGATCATAATAGGCGTCACGCTGGGACTCGTCATCATGATCATATTCTTATCCTTCATCCGAAGAACCGGAAAATGATGGTAAAGACTAGATGGAATGCCTCAACTTTTGATGGTGTCTGTGTTGGTTGCTTTTGGGCTTTGGCTCTTTCTAGCTTTTTGGGTTCTTTCGAGTAAAGTAGAAGGGGGTTGGAAAGATGCAAGTGATAATTTAGTGAGGAGACCCCAAGCGCAAATCTTGCAGGGAATGGAATTTATTCATATGATGAGCGCTTATGTTTGTGCTGCTTCGGGTAGTGTCATGTGATAGCTTCAGTTATTCCAACATTTTATTTTATTTTTATGCATGTTTAGATTAAAACAAATTGGATTCTTTTGTTCGCCAATTC…	GGAAAACTCTGGCGATCATAATAGGCGTCACGCTGGGACTCGTCATCATGATCATATTCTTATCCTTCATCCGAAGAACCGGAAAATGATGGTAAAGACTAGATGGA	ATGCCTCAACTTTTGATGGTGTCTGTGTTGGTTGCTTTTGGGCTTTGGCTCTTTCTAGCTTTTTGGGTTCTTTCGAGTAAAGTAGAAGGGGGTTGGAAAGATGCAAGTGATAATTTAGTGAGGAGACCCCAAGCGCAAATCTTGCAGGGAATGGAATTTATTCATATGATGAGCGCTTATGTTTGTGCTGCTTCGGGTAGTGTCATGTGA	TAGCTTCAGTTATTCCAACATTTTATTTTATTTTTATGCATGTTTAGATTAAAACAAATTGGATTCTTTTGTTCGCCAATTCAACCATTTCAAACTCATTAAACGTGGA
CUFF.29022.1	4889	4.98628	107	---NA---	4211	4531	-	MSFDGCGQSAISSNNNLVSQLYIFNASKGISLGFQFRIRYVPSFRNKKTLKKDCIVKKKYWSCTIWYVWVQVGYGDNARFACVNNQLDWYSPLVSNRTVLGGYWKL*	AAAACATAGGATCTTTGGTCACCATTATTGCATCTGTTCGCCATTGTCATTTTGGATCTCACAATTAGAACTTGGGGAGAAGTCTACCATCCTTTTCTTTCCTTCTGATCTCTTAGTCATCACTGATGTCTGATGAGTCAACTGATTGCAATGTGCCTCTAGCTTTGCTGCGCCTTGTATATGATTAAAACTAGTTTCCAATAGTACATAGATGATTATAACTAGCTTCCAATAGCATGACCTAGGGAAGAGATTTTTGAGGCTTAACCATGCCCTACAATTTGAGTTCAGATATTCTATTATTGTTCACGTATTGGGCCATCTCGTCTTATTGGTTCTCTCTATAAATTGTTCAGAAATGAGCTTTGATGGGTGTGGTCAATCTGCCATCTCATCAAA…	AAAACATAGGATCTTTGGTCACCATTATTGCATCTGTTCGCCATTGTCATTTTGGATCTCACAATTAGAACTTGGGGAGAAGTCTACCATCCTTTTCTTTCCTTCTGATCTCTTAGTCATCACTGATGTCTGATGAGTCAACTGATTGCAATGTGCCTCTAGCTTTGCTGCGCCTTGTATATGATTAAAACTAGTTTCCAATAGTACATAGATGATTATAACTAGCTTCCAATAGCATGACCTAGGGAAGAGATTTTTGAGGCTTAACCATGCCCTACAATTTGAGTTCAGATATTCTATTATTGTTCACGTATTGGGCCATCTCGTCTTATTGGTTCTCTCTATAAATTGTTCAGAA	ATGAGCTTTGATGGGTGTGGTCAATCTGCCATCTCATCAAATAATAATCTGGTTTCTCAGCTCTACATATTCAATGCATCAAAGGGTATAAGTCTAGGGTTCCAATTTCGCATACGGTATGTGCCGAGTTTCAGAAATAAAAAAACACTTAAAAAAGACTGCATAGTAAAAAAAAAGTACTGGTCCTGTACCATATGGTATGTGTGGGTACAAGTTGGGTATGGGGATAATGCTCGATTTGCCTGTGTCAATAATCAATTAGACTGGTATTCACCACTTGTATCGAACCGTACTGTATTGGGTGGATATTGGAAACTTTGA	TATAAATCATTGGTGACAAACTATGAGTCAAATGGTTTTTATTTGGCCTCGTCGTTGTCCTATCCTTGGTTATATGATGCAGCCATTTATGCATGTAATAGTGCCCAAAATCTTTCTTTTCCAAGTGTCAATATAAAAGGTGGTTGCAATATGTATGACGTAGAAAGTGGTTAAGTATACTTGCAACCATTGGATGACGTAGTTTGTGTCATTTGTGATAGGAATTATCGGACAATTTTCTTTGAGGTGCAGATCCTTCACGTGAATTCATTACTCATCTACACAATTACAATTATAAAACATATTATAGGAACACATTTTGTTTAGTATTATGTGAAATGTCATGTTGTTATGGGATCCATGTCATATCAATATGAAATTGTGTTGAATTCTTATTGA…
CUFF.29784.1	1121	1.03727	59	---NA---	412	588	-	MDGGSTTKSTILFSKPETCIRAYYIYGSYRSCCHRLSRLMNTIIRSWKQCLLADIIIE*	CCCAGGAGAGACTTTGATGAAGGTTGATGACTCTGAATTTGGCATCTGATAGCACCACAACATATCGTAGATAAAGAGGGGGAATGTATGAGAAGAAATTCAAAGTATGCATGGTACCTTGTACTTTTAGTCTTCTCATATTCTCCATGTTTTCATCTAATTACTCTTGATGTCTTCGTTTCCGATGATGTTAGAACTTAGGAAATGAGAGTACTCACTATGTTATAGTTTGATGAACAAATAGCCAGAAGTGCTTCGAGAACAAATGGTTCATATACTGAAATCAAGGCTCTTCAGAACTTTATTTTCATCTCAGTATTAGGAACCTCTTCTGTTCCAAAGCTGAGGTTTATCTGGTTCTGATACCTCTTCTTTCTTGGACATCCAAAGACTGATGCC…	CCCAGGAGAGACTTTGATGAAGGTTGATGACTCTGAATTTGGCATCTGATAGCACCACAACATATCGTAGATAAAGAGGGGGAATGTATGAGAAGAAATTCAAAGTATGCATGGTACCTTGTACTTTTAGTCTTCTCATATTCTCCATGTTTTCATCTAATTACTCTTGATGTCTTCGTTTCCGATGATGTTAGAACTTAGGAAATGAGAGTACTCACTATGTTATAGTTTGATGAACAAATAGCCAGAAGTGCTTCGAGAACAAATGGTTCATATACTGAAATCAAGGCTCTTCAGAACTTTATTTTCATCTCAGTATTAGGAACCTCTTCTGTTCCAAAGCTGAGGTTTATCTGGTTCTGATACCTCTTCTTTCTTGGACATCCAAAGACTGATGCC…	ATGGATGGCGGCAGCACTACCAAGTCAACTATCCTTTTCTCAAAGCCCGAAACTTGCATCAGAGCATACTATATATATGGATCTTATAGAAGTTGCTGTCATCGTCTCTCTCGCTTGATGAACACAATAATAAGGTCATGGAAGCAGTGCCTCTTGGCTGATATAATAATAGAGTAG	AAAGTTAAAGAGAGCAGCTTTTGTTGCAAATCACATGGCTTCAGACCTTATACAAAATTATGGTTGACCTTGTCATAGTAGTTAAAGAACACTAAACTTATGGTCAATTGATGTAGGTGGTGTGCCCTGAAAGATTACAGCATTAAACAAATGCCTGAAGGGCTAGCATTTCTCCAGTAGATCTATTATATATGTGCTGTTTCTTATATCTGAATATAAGCACTCCACAATTTTTTTGAGGATTCAGCAGCCGCCCTCGGAAATGGATGCCACAACTATTATTTTGAGATTAGTCAAAGCTCATACTACATAGGACATAAATAAGTCATAGGTGGCTTTTGACTTTTTCTGATATCAAAAAGAGTTGGATGAGGTACACGAACCTACGACACTGTTTTT…
CUFF.30139.1	512	12.8193	48	---NA---	57	200	-	MALQRSTCKLVNSLKFLLPRRASYLHSHATSFGTTNHVPLFFMVFLY*	CAGCTCCAGACGCAACGAGGCCACGCCCTAGCTTGCTTCCGCCGGCCGATCCCTTCCGCCGCTGCTTCACTGCTCCTCTCTGCCGCTGATACTCTTCTCTCCTGATCTAAGGTCTCGTATCTCTCCTGACCTCTCATCTCATCTCCTCCTCCCTTCTCATCCCCGCCCTCCTTCCCCTGCTTGGCCGAAGGCAGCACGCAGTATTCTCTCTTTCATCCGAGCACCATTAAACCTATCAGCCCGTGGATCTTCAGGTCCTTGTGAACTTCTATTTGATTCTTGATTCAAAGGGGGAGCGGCAAGAGCCGATCCATGGCATTGCAAAGGAGCACATGCAAACTAGTCAACAGTTTGAAGTTTCTCCTTCCTCGGAGAGCTTCATATCTTCATTCACATGCC…	CAGCTCCAGACGCAACGAGGCCACGCCCTAGCTTGCTTCCGCCGGCCGATCCCTTCCGCCGCTGCTTCACTGCTCCTCTCTGCCGCTGATACTCTTCTCTCCTGATCTAAGGTCTCGTATCTCTCCTGACCTCTCATCTCATCTCCTCCTCCCTTCTCATCCCCGCCCTCCTTCCCCTGCTTGGCCGAAGGCAGCACGCAGTATTCTCTCTTTCATCCGAGCACCATTAAACCTATCAGCCCGTGGATCTTCAGGTCCTTGTGAACTTCTATTTGATTCTTGATTCAAAGGGGGAGCGGCAAGAGCCGATCC	ATGGCATTGCAAAGGAGCACATGCAAACTAGTCAACAGTTTGAAGTTTCTCCTTCCTCGGAGAGCTTCATATCTTCATTCACATGCCACCAGCTTCGGTACTACTAATCATGTTCCATTATTTTTTATGGTTTTTCTTTATTAG	GCTTTTCTTCTCTCCTGCGTTTTCTTTTATGTTTATATATTGACTTGGTTCAGTTC
CUFF.30245.1	259	12.0891	46	---NA---	49	186	+	MTNQQPSSILKKQWIMVLLSGRCLVRTLQAHKCTKNKCQTKNCLR*	GGTTATGACAACCTTGGATAAGGATTGTGTTATATATCTGCCAACACCATGACAAATCAGCAGCCGAGCAGCATACTGAAGAAACAGTGGATCATGGTGTTACTCAGTGGTAGATGCTTGGTTCGAACTCTACAGGCTCACAAGTGTACCAAGAACAAGTGCCAAACAAAGAACTGCCTGAGGTAATGCTCTACTTTAAGCTCCGACATGTACTAATTCTTGTGATGTAAGCATCTTAATTGATTCGCGCTGCTTCTCT	GGTTATGACAACCTTGGATAAGGATTGTGTTATATATCTGCCAACACC	ATGACAAATCAGCAGCCGAGCAGCATACTGAAGAAACAGTGGATCATGGTGTTACTCAGTGGTAGATGCTTGGTTCGAACTCTACAGGCTCACAAGTGTACCAAGAACAAGTGCCAAACAAAGAACTGCCTGAGGTAA	TGCTCTACTTTAAGCTCCGACATGTACTAATTCTTGTGATGTAAGCATCTTAATTGATTCGCGCTGCTTCTCT
CUFF.31722.1	697	3.18279	76	---NA---	226	453	+	MDCASIGVAKCGLQMKALLACFFGIDFSEPPFDSRNSCHVKFIKIRRSFTFGCEIKKLIQRRRIYYEFIFRNMFY*	TCCAATACTTATTCCATTATTGGTTCAATGAAGCAATTACGTTTTTCCTACTTGGTAAAAGGAAATATTGCTCTTCAATTCATTTTTGCCCTTATATTTGTCCCTTATTCTAAGGTAGTTTAAATTTTCGAATCTTTGTACAATATTTCAGCTGGTAACCGAGAACTGGTCTCTTTGTATCGTTACTCTGATGTCATATTTGTTGCAGTCTGATGATCAAATCACATGGACTGTGCCTCGATAGGAGTCGCAAAATGCGGGCTGCAAATGAAAGCCTTGTTGGCATGCTTCTTCGGAATTGACTTCTCAGAACCACCCTTTGATTCCAGGAACTCTTGCCATGTCAAATTTATCAAGATCAGACGCAGCTTCACCTTTGGATGTGAAATAAAGAAGCTG…	TCCAATACTTATTCCATTATTGGTTCAATGAAGCAATTACGTTTTTCCTACTTGGTAAAAGGAAATATTGCTCTTCAATTCATTTTTGCCCTTATATTTGTCCCTTATTCTAAGGTAGTTTAAATTTTCGAATCTTTGTACAATATTTCAGCTGGTAACCGAGAACTGGTCTCTTTGTATCGTTACTCTGATGTCATATTTGTTGCAGTCTGATGATCAAATCAC	ATGGACTGTGCCTCGATAGGAGTCGCAAAATGCGGGCTGCAAATGAAAGCCTTGTTGGCATGCTTCTTCGGAATTGACTTCTCAGAACCACCCTTTGATTCCAGGAACTCTTGCCATGTCAAATTTATCAAGATCAGACGCAGCTTCACCTTTGGATGTGAAATAAAGAAGCTGATCCAGCGGCGAAGAATTTATTATGAATTCATCTTCCGCAACATGTTCTACTGA	TTGCATTGCACGATTCGACCCTCACTCATTTCCTCGACATATTGAAACAACATCTGGTTCACATGCTTCTGCTGTGAATCTTGGGTTTTAATATATTCGCATCACTTGCTTTTTCATGCATCCATGTATTCGATTCTCACGCCTCTTTATCTGGTTTCAGAGGTACGTAAATTTGCATATTTTGTAGACAAAGCGTTGGACCATTGCAAGTGTCTCTGTTATCATTCATCCTCGACTATATTCG
CUFF.31807.1	610	3.39294	109	---NA---	193	519	+	MRPYLASPSSSPPTPPSPLPISVGPGNRKYPFSPSPSPSPPFTTPNHSSPETSPLLHRRSEQLFREPSVFSLDGFAEKACTRRKWSHHRSWLEWLFLRCCCCCSASFV*	CATATATGGAACTGAAGAATTTGAAGGTTAGCTGGAGGCACATCAAACTTTGCTCATCAGTTGGACTGGCAGTTAACCAAGCTTCTGAGATTTAGGCAGACAAAAGATAGCAACAACAACAACTGCACACCAGATTATTAGATTGTTTTGTTTTCTTTCTCTGAGTTCTCCACTCGAAAAGGTTTAGTGCCAATGAGGCCTTATTTGGCCTCACCCTCATCTTCTCCTCCAACACCACCTTCTCCCCTTCCGATCAGTGTAGGACCAGGTAACCGCAAGTATCCGTTTTCGCCTTCGCCATCGCCATCGCCGCCCTTCACGACCCCTAACCACTCCTCGCCGGAGACATCGCCCCTCCTGCACAGGCGGTCAGAGCAGCTGTTTCGAGAGCCTTCTGTG…	CATATATGGAACTGAAGAATTTGAAGGTTAGCTGGAGGCACATCAAACTTTGCTCATCAGTTGGACTGGCAGTTAACCAAGCTTCTGAGATTTAGGCAGACAAAAGATAGCAACAACAACAACTGCACACCAGATTATTAGATTGTTTTGTTTTCTTTCTCTGAGTTCTCCACTCGAAAAGGTTTAGTGCCA	ATGAGGCCTTATTTGGCCTCACCCTCATCTTCTCCTCCAACACCACCTTCTCCCCTTCCGATCAGTGTAGGACCAGGTAACCGCAAGTATCCGTTTTCGCCTTCGCCATCGCCATCGCCGCCCTTCACGACCCCTAACCACTCCTCGCCGGAGACATCGCCCCTCCTGCACAGGCGGTCAGAGCAGCTGTTTCGAGAGCCTTCTGTGTTTTCTTTGGATGGCTTTGCAGAGAAGGCCTGCACTAGAAGAAAATGGTCGCACCACAGGAGCTGGTTGGAATGGCTTTTTCTGAGATGCTGCTGTTGCTGCTCAGCCTCCTTTGTGTAG	GTTCAGTTTTCATCCCCACATGTGAAGCAAAACGAAACCTCACACCACTGATGGCCAAACACCAACAACTTCTTCAACAGCTTAAATACTT
CUFF.31933.1	441	5.17158	88	---NA---	154	417	+	MILKRISCILIFLSFRIPSETHHQCGNLLQTCCCVESSQSHHPSQCCSVVKATRRAFYSPRPPWNVPPNPSYRCSSSLATCSIWTHL*	AAATCAGATAGCAGCTCAACTCAGTCTTTGGATTTCTTAATTCAAAGAGTAGAGTTCACCAAAAACACAGTGATAAGATGAAAACCCATCGAAGAAAACATCAGCATGATCCAAGAGACCACAGATCGGTGGGCAAAATAAAAAGACCATGTCATGATCCTGAAAAGAATCTCCTGCATCCTTATATTCCTCTCCTTCCGCATACCAAGTGAGACCCATCATCAATGTGGAAATCTCTTACAAACATGCTGCTGCGTGGAGTCCTCACAATCACATCATCCCTCACAATGTTGTTCAGTCGTGAAAGCTACACGCAGAGCTTTCTACTCTCCTCGGCCACCATGGAATGTGCCACCAAATCCCTCTTACCGGTGCAGCAGCTCATTAGCAACTTGCAGC…	AAATCAGATAGCAGCTCAACTCAGTCTTTGGATTTCTTAATTCAAAGAGTAGAGTTCACCAAAAACACAGTGATAAGATGAAAACCCATCGAAGAAAACATCAGCATGATCCAAGAGACCACAGATCGGTGGGCAAAATAAAAAGACCATGTC	ATGATCCTGAAAAGAATCTCCTGCATCCTTATATTCCTCTCCTTCCGCATACCAAGTGAGACCCATCATCAATGTGGAAATCTCTTACAAACATGCTGCTGCGTGGAGTCCTCACAATCACATCATCCCTCACAATGTTGTTCAGTCGTGAAAGCTACACGCAGAGCTTTCTACTCTCCTCGGCCACCATGGAATGTGCCACCAAATCCCTCTTACCGGTGCAGCAGCTCATTAGCAACTTGCAGCATTTGGACGCACCTTTGA	TGGTGGGTGGACGCAATAAAGACC
CUFF.31955.1	805	2.097	77	---NA---	219	449	+	MSYRSSSVHRAEGADVTSPIWSSSSPVGCRWILDDNDDSVCLYFCVFCNSYFELDCRWGVIHHEDDGGEEGKRSLS*	GAAATCCAGAAAAAAAGGGTAAATCCTCGAGGCAAGAGAGGTGTGCAGAAGAATAGGTGTCGAAGACCGGAGAGGTGGGGGCGCCGTGGCTCAACGTTCGCTGGCAGCAAAACGCCTGTGAAGCACCTCCCCATAACGGTCTCATCTTTGGCTCATTCTTCTTCTCTCTCTCTTATCTGATCCTAATCTTATGTCATTCTTCTGCTGCATTCCTTTAAATGAGTTATCGATCTAGTAGTGTGCACAGAGCCGAAGGGGCAGACGTCACCTCTCCGATTTGGTCCTCGTCTTCTCCAGTGGGGTGTCGGTGGATTTTGGACGATAACGACGACTCCGTTTGCCTCTACTTTTGCGTTTTCTGTAACAGTTACTTTGAACTCGACTGCAGATGGGGAGTCA…	GAAATCCAGAAAAAAAGGGTAAATCCTCGAGGCAAGAGAGGTGTGCAGAAGAATAGGTGTCGAAGACCGGAGAGGTGGGGGCGCCGTGGCTCAACGTTCGCTGGCAGCAAAACGCCTGTGAAGCACCTCCCCATAACGGTCTCATCTTTGGCTCATTCTTCTTCTCTCTCTCTTATCTGATCCTAATCTTATGTCATTCTTCTGCTGCATTCCTTTAA	ATGAGTTATCGATCTAGTAGTGTGCACAGAGCCGAAGGGGCAGACGTCACCTCTCCGATTTGGTCCTCGTCTTCTCCAGTGGGGTGTCGGTGGATTTTGGACGATAACGACGACTCCGTTTGCCTCTACTTTTGCGTTTTCTGTAACAGTTACTTTGAACTCGACTGCAGATGGGGAGTCATACATCACGAAGACGACGGCGGCGAAGAAGGAAAGAGATCTCTGAGTTGA	GGCTGAGAAGCGGTGTTCTTTGCGACACAACTCAATCACTTCTCAAATGAGGGGAATGGTTGATCGGATTCATAGTCCTTGAATTGATTCCATCTCACTAACTTGGGGCCGGCAAAAGACAACCTTTCCAACATAGTAACTAGTACCAGTCTTCAACGTCTTCCTCACACAGACCCCTTTACTCCACTGAACACAAACTATTGCCTGCCTGCCTCGTCATCATCAAGTTTATGGATGTTGTTAGGGCACTATAGCTTCAATCCTCCCCACTGGTGTCTTCCATTCGAAATCTTGCCATGGGATTCTCTCTTTCCACTGAACACAAACTTCACCAGATCGATCTTAATGGAGGGGAG
CUFF.32156.1	648	2.99661	72	---NA---	200	415	+	MTPSTIVCAGTSKCNLHTPKSMIPTYCCNLYVILGLHILTQWKCYFLLTLIVFELLALIFSCMQNSFDYKH*	TACTTTTTGAATTTAAGCTGCAATCCTTTTTTCCATTTGCACCTCACATTTAGGAGATGTAACTTAACCAGTCATTTCCACTTTCTGGGGCATATCTGCTTAACAGCTGGTTAATTACCGTTGTTCTCTATACTTGCTCACTCCTGGTATTGGAGTCGGACCACAAAACAGCTTCATAACAAGTTATAGGAATTTTACCATGACTCCTAGCACTATAGTGTGTGCAGGAACCAGCAAATGCAACCTGCATACGCCAAAGTCCATGATTCCAACTTATTGCTGTAACTTGTATGTTATCCTTGGTTTACATATTTTAACCCAGTGGAAGTGCTACTTTTTGCTTACTCTGATTGTGTTTGAACTTCTTGCATTGATCTTCTCTTGCATGCAAAACTCCTT…	TACTTTTTGAATTTAAGCTGCAATCCTTTTTTCCATTTGCACCTCACATTTAGGAGATGTAACTTAACCAGTCATTTCCACTTTCTGGGGCATATCTGCTTAACAGCTGGTTAATTACCGTTGTTCTCTATACTTGCTCACTCCTGGTATTGGAGTCGGACCACAAAACAGCTTCATAACAAGTTATAGGAATTTTACC	ATGACTCCTAGCACTATAGTGTGTGCAGGAACCAGCAAATGCAACCTGCATACGCCAAAGTCCATGATTCCAACTTATTGCTGTAACTTGTATGTTATCCTTGGTTTACATATTTTAACCCAGTGGAAGTGCTACTTTTTGCTTACTCTGATTGTGTTTGAACTTCTTGCATTGATCTTCTCTTGCATGCAAAACTCCTTTGACTATAAACATTGA	TATTATTACTTTTGTCATTCAAGTTTCTGTATCAGTCACCAAGCTTGACAGATCAAGCATGAGAATGCACAGCTGGTCAGCTACAGTTAACAGTCAGTCACAAAGAAGAATGACTGAGAGTTGTCGAGGACATCATGATAATCATCTGTTAGCAAACTCAATAACAGAAGGATCTTGTACCAAATTCAATGAAGCTGGATCCAGTAGAGCTGACTGTCAACTCAATGTCACCC
CUFF.32385.2	601	44.694	130	---NA---	22	411	+	MKMLFVLVFTFGLVIILSKTGVEGRRLEENPLDQSPRGVQGKEYVLADNKVVFSSSSAGGSNNEEAKKDINSTPGEKKVKAAADASVGYSFGGTKDAENDKMFDVSTISRTRPTDNLPHHNLRDSAKRP*	CTGAGTTAATGCTTATCAACAATGAAGATGTTATTTGTGCTTGTTTTTACATTTGGTTTGGTCATCATCCTCTCCAAAACTGGTGTGGAAGGCAGAAGGCTTGAGGAGAATCCCTTGGATCAGTCTCCTCGAGGAGTTCAGGGAAAGGAATACGTGCTTGCTGATAACAAAGTTGTGTTTAGCTCCAGTAGTGCTGGTGGAAGCAACAACGAGGAAGCCAAAAAGGACATCAACAGTACTCCCGGAGAGAAGAAGGTAAAAGCTGCTGCAGATGCATCAGTTGGCTATTCCTTTGGTGGCACGAAGGATGCCGAGAACGACAAGATGTTTGATGTTAGTACCATTTCACGCACTCGACCCACGGACAATTTACCGCACCACAACTTAAGGGATTCTGCT…	CTGAGTTAATGCTTATCAACA	ATGAAGATGTTATTTGTGCTTGTTTTTACATTTGGTTTGGTCATCATCCTCTCCAAAACTGGTGTGGAAGGCAGAAGGCTTGAGGAGAATCCCTTGGATCAGTCTCCTCGAGGAGTTCAGGGAAAGGAATACGTGCTTGCTGATAACAAAGTTGTGTTTAGCTCCAGTAGTGCTGGTGGAAGCAACAACGAGGAAGCCAAAAAGGACATCAACAGTACTCCCGGAGAGAAGAAGGTAAAAGCTGCTGCAGATGCATCAGTTGGCTATTCCTTTGGTGGCACGAAGGATGCCGAGAACGACAAGATGTTTGATGTTAGTACCATTTCACGCACTCGACCCACGGACAATTTACCGCACCACAACTTAAGGGATTCTGCTAAACGCCCTTAA	GACTATGCTCCTGCCATGAACTGCTATCTGCTACAGTAGTATATAGGATGTGTGAGATTTGCTCAGTATATGGGGCAAATGCTTTCAAGTACTTATTGCCATGTATAGCTCTAGATCATTATGTCATGGATGGCTGGGGCTTTTCTGTCAATCTACTGAAGTACTACTACATAAAATAAAATGTCCATGA
CUFF.32437.1	391	4.92829	45	---NA---	209	343	+	MFFGDIERFCRSHVTRVFRSIRSQTSLGSILKVHTHVFTMSLPH*	GGGTGAGAGAGCTGGCGCAACCCCATCCATCAAAAGCATCCGAAGCATCCCGACGGACGATTTGAACGACTAAACGTTTCGGTAGGTGGGGGGGACGGGGGAGAAGGGGAAGATCACTTGTGATCAGTCGTCAAAGCCTGTGGGACGACAAGTAGATTACAAAAAGAAAAAAAACACTGAAGCAGCAGACACACTTGCAATCAATCACATGTTCTTCGGTGACATCGAGCGATTCTGTCGATCGCATGTGACTCGAGTTTTCCGATCCATCCGCTCTCAAACTAGTCTTGGATCCATCCTCAAGGTTCACACCCACGTCTTCACCATGTCTCTCCCACACTGACAAAGGCCCTCCCGCACTAAACTCGTCTCTCGCTCATCATAATTTGTT	GGGTGAGAGAGCTGGCGCAACCCCATCCATCAAAAGCATCCGAAGCATCCCGACGGACGATTTGAACGACTAAACGTTTCGGTAGGTGGGGGGGACGGGGGAGAAGGGGAAGATCACTTGTGATCAGTCGTCAAAGCCTGTGGGACGACAAGTAGATTACAAAAAGAAAAAAAACACTGAAGCAGCAGACACACTTGCAATCAATCAC	ATGTTCTTCGGTGACATCGAGCGATTCTGTCGATCGCATGTGACTCGAGTTTTCCGATCCATCCGCTCTCAAACTAGTCTTGGATCCATCCTCAAGGTTCACACCCACGTCTTCACCATGTCTCTCCCACACTGA	CAAAGGCCCTCCCGCACTAAACTCGTCTCTCGCTCATCATAATTTGTT
CUFF.32862.1	687	4.54608	98	---NA---	343	636	-	MVSDLTTDRSRCSEKNWCDWKKNRNFRYRMEQQRKILLLPKTASSKSKRLQKPSLHSAEISKKKIRSEEQLQLDFFLNSNPTGPKPYKIQNPCHSPK*	CATCTCCTCCCGACACAAGACTCCTTCCTTTACTAGGCTTCCTCAAGCTCTATGGTGTCAGACTTGACGACTGACCGCTCACGATGCTCTGAGAAGAACTGGTGCGACTGGAAAAAGAACAGAAATTTCAGATACAGAATGGAGCAGCAAAGAAAAATTCTTCTTCTTCCCAAAACCGCCTCCTCGAAGTCGAAGCGACTGCAAAAACCCAGTCTCCACTCCGCTGAGATCTCCAAGAAGAAAATCCGATCAGAAGAACAATTACAACTCGACTTCTTCCTCAACTCAAACCCTACTGGCCCGAAACCCTACAAAATCCAAAATCCATGTCATTCACCAAAATGAAATCTCAATCCTCGCGTCTCTCTTCTCCAAAACTCTCCACTCCACATAAAAGGA…	CATCTCCTCCCGACACAAGACTCCTTCCTTTACTAGGCTTCCTCAAGCTCT	ATGGTGTCAGACTTGACGACTGACCGCTCACGATGCTCTGAGAAGAACTGGTGCGACTGGAAAAAGAACAGAAATTTCAGATACAGAATGGAGCAGCAAAGAAAAATTCTTCTTCTTCCCAAAACCGCCTCCTCGAAGTCGAAGCGACTGCAAAAACCCAGTCTCCACTCCGCTGAGATCTCCAAGAAGAAAATCCGATCAGAAGAACAATTACAACTCGACTTCTTCCTCAACTCAAACCCTACTGGCCCGAAACCCTACAAAATCCAAAATCCATGTCATTCACCAAAATGA	AATCTCAATCCTCGCGTCTCTCTTCTCCAAAACTCTCCACTCCACATAAAAGGAACAAGTTTAGACTACATACCTAAGTAACAACGACTAAGGAACTTATTCCCCCACGAATCCAACGCAAGATGCAATCTTTCCACCAATTATCCCCTATCCTCTGCTAGATTCTCCCCATTACAGCAAGAATCACCCGAATTCGTTGGCGATTGATGGAAAGAGAGGCTCTTCGCACACCGCGGGTCGCCCTCGTTCTCGAATCCTTGTTATTATAAATGGATCTCTCTATATCTCTCTCTCTCTCTCTCTCTCTCTCGCTGCGTCGCGGCGCAATGAAAGGGCAAAGAG
CUFF.33582.1	1186	0.857307	78	---NA---	597	830	-	MKKLGNGKGRRVHPVPPPGAALPAAVMALAAVLTAEDQEVLAYLLAAAGGAAAAGTKAPSCRRTRRRWRRRRRRRTA*	CAACCTTCAATGAAGGTCTGCATCAGCACTGTCCCCAAAGCCATCGGCCTTTGTCAGCCATTGGACCTATTTCCTATTTAACATCCCACAACTCTGCCCTCTCCCAATGCAAACCACCCAAGACAATGCACAAAGCTGTAGCCTATTAATAATGCTAATGTTACGGGTGCCTCACCAAGTACATCAGAGCTACCAGTCCTTGTTTCCAGCCACCAACCCTTCCTCCGATCTCCCCCACCAAACCCCAAAGCCAAGGGAATCATCGTTCTTCTTCTCCTTTCTCTCTTTCTTCTCTTAGCTTTCTTTGCAGTGGGAGCATAAAAAAGCCGTCTTTTGCTTGTTTTACTGGCAAGGAGATGAAGAAGCTTGGCAACGGGAAAGGGCGGAGGGTTCACCCTG…	CAACCTTCAATGAAGGTCTGCATCAGCACTGTCCCCAAAGCCATCGGCCTTTGTCAGCCATTGGACCTATTTCCTATTTAACATCCCACAACTCTGCCCTCTCCCAATGCAAACCACCCAAGACAATGCACAAAGCTGTAGCCTATTAATAATGCTAATGTTACGGGTGCCTCACCAAGTACATCAGAGCTACCAGTCCTTGTTTCCAGCCACCAACCCTTCCTCCGATCTCCCCCACCAAACCCCAAAGCCAAGGGAATCATCGTTCTTCTTCTCCTTTCTCTCTTTCTTCTCTTAGCTTTCTTTGCAGTGGGAGCATAAAAAAGCCGTCTTTTGCTTGTTTTACTGGCAAGGAG	ATGAAGAAGCTTGGCAACGGGAAAGGGCGGAGGGTTCACCCTGTCCCACCGCCGGGGGCGGCGCTCCCGGCAGCGGTGATGGCCCTGGCGGCGGTTCTCACCGCAGAGGATCAGGAGGTGCTGGCGTACTTGCTCGCCGCCGCAGGCGGAGCGGCCGCGGCGGGAACAAAGGCGCCATCTTGCCGCCGAACGCGACGGCGGTGGCGGAGGCGGAGGAGGCGGCGGACAGCTTGA	GAGTCGAGGGGAAGGGGTCCCCGGCACTGGACGCAGAACACTTCCCGCATGATGATGGTGATGACTATGACGACGATGATGACGGGGATGAGGATGATGAGCATGATGATGAGGAGGAGCAAGAAATGAACGAGAGCAACAACAACAACAAGAGCAAGAACTCCGTGAGAAGATTTATGAGTTTTATTGGGGAAACAGTGTGGGGAGTTTGGAATTGAATGAAAGAAGAGATGGAGATAAAAAAGAAAGGCGTTTTGGGAGATTGGAAAGGTTAGTTTGATGTTCTCTCTCTCTCTCTCTCTCTCTCTCTCCTTTTTGAGTGCTCTCGTTTCTTTGGTAGGGAAAGACGCTCCTAATCTCTCTGCTTCTGTTGTATATTTTCCTTTGTTGTAATGAGAA…
CUFF.33730.1	570	2.97805	84	---NA---	160	411	+	MLESRSSSFQDEHAHPSDLAVMTVLAARADLTSPSSIIICPFFPFDHLSFVRPNHGNRLGGRPRRECLCFKVKMSYIIFGICE*	CGACGCAGGAGACGCGCTGGAGAAGCTCAAGGCGATACTCTGCTTGTCAACGGAGGCCAGTGATGATAATCGAGGCTGGATATTGAACATTATAGCTTGTCCTTTTGCGGCTGCGGTCGAAGCATGTGGGAGAAACATCAAACTCAATGGTTCTGTTGAATGCTCGAAAGCAGAAGCTCATCTTTTCAAGATGAACATGCCCACCCATCAGATTTAGCGGTGATGACTGTGCTGGCTGCTCGAGCAGATCTCACCTCCCCATCTTCCATTATTATCTGCCCATTCTTTCCGTTTGATCATCTCAGTTTTGTTCGGCCAAATCATGGGAACCGTCTCGGCGGGCGTCCAAGACGGGAATGTCTCTGTTTCAAGGTAAAAATGTCTTACATCATTTTTGGG…	CGACGCAGGAGACGCGCTGGAGAAGCTCAAGGCGATACTCTGCTTGTCAACGGAGGCCAGTGATGATAATCGAGGCTGGATATTGAACATTATAGCTTGTCCTTTTGCGGCTGCGGTCGAAGCATGTGGGAGAAACATCAAACTCAATGGTTCTGTTGA	ATGCTCGAAAGCAGAAGCTCATCTTTTCAAGATGAACATGCCCACCCATCAGATTTAGCGGTGATGACTGTGCTGGCTGCTCGAGCAGATCTCACCTCCCCATCTTCCATTATTATCTGCCCATTCTTTCCGTTTGATCATCTCAGTTTTGTTCGGCCAAATCATGGGAACCGTCTCGGCGGGCGTCCAAGACGGGAATGTCTCTGTTTCAAGGTAAAAATGTCTTACATCATTTTTGGGATATGTGAATGA	ACAGAAAGGCTTCATGAACCTCGTGGAGCACAACTCGGTTGTCTTGTAGACGGATGTGGAACTGGATGACGCAAGGAGGGCCACGGAACGGGCTCCGCAGCTCTAAGCACGGAGGACAAGATCTGGATTGCAGATAAAAAGCGTGCCAAGAACTCGGGG
CUFF.34327.1	880	2.91892	77	---NA---	422	652	-	MTLMKNDQEVSLPNNCMQFTEPFVPLGCHETIRSAETGSCIIIRARILMLLHPNDQCLPFSVDHIYSLVRQMAVED*	TTCCCTTGTCGGTTGACTATATGCAGTTCACTGATTTGTTCTCCTCGGATGCCATGAAAGATTAGGCGTGCAGACACAGTCTCCTACATCATACTTGGAGCACAGATGACACTGATGAAGAATGATCTATAAGCTGAGTCTTGTGCAGTTTACTGAGCCATTGTTCTCCTCTGGTGCCTTGGAAGAACATTGAGTGCAGAGTCTCCTGCATCATACTTAAGAGCACAGATGACACTGATGAAGAACGATCAAGAAGTTTCCTTGCCAAATAACTGTATGCAGTTCACTGAGCCATTTGTTCCCCTAGGATGCCATGAAACCATTAGGAGTGCAGAGACAGGCTCCTGCATCATAATTAGGGCACGGATACTGATGCTACTGCACCCAAATGATCAATGC…	TTCCCTTGTCGGTTGACTATATGCAGTTCACTGATTTGTTCTCCTCGGATGCCATGAAAGATTAGGCGTGCAGACACAGTCTCCTACATCATACTTGGAGCACAGATGACACTGATGAAGAATGATCTATAAGCTGAGTCTTGTGCAGTTTACTGAGCCATTGTTCTCCTCTGGTGCCTTGGAAGAACATTGAGTGCAGAGTCTCCTGCATCATACTTAAGAGCACAG	ATGACACTGATGAAGAACGATCAAGAAGTTTCCTTGCCAAATAACTGTATGCAGTTCACTGAGCCATTTGTTCCCCTAGGATGCCATGAAACCATTAGGAGTGCAGAGACAGGCTCCTGCATCATAATTAGGGCACGGATACTGATGCTACTGCACCCAAATGATCAATGCTTGCCCTTTTCAGTCGATCATATATACAGTTTGGTGAGACAAATGGCCGTGGAAGATTAG	GAGACAGCACAGACACTGATGATACTGCATTCTGCTTTCCTTGACCACTGTAAGGAATGATCAAGAAGGCCACGATTCAGTTGACTGTGTGTTCACTTGTGACGTTTTATGATGATCTTTCAATCGCTGCTCTTGAAGGAGTCCGATGCCAGAGGTGTGACAGTACTGCTGCAGCTGCTCCAGTTTGGCTTCATGTGGCCTGCATACAAGTGTGAGAGATTCTTCTCGGTGGACCATTCCAGGACTTACTTGCCTAAGTTTCAGCGCATGAGCTGGAAGAAGATCAAGCTGGGTTGTGGTGATTTCCCACTCACCATCCAAAAGTAACTTCCCAGGGTTAGAGTGATCAGCTCCATCTTCTCCTTGGCATCTGCAATCAACTCAATTCAACATGGTGAT…
CUFF.34367.1	845	4.31484	149	---NA---	90	536	+	MILVDRSLSSSLLLLLLLQQLITHPIMSQSSPTIVSIRGEPSSLVIRAIRIGVVSSHYGEGGLRAREHDGRPVVRGAGEAATAAAADGFRWRKEDAEDAAAAGRHGEAGQQASGTAASATGAVVAVPVAGGGGAVCAAQEGGGGDGLG*	CATGGAGATGTATCCAAAAGACCTCGGCGGCCTCATGAATAGTTTCATGTGAGGCAGCTGCTCCTAATGATTGATCTCGCACTCTCCTTATGATACTCGTGGACCGAAGCTTATCATCATCACTGCTGCTGCTGCTGCTGCTGCAGCAGTTAATTACTCATCCTATCATGTCACAATCATCACCAACCATTGTTAGCATTCGGGGTGAGCCTTCTTCGCTTGTTATAAGAGCGATCCGCATCGGCGTTGTCTCATCGCACTATGGCGAAGGTGGCTTGCGAGCTCGGGAGCATGACGGTCGTCCGGTGGTGCGCGGGGCGGGAGAAGCAGCAACAGCAGCAGCAGCCGATGGGTTTCGGTGGCGGAAGGAGGATGCGGAGGACGCGGCGGCGGCGGGGC…	CATGGAGATGTATCCAAAAGACCTCGGCGGCCTCATGAATAGTTTCATGTGAGGCAGCTGCTCCTAATGATTGATCTCGCACTCTCCTT	ATGATACTCGTGGACCGAAGCTTATCATCATCACTGCTGCTGCTGCTGCTGCTGCAGCAGTTAATTACTCATCCTATCATGTCACAATCATCACCAACCATTGTTAGCATTCGGGGTGAGCCTTCTTCGCTTGTTATAAGAGCGATCCGCATCGGCGTTGTCTCATCGCACTATGGCGAAGGTGGCTTGCGAGCTCGGGAGCATGACGGTCGTCCGGTGGTGCGCGGGGCGGGAGAAGCAGCAACAGCAGCAGCAGCCGATGGGTTTCGGTGGCGGAAGGAGGATGCGGAGGACGCGGCGGCGGCGGGGCGGCACGGTGAGGCTGGGCAGCAGGCGTCGGGGACTGCTGCTTCGGCGACTGGTGCGGTGGTCGCAGTTCCGGTGGCGGGTGGTGGCGGA…	GGAGTTGGTGCGGTCACAACACTTGGCTTTGCCCTTCATTTGCCACTTTCCGGTCCCTCTCGTATGATATCTTCCTCGAAGCACGTACAGTTTTAGAGGCTGTGTGTTGTGATCTAAAAGCTGCCGCTGGCAATTTTATCTTCCGCAATATTTCAATCGATAACGGTTTGCCAATTAGATCGCATCAACATCCGCAAACTCTGTTAATGACATCTTTTCTGTGCCTCTGCGAGTTCGGATCAGAAAACTTATTTTCCTACGATCAGTTTTGATGATGATGACATATCGGAGCTTATCCTTTTGAGACTG
CUFF.34367.2	838	6.83057	149	---NA---	83	529	+	MILVDRSLSSSLLLLLLLQQLITHPIMSQSSPTIVSIRGEPSSLVIRAIRIGVVSSHYGEGGLRAREHDGRPVVRGAGEAATAAAADGFRWRKEDAEDAAAAGRHGEAGQQASGTAASATGAVVAVPVAGGGGAVCAAQEGGGGDGLG*	GGCGGCCTCATGTGCTGACCACAATAAGAGAATAGTTTCATGTGAGGCAGCTGCTCCTAATGATTGATCTCGCACTCTCCTTATGATACTCGTGGACCGAAGCTTATCATCATCACTGCTGCTGCTGCTGCTGCTGCAGCAGTTAATTACTCATCCTATCATGTCACAATCATCACCAACCATTGTTAGCATTCGGGGTGAGCCTTCTTCGCTTGTTATAAGAGCGATCCGCATCGGCGTTGTCTCATCGCACTATGGCGAAGGTGGCTTGCGAGCTCGGGAGCATGACGGTCGTCCGGTGGTGCGCGGGGCGGGAGAAGCAGCAACAGCAGCAGCAGCCGATGGGTTTCGGTGGCGGAAGGAGGATGCGGAGGACGCGGCGGCGGCGGGGCGGCACGG…	GGCGGCCTCATGTGCTGACCACAATAAGAGAATAGTTTCATGTGAGGCAGCTGCTCCTAATGATTGATCTCGCACTCTCCTT	ATGATACTCGTGGACCGAAGCTTATCATCATCACTGCTGCTGCTGCTGCTGCTGCAGCAGTTAATTACTCATCCTATCATGTCACAATCATCACCAACCATTGTTAGCATTCGGGGTGAGCCTTCTTCGCTTGTTATAAGAGCGATCCGCATCGGCGTTGTCTCATCGCACTATGGCGAAGGTGGCTTGCGAGCTCGGGAGCATGACGGTCGTCCGGTGGTGCGCGGGGCGGGAGAAGCAGCAACAGCAGCAGCAGCCGATGGGTTTCGGTGGCGGAAGGAGGATGCGGAGGACGCGGCGGCGGCGGGGCGGCACGGTGAGGCTGGGCAGCAGGCGTCGGGGACTGCTGCTTCGGCGACTGGTGCGGTGGTCGCAGTTCCGGTGGCGGGTGGTGGCGGA…	GGAGTTGGTGCGGTCACAACACTTGGCTTTGCCCTTCATTTGCCACTTTCCGGTCCCTCTCGTATGATATCTTCCTCGAAGCACGTACAGTTTTAGAGGCTGTGTGTTGTGATCTAAAAGCTGCCGCTGGCAATTTTATCTTCCGCAATATTTCAATCGATAACGGTTTGCCAATTAGATCGCATCAACATCCGCAAACTCTGTTAATGACATCTTTTCTGTGCCTCTGCGAGTTCGGATCAGAAAACTTATTTTCCTACGATCAGTTTTGATGATGATGACATATCGGAGCTTATCCTTTTGAGACTG
CUFF.34858.1	573	3.1656	57	---NA---	337	507	+	MSPVFTEKTRADSPRGSSDFQLNSSAELDQKEKKMPSHQVICTCHSKFCASSCPAQ*	GGTTTTGTTGCTTTTGTCTTGGATAAGAACAGTTACAAGGAACATGTTGGAACTAAAAGATGGAATATGTGATTCTATGCTGTTTCAGAGATTGTTCCATTGCATTCTGCTAAACTTTGTACTCCCTGTCCATTGGCAAATCTGAGCTACTTATGCCATTTCAGATATTTTCTCGGTGAGATTTTGGGACCGCCAAATGAAAAGTTTTGTTCAACTTGAAAATCAAATGTGTCTCACAAGCAGAAAAGATCAGACAGGTTTTTCATGGACAGGTTTCGTTGTATTTGTTGATCTCTGATCTACCAGCGTAATGTGTTATCCTCCCATATAGAAGCGATGTCACCTGTATTCACAGAAAAGACAAGAGCAGATAGCCCCAGGGGCAGCAGCGATTTTCAA…	GGTTTTGTTGCTTTTGTCTTGGATAAGAACAGTTACAAGGAACATGTTGGAACTAAAAGATGGAATATGTGATTCTATGCTGTTTCAGAGATTGTTCCATTGCATTCTGCTAAACTTTGTACTCCCTGTCCATTGGCAAATCTGAGCTACTTATGCCATTTCAGATATTTTCTCGGTGAGATTTTGGGACCGCCAAATGAAAAGTTTTGTTCAACTTGAAAATCAAATGTGTCTCACAAGCAGAAAAGATCAGACAGGTTTTTCATGGACAGGTTTCGTTGTATTTGTTGATCTCTGATCTACCAGCGTAATGTGTTATCCTCCCATATAGAAGCG	ATGTCACCTGTATTCACAGAAAAGACAAGAGCAGATAGCCCCAGGGGCAGCAGCGATTTTCAATTAAACTCTAGTGCGGAATTAGATCAAAAGGAGAAGAAAATGCCTTCACACCAAGTAATTTGCACATGCCATTCTAAGTTTTGTGCATCTTCTTGTCCTGCTCAATAG	AATAATCCTCAGGTAAATTTAGTTTAATAGACCATGATCATTATGTAATTAATAACTTGAACCTTC
CUFF.35217.1	1013	1.85862	94	---NA---	501	782	-	MLLFPGGCSPSLPTPPFDDSSHGCLNLEDSVVRYAHIHLRCSNSDLFLGEGDKEALLIHSMQFHGCAQDGVKLNQHPRIWLERQMPFSSESDE*	GCCTCATCAATCCAACACATTAGATGACTGATTCACGTGATTGACACGATGGTCTCGATCACGATTCGATTAACCCATCACATCTTAGTAATGCTCAATATGAAATCGTTCTCACATAGTAACTCTCTACTTTAATTCTCACGAATTAGGATTTTTTTAAGAATATTTTTACCTCTCAAATCCTCTTTTCCTTATTTCCTATGAGCACTCATAAAATAATCAAATCTATTGATGTTGCTATTTCCTGGTGGGTGCTCTCCGTCTCTTCCCACTCCTCCATTTGATGACTCTTCACATGGCTGCTTGAATTTGGAAGACTCGGTTGTCAGATATGCTCACATTCATTTGCGCTGTTCAAATTCTGATCTTTTTCTTGGTGAAGGTGACAAGGAAGCTCTT…	GCCTCATCAATCCAACACATTAGATGACTGATTCACGTGATTGACACGATGGTCTCGATCACGATTCGATTAACCCATCACATCTTAGTAATGCTCAATATGAAATCGTTCTCACATAGTAACTCTCTACTTTAATTCTCACGAATTAGGATTTTTTTAAGAATATTTTTACCTCTCAAATCCTCTTTTCCTTATTTCCTATGAGCACTCATAAAATAATCAAATCTATTG	ATGTTGCTATTTCCTGGTGGGTGCTCTCCGTCTCTTCCCACTCCTCCATTTGATGACTCTTCACATGGCTGCTTGAATTTGGAAGACTCGGTTGTCAGATATGCTCACATTCATTTGCGCTGTTCAAATTCTGATCTTTTTCTTGGTGAAGGTGACAAGGAAGCTCTTCTGATACACTCAATGCAGTTTCATGGTTGTGCACAAGATGGTGTTAAGCTTAATCAGCATCCAAGAATATGGCTCGAGAGGCAGATGCCCTTCAGTTCTGAGAGTGATGAATGA	ATTCATTGGATTCTCAATTCTGGTCCTTGGTCACATTGGCAAATCACATGAGGGCAGAATAAGCTGCAACAGGAGGGGGACTTGGTTGAATCTGAACCTGTTTGAATGAACAAAATTGCATAAAGATCATGTGCCTGATCAGATTAATAATGTTTTAGACAATATAAGTATGTCCTTCATACTTTGGCTGCCGAATGACTCCCTGTTCGAAAAATGAGGGAGGCTTCTATGTTGGTCCTTTGGATACCTCACTTGCCTATGGCTTTTCTTGAGCCTGTTGCAGAACCCTCTCATTACTTCTTCCTGAGCTGTGTGGATTTCTAAATCGTTGGTGCTGCAGCACGATTGCAGAACAAGTCCTTTTCTTCTTTCCTGGACTTACTGATCTGTCCAAAATTT…
CUFF.35294.1	723	3.48071	55	---NA---	271	435	-	MLLIKPNQAADSATLTSASLDLTFCHPQQLNLGAHRQQSLMKPTDHNQYASARN*	CCCCTTTCTTAATGTTCTTTTGTTGACCATTTAATATGAATTTGACTTGACAATTATGATCAAAGATTTGAGCTGGGAATCATCCGTCTCAATGAGTTCACCATAAGAGTCCTTCAAGCTAACAATGTCCTTAGCCACTCATGGGCACTGCCTTCCAAGCCATCAACATGGTTCTTATTTCAAGCCACCAACCTGTGCTGGAGTCGAGTTTAGCAGGAAAATAAGAAGCCATAAATGCATTAACTACGATTCCGCGTAGGTACCATCATTTCATAGTGGGGCACATGCATGCTTCTCATCAAACCAAATCAGGCCGCCGATTCTGCTACACTGACTTCCGCATCGCTAGACTTGACCTTCTGCCACCCGCAGCAACTAAATTTGGGTGCTCATCGGCAA…	CCCCTTTCTTAATGTTCTTTTGTTGACCATTTAATATGAATTTGACTTGACAATTATGATCAAAGATTTGAGCTGGGAATCATCCGTCTCAATGAGTTCACCATAAGAGTCCTTCAAGCTAACAATGTCCTTAGCCACTCATGGGCACTGCCTTCCAAGCCATCAACATGGTTCTTATTTCAAGCCACCAACCTGTGCTGGAGTCGAGTTTAGCAGGAAAATAAGAAGCCATAAATGCATTAACTACGATTCCGCGTAGGTACCATCATTTCATAGTGGGGCACATGC	ATGCTTCTCATCAAACCAAATCAGGCCGCCGATTCTGCTACACTGACTTCCGCATCGCTAGACTTGACCTTCTGCCACCCGCAGCAACTAAATTTGGGTGCTCATCGGCAACAGTCCTTAATGAAGCCAACCGACCATAATCAATACGCTTCGGCAAGAAACTGA	TGCTGGAATGCCATGGCGGAGGCCGTCAGCCCAAGATCTGGAAGTGGATGGCCAAGAAATGTCACGGGTCACTGCACTATTGTTTCAGGAATAGCTAATTGTCGATAGATATCAGAAATCTAGCAAAAAAACAAAACAAAATCGTTCTTTCCCTTGCATAAGACGTGCTTGATGCTTGCAGGACTGGAACTCAGTCTTTTGATTGTGCACACTGCACTCGGATATCTTCTCCTGGTGTGGGATTCGGATCAGTTACTGGCGCAATCAGCT
CUFF.3541.1	537	19.013	52	---NA---	251	406	-	MARASDPFLRANWKPNTDTRSISESEMETLQHASLDRWVPFPLHHMRFLEP*	CAGAAAAAGTATATAAATACTAAAGTGTAAATGGCAGGGTAAGAGGAGACAAACGAACAATTTATTAGCGAAGGGAGACTTTAATATTTAAAGAAAGATCAGTGGTGGTTGTCGAGGCCGAGAGCCTCGAAATGGCACGTGCATCCGATCCATTTCTAAGAGCTAATTGGAAACCCAACACAGACACCCGATCCATTTCTGAGAGCGAGATGGAAACCCTACAACACGCATCACTCGATCGTTGGGTTCCCTTCCCTCTACACCATATGCGCTTCCTCGAGCCATAAAAAGCCGGCTGCCGCTGCTGCCTTTCTTATTTGGATCAGTTTCGGGCCCTTCCTCATTTGATTATACTTTGATTTTTCCTTCTCTTTAATCTTGTTTTGATTCGATGATGCT…	CAGAAAAAGTATATAAATACTAAAGTGTAAATGGCAGGGTAAGAGGAGACAAACGAACAATTTATTAGCGAAGGGAGACTTTAATATTTAAAGAAAGATCAGTGGTGGTTGTCGAGGCCGAGAGCCTCGAA	ATGGCACGTGCATCCGATCCATTTCTAAGAGCTAATTGGAAACCCAACACAGACACCCGATCCATTTCTGAGAGCGAGATGGAAACCCTACAACACGCATCACTCGATCGTTGGGTTCCCTTCCCTCTACACCATATGCGCTTCCTCGAGCCATAA	AAAGCCGGCTGCCGCTGCTGCCTTTCTTATTTGGATCAGTTTCGGGCCCTTCCTCATTTGATTATACTTTGATTTTTCCTTCTCTTTAATCTTGTTTTGATTCGATGATGCTTTCGTCATCGAAGAATAATGGAAAACCAAACCAGCCGCAGAGGCCCACGATGCGATCCCCGATCACAACCTAACTTCGGCTGCGAACGAGGTCGATCCTTTAGGGTTTTATAACCGGGTGGGGTTTCCGTTCCCCATG
CUFF.35580.1	772	3.80559	112	---NA---	317	652	+	MKHSSSESSRQTDEDGRRRRMERSATGSSTGGWVHPPQEQETRGSPSNYFSMKSFLVLICLTLSLLILPLVLPPLPPPPSVLLLLPIGMLVLLLILAFMPSDTGNIASSYL*	GGTAAAGACTTGATAGAGGAGGACTGATGCCTGTGCAGTGGTTTCCAAGGGTTGTGAGGAACAACTTGAGAAAAGAAAACAAATCCAATGTCTCCATTAGAAAGGCTGAAGAAGAAGAAGAAGATGTAAACTGGAGTTGTTCATGACAAAGCCTCCATCACTTTCTGCAATCTTGTCCCACAACTCGAGTGGTCATCTTGGAATCAGCTTCTCTGGCTTTGAGAGCCTTCTTCGATCCCCCACTTCATCAAAACTTGATCTAAAGATGTGCCTAGCAATCATACACCAGCCTGTGACGTGTTGATCTGGATGCATCATGAAGCATTCGAGCTCAGAATCAAGCAGACAGACGGATGAGGATGGCAGGCGGAGGAGGATGGAGAGATCGGCGACTGGTTC…	GGTAAAGACTTGATAGAGGAGGACTGATGCCTGTGCAGTGGTTTCCAAGGGTTGTGAGGAACAACTTGAGAAAAGAAAACAAATCCAATGTCTCCATTAGAAAGGCTGAAGAAGAAGAAGAAGATGTAAACTGGAGTTGTTCATGACAAAGCCTCCATCACTTTCTGCAATCTTGTCCCACAACTCGAGTGGTCATCTTGGAATCAGCTTCTCTGGCTTTGAGAGCCTTCTTCGATCCCCCACTTCATCAAAACTTGATCTAAAGATGTGCCTAGCAATCATACACCAGCCTGTGACGTGTTGATCTGGATGCATC	ATGAAGCATTCGAGCTCAGAATCAAGCAGACAGACGGATGAGGATGGCAGGCGGAGGAGGATGGAGAGATCGGCGACTGGTTCAAGCACGGGCGGGTGGGTGCATCCACCACAGGAGCAGGAGACGAGAGGCTCCCCTTCCAACTATTTCAGCATGAAGTCGTTTCTTGTACTCATCTGCCTCACTCTATCTCTGTTGATACTTCCTCTCGTACTGCCTCCATTGCCACCACCACCTTCGGTGCTGCTGCTGCTTCCTATAGGCATGCTTGTTCTACTTTTGATCCTGGCTTTCATGCCCTCTGACACCGGAAACATTGCTTCTTCCTACCTGTAA	ATAAGATGAGGGAGTCCGCTGCATCTTTTTCTTCTTTAGATCGACAGAATTGATCTAATGGCTTCGACTATATCTAATTTTCTCTTTCGGCTTCTAACATGTCGTCATCAGTGCATCAAA
CUFF.35778.1	701	2.55042	83	---NA---	95	343	+	MVLPIRMLIAQSTCTFQLAQALLPQPFFINTNKSGNVSLYRILVDCYCTNYSHSFLSQLVVVSKTRFNASFAVDLSMRELKL*	CTTGGCTCACATCTTTGCTTTCCCTGTACCAACCGGAACGGGTGGTATTTTTATGTTGAGAAAAGAGAAACAAAAACAAAGAGGTTGATTCACCATGGTGTTGCCAATAAGAATGTTGATTGCACAATCCACCTGCACGTTCCAGTTGGCTCAAGCATTGCTTCCTCAACCTTTTTTCATCAATACTAACAAAAGCGGCAATGTTTCCCTGTATCGAATCCTTGTGGATTGTTATTGCACAAATTATTCACACTCATTTCTTTCCCAACTTGTAGTAGTTTCCAAGACACGTTTCAATGCTTCATTTGCTGTGGACTTGTCAATGAGAGAATTGAAGCTGTAAAAATTGGCAAGGAAAAGTTTGTCGATCATGTATGTATGTATCTTGATACTTACAGA…	CTTGGCTCACATCTTTGCTTTCCCTGTACCAACCGGAACGGGTGGTATTTTTATGTTGAGAAAAGAGAAACAAAAACAAAGAGGTTGATTCACC	ATGGTGTTGCCAATAAGAATGTTGATTGCACAATCCACCTGCACGTTCCAGTTGGCTCAAGCATTGCTTCCTCAACCTTTTTTCATCAATACTAACAAAAGCGGCAATGTTTCCCTGTATCGAATCCTTGTGGATTGTTATTGCACAAATTATTCACACTCATTTCTTTCCCAACTTGTAGTAGTTTCCAAGACACGTTTCAATGCTTCATTTGCTGTGGACTTGTCAATGAGAGAATTGAAGCTGTAA	AAATTGGCAAGGAAAAGTTTGTCGATCATGTATGTATGTATCTTGATACTTACAGAGACGGCCACAAGCTATTTTTGTTGTTCTAACTACGGAAATGCTCTCACCAAATGTGATTGCTATTTTATCTCGTTCCTGTTGTAAATGATGATGTACACTATGAATGATATGGAGGATCGTATAAAAGTCTTCCAAAATCATGGTGTCAGTCACATTCATATCTGCAAGATAAATGTAGCTCTAGCTATGGACATCTCCGAATCATGAAATCGACAACAGCATCAACTTGTGCAATTTCTGACATGAAAGATGTATTGTAATCTCCGAACTCCATACGGATGACTGACTCTTGATAACAAAT
CUFF.36255.1	530	6.18657	86	---NA---	101	358	-	MVAVSRFWPSKWWWSESMNGGDDMYEAQGSVAFFAAHVTERTHGGLSPLSHSASTTRVCSWHYCTITSVEATVLDILKKMIAKSC*	CCGACATATAATAATATTTTTAACTCGGAGCATCCTGGCTTAAATAGGAAAGTAAACAAGAAGCCATACCCGGGAGAATCATGTCACATGAAGCTCTGAGCCAGGCAACGGGTAGAAATTTAATGTGAAGTAATTCAACCAGGACTTGTTCCTGTGGGACGTAGGGTTGGCGATGGTGGCGGTGAGCAGGTTTTGGCCAAGCAAGTGGTGGTGGAGTGAGTCAATGAATGGGGGTGATGATATGTACGAAGCACAGGGGAGCGTGGCTTTCTTTGCAGCGCATGTGACGGAGCGGACCCACGGAGGTTTGTCTCCTTTATCCCATTCTGCGAGCACTACACGTGTTTGCTCGTGGCATTATTGCACCATCACTAGTGTAGAGGCCACTGTGCTCGACAT…	CCGACATATAATAATATTTTTAACTCGGAGCATCCTGGCTTAAATAGGAAAGTAAACAAGAAGCCATACCCGGGAGAATCATGTCACATGAAGCTCTGAGCCAGGCAACGGGTAGAAATTTAATGTGAAGTAATTCAACCAGGACTTGTTCCTGTGGGACGTAGGGTTGGCG	ATGGTGGCGGTGAGCAGGTTTTGGCCAAGCAAGTGGTGGTGGAGTGAGTCAATGAATGGGGGTGATGATATGTACGAAGCACAGGGGAGCGTGGCTTTCTTTGCAGCGCATGTGACGGAGCGGACCCACGGAGGTTTGTCTCCTTTATCCCATTCTGCGAGCACTACACGTGTTTGCTCGTGGCATTATTGCACCATCACTAGTGTAGAGGCCACTGTGCTCGACATACTCAAAAAGATGATTGCAAAGAGTTGCTAG	TCATCCATCAGCGCAGGAATCTTGAACTCGGTCATGTACCTGAAGGAAATCTCTGAAGCTGCAGCTGCTGGGAGGAATCCTCATCTGTTCTTGTACAAAC
CUFF.37468.1	708	5.2669	74	---NA---	59	280	-	MHLERQPLKTSPKDTLSSRELNRASMAAESHILVDDRLPRVDPISCCEKPNSSATVAHPLLFFASIQSKGTIR*	AGGTGCTAGTCAAACTTATAAATACTGTGATTAGCTAAAGATTAATGAGTCGACAATGCAAGAAGAGACAGATGAAGGAAGGCATAACAAGACTTCATGAGGGACGATAAAATTAATTCTAAAGACTCTTAATTTAACTAAAAATATGGATCAAACACATACGCACGCACACCATGGAACGAACTAGTAGTTGAATGATGGATGGAGTCCATGCTGTTGACAGGAAGGTACGTCATTAATGGACGATTGAGATGTTACAAATGAAAGAGAGTAGTAGTTACAATGTTTCACCTCAAGCTGTTCTTTTCTCTTCTTCCTTTTCTCCATCCATCCAACCTTGAGCTCATTTAGTACGCTACATTCATGTATACCTACTCACATGTTCCATCTATTGGTCCA…	AGGTGCTAGTCAAACTTATAAATACTGTGATTAGCTAAAGATTAATGAGTCGACAATGCAAGAAGAGACAGATGAAGGAAGGCATAACAAGACTTCATGAGGGACGATAAAATTAATTCTAAAGACTCTTAATTTAACTAAAAATATGGATCAAACACATACGCACGCACACCATGGAACGAACTAGTAGTTGAATGATGGATGGAGTCCATGCTGTTGACAGGAAGGTACGTCATTAATGGACGATTGAGATGTTACAAATGAAAGAGAGTAGTAGTTACAATGTTTCACCTCAAGCTGTTCTTTTCTCTTCTTCCTTTTCTCCATCCATCCAACCTTGAGCTCATTTAGTACGCTACATTCATGTATACCTACTCACATGTTCCATCTATTGGTCCA…	ATGCATTTGGAGAGGCAACCGCTGAAGACATCTCCGAAGGATACCCTGAGCTCCAGAGAGCTGAATCGGGCATCCATGGCGGCAGAATCCCACATCTTGGTGGACGATCGACTTCCACGAGTAGACCCCATTTCTTGTTGCGAAAAACCTAATTCCTCAGCAACCGTAGCCCATCCGCTACTTTTCTTCGCTTCGATTCAAAGCAAGGGTACGATCCGATAG	GGACTGGGGATGTAGAACGAAGGATCGGAGGAAGGGGAAAGACTGGAAGCTGGAACAG
CUFF.37829.2	2358	0.797652	86	---NA---	543	800	+	MLSVFFIFLCWEIEFGWTNQKYNLSANMRPFYALIYLMCSYLCLWPIQRVLHGVKPRAYASAPFHPAKMYACGSIKVLACLPGHV*	CTCGTGGTGGTGCGGTCTTGAATATTGATTTTGAGAGCGGTGATGCAAAGAATGACGAGAAGGAAGATGAACAATAACAACAATCGGAAGGGGGCCTCAGCAAACGAGACCGAAGGAAAGGAACCACCTTAGGTCAAGAAGAAAGAGACAATGAGCAATTGGGTTGGATGATTCTTGAAGTTAAGTCACAATGAAGTCTTTTTTTTTGTCCATGATGATTGCGGTGGTTCGACAATCTAAATGACATGGGAAGGATCTTGCAGAACAAATTAGATACACGTTATTTCACCATCTTCAGAACAAGCTGAAGACTTATTGCCTTTTTTTTTTTTAACTCTTTCAATTGCATCATGTTACATTAAATTGGGCAAACATTCTCTATATCATTTTTGCCTTTGA…	CTCGTGGTGGTGCGGTCTTGAATATTGATTTTGAGAGCGGTGATGCAAAGAATGACGAGAAGGAAGATGAACAATAACAACAATCGGAAGGGGGCCTCAGCAAACGAGACCGAAGGAAAGGAACCACCTTAGGTCAAGAAGAAAGAGACAATGAGCAATTGGGTTGGATGATTCTTGAAGTTAAGTCACAATGAAGTCTTTTTTTTTGTCCATGATGATTGCGGTGGTTCGACAATCTAAATGACATGGGAAGGATCTTGCAGAACAAATTAGATACACGTTATTTCACCATCTTCAGAACAAGCTGAAGACTTATTGCCTTTTTTTTTTTTAACTCTTTCAATTGCATCATGTTACATTAAATTGGGCAAACATTCTCTATATCATTTTTGCCTTTGA…	ATGCTTTCAGTTTTTTTCATATTTCTTTGTTGGGAAATAGAATTTGGGTGGACAAACCAAAAGTACAATTTGTCTGCAAATATGAGGCCTTTTTATGCATTAATATATCTAATGTGCTCTTATTTATGCTTATGGCCGATCCAAAGGGTCTTGCATGGTGTAAAACCAAGAGCATATGCAAGTGCTCCATTTCACCCGGCCAAAATGTATGCTTGTGGCAGCATCAAGGTTTTGGCATGTCTTCCAGGTCATGTATGA	TTCAGAAAGCTGCCATACATGTAATAAACATTTGGTCATGAGGTAATATACGGTTGTTGTGTGGTAGCTGTAAGCTTTTAAGAATGACAATGTTATATGATTGTTGTGTGGTTGCTAGAAGTTTTTAAGAATGACAATTCTTGAACAAGTTCAAAGCACCTTATTCCAGCACCAAACTTCTTACTCCTGAGGTGATGGTCATAATCTATTGCCTTTTTTTACATTACATCGAAATGGGTAAATCTTCTCTATATTCAATTTTGCCTTTGAGAGAACTTGGTGGCTTGCTTTTAAGCTCTTAATGTGCCACTTTGGTTCCGTTGCAGGCATATACTAAAGTATTCTTACAGCCCTTTCTTTGAAAATTTCTTTGAGCAACATGTTGCTTGCAATAAGGGC…
CUFF.37831.1	805	1.14299	79	---NA---	40	276	-	MVFLYSLNLLKRQLRNRCSGNFFWRVLFLWVLTCMDSCTYLLQISKYCYMICDEIHWNCWPCFGHAFDYELSICPFYL*	TTTGCCTTTGAGAGAACTAGGTGGCTTGCTTTAAAGCTCGTAATGTGCCACTTCAGTTCCGTTGCAGGCATATACTAAAGTTTACTTACAGCCCTTTCTTTGAAAATTTCTTTAAGCAACAAAATGTTGTTTGCATGAAGGGCCTTGGAAATATATCATACTCAGACTTCTTGCCTATTTCTTTGTCGGAGAACAGGATTCAGTGACTTACTGTTAATTAAGTCCACGTAGTTAGTCAAACAAAAAGCACAGTAAGCCTTCATATGTGATGTCTTTTGGGGATTAAGATATCTAAATTTGCTCTTTTTTATGCCCATGGCCGATCCAAAGGGTCTTGCATGGTGTAAAACCGATAGCATATGCAAGTGCTCCATTTCACCCGGTCAAAATGTATGCTTG…	TTTGCCTTTGAGAGAACTAGGTGGCTTGCTTTAAAGCTCGTAATGTGCCACTTCAGTTCCGTTGCAGGCATATACTAAAGTTTACTTACAGCCCTTTCTTTGAAAATTTCTTTAAGCAACAAAATGTTGTTTGCATGAAGGGCCTTGGAAATATATCATACTCAGACTTCTTGCCTATTTCTTTGTCGGAGAACAGGATTCAGTGACTTACTGTTAATTAAGTCCACGTAGTTAGTCAAACAAAAAGCACAGTAAGCCTTCATATGTGATGTCTTTTGGGGATTAAGATATCTAAATTTGCTCTTTTTTATGCCCATGGCCGATCCAAAGGGTCTTGCATGGTGTAAAACCGATAGCATATGCAAGTGCTCCATTTCACCCGGTCAAAATGTATGCTTG…	ATGGTATTCTTATACTCTTTAAACCTGCTCAAGAGACAGTTGCGCAATAGGTGTTCTGGCAATTTTTTCTGGAGGGTACTGTTTCTGTGGGTTCTTACTTGCATGGACTCTTGTACATATCTGCTTCAGATATCCAAGTATTGTTATATGATTTGTGATGAGATACATTGGAACTGTTGGCCATGCTTCGGACATGCATTTGATTATGAATTATCTATTTGTCCTTTTTATTTATGA	TGAAACACTTCTACTCAGATTTTTTGCTAGTAAGGTGGG
CUFF.37994.1	765	6.16992	62	---NA---	490	675	+	MRNDGGAVMSDTWFLPVKDSELNSSEDVSLQQVAKPHSFQPVAAPPHSSKKLASADTGKTK*	CTTCAATGTACAGATTCCAGTTCTGGATGGGGAGTGGTGGTCAAAGCATATGTCTAGAGATTAAAAACAACTCCCCTACTTCTCATTCCCTATGTTGCCACTGTGGACTTATTTGACAAACGCAGCATGGCTTCTCTTTTTTCTTAAAGGTTAGGAATGATGTTTGCAAGATTAGCATTTGGAGCACAAGAGATTGATGAAATGAGGAGATCGATGGATTGCGTTTGAGCAGAGTCATGTACAAGACGATCTCAAGCTTAACTCAAGTGTTATCATGAGTTATGATGGTTTCAACTTTGCTCACTCCTGGGGACATAGGAAGGATCAGCATCTGGAGAAACAGAGGATTAGAAACAGCTGGGTGACTTTGTCACAGTCCAACTCACTTCCTTATATCAT…	CTTCAATGTACAGATTCCAGTTCTGGATGGGGAGTGGTGGTCAAAGCATATGTCTAGAGATTAAAAACAACTCCCCTACTTCTCATTCCCTATGTTGCCACTGTGGACTTATTTGACAAACGCAGCATGGCTTCTCTTTTTTCTTAAAGGTTAGGAATGATGTTTGCAAGATTAGCATTTGGAGCACAAGAGATTGATGAAATGAGGAGATCGATGGATTGCGTTTGAGCAGAGTCATGTACAAGACGATCTCAAGCTTAACTCAAGTGTTATCATGAGTTATGATGGTTTCAACTTTGCTCACTCCTGGGGACATAGGAAGGATCAGCATCTGGAGAAACAGAGGATTAGAAACAGCTGGGTGACTTTGTCACAGTCCAACTCACTTCCTTATATCAT…	ATGAGAAATGATGGAGGTGCCGTAATGTCCGACACTTGGTTTCTACCGGTGAAGGATTCAGAACTTAATTCAAGTGAGGATGTGAGCTTGCAACAGGTTGCCAAACCGCATTCATTCCAACCGGTAGCTGCTCCGCCTCACTCATCCAAAAAGCTCGCGTCTGCTGACACCGGAAAGACGAAGTGA	GACTGGTGGGCATTAACAACCGATATGAATGAAAGCTGAAGCGGAAGTTTCGGGTCAACTCATGCACAGCAAGCAATAACTACAGGATGC
CUFF.37995.1	633	2.01733	82	---NA---	209	454	-	MILMYGHKRNHTVMNKPAPSLLLVVPCERTTGWTKLEKRGSNDTWCMRYHNTWLPCCFLRLLHSHYSDHSTGGVRCRTRSR*	GTGTGTATATAATATATATATAGAGAGATATTTCAAGAAACAAATTCGAACCACCGGAGAGGGAAAAATTGAAAAGTTAATAAGAAAGAAAAGGATTTGTCGACTTGGGTGGAAAGGCAAAGGGAAGGGACAGTGGTTGAACAAAAAGGAAATCACACTGCGAGCAAGGCTCATGGTGCATGATTCTAATGTATGGCCATAAAAGAAATCACACTGTAATGAACAAACCTGCACCAAGCCTTCTACTCGTTGTCCCTTGTGAACGAACCACTGGGTGGACTAAGCTGGAAAAGCGGGGATCGAATGACACATGGTGCATGAGATATCACAACACATGGTTGCCCTGCTGTTTCCTACGTTTGTTGCATTCCCACTACTCCGATCATTCGACTGGTGGGG…	GTGTGTATATAATATATATATAGAGAGATATTTCAAGAAACAAATTCGAACCACCGGAGAGGGAAAAATTGAAAAGTTAATAAGAAAGAAAAGGATTTGTCGACTTGGGTGGAAAGGCAAAGGGAAGGGACAGTGGTTGAACAAAAAGGAAATCACACTGCGAGCAAGGCTCATGGTGC	ATGATTCTAATGTATGGCCATAAAAGAAATCACACTGTAATGAACAAACCTGCACCAAGCCTTCTACTCGTTGTCCCTTGTGAACGAACCACTGGGTGGACTAAGCTGGAAAAGCGGGGATCGAATGACACATGGTGCATGAGATATCACAACACATGGTTGCCCTGCTGTTTCCTACGTTTGTTGCATTCCCACTACTCCGATCATTCGACTGGTGGGGTTCGATGCCGAACTCGTTCGAGATGA	TGTGAGCGGGGGATCATGAGGTTCTCCTCCACGAAATGGTCGATCGGCTGGAAGACGGTGAGGTTCTTGGTGTCGTGCTGGTCAAAAGTTGAGCACCAGCGAACCCGTCTGAGCCACCCTGGCCGGCTTGCGGCAACAAAACGCTAATCAAGAACCATGACAACAAAAACAACTCGAGCAGGGATCGGCCGGAGAGGAGGAGAAGAAA
CUFF.37998.1	378	7.79542	58	---NA---	102	275	+	MHGSIQRSLFQDLTLHARLAYMTQFVRRQETIRVCVCVNSLASSSLFPCVCVCTQYC*	ATGTTCTTGGATCATCTGTTGGCCATCAGAAGTAAGAATGACACAAGTGATTCCAAAGTCCCGCAGTGTTTATAGAAGACATAGTCTCATTCCATAGTGATATGCACGGTAGCATCCAAAGGTCTCTGTTTCAAGATTTAACGTTGCATGCACGTTTAGCCTATATGACACAGTTCGTCAGGAGACAAGAAACAATCCGTGTGTGTGTGTGTGTGAATTCTTTGGCATCGTCGAGTCTTTTCCCGTGTGTCTGTGTGTGTACACAATATTGTTGACCCAAGAAACAATCTGGCTAGCTAGATTAGTCGCAGCAGCAGATGATATGCAATATTGTTGACCCAGGAAACAATCTGGCTAGCTAGATTAGTCGCAGCAGAT	ATGTTCTTGGATCATCTGTTGGCCATCAGAAGTAAGAATGACACAAGTGATTCCAAAGTCCCGCAGTGTTTATAGAAGACATAGTCTCATTCCATAGTGAT	ATGCACGGTAGCATCCAAAGGTCTCTGTTTCAAGATTTAACGTTGCATGCACGTTTAGCCTATATGACACAGTTCGTCAGGAGACAAGAAACAATCCGTGTGTGTGTGTGTGTGAATTCTTTGGCATCGTCGAGTCTTTTCCCGTGTGTCTGTGTGTGTACACAATATTGTTGA	CCCAAGAAACAATCTGGCTAGCTAGATTAGTCGCAGCAGCAGATGATATGCAATATTGTTGACCCAGGAAACAATCTGGCTAGCTAGATTAGTCGCAGCAGAT
CUFF.38006.1	1120	4.49969	169	---NA---	473	979	+	MFVVQEMDNNMNREVAEPVGFSQRLLNFLVKKSNRQGQPNLAGNTQQGDSSRFKGQPSMSQHVETRVPVTIYKDGKLGFTPRVEVPVEYQEPSGSAKLRESRSAKTEADVAVEAVAAEATPPPPPPKKVAKKSVTIKVDIEDRDGIKKKPSMSARSAAEEKKWLRMWS*	GCTATCGGTAAAAGAGTACATAGCTTCTTTTTGCATATATATTCGGTTATCAGTTATTTGGATGCAACTGTTCAAATTACTGGGAAATATTTTGTAATTGTAATAGCTTTTTCCACAGGCTGGACCTTCTAACGAAGGAACAGTTGACCAATATTAAAATCACAGGCGATGCTTGTAAGAGAGAGGGCCATTCTGCGACACCCCGTCCTGCAAAACAAGGGAATAACTTGTTCTCATCATCATATCTATCCACTCGGCACCCCCTTCAGCTCTAAACCTGGAATCCTCATGGCCCATTTCTTTCGGTCAAAAGGTTCTTTACTGCTATATACTTTTCTATACACAAGATTGGCATCTCGAGACACCCAAGAAACGAAAAGGATCTGCCTGCTGCGTTTC…	GCTATCGGTAAAAGAGTACATAGCTTCTTTTTGCATATATATTCGGTTATCAGTTATTTGGATGCAACTGTTCAAATTACTGGGAAATATTTTGTAATTGTAATAGCTTTTTCCACAGGCTGGACCTTCTAACGAAGGAACAGTTGACCAATATTAAAATCACAGGCGATGCTTGTAAGAGAGAGGGCCATTCTGCGACACCCCGTCCTGCAAAACAAGGGAATAACTTGTTCTCATCATCATATCTATCCACTCGGCACCCCCTTCAGCTCTAAACCTGGAATCCTCATGGCCCATTTCTTTCGGTCAAAAGGTTCTTTACTGCTATATACTTTTCTATACACAAGATTGGCATCTCGAGACACCCAAGAAACGAAAAGGATCTGCCTGCTGCGTTTC…	ATGTTTGTTGTGCAGGAGATGGATAACAACATGAACAGGGAAGTAGCAGAGCCTGTTGGCTTCTCCCAAAGACTCCTCAACTTCCTCGTCAAGAAATCCAACCGTCAAGGTCAGCCAAACCTCGCCGGTAATACCCAGCAAGGAGACAGCAGCCGTTTCAAAGGCCAACCCTCCATGTCTCAGCATGTGGAGACTCGCGTCCCAGTTACTATCTACAAAGATGGCAAGCTCGGTTTCACTCCTCGGGTGGAAGTGCCGGTGGAGTACCAGGAACCCAGTGGATCCGCGAAGCTCCGGGAATCGAGATCAGCCAAGACGGAAGCAGACGTAGCAGTTGAGGCAGTAGCCGCCGAAGCAACCCCCCCACCACCACCGCCCAAGAAGGTTGCCAAGAAGTCC…	AGAAGAAAGAGAAACCATGGAGTCCGCCATGCGAGGAAGGCAGACGACAAGTCAAATGTACTCGTGAAGCAGCAGAAATCCTTTGCCAAGCATGTTGTACTCTTTCGTGGAGTCCGTGAATGTAATAAGTGTGTTCTTGGG
CUFF.38206.1	391	35.6134	84	---NA---	12	263	-	MITVPNIIHGSFILTPNKKLDSQCQTLLVGKGDCRWRSTRCAQSDLGIVLGRLQLTWSISYILGISRRLWSMPSELGRGCGFR*	CTACACTTGAAATGCAAGAGATAGTATCTGTATACTTAAAAGTAGCCTGAGACAATGATCACAGTGCCCAATATCTACACTTGAAATGCAAGAGATAGTATCTGTATACTTAAAAGTAGCACGAGACAATGATCACGGTGCCCAATATCATCCACGGATCTTTTATTCTGACCCCAAACAAGAAATTGGATTCACAGTGCCAAACCCTACTGGTCGGGAAGGGGGATTGCCGCTGGAGATCCACACGATGCGCGCAGTCCGATCTTGGGATCGTTTTGGGGAGGCTTCAATTAACATGGTCGATCTCTTATATTCTAGGGATTTCTAGGCGCCTGTGGTCGATGCCGTCGGAATTGGGCCGTGGCTGCGGCTTCAGATGAACCGGCCGGTC	CTACACTTGAAATGCAAGAGATAGTATCTGTATACTTAAAAGTAGCCTGAGACAATGATCACAGTGCCCAATATCTACACTTGAAATGCAAGAGATAGTATCTGTATACTTAAAAGTAGCACGAGACA	ATGATCACGGTGCCCAATATCATCCACGGATCTTTTATTCTGACCCCAAACAAGAAATTGGATTCACAGTGCCAAACCCTACTGGTCGGGAAGGGGGATTGCCGCTGGAGATCCACACGATGCGCGCAGTCCGATCTTGGGATCGTTTTGGGGAGGCTTCAATTAACATGGTCGATCTCTTATATTCTAGGGATTTCTAGGCGCCTGTGGTCGATGCCGTCGGAATTGGGCCGTGGCTGCGGCTTCAGATGA	ACCGGCCGGTC
CUFF.38270.1	775	1.7819	44	---NA---	434	565	+	MYKSAPPDITSLFHVEHSQHLQAVPLVYSYLCLNEASLGMFFL*	CGGGGATGGGGAGGATGCAACAGCCCTCGAGGAATCGGAGATCGGCTTACCACACGGCCCTCACGCTAGAGATCAGGAAATCTATACAAGTTAATTTGGGCTTCCTTCTACAGGAAGAGATGATATGATAATGTTTCCAAAGCAATCATTGTCATCATTATCCAAGTTTGGAAGATTCTAAAGGAATTTTTTCCTTCTGCAACAAGTTGAGAAGATAAGTATACATGAATTCATATCACGTTCCTTAACGCAAGCAGTTGATACCACGTATCAACTTTGCATTTACTTTTCCTTTTGATTTGACTGAGTTTAGATCTTTGCTAAATCTTTGTCTTTGGAGTGCTTTCAATCTGGCAGTTTATTGATTAGGAACAAAAAGTTGATTCATAGACTAGTATC…	CGGGGATGGGGAGGATGCAACAGCCCTCGAGGAATCGGAGATCGGCTTACCACACGGCCCTCACGCTAGAGATCAGGAAATCTATACAAGTTAATTTGGGCTTCCTTCTACAGGAAGAGATGATATGATAATGTTTCCAAAGCAATCATTGTCATCATTATCCAAGTTTGGAAGATTCTAAAGGAATTTTTTCCTTCTGCAACAAGTTGAGAAGATAAGTATACATGAATTCATATCACGTTCCTTAACGCAAGCAGTTGATACCACGTATCAACTTTGCATTTACTTTTCCTTTTGATTTGACTGAGTTTAGATCTTTGCTAAATCTTTGTCTTTGGAGTGCTTTCAATCTGGCAGTTTATTGATTAGGAACAAAAAGTTGATTCATAGACTAGTATC…	ATGTATAAGTCTGCACCACCCGATATCACATCATTATTTCATGTAGAACATAGCCAACATCTACAGGCAGTTCCACTTGTATATTCTTACCTTTGCCTAAATGAAGCTTCCCTTGGTATGTTCTTTTTATAA	TGAAAATGTCTTGTCTGATTAATTTTGCATTCCCTGTCTTCCCTTTTATCCCTTAAGCTTGTTCTTGAATCAAATGCTGTCAAACATAATGTGAGGTAACTATCGGCTCTCTGTCATTGTTTTGATGGGATCTGTTGGCTTTGTTGTTTTGGCCAAACTGGTCTACCTCAACCTGTTTTCATTCTTGTCCACAAACATTCGACCTTCTTA
CUFF.38270.2	779	2.88405	44	---NA---	438	569	+	MYKSAPPDITSLFHVEHSQHLQAVPLVYSYLCLNEASLGMFFL*	CGGGGATGGGGAGGATGCAACAGCCCTCGAGGAATCGGAGATCGGCTTACCACACGGCCCTCACGCTAGAGATCAGGAAATCTATACAAGACAGTTAATTTGGGCTTCCTTCTACAGGAAGAGATGATATGATAATGTTTCCAAAGCAATCATTGTCATCATTATCCAAGTTTGGAAGATTCTAAAGGAATTTTTTCCTTCTGCAACAAGTTGAGAAGATAAGTATACATGAATTCATATCACGTTCCTTAACGCAAGCAGTTGATACCACGTATCAACTTTGCATTTACTTTTCCTTTTGATTTGACTGAGTTTAGATCTTTGCTAAATCTTTGTCTTTGGAGTGCTTTCAATCTGGCAGTTTATTGATTAGGAACAAAAAGTTGATTCATAGACTAG…	CGGGGATGGGGAGGATGCAACAGCCCTCGAGGAATCGGAGATCGGCTTACCACACGGCCCTCACGCTAGAGATCAGGAAATCTATACAAGACAGTTAATTTGGGCTTCCTTCTACAGGAAGAGATGATATGATAATGTTTCCAAAGCAATCATTGTCATCATTATCCAAGTTTGGAAGATTCTAAAGGAATTTTTTCCTTCTGCAACAAGTTGAGAAGATAAGTATACATGAATTCATATCACGTTCCTTAACGCAAGCAGTTGATACCACGTATCAACTTTGCATTTACTTTTCCTTTTGATTTGACTGAGTTTAGATCTTTGCTAAATCTTTGTCTTTGGAGTGCTTTCAATCTGGCAGTTTATTGATTAGGAACAAAAAGTTGATTCATAGACTAG…	ATGTATAAGTCTGCACCACCCGATATCACATCATTATTTCATGTAGAACATAGCCAACATCTACAGGCAGTTCCACTTGTATATTCTTACCTTTGCCTAAATGAAGCTTCCCTTGGTATGTTCTTTTTATAA	TGAAAATGTCTTGTCTGATTAATTTTGCATTCCCTGTCTTCCCTTTTATCCCTTAAGCTTGTTCTTGAATCAAATGCTGTCAAACATAATGTGAGGTAACTATCGGCTCTCTGTCATTGTTTTGATGGGATCTGTTGGCTTTGTTGTTTTGGCCAAACTGGTCTACCTCAACCTGTTTTCATTCTTGTCCACAAACATTCGACCTTCTTA
CUFF.38273.2	421	8.85864	66	---NA---	158	355	+	MITQSSFTIPAPAVCLPAFSRSQRLLEENRLHISRYGQWHSISFARQIPSSARLFAASLVCILFG*	CTCCGTTTCTTGTCACTCTCCGACTCCCCAAGTCGGACGCGGAGGAGAGTAGGAGACTCTTTCTCTGACGGTTGATCGCTGTTCTCGTTTGTAACCGTCTGTTCTTCGAGTTCCATCTTCATCCAACGCGCCGGTTCTCGGTTTGTACTTGGAAGACATGATAACACAATCAAGTTTTACCATACCAGCACCGGCTGTATGTCTGCCTGCATTTTCTCGATCTCAGAGACTGCTAGAGGAAAACAGACTCCATATTAGCAGATATGGTCAATGGCATTCTATCTCGTTTGCTCGTCAGATTCCCTCTTCTGCAAGGCTATTTGCTGCTAGTTTGGTGTGTATTTTATTTGGTTAGGAATTCTGGTCTATCAATGTCTGCATTATTTTATACTGTAACTT…	CTCCGTTTCTTGTCACTCTCCGACTCCCCAAGTCGGACGCGGAGGAGAGTAGGAGACTCTTTCTCTGACGGTTGATCGCTGTTCTCGTTTGTAACCGTCTGTTCTTCGAGTTCCATCTTCATCCAACGCGCCGGTTCTCGGTTTGTACTTGGAAGAC	ATGATAACACAATCAAGTTTTACCATACCAGCACCGGCTGTATGTCTGCCTGCATTTTCTCGATCTCAGAGACTGCTAGAGGAAAACAGACTCCATATTAGCAGATATGGTCAATGGCATTCTATCTCGTTTGCTCGTCAGATTCCCTCTTCTGCAAGGCTATTTGCTGCTAGTTTGGTGTGTATTTTATTTGGTTAG	GAATTCTGGTCTATCAATGTCTGCATTATTTTATACTGTAACTTCCTGCAGACCAAGCAAACACCC
CUFF.39977.1	693	3.8499	38	---NA---	3	116	+	MSFSTALPNNNILELWKRPSGSKLTHSLFQFDLAFVT*	ACATGAGCTTCTCTACTGCTCTTCCTAACAACAACATATTGGAATTGTGGAAGCGACCTTCTGGTTCTAAGCTTACGCATTCACTTTTCCAGTTTGATCTTGCATTTGTTACATGAATAATCTTTTCCTCTTTATAAAGTTAATATGACAGGAAAGTAGACAGTGCTAAATAAGATAGAATACGAACAGAATCCTTACATGTTGCACTTCTCTGAGGCGCAAATGAAATGATGCAATTATGTGAATATCTTGTCCTCTTTCGATCTATAAAGTTTCAGAAAGTAAACAGCTTTTAGCAATACTCACTAGAACAGCCAAAGGTGATCCTTATAGCTTGCCCTTGATTTTTTTTGTTTTTTTTTTTTTGTGCATTTGCTAAAAAACCTTATTACAAGGACA…	AC	ATGAGCTTCTCTACTGCTCTTCCTAACAACAACATATTGGAATTGTGGAAGCGACCTTCTGGTTCTAAGCTTACGCATTCACTTTTCCAGTTTGATCTTGCATTTGTTACATGA	ATAATCTTTTCCTCTTTATAAAGTTAATATGACAGGAAAGTAGACAGTGCTAAATAAGATAGAATACGAACAGAATCCTTACATGTTGCACTTCTCTGAGGCGCAAATGAAATGATGCAATTATGTGAATATCTTGTCCTCTTTCGATCTATAAAGTTTCAGAAAGTAAACAGCTTTTAGCAATACTCACTAGAACAGCCAAAGGTGATCCTTATAGCTTGCCCTTGATTTTTTTTGTTTTTTTTTTTTTGTGCATTTGCTAAAAAACCTTATTACAAGGACACAGTTTTATTTGCATTAACTTCATCTGGTCTTAGTCATCCAGCAAATGCATTTCTACTTTCTGAGAGCAGATACAAGTTGTGGAAAATTGAGATAAAAAGGATTCATCATGTGGAT…
CUFF.40135.1	1071	2.11949	118	---NA---	278	631	+	MEIAWLHRAVTLDNKQMEAKRNQTRPTQPSSSRVRSASGFPSAATAPVELVVIGSASGLLHYCRGFKNCDWHTLSPGHGLSRPTSSLEVSSHLRLPSSSSSNFTSLFALPPFSGRRS*	GTTACGTGTTTGCAGTATGGTATTGGTACATTGTGAGCATCTGATTATATCTGTACTCAAGCTATTGTGACAGTTAAGATCGGCATCGAAGTACAAAGGTAAAATTTAATTACAAAACTAATTTCCAAAAATTTGATTTCACCAAATGGCTGTCGCTTTTTTGTTACAGTTATTCGGCAGGTTGGTAGCAGACCCTTTTACTACTTCCCATACGAGTGCAGAAGCAACGTTGTAAGTGATGCTACGCATCCGGTAACTGAAATCCTGGCCACACAACATGGAGATCGCGTGGTTGCATCGGGCGGTCACGCTCGACAACAAACAAATGGAAGCAAAAAGAAACCAGACCCGACCCACACAACCCTCATCCTCCCGTGTCCGAAGTGCTTCAGGATTCCC…	GTTACGTGTTTGCAGTATGGTATTGGTACATTGTGAGCATCTGATTATATCTGTACTCAAGCTATTGTGACAGTTAAGATCGGCATCGAAGTACAAAGGTAAAATTTAATTACAAAACTAATTTCCAAAAATTTGATTTCACCAAATGGCTGTCGCTTTTTTGTTACAGTTATTCGGCAGGTTGGTAGCAGACCCTTTTACTACTTCCCATACGAGTGCAGAAGCAACGTTGTAAGTGATGCTACGCATCCGGTAACTGAAATCCTGGCCACACAAC	ATGGAGATCGCGTGGTTGCATCGGGCGGTCACGCTCGACAACAAACAAATGGAAGCAAAAAGAAACCAGACCCGACCCACACAACCCTCATCCTCCCGTGTCCGAAGTGCTTCAGGATTCCCCTCCGCCGCCACCGCTCCGGTAGAGCTCGTCGTCATCGGTTCCGCATCTGGGCTGCTCCACTATTGTCGCGGCTTCAAAAACTGCGACTGGCACACGCTCTCTCCCGGCCACGGACTTTCTCGGCCGACCTCCTCCCTCGAAGTCAGTTCCCATCTCCGCCTTCCCTCTTCATCTTCCTCCAATTTTACATCTTTATTTGCATTGCCTCCTTTCTCCGGTCGTCGCTCTTGA	TTCCTTGATTTCCTTTAGATACATGTGTTGTCTATCGCTGTTCATCTCTTTGTTCTTAACTTTTCTTTCAGGGTTCGTTTATTATTATGTTGGATGATCAATCAGGCTATTCTTTTATATGATGGGAAGATGAATATTCTCTATTAGTATTTTTTCTGTTATTTTAATGATTAACAATTTCCCATGGTTCTAAACGGATTTACGTTACATTTGTGGCCCGACTAGTGATGCATTGGTCCGATCAATGGCCTGGGGCTTTGGCGATTCTTCATATTACATTTAAAGGACTAGAATTTTGATGGGATCGGTATGTAGCAGTGGGTATTTGTTAGTCCAAGCTTGAACTGACACTTGGGTCGTCTAATTTTTTGGACGGTTTGGTCCAATTCACTGTTCCTT…
CUFF.40332.1	269	68.628	28	---NA---	186	269	+	MKMCCCISTAVVLSLVYWRIITWASPC*	GTTCGCTGCTGTAAAATGGTTTGCTCAACTAATTTATTTCTTTCATGCATATCAAGCTTCATGTTAGCTAACATTTGATCGCAGAGTCAGTTGGGAGGTTGTACGCCTAAATTTGTGTGCTCTTAAGAGGTTTAATGGTTGTATCGACGGTGAATCTGTGTTAATTAATTGCCATTAACACTGTTATGAAGATGTGCTGTTGTATATCAACGGCAGTTGTGTTAAGTCTTGTTTACTGGAGAATAATAACGTGGGCGTCTCCATGTTAA	GTTCGCTGCTGTAAAATGGTTTGCTCAACTAATTTATTTCTTTCATGCATATCAAGCTTCATGTTAGCTAACATTTGATCGCAGAGTCAGTTGGGAGGTTGTACGCCTAAATTTGTGTGCTCTTAAGAGGTTTAATGGTTGTATCGACGGTGAATCTGTGTTAATTAATTGCCATTAACACTGTT	ATGAAGATGTGCTGTTGTATATCAACGGCAGTTGTGTTAAGTCTTGTTTACTGGAGAATAATAACGTGGGCGTCTCCATGTTAA
CUFF.40386.1	790	2.49676	58	---NA---	539	712	+	MKYTLHWTRGGQREPNQSQIPSKRKVRNKDSIGNCVMEWCSCYLLAYSSLFLQSRNL*	TTTCACCATTGTGAAGTACTATTATTATTTGGCATGTCTTAAGGGTCAAATCTTTTGCTTTCAATTTGTTCTTTTTAACAGCTTTTTCTAGTTATGGATGGCTTTAATTCACATCCAAATTATATAGCTAAAAGCAGGTAAGATCTTCAAGAGGAATTGTATCTTCAGAAAAAGTGGGGAGCTTAGAAAAAGGTAATTCGTTTATGCAAGTAATTTATAATTTATTATTTTGGAAAAACAGGTTTCTAAACAAGCAATTGCAATTCTCCTCACTCTGCCTCATCATACTGTCTGCCATCTTCACTGAAATCAAAAATCAACAATGTGGTTTAGCTGCTAGATCATGAACTGTGACTTCATGTTGCAGCTGATTCCTTTACTTGGAGATGTTCCAGTCCC…	TTTCACCATTGTGAAGTACTATTATTATTTGGCATGTCTTAAGGGTCAAATCTTTTGCTTTCAATTTGTTCTTTTTAACAGCTTTTTCTAGTTATGGATGGCTTTAATTCACATCCAAATTATATAGCTAAAAGCAGGTAAGATCTTCAAGAGGAATTGTATCTTCAGAAAAAGTGGGGAGCTTAGAAAAAGGTAATTCGTTTATGCAAGTAATTTATAATTTATTATTTTGGAAAAACAGGTTTCTAAACAAGCAATTGCAATTCTCCTCACTCTGCCTCATCATACTGTCTGCCATCTTCACTGAAATCAAAAATCAACAATGTGGTTTAGCTGCTAGATCATGAACTGTGACTTCATGTTGCAGCTGATTCCTTTACTTGGAGATGTTCCAGTCCC…	ATGAAGTACACTTTGCATTGGACTAGGGGTGGACAAAGGGAACCCAACCAAAGTCAAATACCAAGCAAAAGAAAGGTTAGAAACAAAGATTCAATTGGAAATTGTGTAATGGAATGGTGTTCTTGTTATCTACTGGCATATTCTTCTTTGTTTCTACAAAGTAGGAACCTTTGA	AGGCTGGCAACACAAAAGCATCACAATGAACGGCCACAACAATGTCAGCATCACAATAAGTTAATGCGATGGAAGGTG
CUFF.40798.1	490	9.52433	68	---NA---	156	359	-	MLLWTWERNSYGMSIMYIGSKQRDRAAMVAISIWKFNLSSCASLTAMHIKRGRERVTAPPHLVPTTD*	GGCGAAGCTCGCATCTAGATTACATAATATGTGGCGCTATTCGTGCCATGCTGCCCTGCTCCTTCTCTTCATCCCTGATTAACGTATGCCTATGAGCGTATAAATGTACATACACGTCACATCCTTCGAGTATGCTATTATGGACATGGGAACGGAATAGCTATGGCATGTCCATTATGTACATTGGAAGTAAGCAGAGGGACCGCGCAGCAATGGTTGCCATTTCCATTTGGAAATTCAACCTCTCTTCCTGTGCTTCTCTTACAGCTATGCATATAAAAAGAGGGAGGGAGAGAGTAACCGCACCTCCACACCTCGTCCCAACTACTGACTGAACCCCATACCTTACCCTTCCCATCTTGTTTCTCTCAACCCACCATTGATGCCGTTCAATTCATG…	GGCGAAGCTCGCATCTAGATTACATAATATGTGGCGCTATTCGTGCCATGCTGCCCTGCTCCTTCTCTTCATCCCTGATTAACGTATGCCTATGAGCGTATAAATGTACATACACGTCACATCCTTCGAGT	ATGCTATTATGGACATGGGAACGGAATAGCTATGGCATGTCCATTATGTACATTGGAAGTAAGCAGAGGGACCGCGCAGCAATGGTTGCCATTTCCATTTGGAAATTCAACCTCTCTTCCTGTGCTTCTCTTACAGCTATGCATATAAAAAGAGGGAGGGAGAGAGTAACCGCACCTCCACACCTCGTCCCAACTACTGACTGA	ACCCCATACCTTACCCTTCCCATCTTGTTTCTCTCAACCCACCATTGATGCCGTTCAATTCATGCCAACTACTCTCTTCTGAAGAAAGAGAGAAGTTCCACTGCCATCACTTACTTCCCCTACTTGGGAAGGACACAAGCTGCAGCGGCGTGTTT
CUFF.40927.1	374	4.1406	63	---NA---	83	271	+	MVYKQLGHTKASLTSTEGYNPNYLGEEWVFPSYLSILRGRTLCFFCSLTSDHEVTMNQSMSL*	CATACTTCTGTTATGTTGCTATAACTTGGAGTCTATTTTTTTGTAGAGTGCATGAAATGGAGATGATGTCAGTGGGTCTTTCATGGTATATAAGCAATTAGGCCATACAAAAGCATCATTAACAAGTACAGAGGGTTATAATCCCAACTATTTGGGTGAAGAGTGGGTTTTCCCTTCGTATCTGTCCATTCTAAGGGGCAGGACACTCTGTTTCTTCTGTTCTCTCACATCAGATCATGAAGTCACTATGAACCAGAGCATGTCTTTATGAGTAGTCCTTGATTTGCTTAGTGCAGTTTGAGACTTCACCCCCAGTTCAAGGTGCTCAGTTGATGGTGAACGCTTGGAACAGGTGTCCTGATTTTTTGGTAAGG	CATACTTCTGTTATGTTGCTATAACTTGGAGTCTATTTTTTTGTAGAGTGCATGAAATGGAGATGATGTCAGTGGGTCTTTC	ATGGTATATAAGCAATTAGGCCATACAAAAGCATCATTAACAAGTACAGAGGGTTATAATCCCAACTATTTGGGTGAAGAGTGGGTTTTCCCTTCGTATCTGTCCATTCTAAGGGGCAGGACACTCTGTTTCTTCTGTTCTCTCACATCAGATCATGAAGTCACTATGAACCAGAGCATGTCTTTATGA	GTAGTCCTTGATTTGCTTAGTGCAGTTTGAGACTTCACCCCCAGTTCAAGGTGCTCAGTTGATGGTGAACGCTTGGAACAGGTGTCCTGATTTTTTGGTAAGG
CUFF.40933.1	846	4.03308	77	---NA---	94	324	+	MMNSSFRINKRPLPGYSTYRFIVNKEAIWSRDSMMLSYYQDCMLVCFLLRYLLVYLHLRNNLSFQKNLEQMMWSCK*	CATTCAACAGATTCCAGATGTCATAATTCAAACCTATTCCAGGAAAAAGTATATTCGATATAGCAAGCATCCACCCATGTACGATGCAAAAGTATGATGAATTCGTCATTCCGGATCAATAAAAGGCCTCTGCCCGGTTATTCTACTTATAGATTTATTGTGAATAAAGAAGCTATTTGGAGCAGGGATTCGATGATGTTGTCCTACTATCAAGACTGTATGCTTGTTTGTTTCCTTCTACGTTACTTACTTGTGTATTTGCACCTACGCAATAATTTATCTTTCCAAAAGAATTTAGAACAAATGATGTGGTCATGTAAATAGTATGAAGGCGTTGTCCATAGGCAGTAGCTCAGCATGAAGATGTTGTCACTGATCCATATACGGAGATGGCACAGG…	CATTCAACAGATTCCAGATGTCATAATTCAAACCTATTCCAGGAAAAAGTATATTCGATATAGCAAGCATCCACCCATGTACGATGCAAAAGT	ATGATGAATTCGTCATTCCGGATCAATAAAAGGCCTCTGCCCGGTTATTCTACTTATAGATTTATTGTGAATAAAGAAGCTATTTGGAGCAGGGATTCGATGATGTTGTCCTACTATCAAGACTGTATGCTTGTTTGTTTCCTTCTACGTTACTTACTTGTGTATTTGCACCTACGCAATAATTTATCTTTCCAAAAGAATTTAGAACAAATGATGTGGTCATGTAAATAG	TATGAAGGCGTTGTCCATAGGCAGTAGCTCAGCATGAAGATGTTGTCACTGATCCATATACGGAGATGGCACAGGGAGATGATTGACAAGAATCTACGGACAAATTTTCGTGCCTCATCGCAAGTTATAAAGGGCTGAATCCAAAGCTAGGTTCTCGTTCAACGTGAAGGCTGCATCCTCTTCGAGGCAAAAAAGTAATCCAAAAGACATCTAATTGGTCATTGTGGCTACAACTTCACAGCATTCTTCACTGTCTGTTCTTCCATCTTTGTGGAGCCTCCCGGTCATATATGGGGAATTATTTGCATGCATGAAGACTTTAGCAGGACGGTGCGAGAGAGCCCGTGTGTATACAGAAGATGGAGCTACATTGGATGTTGCATGACCTCTAGTTTGATG…
CUFF.4524.1	732	2.97617	82	---NA---	125	370	-	MISEAILILEATKVNLPIHLTKQQKFPNGALNFIYKPQDKILTLIPFQAFQLHASLIRGPLVISCMQRGGRTNSMLKTKCR*	CCCTGAATGGTCTGCTATAGTGTTCAACTTGATTTCTTATCATTATCTTCTTCTTTTACTCCTGTATTTGATGAATATACTTTATAGCACTTCCAAATAAATAGCGAAAGGTATCTCCTACACTGCAAAGTGCAAACAAACATGCTCAAGAACACATCTAAGTTCGAAGGGTTTATTTTATTGCATGACTTTGGATCTTTCATAAACATAAATTTCAGTTTGACCTGCTTCTTCCCTAATCAAATTTAGTTAAGAAATAAAATGGGGGTGGAAGAGAGAACAGACATGGCCTCTCTCAAGACATGCGAGCGCTGAGCAGTAGCAAAAAAAAATCATAAAAAGGAACCACAGGTACTAAAGTGATGATATCAGAAGCAATTCTTATTCTTGAGGCAACAA…	CCCTGAATGGTCTGCTATAGTGTTCAACTTGATTTCTTATCATTATCTTCTTCTTTTACTCCTGTATTTGATGAATATACTTTATAGCACTTCCAAATAAATAGCGAAAGGTATCTCCTACACTGCAAAGTGCAAACAAACATGCTCAAGAACACATCTAAGTTCGAAGGGTTTATTTTATTGCATGACTTTGGATCTTTCATAAACATAAATTTCAGTTTGACCTGCTTCTTCCCTAATCAAATTTAGTTAAGAAATAAAATGGGGGTGGAAGAGAGAACAGACATGGCCTCTCTCAAGACATGCGAGCGCTGAGCAGTAGCAAAAAAAAATCATAAAAAGGAACCACAGGTACTAAAGTG	ATGATATCAGAAGCAATTCTTATTCTTGAGGCAACAAAAGTCAATTTACCAATCCACCTAACCAAACAACAAAAATTTCCAAATGGTGCTTTGAACTTTATATACAAACCTCAAGATAAAATCCTTACTTTAATTCCCTTCCAAGCATTTCAGCTGCATGCATCATTGATTAGGGGCCCTCTTGTGATCTCTTGCATGCAAAGAGGAGGCAGAACCAACTCTATGCTTAAAACCAAGTGCAGATAA	CATCAATCACCATCATCATCTCTCTCTCCATTACCTTTGAACAAACAAGAGAACCATCCAACAAACAGAACAAGAATAACAAAGGAATTCTATTATCTCCTGACAAATCTTGTGCATCTCTCAC
CUFF.4784.1	716	1.84032	50	---NA---	62	211	-	MLKEKSCRMNDCPEDHDSCPTSLSNVENRILTWKDILKLQFREEHCYRK*	CGATGAGATACTAGAGCCATGGTAGGTTGCTCTATTTATAGAGCAGGAGAAGGGCTGTTGGTGTACATTACTCCTGCATATAACCCATCAGGAAGCAAGCAGCACTCAGGTGGGTCAGGATCAGCTTGAAATCCAAAAGATGGACAACGACCAAAACATCAGATATCCTGCTACAGACCACCAATCATCACCTGTATGTTCTTTTTCTTGTCACCGCCCTGCCCTGGCTTAGGATATACCTGTTCTGTCAAGCTCTTGGAATCAAAATCCAGAGGCTGTCATACTTTTTCCCTTGATACTCTCAATCATTTGTAAGTATATGCTACTTGATAATTCTGACGAGTGCTGAGAAGTAGCAGATGTGGCTTCGGCGCATCCACCAAAAATTTGTGATGACAA…	CGATGAGATACTAGAGCCATGGTAGGTTGCTCTATTTATAGAGCAGGAGAAGGGCTGTTGGTGTACATTACTCCTGCATATAACCCATCAGGAAGCAAGCAGCACTCAGGTGGGTCAGGATCAGCTTGAAATCCAAAAGATGGACAACGACCAAAACATCAGATATCCTGCTACAGACCACCAATCATCACCTGTATGTTCTTTTTCTTGTCACCGCCCTGCCCTGGCTTAGGATATACCTGTTCTGTCAAGCTCTTGGAATCAAAATCCAGAGGCTGTCATACTTTTTCCCTTGATACTCTCAATCATTTGTAAGTATATGCTACTTGATAATTCTGACGAGTGCTGAGAAGTAGCAGATGTGGCTTCGGCGCATCCACCAAAAATTTGTGATGACAA…	ATGCTAAAGGAGAAAAGTTGTAGGATGAATGATTGCCCCGAGGATCATGATTCTTGCCCAACATCATTGTCCAATGTCGAAAACAGAATATTGACCTGGAAGGACATACTCAAATTGCAATTCCGTGAAGAACACTGTTACAGAAAGTAA	AAATCCTCTGCCTGGAGAATCATAATGATTAGAAACAATTCTAAAGTACAGCCGTTGAATA
CUFF.4921.1	524	13.324	43	---NA---	131	259	-	MTYNVVGYKFQNPQKEKGKKERRKMLIHVSSMEKKKWLIAST*	CTGATTTCCGATGTTCATCGTTTCCAACTCATAATCAAGACCATGATCAGGAATATCAGGTTTTAGAAGCAGCTAATTAAGCTTAAAATTTTCACTTTGAACATCACATCACATCACATAAAAAAACAAGAGAAATTTCCCAACCCTATCAACGACTGAATGATTTCAATTTTGCAAGCATGAAACACGTACCCGAAAAGAATATATTAGCAGAAATTACAAAAATTATTTTGATGGGCAGGAAAGTCAAGGTTCACAAAACCCCATGACTTACAATGTTGTCGGCTATAAATTTCAGAATCCTCAAAAGGAAAAGGGGAAAAAAGAGAGGAGAAAAATGCTCATACATGTCTCTTCGATGGAGAAGAAAAAATGGTTAATAGCTTCAACCTAATTCTA…	CTGATTTCCGATGTTCATCGTTTCCAACTCATAATCAAGACCATGATCAGGAATATCAGGTTTTAGAAGCAGCTAATTAAGCTTAAAATTTTCACTTTGAACATCACATCACATCACATAAAAAAACAAGAGAAATTTCCCAACCCTATCAACGACTGAATGATTTCAATTTTGCAAGCATGAAACACGTACCCGAAAAGAATATATTAGCAGAAATTACAAAAATTATTTTGATGGGCAGGAAAGTCAAGGTTCACAAAACCCC	ATGACTTACAATGTTGTCGGCTATAAATTTCAGAATCCTCAAAAGGAAAAGGGGAAAAAAGAGAGGAGAAAAATGCTCATACATGTCTCTTCGATGGAGAAGAAAAAATGGTTAATAGCTTCAACCTAA	TTCTAATGATTTGGTCAAAAGTTCTACGCTATTTCCATCCTCTCTAGACTTGGAACTTCATAGTCTTCTCAACAACCTATGTTGTGAACCTTCCTGAAAGTTCAATCTTGGCTTCTTAATAAAAAAAATC
CUFF.4933.1	618	3.20802	71	---NA---	383	595	-	MASFLSWPQWSRDTNPRWVYCVTLSGAISFFFEDQSTDEPVLSFLWSLDINPCECCCGLFGDDLSFCWVK*	TGTCTTCCAGCTTGTGATTGCAAATGGCATCTTTCCTCTCTTGGCCTCAGTGGAGTCGAGACACCAACCCTCGCTGGGTTTACTGTGTCACTCTCAGTGGTGCCATTAGCTTTTTCTTTGAAGACCAAAGCACAGATGAACCTGTCCTGAGCTTTTTGTGGAGTTTGGACATCAACCCCTGTGAGTGTTGCTGTGGCCTTTTTGGTGATGACTTGAGCTTTTGTTGGGTCAAGTAGTCAGTGGGGTTGACTCTAGTAATTTCTACTCCTGTTGTTGTATCAACAATTTTAGTAATTAAAAGTCAAACATAACAGGAATGAATCCTATTGAGGAACTATTATCTCCAAGATTTCTCAATCATCACAAGTCCAAAAACAAAAAACAAAGGTAAAACCAAAA…	TGTCTTCCAGCTTGTGATTGCAA	ATGGCATCTTTCCTCTCTTGGCCTCAGTGGAGTCGAGACACCAACCCTCGCTGGGTTTACTGTGTCACTCTCAGTGGTGCCATTAGCTTTTTCTTTGAAGACCAAAGCACAGATGAACCTGTCCTGAGCTTTTTGTGGAGTTTGGACATCAACCCCTGTGAGTGTTGCTGTGGCCTTTTTGGTGATGACTTGAGCTTTTGTTGGGTCAAGTAG	TCAGTGGGGTTGACTCTAGTAATTTCTACTCCTGTTGTTGTATCAACAATTTTAGTAATTAAAAGTCAAACATAACAGGAATGAATCCTATTGAGGAACTATTATCTCCAAGATTTCTCAATCATCACAAGTCCAAAAACAAAAAACAAAGGTAAAACCAAAAAATAGGTCAGCCTCAGGTCTGGTAGAAGCAATATAGTATGAGAGGCCATGATAGCTTCTGTAAGATCCGAAGAACACATCATAATTTGGTGGACTGGATGGAGAGCTCACAATCCAACTTAGCTCTAAGCTTCACGAGTGAGATAGGTTCCTGTGCCAAAGACAAACTGCCATCTTTTAAGCTCCAAGTTCTTCCTCTATCGTGACGCATGGCATCCAT
CUFF.499.1	733	2.29924	116	---NA---	267	614	+	MLDYQGTDPMTAKGTVRKSHKSLFCPNSPDASPPFNPKASSCGGVPFSGCLNDDGAAHCVMTATDTHSVSPLANPFIELNSPKATSSMMLTTILSIHGDKEDYRRLNVKARHQHR*	AATTTTGCTGTGTTTGCACTTGAAAATGGAGCAAACATCTGTTCGTACGCAAGGTTTGAATCAAGTAGGACTGATATAATTATCGTTGAGATCCACCATATCATTTATCACTGAGAGGACAGATGGTCCATCATTTTCTTTTCTGAAGCTTTTACTTGTTGGTGTTTGTTCAACCGCACTCTCCTGCAGCTGCCTCAGTTGGAGAACTGTTCTTCCACTACACAATCAGTGAACTCTTCCCTGTCTGGAGCTAGCAGAAGTAAGCCATGTTAGATTACCAAGGCACCGACCCCATGACAGCAAAAGGAACGGTGAGGAAGAGCCACAAATCATTGTTCTGCCCGAACTCACCTGATGCCTCTCCTCCATTCAACCCAAAAGCAAGTTCTTGTGGTGGTG…	AATTTTGCTGTGTTTGCACTTGAAAATGGAGCAAACATCTGTTCGTACGCAAGGTTTGAATCAAGTAGGACTGATATAATTATCGTTGAGATCCACCATATCATTTATCACTGAGAGGACAGATGGTCCATCATTTTCTTTTCTGAAGCTTTTACTTGTTGGTGTTTGTTCAACCGCACTCTCCTGCAGCTGCCTCAGTTGGAGAACTGTTCTTCCACTACACAATCAGTGAACTCTTCCCTGTCTGGAGCTAGCAGAAGTAAGCC	ATGTTAGATTACCAAGGCACCGACCCCATGACAGCAAAAGGAACGGTGAGGAAGAGCCACAAATCATTGTTCTGCCCGAACTCACCTGATGCCTCTCCTCCATTCAACCCAAAAGCAAGTTCTTGTGGTGGTGTCCCTTTTTCTGGTTGCTTGAATGATGATGGAGCTGCACATTGTGTAATGACAGCCACTGACACCCATTCTGTCTCACCACTGGCCAATCCCTTTATTGAGTTGAACTCTCCAAAAGCCACCTCATCGATGATGCTCACCACCATACTGTCTATCCATGGTGATAAAGAAGACTACCGAAGACTAAACGTCAAGGCAAGGCACCAACACAGATGA	AGGGTGAAGCAAGGCACTGTCTGAAGACTCCATGACAAAGAAAGGGCAGAGCTAAATAGGAAGAAGATCACAAACAGCTAAAGGAAAAAGCATGATAGGCGTCTGCTTGTTGCCTTCCC
CUFF.499.2	866	2.92246	116	---NA---	400	747	+	MLDYQGTDPMTAKGTVRKSHKSLFCPNSPDASPPFNPKASSCGGVPFSGCLNDDGAAHCVMTATDTHSVSPLANPFIELNSPKATSSMMLTTILSIHGDKEDYRRLNVKARHQHR*	TGGGCGTATGAATCCTCTCTCCTTTAGGTTCACCATCTATTCCCATGCTCGCTCACATCATGTGATGTGGTCGAAGCCTACCTAAAAGAATGGTGGGCAAGCAAGCAACCTTGACGGCATCTTCCAGGCTTTTCCATATTCTTCACTCGTTCATTCCTCTCGGTTATTCCTCCTTGAATTATTGATGTTTGAATCAAGTAGGACTGATATAATTATCGTTGAGATCCACCATATCATTTATCACTGAGAGGACAGATGGTCCATCATTTTCTTTTCTGAAGCTTTTACTTGTTGGTGTTTGTTCAACCGCACTCTCCTGCAGCTGCCTCAGTTGGAGAACTGTTCTTCCACTACACAATCAGTGAACTCTTCCCTGTCTGGAGCTAGCAGAAGTAAGCC…	TGGGCGTATGAATCCTCTCTCCTTTAGGTTCACCATCTATTCCCATGCTCGCTCACATCATGTGATGTGGTCGAAGCCTACCTAAAAGAATGGTGGGCAAGCAAGCAACCTTGACGGCATCTTCCAGGCTTTTCCATATTCTTCACTCGTTCATTCCTCTCGGTTATTCCTCCTTGAATTATTGATGTTTGAATCAAGTAGGACTGATATAATTATCGTTGAGATCCACCATATCATTTATCACTGAGAGGACAGATGGTCCATCATTTTCTTTTCTGAAGCTTTTACTTGTTGGTGTTTGTTCAACCGCACTCTCCTGCAGCTGCCTCAGTTGGAGAACTGTTCTTCCACTACACAATCAGTGAACTCTTCCCTGTCTGGAGCTAGCAGAAGTAAGCC	ATGTTAGATTACCAAGGCACCGACCCCATGACAGCAAAAGGAACGGTGAGGAAGAGCCACAAATCATTGTTCTGCCCGAACTCACCTGATGCCTCTCCTCCATTCAACCCAAAAGCAAGTTCTTGTGGTGGTGTCCCTTTTTCTGGTTGCTTGAATGATGATGGAGCTGCACATTGTGTAATGACAGCCACTGACACCCATTCTGTCTCACCACTGGCCAATCCCTTTATTGAGTTGAACTCTCCAAAAGCCACCTCATCGATGATGCTCACCACCATACTGTCTATCCATGGTGATAAAGAAGACTACCGAAGACTAAACGTCAAGGCAAGGCACCAACACAGATGA	AGGGTGAAGCAAGGCACTGTCTGAAGACTCCATGACAAAGAAAGGGCAGAGCTAAATAGGAAGAAGATCACAAACAGCTAAAGGAAAAAGCATGATAGGCGTCTGCTTGTTGCCTTCCC
CUFF.5123.1	906	1.125	165	---NA---	141	635	-	MVRHAQPQPWLSFAWRWPKRKRDLMGPGLNFWQWCEMEGVGGAGRRDVVGVLSHPLRPMSMGFDTEGDLPLKQMRDCLDGEGGGAFTCCDSLPSMEGRKDGATSRIISMLFLTQPFHQKLSIAFAHLIPSLSPISSRLSLCFAVGFPLCVRVCCLRTHELPPRS*	TGTCTCCTTCTACAACCTGTTGTCTTGGAGCTGGAGACGCCGGAAACAGGAGGCGTCGAAGGATGCAGATTGTGATGAGATCTCCCTCATTAGCGTCGTAGTCTGCGATTAATCGTCCTCCATGTGGATGGTGGAGGAGAAGAGGCCGAAAACTGCGGTAGCTGCCGTTGGGCCTTCAGACACGTGAAGTGTGTCCCATTTGTCCGCTCCGATGGCGGCCATGATCCATCCCACGCCCGCATGCTGAGTGAGGCCGACCGATGAAAGGAGCATGGTGAGGCATGCTCAACCACAGCCATGGCTTTCCTTCGCATGGCGGTGGCCAAAGAGAAAGAGGGATCTCATGGGTCCAGGTTTGAACTTTTGGCAGTGGTGTGAGATGGAAGGAGTTGGAGGTGC…	TGTCTCCTTCTACAACCTGTTGTCTTGGAGCTGGAGACGCCGGAAACAGGAGGCGTCGAAGGATGCAGATTGTGATGAGATCTCCCTCATTAGCGTCGTAGTCTGCGATTAATCGTCCTCCATGTGGATGGTGGAGGAGAAGAGGCCGAAAACTGCGGTAGCTGCCGTTGGGCCTTCAGACACGTGAAGTGTGTCCCATTTGTCCGCTCCGATGGCGGCCATGATCCATCCCACGCCCGCATGCTGAGTGAGGCCGACCGATGAAAGGAGC	ATGGTGAGGCATGCTCAACCACAGCCATGGCTTTCCTTCGCATGGCGGTGGCCAAAGAGAAAGAGGGATCTCATGGGTCCAGGTTTGAACTTTTGGCAGTGGTGTGAGATGGAAGGAGTTGGAGGTGCCGGCCGTCGAGATGTTGTCGGAGTGCTGTCTCATCCTCTGCGTCCCATGTCAATGGGGTTTGACACTGAGGGCGACTTGCCACTGAAACAAATGCGTGATTGCCTCGATGGTGAGGGAGGTGGGGCCTTCACATGCTGTGATTCCCTGCCATCCATGGAAGGAAGGAAGGATGGAGCAACTTCTCGAATAATTTCGATGCTTTTCTTGACCCAGCCATTCCATCAGAAGCTGTCCATCGCCTTCGCCCACCTCATCCCGTCTCTCTCTCCA…	GTCCCGTCATGTAGTGCAGTCATGGCGGTGTCTGCTAAAGACAACGCCATCAACCCCCCCTCGCATTTATGCGCGCTGCAGTACGTGATACCACATGATATTAGGGTGAGGGGGGAAGGGGGAAGGGAAGGACGCAAACG
CUFF.5357.1	618	6.79346	54	---NA---	110	271	-	MEYNSLSCFLAETAFLCHGLASYLLDETYTSASISPRYEQLSISWIYHLHSCS*	TGCCACAACACATACCAAAATAAATAGCATGAGATTCCACTGCTGTTTCTTGTTTGCATAGAAAAACCTGCTGCATCATCTTTAATTTTCTCATTTATTTCTGAAAGTAATCAACAAAGAAGATCATGAGATACATATTGGTGTTTCTATGAATTGCCTATGGTTTTCACTCGTCTTCCTCGAGAGAATCTCTTTCAGAAAAGAACAACTTCCATAACATGATAAAGGAAACATTGGATGAATGCATAACTGTAACTATCATCATGATGAATATGCTACGAGGTAATTGAAGTACGAGTTTCCTTTTCCTGGGGCACGAACCTCACTACGGACGTTTACAACTGGAGATGGAGTACAACAGTCTCTCATGTTTTCTTGCTGAGACAGCTTTTCTCTGTC…	TGCCACAACACATACCAAAATAAATAGCATGAGATTCCACTGCTGTTTCTTGTTTGCATAGAAAAACCTGCTGCATCATCTTTAATTTTCTCATTTATTTCTGAAAGTAATCAACAAAGAAGATCATGAGATACATATTGGTGTTTCTATGAATTGCCTATGGTTTTCACTCGTCTTCCTCGAGAGAATCTCTTTCAGAAAAGAACAACTTCCATAACATGATAAAGGAAACATTGGATGAATGCATAACTGTAACTATCATCATGATGAATATGCTACGAGGTAATTGAAGTACGAGTTTCCTTTTCCTGGGGCACGAACCTCACTACGGACGTTTACAACTGGAG	ATGGAGTACAACAGTCTCTCATGTTTTCTTGCTGAGACAGCTTTTCTCTGTCATGGTTTGGCTTCCTATTTGCTGGACGAAACGTACACTTCAGCCAGCATCAGTCCAAGATATGAGCAGCTCAGCATATCTTGGATCTATCATCTTCATTCATGCTCTTAG	CTTTTAAATTGGCCTCTTCCTGAAAAAGCTGGAAGACGACGGCGACGAATCCGAGGTCGGGAGGCGGAGCAGAAGAGGAGGTCGGAGCATCGGTTCCTTTTTAGCGTTT
CUFF.5403.1	718	1.52776	70	---NA---	68	277	-	MGVIPSSKVPKLLTLDGETLPGNTACLLTSLLQRINCLELSRRKALRHRDTSLACFCEGETPSSPSDAS*	ACAATCAATAGGTGCATTAGCATCTATACTCTGTCAATATGATTTTGGGCTGTCAGCCCAGAAACCAATACCTCATTGGCAACGAGATTGTCACCAATTGATAGTAGTCTAAAAAGGAAAATGTTCTTCTTATGCATGATCTGTATAACGACTAGTAGTAATAGTGGTGGTTCACTCAGCAGCCTAAATCGATCGAGCATTCCTTGTTGAAGTCCGTCAATGGGCGCAAGACTGCAAGGCAAACTTTTCCTAGGCAATTCGACAAACACGTAACTGTCTCAAGTAATGAATGACACCATGGACTCGGTCAAACTTACGATTGCATTACCACCAGTCTTAGATCGATAGTATCCGGAGCAGCCAACCCCAGATTAGCCCGCGACGGAGAGTTGGACTTGA…	ACAATCAATAGGTGCATTAGCATCTATACTCTGTCAATATGATTTTGGGCTGTCAGCCCAGAAACCAATACCTCATTGGCAACGAGATTGTCACCAATTGATAGTAGTCTAAAAAGGAAAATGTTCTTCTTATGCATGATCTGTATAACGACTAGTAGTAATAGTGGTGGTTCACTCAGCAGCCTAAATCGATCGAGCATTCCTTGTTGAAGTCCGTCAATGGGCGCAAGACTGCAAGGCAAACTTTTCCTAGGCAATTCGACAAACACGTAACTGTCTCAAGTAATGAATGACACCATGGACTCGGTCAAACTTACGATTGCATTACCACCAGTCTTAGATCGATAGTATCCGGAGCAGCCAACCCCAGATTAGCCCGCGACGGAGAGTTGGACTTGA…	ATGGGAGTCATCCCGTCAAGCAAGGTTCCCAAGTTGCTAACTTTGGATGGCGAAACGTTACCTGGGAACACCGCCTGCCTCCTCACCTCCCTCCTCCAACGCATCAACTGCTTGGAACTTTCGCGGCGGAAGGCGCTGCGTCACCGAGACACATCGCTTGCCTGCTTTTGCGAAGGAGAAACCCCTTCATCGCCGTCTGATGCGTCATGA	ACGGGTGCTACGTCCTGACAGCTGGATTACATGACACCGCTAATTCGATCCGACGGATCCCGTCGAG
CUFF.5554.1	653	1.74356	54	---NA---	410	571	-	MFSYVLNLHNRASPTHFPFQHHLNFHLYKTDDDDYQIPCSPPLYTHSQSPHSI*	GCGCCCTCCGCAAAACAAGCTACTCACTGTCAGCAGGCACCATGGTCCTTATTGAACTCCCTCGGTCAGTAGACACCTAAACATGTTTTCATATGTATTGAACCTCCACAATAGAGCTTCCCCCACTCACTTCCCTTTCCAACACCACCTGAATTTCCACCTCTATAAAACCGATGATGATGACTACCAAATCCCTTGTTCCCCTCCTCTCTATACCCACTCTCAATCTCCCCACTCTATCTAACTCAGGCTTGTGAGACTATATTTTAGACAACAGTGGAGTTGGCTAAAAGAAAACACCTAAAGATGAACATTCCAATTTGAAAAAGAAAACCTAGAGTCATAGGCCGCACACTGTCCCTTCCAAAGTAAATGAAGAAAGCACAAGACATGGCTCAA…	GCGCCCTCCGCAAAACAAGCTACTCACTGTCAGCAGGCACCATGGTCCTTATTGAACTCCCTCGGTCAGTAGACACCTAAAC	ATGTTTTCATATGTATTGAACCTCCACAATAGAGCTTCCCCCACTCACTTCCCTTTCCAACACCACCTGAATTTCCACCTCTATAAAACCGATGATGATGACTACCAAATCCCTTGTTCCCCTCCTCTCTATACCCACTCTCAATCTCCCCACTCTATCTAA	CTCAGGCTTGTGAGACTATATTTTAGACAACAGTGGAGTTGGCTAAAAGAAAACACCTAAAGATGAACATTCCAATTTGAAAAAGAAAACCTAGAGTCATAGGCCGCACACTGTCCCTTCCAAAGTAAATGAAGAAAGCACAAGACATGGCTCAAATTAATACCATGTTTTCTGATGTTATTAGTATTGCGTGTTTTACTTTGTTAATGAACTCACTTCCTTTTTTCCCTGATATTCAATACTGTCTGTTGCCTTAAGTCTCACAACCACTCTTTGTTGTCGACGTAGCACTCACAAAAGGATTTTATTATGAGAGTAGACTCATCCAAATTATATTCTCTAAAAATTCTGTCAAGAAAACTTCAGAAAACCAGAGAGATTATGAAATTCTATATATGA…
CUFF.6288.1	687	2.08136	117	---NA---	189	539	-	MHERTTTTTRGHCSYPSLLVPPPSLHHSHLLLLLLISSIHSSRKISMEKKSERPSRHQRNASRGVFALPENFSSSEAPPVEVSEQKTACKPAQNPPDGRPSASLQQELKSSVTKNH*	CAACTGGACAAGGCAATGACAGGATCATAGCATAGCAAGGTAGAGGTGTTGAGGACTTACAAGTAATTTTGAGAGAGGCAGAAAGATATCCTGCTTCTATCTTTTGGCTCTTGACACCTACCTGCCACTCAATAATAGTGTTGGGTCAATGCATGAGAGAACAACAACAACAACAAGAGGACATTGTTCTTACCCCAGTTTATTGGTACCACCTCCAAGTCTCCACCATTCCCATCTCCTTCTGCTGCTCCTTATCTCATCCATCCACTCTTCCAGGAAGATCTCCATGGAGAAAAAGTCCGAGAGGCCAAGTCGACACCAGAGGAATGCGTCGCGGGGTGTCTTTGCTCTCCCTGAAAACTTCTCCAGCTCTGAAGCTCCTCCAGTGGAAGTTAGTGA…	CAACTGGACAAGGCAATGACAGGATCATAGCATAGCAAGGTAGAGGTGTTGAGGACTTACAAGTAATTTTGAGAGAGGCAGAAAGATATCCTGCTTCTATCTTTTGGCTCTTGACACCTACCTGCCACTCAATAATAGTGTTGGGTCA	ATGCATGAGAGAACAACAACAACAACAAGAGGACATTGTTCTTACCCCAGTTTATTGGTACCACCTCCAAGTCTCCACCATTCCCATCTCCTTCTGCTGCTCCTTATCTCATCCATCCACTCTTCCAGGAAGATCTCCATGGAGAAAAAGTCCGAGAGGCCAAGTCGACACCAGAGGAATGCGTCGCGGGGTGTCTTTGCTCTCCCTGAAAACTTCTCCAGCTCTGAAGCTCCTCCAGTGGAAGTTAGTGAGCAGAAGACGGCATGCAAGCCGGCCCAGAATCCACCTGATGGTCGTCCTTCAGCTTCGCTGCAACAGGAGCTGAAGAGCAGTGTTACTAAAAATCACTGA	GGCTGTGTGCTTAATCTGTGTCTTTGCACTCTTTGTAATAGATGCACTTTCCTATCTCTATAACGCCACAATAGTTTCACTGTCCTGTGAGTGCATGCCACCAGCAGTTGCAGTCCAGATGGAATTTCGTGATCACTGTCACATGAGATGGGAGAAAAATTAAGCAGAAGTTGTACTGCAATTAGTTC
CUFF.6350.1	572	6.34788	46	---NA---	327	464	+	MLPSNLFSAQAIIRALRTKKPEMQNTGPVKLTDSKVILTHLVYRL*	GCCTCAATGATATTGGTGAAGAAGTAAAACTTAATACAAGAGTTTGCAGTTGCAGAGGAGAACATTTATCGAGCAAGAATACAAACAAAAAATACAGTAGTTTGAACTGTATCAAATTAGATATATAGCCAAACCTCTAGTGAGTTCACATTTACCTCTATCTGGTAAGCACCAGAAAACAAACACCTGTGCCCTAGCTCAGCAAGCAACCCAGCAATCAGGATTCCGAAATAGCAATGCTACATTGGAGAGAGATGCCACCGAGCATAGTTTTAATCTCTTAAACAATTTTGGGTGGCTGCGGTTCAACCTCGTGCGCTAGTTTCATGCTTCCATCTAATCTTTTCTCTGCTCAAGCTATAATCAGAGCACTCCGCACAAAGAAACCTGAGATGCAGA…	GCCTCAATGATATTGGTGAAGAAGTAAAACTTAATACAAGAGTTTGCAGTTGCAGAGGAGAACATTTATCGAGCAAGAATACAAACAAAAAATACAGTAGTTTGAACTGTATCAAATTAGATATATAGCCAAACCTCTAGTGAGTTCACATTTACCTCTATCTGGTAAGCACCAGAAAACAAACACCTGTGCCCTAGCTCAGCAAGCAACCCAGCAATCAGGATTCCGAAATAGCAATGCTACATTGGAGAGAGATGCCACCGAGCATAGTTTTAATCTCTTAAACAATTTTGGGTGGCTGCGGTTCAACCTCGTGCGCTAGTTTC	ATGCTTCCATCTAATCTTTTCTCTGCTCAAGCTATAATCAGAGCACTCCGCACAAAGAAACCTGAGATGCAGAATACTGGACCTGTAAAACTTACAGATAGCAAGGTCATATTAACACATTTGGTGTATCGGTTGTAA	AGTAACACCATTGTGTCATATAAGCAACAAGTTCAAATGCTTATTGGGCATCATTACTCTGATTGTTTGGAATATGGTGCAATCACTACTTCAGGAATCGTGTCACTG
CUFF.6470.1	668	15.9565	180	---NA---	56	595	+	MRDDTIDLFYINPYCDKHTWTCTCLSRAMHVTLQSPCSKRRVIEGEAVLLGHVILFALRRRWLRGFFRVASSAMEIEVESVGENGERERERERERDGRGTKNIIVPSYHPSPRRRWLRGFFRVASSAMEIEVESVGENGERERWKRDEEHHRSLLSSFSSEAVAAWLLPGCKLSDGDRG*	GCAAAGTCTCTGATAATAAATTATTACAATAAAATTAATACAACAATACAACCAAATGCGAGATGATACAATCGATTTATTTTACATCAACCCTTACTGCGACAAGCACACTTGGACATGCACGTGTCTCTCGAGAGCCATGCACGTCACTTTACAAAGTCCATGTAGTAAAAGACGAGTAATTGAGGGAGAGGCGGTGCTGCTGGGACACGTTATCTTGTTTGCTTTGCGGAGGCGGTGGCTGCGTGGCTTCTTCCGGGTTGCAAGCTCAGCGATGGAGATCGAGGTTGAGTCGGTGGGAGAAAACGGAGAGAGAGAGAGAGAGAGAGAGAGAGAGAGAGATGGAAGAGGGACGAAGAACATCATCGTTCCCTCTTATCATCCTTCTCCTCGGAGGCG…	GCAAAGTCTCTGATAATAAATTATTACAATAAAATTAATACAACAATACAACCAA	ATGCGAGATGATACAATCGATTTATTTTACATCAACCCTTACTGCGACAAGCACACTTGGACATGCACGTGTCTCTCGAGAGCCATGCACGTCACTTTACAAAGTCCATGTAGTAAAAGACGAGTAATTGAGGGAGAGGCGGTGCTGCTGGGACACGTTATCTTGTTTGCTTTGCGGAGGCGGTGGCTGCGTGGCTTCTTCCGGGTTGCAAGCTCAGCGATGGAGATCGAGGTTGAGTCGGTGGGAGAAAACGGAGAGAGAGAGAGAGAGAGAGAGAGAGAGAGAGATGGAAGAGGGACGAAGAACATCATCGTTCCCTCTTATCATCCTTCTCCTCGGAGGCGGTGGCTGCGTGGCTTCTTCCGGGTTGCAAGCTCAGCGATGGAGATCGAGGTTGAG…	GTCGGTGGGAGAAAACGGAGAAGAAGAGAGAGAGAGAGAGAGAGAGAGATGGAAGAGGGACGAAGAACATCAT
CUFF.6653.1	628	2.76557	61	---NA---	307	489	+	MYCDPFQVSFIKFDFLLWMLVMMVGLIRKPTKSRTKFYWFWYSSLDAGHNGSTDRGADQK*	GCTTGCTTCTCGAAACACTTAAACTGACAGCAGTGATGGTGATGGTATGACAGCAATTCCAGAATAATAATGGAAGAAATTGTGGTTATAAATGCTTGGCAGCTAAGTTTTTCTATAATTCAACGTGTTCTATTCATATGATATGTGAAGTTTTCAATGGCTCACTGATTTGGCTGTGATTATGCTGCAGATCATACGCAATAGGTACTGCAGTATGGGGATTGTTAAGGGTCTTTGAGAGAGATGATTCTTCAACTAGAGATCAATACGAGTGCTTAATATGCTACACAAAGATTCCCATCCAAGATGTACTGTGATCCATTTCAAGTCAGTTTCATAAAGTTCGACTTCCTTCTTTGGATGCTGGTCATGATGGTTGGACTGATCAGGAAGCCGACC…	GCTTGCTTCTCGAAACACTTAAACTGACAGCAGTGATGGTGATGGTATGACAGCAATTCCAGAATAATAATGGAAGAAATTGTGGTTATAAATGCTTGGCAGCTAAGTTTTTCTATAATTCAACGTGTTCTATTCATATGATATGTGAAGTTTTCAATGGCTCACTGATTTGGCTGTGATTATGCTGCAGATCATACGCAATAGGTACTGCAGTATGGGGATTGTTAAGGGTCTTTGAGAGAGATGATTCTTCAACTAGAGATCAATACGAGTGCTTAATATGCTACACAAAGATTCCCATCCAAG	ATGTACTGTGATCCATTTCAAGTCAGTTTCATAAAGTTCGACTTCCTTCTTTGGATGCTGGTCATGATGGTTGGACTGATCAGGAAGCCGACCAAAAGTAGAACTAAATTCTACTGGTTTTGGTACTCTTCTTTGGATGCTGGCCACAATGGTTCGACTGATCGGGGAGCTGACCAAAAGTAG	AACTAAATTCGACTTGCTTCGGTACTAAACTCTCTCTTTTGTCACATGTATTAGATACAGATTTCTGATGTAGTTTGTCTCTGTTTTTTACAATGTGTTAAGTTATCCGATCAGAAAAGTACAAACAATTCACCAGTCA
CUFF.6712.1	792	4.01718	79	---NA---	59	295	-	MSSPVPSLSGPAGPLHGVATESPIRLQLAMGPINDVPVGCTIIYLAPETSFLIEIFRQCLPQALTQVVKRSLAIHQAG*	GAGGGGAGGAGGGGGAAGGGGTTCCATGGCAAATGATACAAACACTTGTTGAGACGGGCAAAACTACAGAACCCCCTACCCTTTGACATAAAGCAATAAAACCATAGCAACAAAATAATAAATTGGATAATGTTGCAACCAGTCCCTTTCGTGGAATCCACATAAGTTAAAGCTACAGAAAACTGTGCACAAAGATCACCAAGGAACTTATCGTGATTCTGGAGAGGGTATCTTCCCCAAGCTTTCCTTATCCAAAAGGTGCCTCAATTGACAACTCAAGTGGAATGAATAGTATAGCTGGAACCATGTCTGGGAGAACAGAAGCCATTGATGAGGTCCCGGCTGCCGCTTTCGCAAGTGTAAGAGATGCCCATTGTGAACTCAGTTGGTGAAAGTAAA…	GAGGGGAGGAGGGGGAAGGGGTTCCATGGCAAATGATACAAACACTTGTTGAGACGGGCAAAACTACAGAACCCCCTACCCTTTGACATAAAGCAATAAAACCATAGCAACAAAATAATAAATTGGATAATGTTGCAACCAGTCCCTTTCGTGGAATCCACATAAGTTAAAGCTACAGAAAACTGTGCACAAAGATCACCAAGGAACTTATCGTGATTCTGGAGAGGGTATCTTCCCCAAGCTTTCCTTATCCAAAAGGTGCCTCAATTGACAACTCAAGTGGAATGAATAGTATAGCTGGAACCATGTCTGGGAGAACAGAAGCCATTGATGAGGTCCCGGCTGCCGCTTTCGCAAGTGTAAGAGATGCCCATTGTGAACTCAGTTGGTGAAAGTAAA…	ATGAGTAGCCCGGTCCCCTCACTGAGTGGTCCTGCAGGTCCCCTTCATGGCGTGGCAACAGAATCACCAATTAGATTGCAGCTAGCAATGGGGCCAATAAATGATGTCCCTGTTGGCTGCACAATTATTTACCTTGCTCCTGAGACAAGCTTCCTCATAGAGATCTTCCGCCAATGCCTCCCTCAAGCTCTCACCCAAGTAGTTAAGAGATCGCTCGCTATCCACCAGGCTGGCTAG	CTGAGGGCTCTCCAGCGAATCCCTCCACATGTACCCTCCTTCGTCTTCTGGCCCCTTG
CUFF.727.1	1103	3.87855	179	---NA---	11	547	-	MRSARGNSRLRSAHPSGEWGGSRAGARGPRWGGNDMALHCFMIGSCPGSASHACCPGWGCERERERKEIGGHAQGRQAGSSSSSSASLPTPRVDDGDHTVPVCLRPSRRCRCRGPRQRGSLSRKERRIREENTQKSERFPRVVMHPCLLFLEQSIEDAEKREGKQAKNKKSNRTLKRY*	GTGGGCCCGAGTCAACGTTGGGAGGCTCCTTGGTCAACACGGGGCATGGTGGCCTATCCATAGTGTAGGTGATGTCCTCGTCAAAATGGTGTAACAGAGGTCAGAGAAGGCTCGTTGACGATTTCCCCTCTCCGGTGCAGCTGCGTTTTGGGAACGCAAGCCTTTGGTTCCTGCACCTCTGCGGTGATTCAGACTCCTCCTATTCATTGCATGGAAGAATTGAAACCTCGATTGTGATTTGTCCTGGAAACAAAATCCCCCAACATATTATTTATTATTATTATTATTTTTCTGTCAGTCGGGAGTAGGGGGCGGGTGGCACTAGTGGTTCACGTACAGAATGTTACAAGGAAGAAGAAATGGATTGGCTCTCAAGCTGAAGACGTGGAAGCCGGAACA…	GTGGGCCCGAGTCAACGTTGGGAGGCTCCTTGGTCAACACGGGGCATGGTGGCCTATCCATAGTGTAGGTGATGTCCTCGTCAAAATGGTGTAACAGAGGTCAGAGAAGGCTCGTTGACGATTTCCCCTCTCCGGTGCAGCTGCGTTTTGGGAACGCAAGCCTTTGGTTCCTGCACCTCTGCGGTGATTCAGACTCCTCCTATTCATTGCATGGAAGAATTGAAACCTCGATTGTGATTTGTCCTGGAAACAAAATCCCCCAACATATTATTTATTATTATTATTATTTTTCTGTCAGTCGGGAGTAGGGGGCGGGTGGCACTAGTGGTTCACGTACAGAATGTTACAAGGAAGAAGAAATGGATTGGCTCTCAAGCTGAAGACGTGGAAGCCGGAACA…	ATGAGGAGCGCGAGAGGGAACAGTAGGCTCAGGTCAGCCCATCCCTCGGGGGAGTGGGGGGGGTCCAGAGCAGGAGCGCGAGGACCGAGGTGGGGAGGAAATGATATGGCACTCCATTGCTTTATGATTGGGAGCTGCCCGGGCTCGGCGTCCCATGCTTGTTGTCCTGGGTGGGGCTGTGAGAGAGAGAGAGAGAGAAAAGAGATAGGGGGGCATGCACAAGGCAGGCAGGCAGGCAGCTCCTCCTCCTCCTCCGCCTCGCTTCCCACACCACGGGTTGATGATGGCGACCACACCGTCCCCGTCTGCCTCCGGCCTTCCCGTCGCTGTCGGTGCCGGGGTCCAAGGCAGCGTGGTTCCCTGTCAAGAAAAGAGAGAAGAATAAGAGAGGAAAACACA…	TGATGCACAC
CUFF.7789.1	983	1.97177	54	---NA---	630	791	+	MAFLLIVFDVMVYIITLYPLFFLVLLSIEINQLNNFFIMYLRVLKIFFLKIRC*	CGCGGCACAAGCAACTGGCGAACCCTAAACCCCGACCCCTACCTCTCTTCCCTGCGGCGCTCTCGCTTTCTTCCTCTTCTCCACCTCTCTCTATATATTGATGGACGAGGCTCTTGAAACAGAGTCAAACAGCAGGCGCCTCTTGTAATCCTTGGCGATATCCCTGTCTGCCGCATGGAGCCGACATCAGACCGCCAGGCGAAGATTGCTTGGATTCCTCATCTCGTCAGTCCAACGCCACAATACCTGGCCATATCTTCTCACATCCAAAAACCACACTTTTCTTGATCTTTCCTTGATGTTTATGTAGTTTGTAAGTTCATGAATATATATCAATCAGTCTTATAAATGGCACTAATTCAGACAACGGGTGCTTTGTTGCTCGGATAACAAGCCACC…	CGCGGCACAAGCAACTGGCGAACCCTAAACCCCGACCCCTACCTCTCTTCCCTGCGGCGCTCTCGCTTTCTTCCTCTTCTCCACCTCTCTCTATATATTGATGGACGAGGCTCTTGAAACAGAGTCAAACAGCAGGCGCCTCTTGTAATCCTTGGCGATATCCCTGTCTGCCGCATGGAGCCGACATCAGACCGCCAGGCGAAGATTGCTTGGATTCCTCATCTCGTCAGTCCAACGCCACAATACCTGGCCATATCTTCTCACATCCAAAAACCACACTTTTCTTGATCTTTCCTTGATGTTTATGTAGTTTGTAAGTTCATGAATATATATCAATCAGTCTTATAAATGGCACTAATTCAGACAACGGGTGCTTTGTTGCTCGGATAACAAGCCACC…	ATGGCCTTTTTGCTTATTGTTTTTGACGTGATGGTCTATATCATCACCCTTTACCCACTTTTCTTCTTAGTTTTGTTGAGTATAGAGATTAATCAACTGAATAATTTTTTCATCATGTATCTCAGAGTGTTGAAAATATTTTTTTTAAAGATCAGATGTTAA	TTCTAAGCAGATTAATTTGTGCTGAGTCATTTCAGGGTTATTTTCCCTGAGCTTGGATTCAAGTTCGATATATATTCGTAGATGTGTTAGTACTTCTCTCCTGCTCTGAGCATGGAAACCATGAAAAAAAGGAGAACTTTGACCGAAGAACGTCAGTGGTAGAGGGATTGCTTTGGACGAAACAAATTATAG
CUFF.7973.1	677	3.31427	81	---NA---	137	379	+	MVVWPQRRRAPREEFILVTPLHQCIVKNEVKVIVGEARSPNKSPKKKDDELLGVDGGLVLHLDNAMSTYIYFAFQCSKSL*	CTTTGATGCTAAACAAACAGGTGGCTGCAGTCTGTGGGCAAAGGCATCCATGGAAGCCACCTTCTTCATTTTAGTAGCTATGCTTACATCCATGAACTGAGGAAACGCTGCAAGGAAATGGAGAGGAAGAAGACAGATGGTGGTGTGGCCACAGAGGAGAAGAGCTCCAAGGGAAGAGTTCATCCTAGTGACACCCCTTCACCAGTGTATAGTGAAGAACGAGGTGAAGGTAATTGTTGGAGAAGCTCGTTCACCAAATAAATCCCCAAAAAAGAAAGATGATGAATTATTGGGTGTTGATGGGGGGCTTGTTTTACATTTAGACAATGCTATGTCCACATATATATATTTTGCCTTCCAATGTTCCAAGTCTCTTTAGTAGGGAAATGTGGGAGGAAT…	CTTTGATGCTAAACAAACAGGTGGCTGCAGTCTGTGGGCAAAGGCATCCATGGAAGCCACCTTCTTCATTTTAGTAGCTATGCTTACATCCATGAACTGAGGAAACGCTGCAAGGAAATGGAGAGGAAGAAGACAG	ATGGTGGTGTGGCCACAGAGGAGAAGAGCTCCAAGGGAAGAGTTCATCCTAGTGACACCCCTTCACCAGTGTATAGTGAAGAACGAGGTGAAGGTAATTGTTGGAGAAGCTCGTTCACCAAATAAATCCCCAAAAAAGAAAGATGATGAATTATTGGGTGTTGATGGGGGGCTTGTTTTACATTTAGACAATGCTATGTCCACATATATATATTTTGCCTTCCAATGTTCCAAGTCTCTTTAG	TAGGGAAATGTGGGAGGAATAATCATCCAATTGTTTTCTTTTTCTCTACCTACGTACGACAGAAATAGATGTTGCTTTCATTATTAACATAGTTCAGGTTCATAGCCATATGGAAGTTTTTTTAAGGAATAATTTTCTTCTATCATATCAAATTGCACACGAGATACAATAATAACAACAAAACTATAGTCCCAATCAGCTACATGGATATTTTTGTTGCTGTTGAACTCTATGATTGTAAATTATACATAAAGATACTCCTACACAAACTCGAATATGAGATGTATCAATTGCCCAG
CUFF.799.1	848	2.20428	51	---NA---	319	471	+	MLRAIGLAVLPIEDFLDSPSTLLRDHKGIISSNASLCHMPQILVSFTLIC*	GGCTTTTTCTTCAATGAGAGCAATTAACTTTGCAAGATGCTCCAAATTGAACCTACCATGGACCACAGCCTCAGCTTTCTTCTTCTCCATTCCTCCTTGAGTTTGTTTGACAGATCATGTTCTACCAAACTACATGTATAGAAGGCAGTGGACACCAGCACAGTGTCCAAAGGATCCTCTCAAGGAGTGTGACAGGCCACCATCAACACACACACAAAGCTGGATCTTTCTCTGCTGGACTTGGAAACCAACTTGTCCAAGACTGATGACAAGTTATTGATTAGATTAATCGATTGATTGAATGCTGTTATCTTTTGCATGCTCAGAGCTATTGGCCTTGCAGTTCTTCCAATTGAAGATTTCCTAGACTCACCATCAACCTTGCTGAGAGACCACAAA…	GGCTTTTTCTTCAATGAGAGCAATTAACTTTGCAAGATGCTCCAAATTGAACCTACCATGGACCACAGCCTCAGCTTTCTTCTTCTCCATTCCTCCTTGAGTTTGTTTGACAGATCATGTTCTACCAAACTACATGTATAGAAGGCAGTGGACACCAGCACAGTGTCCAAAGGATCCTCTCAAGGAGTGTGACAGGCCACCATCAACACACACACAAAGCTGGATCTTTCTCTGCTGGACTTGGAAACCAACTTGTCCAAGACTGATGACAAGTTATTGATTAGATTAATCGATTGATTGAATGCTGTTATCTTTTGC	ATGCTCAGAGCTATTGGCCTTGCAGTTCTTCCAATTGAAGATTTCCTAGACTCACCATCAACCTTGCTGAGAGACCACAAAGGTATTATCTCTTCCAATGCTAGCTTGTGTCATATGCCACAAATTCTGGTTTCTTTCACACTAATCTGCTGA	TAGTTTGATGTCCTGAAACACTGGTTTAGAATTTGCACTGGCCATTTATAATATATAGCTCACTGTTAACAGGGCCAGTTACTATTTGATGAAGAGAATAGCAAAAAGTGTAGAGATTAAGAATGTTTATAACCAACAAGTATTATGGTTGTGATTCAATCAATGACACAAGCATTTTAAATCAGCCATGCATTGCAGACCTGCAACAGGTCAAAATCTTAAATGATGTGCTCTTCCTTGTGGGGATCATTACAAGTTTCTCTTAAGACAAAGAGAAGTTTATATAAAGTGAACCTGTCATTGTCACCTTGAATCAAGACTGGGACTTTGATAGGCACAGATGACCAGACAATTCATGAAATGACCTCTTGGTTTGT
CUFF.8244.1	1230	0.826339	68	---NA---	927	1130	+	MTIEILTMDSRKYSMRLFHVIHHIQLERDSSMLIVDRSCMYSARLFHVIHHIQLESVPDIRFFNAHS*	GCTCGTTACAAAATTAGAAACAAGAATGGTGGCACCCTTTTTCCTCTTCCTCCTGCAAGCAAAACTAGTTGTGGATGTACCTTCTTCACATCTCTTTGTTTCATGTGTTACCCATTTTTGTAAACAACAGGGCAAGATAAGTAGTTTGCGTTAAAAAGTAAAAAACAAAGAACCACTCTTCAATTTTCTCCATTTGCTATTCTTCCCACTTCCCACTTCCCACTTCCCACTTCCCACTTCCCACCTCAGGAGGTCTCTAACAATTAATTCCTGCACAAGAAAAAAAAAAATTTGCTAGAAGCTGCAAAAGAGACAAATCAGTAATTTTCCTGTCAGCATACCATACCATACCATACATGGATCTGATACATTCTCCATCAAGGTTATATTTCTAGCCTG…	GCTCGTTACAAAATTAGAAACAAGAATGGTGGCACCCTTTTTCCTCTTCCTCCTGCAAGCAAAACTAGTTGTGGATGTACCTTCTTCACATCTCTTTGTTTCATGTGTTACCCATTTTTGTAAACAACAGGGCAAGATAAGTAGTTTGCGTTAAAAAGTAAAAAACAAAGAACCACTCTTCAATTTTCTCCATTTGCTATTCTTCCCACTTCCCACTTCCCACTTCCCACTTCCCACTTCCCACCTCAGGAGGTCTCTAACAATTAATTCCTGCACAAGAAAAAAAAAAATTTGCTAGAAGCTGCAAAAGAGACAAATCAGTAATTTTCCTGTCAGCATACCATACCATACCATACATGGATCTGATACATTCTCCATCAAGGTTATATTTCTAGCCTG…	ATGACTATTGAGATATTGACAATGGATTCTCGTAAATATTCTATGAGACTCTTTCATGTCATCCATCATATTCAACTAGAAAGAGATTCTTCAATGCTCATAGTTGATCGATCTTGTATGTATTCTGCGAGACTCTTTCATGTCATCCATCATATTCAACTAGAAAGTGTACCTGACATTAGATTCTTCAATGCTCATAGTTGA	TCGATCTTGTAAGTATTCTGTGAGACTCTTTCATGTCATCCATCATATTCAACTAGAAAGTGTACCTGACATTAGATTCTTCAATGCTCATAGTTGATCG
CUFF.8677.1	779	3.14815	52	---NA---	290	445	-	MRLNVSSKSCNGYSMFLKQIQCTIKLQLKRNNKHVNLFYAFRNSIQMSRQF*	CCCATATATTAATTCTTATGTTCAAGTACCTCAAAAATGTTTCCATTCTTTTATGTATTTTACACTGATGATTTCAGCATTGTAAACATAATACATGCATGAGGCACTGGAAACCAGCCTTCATGAAACAATAGAACAGTACGTAGTACAAGCCAATTAATAGTAATTTAAATTGGTATCAGGTCCTCATCATTGTTCTTTTCCAGTGATCTCAACCATGATTTGACAAACAGAAACTGACCTTTGTAGTCCTCATATCTGAGATGTATCAGAAATCCCACCCCACCCCCTCCCCCATTTTAACTTGTAAACACGATATAAAGTTGCTAATTCCATGAGGCTGAATGTTTCCTCAAAATCCTGTAATGGATACAGCATGTTCTTGAAACAAATCCAGTG…	CCCATATATTAATTCTTATGTTCAAGTACCTCAAAAATGTTTCCATTCTTTTATGTATTTTACACTGATGATTTCAGCATTGTAAACATAATACATGCATGAGGCACTGGAAACCAGCCTTCATGAAACAATAGAACAGTACGTAGTACAAGCCAATTAATAGTAATTTAAATTGGTATCAGGTCCTCATCATTGTTCTTTTCCAGTGATCTCAACCATGATTTGACAAACAGAAACTGACCTTTGTAGTCCTCATATCTGAGATGTATCAGAAATCCCACCCCACCCCCTCCCCCATTTTAACTTGTAAACACGATATAAAGTTGCTAATTCC	ATGAGGCTGAATGTTTCCTCAAAATCCTGTAATGGATACAGCATGTTCTTGAAACAAATCCAGTGCACAATCAAGTTACAACTGAAAAGAAACAATAAGCATGTTAACCTATTTTATGCTTTCAGAAATAGTATTCAAATGAGCAGACAGTTTTGA	TGGCGTCAAGCCACAGTACCTAATAAATTCTAGTGACACATTTCTTTTTATTTCTCAAACAATAGATCCAACAGACCATGTCAAGCAACGGTACCCCTTTCAGTAGTGTGGTTCGAGATATTTAACATAGAGCTCTGCTGATCACACTCCAATGTAAAGCCAAGGATTCTTAGTTACCACAAGTTTTTTTCTAATCGAAAATCAATCTCAACACATGCTGAATATCAATTTCTTTTACAAGCGTGTCAGCTGAATATTACTGTTTAATATAGTGTGATAAGTAAAACAG
CUFF.8925.1	1014	4.93763	76	---NA---	91	318	-	MAKKKPKPAQTGQTALDIESQLKNKENKLEKPHEVTHLGMPQTEQGERRRATKKPQSIHHKRTGNPIKIPTLSRP*	TCATCTCCCTTTCTGAACAAGGTTGAGAGTTCTGCTGCCTTGTATCAGAAAAAAGAATGCTCATGAAACTATAAGATCCTTGCAGAGTCTTTACATGCCTGTCGACAATTGTTTCTTGTGAATTGTAAGCTTTAATTAGCCCTTATCGAACCATTTAGCAGTGTCGAGTTCTTGTTCATGCTTGAGCACTCTTTTTGGATTTCAGACACCATCATCAAAGCTCACCTTCAGCCACTGTTCTCACTGGTTAGCAGTTCATCGGCTGGAATAGCTCTTCCCTCTGGCACTCTTCTGTAAGCAGCCATGGATGTGCCCGTTTACCTTCGACGATGGCACGATGTTTGTTTCCGTTGTTGTTGCGGTTGTTGAGATTAGGAACATGAGTTCGTCAAATACTAA…	TCATCTCCCTTTCTGAACAAGGTTGAGAGTTCTGCTGCCTTGTATCAGAAAAAAGAATGCTCATGAAACTATAAGATCCTTGCAGAGTCTTTACATGCCTGTCGACAATTGTTTCTTGTGAATTGTAAGCTTTAATTAGCCCTTATCGAACCATTTAGCAGTGTCGAGTTCTTGTTCATGCTTGAGCACTCTTTTTGGATTTCAGACACCATCATCAAAGCTCACCTTCAGCCACTGTTCTCACTGGTTAGCAGTTCATCGGCTGGAATAGCTCTTCCCTCTGGCACTCTTCTGTAAGCAGCCATGGATGTGCCCGTTTACCTTCGACGATGGCACGATGTTTGTTTCCGTTGTTGTTGCGGTTGTTGAGATTAGGAACATGAGTTCGTCAAATACTAA…	ATGGCGAAGAAGAAACCTAAACCAGCCCAAACTGGACAAACAGCCCTAGACATCGAAAGCCAATTGAAGAATAAAGAAAACAAACTCGAGAAACCACACGAAGTTACACATTTAGGAATGCCTCAAACGGAACAGGGAGAAAGAAGGAGGGCGACGAAGAAACCCCAATCGATCCACCACAAACGAACCGGTAATCCAATCAAGATCCCAACTTTATCCAGACCCTAG	CGGTTCCCAACCTAAATAGCCCAAGAAAAAGATGGTCTCCAAGAATCATCTGCAAGAACTGATATCCAGTTTGCTATAAGAAGATGAAAT
CUFF.8925.2	562	10.5323	42	---NA---	182	307	+	MFLISTTATTTETNIVPSSKVNGHIHGCLQKSARGKSYSSR*	AAGGAAATTAAACAATAATTATTCTGGCTTTTTCTACCGGTTTTTTCAAAGTTAAAACTAAATACTAGATGAATCTTATAGGATGCAAATTGCAGTTTGATTGTTGCAGTTCCTCAATTCCACTGCCAGGCTTATAATCATCACTAGTCATACAATTGCAAATTTAGTATTTGACGAACTCATGTTCCTAATCTCAACAACCGCAACAACAACGGAAACAAACATCGTGCCATCGTCGAAGGTAAACGGGCACATCCATGGCTGCTTACAGAAGAGTGCCAGAGGGAAGAGCTATTCCAGCCGATGAACTGCTAACCAGTGAGAACAGTGGCTGAAGGTGAGCTTTGATGATGGTGTCTGAAATCCAAAAAGAGTGCTCAAGCATGAACAAGAACTCGA…	AAGGAAATTAAACAATAATTATTCTGGCTTTTTCTACCGGTTTTTTCAAAGTTAAAACTAAATACTAGATGAATCTTATAGGATGCAAATTGCAGTTTGATTGTTGCAGTTCCTCAATTCCACTGCCAGGCTTATAATCATCACTAGTCATACAATTGCAAATTTAGTATTTGACGAACTC	ATGTTCCTAATCTCAACAACCGCAACAACAACGGAAACAAACATCGTGCCATCGTCGAAGGTAAACGGGCACATCCATGGCTGCTTACAGAAGAGTGCCAGAGGGAAGAGCTATTCCAGCCGATGA	ACTGCTAACCAGTGAGAACAGTGGCTGAAGGTGAGCTTTGATGATGGTGTCTGAAATCCAAAAAGAGTGCTCAAGCATGAACAAGAACTCGACACTGCTAAATGGTTCGATAAGGGCTAATTAAAGCTTACAATTCACAAGAAACAATTGTCGACAGGCATGTAAAGACTCTGCAAGGATCTTATAGTTTCATGAGCATTCTTTTTTCTGATACAAGGCAGCAGAACTCTCAACCTTGTTCAGAAAGGGAGATGA
CUFF.8938.1	2025	1.53261	74	---NA---	630	851	-	MTYLKDHLLSSHCLLHQSEQTTGPSKATVLDLSQSSNSLETKHIKNRIDSDVHAAVIYVPTFEVLVTKCSFFK*	CGCCGAAGTTTTCATATATCGACCTTTGGTGCTCATGAAACATATAACAATTTTTGGTTCTCAGATGACCCTTTATGACAATACATTTTGTGCTCAGATTAGTCTTTATCACACGTCAAATATACTAATGTGCCGTGCCATACCTTCCCTATGACACTAGGGGGCAGGACCTGTGAGCAGTATTCTTTTATCTTAAATCACTCTCGGTGAGCTTCTTTGACCAGCCGGCTAAGGAATTGGAGTAAGACTTCACCACCAAATGAGGCTTATCACCAACGCGCATAGCTCGGTCCTCATGCGCCTGAAGGCTCATTTACATCAGCTTCCAACACTTCATTTTTTGACTAATCCAGTTAGTAGTATTTTGTTGTCGTGGAATCCTTTGAGAAAATTGTGATA…	CGCCGAAGTTTTCATATATCGACCTTTGGTGCTCATGAAACATATAACAATTTTTGGTTCTCAGATGACCCTTTATGACAATACATTTTGTGCTCAGATTAGTCTTTATCACACGTCAAATATACTAATGTGCCGTGCCATACCTTCCCTATGACACTAGGGGGCAGGACCTGTGAGCAGTATTCTTTTATCTTAAATCACTCTCGGTGAGCTTCTTTGACCAGCCGGCTAAGGAATTGGAGTAAGACTTCACCACCAAATGAGGCTTATCACCAACGCGCATAGCTCGGTCCTCATGCGCCTGAAGGCTCATTTACATCAGCTTCCAACACTTCATTTTTTGACTAATCCAGTTAGTAGTATTTTGTTGTCGTGGAATCCTTTGAGAAAATTGTGATA…	ATGACTTACTTGAAAGATCATCTACTAAGTTCCCACTGTCTACTCCATCAGAGTGAGCAAACCACAGGGCCATCCAAAGCTACGGTACTAGATCTTTCTCAAAGCAGTAATTCTTTGGAAACAAAGCATATAAAAAATAGGATAGATTCAGATGTGCATGCAGCTGTCATATATGTTCCAACTTTTGAAGTTTTGGTCACCAAATGCTCATTCTTTAAATAA	TTCCCAGTTCTCCAGATTTATTGTCACCTATACTTTTTGCTATGCTTTCAAGCCTGGCGTTCATTAGAATCCTGCTTCCTCATTCCTAGAATAAAACAGGGTGGCAAGGTACTCCAATGAATTATTGAAACCCTCCCACACATCATCCAAGATGATCAAAATCCACTTGTCCATCATCCCCTTGGTAAGAACATCCAAATTTCACCCTAAATAATAGATCTGTGAAGATTACCAAGGAGCTCGATTTCATTTACTCCCAGAAAACAAAACCACCATAGTGAAAACCACCTAAAACTCTGGTTTCATCTGTAAGTTGACAAGACTAAATTTCAACTGACAATTAAATACTAAGAGAACGACCATCTAAATATAGGAGCATTCCTAATTGAAGAAACTAAC…
CUFF.9418.1	675	2.98733	75	---NA---	308	532	-	MLELLFKTFLFAMLLRLFSFILLHIQCWVWLVMIYSRVFLLNIQNAVGIRIVWAMSTRPLFSPNLWNTMGSGIV*	GCAGCCATCCTCAACGAGCTTATTCTCCTATGCCAACTTGAACAAGATCGGAGCATCCTTCTGTTCTTGTACTTGCATAAGACCCTAAGATCATGAAGCTCTCATCATTCTGGTCTCTTCTGCTCGACATTCAGGCTTGTTAAATGTTGGAGCTGTTGTTCAAGACCTTCCTTTTTGCAATGTTGCTGCGACTATTCTCTTTCATTCTTCTTCACATCCAATGTTGGGTTTGGTTGGTGATGATTTATAGCCGTGTCTTCCTTCTTAATATCCAGAACGCTGTGGGCATCAGAATTGTCTGGGCAATGTCGACTCGGCCTTTATTTTCTCCAAATCTCTGGAACACTATGGGTAGCGGAATTGTTTGATAAGTTTAATGGCGTTAACGCGTGCATTGTG…	GCAGCCATCCTCAACGAGCTTATTCTCCTATGCCAACTTGAACAAGATCGGAGCATCCTTCTGTTCTTGTACTTGCATAAGACCCTAAGATCATGAAGCTCTCATCATTCTGGTCTCTTCTGCTCGACATTCAGGCTTGTTAA	ATGTTGGAGCTGTTGTTCAAGACCTTCCTTTTTGCAATGTTGCTGCGACTATTCTCTTTCATTCTTCTTCACATCCAATGTTGGGTTTGGTTGGTGATGATTTATAGCCGTGTCTTCCTTCTTAATATCCAGAACGCTGTGGGCATCAGAATTGTCTGGGCAATGTCGACTCGGCCTTTATTTTCTCCAAATCTCTGGAACACTATGGGTAGCGGAATTGTTTGA	TAAGTTTAATGGCGTTAACGCGTGCATTGTGACTCAGCCTGCACTACGGGCAAAGAAACGACCAAAGAGAGAGAGAGGATAGATTCTCTTCCTGGTGCCCGGACAAACAAAGCAAAAGACAAGCTTAAGCTCGTGACGCGTTGCTTCAGGAAGACGCTTCAAGTAGATTCTTCCTTCAGCATGAAGAAACAAGGATTCCCTTTCAATGACAACTCAAAATAAGAACGAGTGAGTTCCTCTAAAAAAACCTCTAATCTACTATCTATGAATAAGAACGAGTGCCCTAATCTAAAAGTAAAAGGAACAG
CUFF.9418.2	896	2.4015	94	---NA---	546	827	+	MSSRRDQNDESFMILGSYASTRTEGCSDLVQVGIGGIGKVIILKLIYNMKVKMMTIDTRFRLVLDDVWNAQTEHIWEEDMKTKYVCLSTNEIL*	CTGTTCCTTTTACTTTTAGATTAGGGCACTCGTTCTTATTCATAGATAGTAGATTAGAGGTTTTTTTAGAGGAACTCACTCGTTCTTATTTTGAGTTGTCATTGAAAGGGAATCCTTGTTTCTTCATGCTGAAGGAAGAATCTACTTGAAGCGTCTTCCTGAAGCAACGCGTCACGAGCTTAAGCTTGTCTTTTGCTTTGTTTGTCCGGGCACCAGGAAGAGAATCTATCCTCTCTCTCTCTTTGGTCGTTTCTTTGCCCGTAGTGCAGGCTGAGTCACAATGCACGCGTTAACGCCATTAAACTTATCAAACAATTCCGCTACCCATAGTGTTCCAGAGATTTGGAGAAAATAAAGGCCGAGTCGACATTGCCCAGACAATTCTGATGCCCACAGCGT…	CTGTTCCTTTTACTTTTAGATTAGGGCACTCGTTCTTATTCATAGATAGTAGATTAGAGGTTTTTTTAGAGGAACTCACTCGTTCTTATTTTGAGTTGTCATTGAAAGGGAATCCTTGTTTCTTCATGCTGAAGGAAGAATCTACTTGAAGCGTCTTCCTGAAGCAACGCGTCACGAGCTTAAGCTTGTCTTTTGCTTTGTTTGTCCGGGCACCAGGAAGAGAATCTATCCTCTCTCTCTCTTTGGTCGTTTCTTTGCCCGTAGTGCAGGCTGAGTCACAATGCACGCGTTAACGCCATTAAACTTATCAAACAATTCCGCTACCCATAGTGTTCCAGAGATTTGGAGAAAATAAAGGCCGAGTCGACATTGCCCAGACAATTCTGATGCCCACAGCGT…	ATGTCGAGCAGAAGAGACCAGAATGATGAGAGCTTCATGATCTTAGGGTCTTATGCAAGTACAAGAACAGAAGGATGCTCCGATCTTGTTCAAGTTGGCATAGGAGGTATTGGAAAAGTTATTATCTTAAAGCTGATTTATAACATGAAAGTGAAGATGATGACTATCGACACTAGATTTAGATTAGTGTTGGATGATGTGTGGAATGCACAAACTGAGCACATATGGGAAGAAGATATGAAAACAAAATATGTGTGTCTATCAACAAATGAAATCCTGTAA	CTTCTAAGTGTATGCTTTGTGTTGTATCTTCAACGAAAAAGTTCTAAAGAATTTGTATGTTCTCGGTAG
CUFF.9485.1	605	7.20236	61	---NA---	2	184	+	MIPDEWKSAEIRSNKPGFHSIPKLPPLEDAVEEAEIVRNRKHSEKYEVEDQDVPMQLNEQ*	GATGATTCCAGATGAGTGGAAATCTGCTGAAATTAGATCAAACAAACCTGGTTTTCATAGCATTCCTAAACTTCCACCACTCGAGGATGCTGTTGAGGAGGCTGAGATCGTCCGGAACCGGAAGCACAGCGAGAAGTATGAAGTAGAGGACCAGGATGTCCCCATGCAATTGAACGAGCAGTAAGGTAAAAAGAGATGATGATGTGAGGAACAGTGAAATGAATCAGGAACCAAACGGAAGCAGTTGCTTTAGGAAGAGAGGTTGCTGAAGGGTTCAGTTGAGGGATGAAGAGAGAAGGGGGTTATGTACGCTGGTTGACTTGGTTCAGGAACCAAAAATTAATCTCCCTACTCCATCTTTCAGTAGACGGACTAATATGCTGGTTGACTTGGTTCTGG…	G	ATGATTCCAGATGAGTGGAAATCTGCTGAAATTAGATCAAACAAACCTGGTTTTCATAGCATTCCTAAACTTCCACCACTCGAGGATGCTGTTGAGGAGGCTGAGATCGTCCGGAACCGGAAGCACAGCGAGAAGTATGAAGTAGAGGACCAGGATGTCCCCATGCAATTGAACGAGCAGTAA	GGTAAAAAGAGATGATGATGTGAGGAACAGTGAAATGAATCAGGAACCAAACGGAAGCAGTTGCTTTAGGAAGAGAGGTTGCTGAAGGGTTCAGTTGAGGGATGAAGAGAGAAGGGGGTTATGTACGCTGGTTGACTTGGTTCAGGAACCAAAAATTAATCTCCCTACTCCATCTTTCAGTAGACGGACTAATATGCTGGTTGACTTGGTTCTGGACCAACCACTAGTGTCCGTTTTAAGGATGGCGCACTCCATGAACTACAGCGTGGTGCCATCGTCATCATCGCTTCATCAATCGTGACTTCGCCATCACGAAGGGCAATCTCAGAAGTGACGGAGTGGTGCTGGTGATGGGGGTTGAGGACAAGGTGCCTTCAGTCACAAGACCGACATGAGCAT…
CUFF.9560.1	488	5.36972	46	---NA---	191	328	-	MSNGRKSPPHVVQVIILGPLDLNTMKGAHHAGMSNDLTPQLIFQS*	TAAGTTCAATTTAATACCTACGAAAAATGGAAACCGAACCTTGCAGATTGGAAGCGCAAAATAACTGTCTAGAAAAGCAGCCGACTGAGCTCCTCCAGTTCTCTCTCTTTTAAGTAATCCTACCTATTCTGTACAGGATAAGGGAAGCACATTATGCTGGATGTCAAATGGCAGAAAGTCCCCACCCCATGTAGTGCAAGTCATAATTTTAGGTCCGCTTGATCTGAACACAATGAAGGGTGCTCATCATGCTGGGATGTCAAATGACCTGACTCCCCAGCTCATATTTCAGTCATAATTTAAGATCAGCTGTACTCACACAACATGAAGGAAGCACATTATGCTGTATGTCAATTGCCAAAAGTCACCAACTGCATATCGATCATAATTTAATGTCAG…	TAAGTTCAATTTAATACCTACGAAAAATGGAAACCGAACCTTGCAGATTGGAAGCGCAAAATAACTGTCTAGAAAAGCAGCCGACTGAGCTCCTCCAGTTCTCTCTCTTTTAAGTAATCCTACCTATTCTGTACAGGATAAGGGAAGCACATTATGCTGG	ATGTCAAATGGCAGAAAGTCCCCACCCCATGTAGTGCAAGTCATAATTTTAGGTCCGCTTGATCTGAACACAATGAAGGGTGCTCATCATGCTGGGATGTCAAATGACCTGACTCCCCAGCTCATATTTCAGTCATAA	TTTAAGATCAGCTGTACTCACACAACATGAAGGAAGCACATTATGCTGTATGTCAATTGCCAAAAGTCACCAACTGCATATCGATCATAATTTAATGTCAGCTGTACCTACACAGGATGAGAAGAGCTCATTAGAGGGATCTCAAATGTCAGAATCTTGCTAAACCAGAATCACCTGTTTTTTGGCATTT
CUFF.9560.2	619	2.86969	67	---NA---	191	391	-	MKLDPIMDCVTVQDKGSTLCWMSNGRKSPPHVVQVIILGPLDLNTMKGAHHAGMSNDLTPQLIFQS*	TAAGTTCAATTTAATACCTACGAAAAATGGAAACCGAACCTTGCAGATTGGAAGCGCAAAATAACTGTCTAGAAAAGCAGCCGACTGAGCTCCTCCAGTTCTCTCTCTTTTAAGTAATCCTACCTATTTTATTTCACCTGATCTAATTAACACAACCACAGCCCAAATATAATTTGAATGAAATGAACTCAAATTGTCTAACTGGGTACTCTTCTTTAGCGGTCAAAGATGAAACTTGATCCCATCATGGATTGTGTCACTGTACAGGATAAGGGAAGCACATTATGCTGGATGTCAAATGGCAGAAAGTCCCCACCCCATGTAGTGCAAGTCATAATTTTAGGTCCGCTTGATCTGAACACAATGAAGGGTGCTCATCATGCTGGGATGTCAAATGAC…	TAAGTTCAATTTAATACCTACGAAAAATGGAAACCGAACCTTGCAGATTGGAAGCGCAAAATAACTGTCTAGAAAAGCAGCCGACTGAGCTCCTCCAGTTCTCTCTCTTTTAAGTAATCCTACCTATTTTATTTCACCTGATCTAATTAACACAACCACAGCCCAAATATAATTTGAATGAAATGAACTCAAATTGTCTAACTGGGTACTCTTCTTTAGCGGTCAAAG	ATGAAACTTGATCCCATCATGGATTGTGTCACTGTACAGGATAAGGGAAGCACATTATGCTGGATGTCAAATGGCAGAAAGTCCCCACCCCATGTAGTGCAAGTCATAATTTTAGGTCCGCTTGATCTGAACACAATGAAGGGTGCTCATCATGCTGGGATGTCAAATGACCTGACTCCCCAGCTCATATTTCAGTCATAA	TTTAAGATCAGCTGTACTCACACAACATGAAGGAAGCACATTATGCTGTATGTCAATTGCCAAAAGTCACCAACTGCATATCGATCATAATTTAATGTCAGCTGTACCTACACAGGATGAGAAGAGCTCATTAGAGGGATCTCAAATGTCAGAATCTTGCTAAACCAGAATCACCTGTTTTTTGGCATTT
CUFF.9621.1	450	4.36688	76	---NA---	127	354	-	MRNRMRAGHGKQPTYSSTNVIKPSCLCTIFKLRWPSYLRLRHQNETTQVFACDQQTQIIILQAIPMHLRNLYLLT*	AGCGGGAGAGACGATCATCGCTGTGGTTAGCACGGATCTTGTAATCGAAAGCAAACAAACAACAGCGCCACGACGGCAGACAGGGAACGGCAAAGCATGAGAAATAGGATGAGAGCCGGACATGGCAAACAACCTACATACAGTAGTACAAATGTCATCAAACCTTCTTGCTTGTGTACCATCTTTAAGCTTCGGTGGCCATCTTATCTCAGACTGCGTCACCAAAATGAGACCACACAAGTCTTTGCCTGTGACCAGCAAACTCAGATCATAATACTGCAAGCCATCCCAATGCACTTAAGAAACTTGTATCTGCTCACCTAGGCAAATGAAGAAAGTGATCCATCTTGCCGATTACTTTCTAAATTTCATTGATTCTGCTTGGAAGCAGAAAAGTCA…	AGCGGGAGAGACGATCATCGCTGTGGTTAGCACGGATCTTGTAATCGAAAGCAAACAAACAACAGCGCCACGACGGCAGACAGGGAACGGCAAAGC	ATGAGAAATAGGATGAGAGCCGGACATGGCAAACAACCTACATACAGTAGTACAAATGTCATCAAACCTTCTTGCTTGTGTACCATCTTTAAGCTTCGGTGGCCATCTTATCTCAGACTGCGTCACCAAAATGAGACCACACAAGTCTTTGCCTGTGACCAGCAAACTCAGATCATAATACTGCAAGCCATCCCAATGCACTTAAGAAACTTGTATCTGCTCACCTAG	GCAAATGAAGAAAGTGATCCATCTTGCCGATTACTTTCTAAATTTCATTGATTCTGCTTGGAAGCAGAAAAGTCAGGCTCCACCATGATATCCTCCATACCATTAAACCAGCACATTCATCATTCT
CUFF.9858.1	815	3.35285	160	---NA---	280	759	+	MMNGYRKMRVSDRFISKSSSIDFSDLTFYPEPKESHEHPYPTSMAQERDTNVEIHDRYFTWQEVDAARPGSGLALSRSCSSASRRFRASGKTILETMVRKAFTMRRSSSVAGGYWRIHDTDGGDGEGEFVEEQQLRSPMKKKKKKKGNILRACKQIFGF*	GGAGGAGTCGTTGGACGGACAGTCCCCAACTTTTTCCCATTCATCTTTCTCTGTGGCGTTGACTTTGCATTGGTGTGCTCGAGAGGGCACTCCAAAGACCAGTCTTCCATTCCAGACCCAAGTCCTCCCCGCTTTGGAAGTCTCCCGGCTCTTGGTTTCCTGATCCCAAATTTCAATCTCCAGCTGCCCACTGCACCATCATCATCGCCCCTATTCCATCTGAAGCTCCTTGCCTGCCAAATTTCGCAAGGCTTTGTCACCTCCTCGAAGTAGTCAAGCATGATGAATGGGTACCGCAAGATGAGGGTGAGCGATCGCTTCATAAGCAAGTCCAGCTCCATAGACTTCTCAGACCTCACCTTCTATCCTGAGCCAAAGGAAAGCCATGAACACCCATAT…	GGAGGAGTCGTTGGACGGACAGTCCCCAACTTTTTCCCATTCATCTTTCTCTGTGGCGTTGACTTTGCATTGGTGTGCTCGAGAGGGCACTCCAAAGACCAGTCTTCCATTCCAGACCCAAGTCCTCCCCGCTTTGGAAGTCTCCCGGCTCTTGGTTTCCTGATCCCAAATTTCAATCTCCAGCTGCCCACTGCACCATCATCATCGCCCCTATTCCATCTGAAGCTCCTTGCCTGCCAAATTTCGCAAGGCTTTGTCACCTCCTCGAAGTAGTCAAGC	ATGATGAATGGGTACCGCAAGATGAGGGTGAGCGATCGCTTCATAAGCAAGTCCAGCTCCATAGACTTCTCAGACCTCACCTTCTATCCTGAGCCAAAGGAAAGCCATGAACACCCATATCCCACATCTATGGCTCAAGAGAGAGACACCAATGTCGAGATTCATGATCGGTACTTTACATGGCAAGAGGTGGATGCGGCACGGCCGGGCTCTGGGTTAGCACTTAGCAGGAGCTGCTCCTCTGCCTCTCGAAGGTTCAGGGCTAGTGGCAAGACCATCCTCGAGACCATGGTGAGGAAGGCCTTCACAATGAGGAGGTCCTCCTCTGTTGCTGGAGGGTACTGGAGGATCCATGACACCGATGGTGGAGATGGGGAAGGGGAGTTTGTAGAGGAGCAG…	GCAATGCCATCTTTTTGTAACGAGACCTATCTTTCTTCGTTTGCTTCGAGAGGGAG
