# Supplementary material for: Analysis of banana transcriptome and global gene expression profiles in banana roots in response to infection by race 1 and tropical race 4 of Fusarium oxysporum f. sp. cubense
Source: BMC Genomics. 2013 Dec 5;14(1):851. doi: 10.1186/1471-2164-14-851 (PMC4046742; doi:10.1186/1471-2164-14-851)
Supplement: Supplementary file 4 — Additional file 4: Table S3: SNPs and indels identified through analysis of the banana transcriptome. (XLS 5 MB) [file 12864_2013_5566_MOESM4_ESM.xls]

## Sheet: Banana_indels
Table S3. SNPs and indels identified through analysis of the banana transcriptome
Sequence	Position	Consensus	SNP	Consensus_coverage	SNP_coverage	annotated genes	chr	exon position
CUFF.3278.1	526	TTGTCATAATGTC	TTGTC	11	8	GSMUA_Achr10T00070_001	chr10	485876..486279, 487989..488088, 488170..488368, 488630..488681
CUFF.3279.1	1203	C	CA	11	7	GSMUA_Achr10T00080_001	chr10	489274..489471, 489612..489787, 490500..491173, 491258..491534
CUFF.3281.1	535	GTTT	GTTTT	12	9	GSMUA_Achr10T00130_001	chr10	503215..503267, 505215..505839
CUFF.3300.1	141	GAAA	GAAAA	12	10	GSMUA_Achr10T00270_001	chr10	765021..766108
CUFF.3305.1	416	TA	TAA	7	4	GSMUA_Achr10T00340_001	chr10	890577..891104
CUFF.3331.1	1388	ATTGTTGTTGTTGTTGTTGTTGTTGTTGTTG	ATTGTTGTTGTTGTTGTTGTTGTTGTTG	33	19	GSMUA_Achr10T00650_001	chr10	1215615..1217032, 1217122..1217628, 1217701..1217925, 1218004..1218555
CUFF.3332.1	1546	CT	CTT	50	41	GSMUA_Achr10T00660_001	chr10	1221620..1222558, 1222727..1223446
CUFF.3349.1	1427	CAGT	CAGTAGT	15	9	GSMUA_Achr10T00890_001	chr10	1493545..1493699, 1493783..1494050, 1494894..1496031
CUFF.3364.1	632	GTATATATAT	GTATATAT	26	24	GSMUA_Achr10T00980_001	chr10	1660085..1660489, 1660712..1661072
CUFF.3372.1	1656	GGCTGCTGCTGCTGCTGCT	GGCTGCTGCTGCTGCTGCTGCT	3	2	GSMUA_Achr10T01020_001	chr10	1711587..1713592
CUFF.3389.1	2060	C	CA	104	30	GSMUA_Achr10T01190_001	chr10	2087668..2088233, 2088352..2088423, 2088709..2088802, 2089014..2089162, 2089586..2089925, 2092832..2093166, 2094711..2095480
CUFF.3404.1	101	TAA	T	23	8	GSMUA_Achr10T01360_001	chr10	3267213..3267887, 3267987..3268055, 3289925..3290063, 3323196..3323488
CUFF.3404.1	908	TAAA	TAAAA	9	8	GSMUA_Achr10T01360_001	chr10	3267213..3267887, 3267987..3268055, 3289925..3290063, 3323196..3323488
CUFF.3404.1	1167	A	AAAGT	9	9	GSMUA_Achr10T01360_001	chr10	3267213..3267887, 3267987..3268055, 3289925..3290063, 3323196..3323488
CUFF.3410.1	275	GCCCC	GCCCCCCC	15	14	GSMUA_Achr10T01400_001	chr10	3402296..3402473, 3402575..3402859, 3403344..3403625, 3403701..3404008, 3404080..3404353, 3404437..3404708, 3404792..3404942, 3405022..3405186, 3405268..3405393, 3405477..3405775
CUFF.3417.3	73	CAG	CAGTAG	20	12	GSMUA_Achr10T01460_001	chr10	3508132..3508343, 3508466..3508540
CUFF.3424.1	993	AGGTGGTGG	AGGTGGTGGTGG	39	23	GSMUA_Achr10T01540_001	chr10	3691357..3692565
CUFF.3424.1	1184	ATCTCTCTCTC	ATCTCTC	25	20	GSMUA_Achr10T01540_001	chr10	3691357..3692565
CUFF.3436.1	833	CCCTCCTCCTCCTCCTCCTCC	CCCTCCTCCTCCTCCTCC	19	15	GSMUA_Achr10T01680_001	chr10	3945627..3946169, 3946304..3947461, 3947551..3947703, 3947806..3947991, 3948083..3948779, 3948894..3949115, 3949193..3949259, 3949335..3949676
CUFF.3436.1	2213	CGTAG	CGTAGTAG	4	3	GSMUA_Achr10T01680_001	chr10	3945627..3946169, 3946304..3947461, 3947551..3947703, 3947806..3947991, 3948083..3948779, 3948894..3949115, 3949193..3949259, 3949335..3949676
CUFF.3437.1	59	TC	TCC	16	5	GSMUA_Achr10T01710_001	chr10	3966034..3966425, 3968268..3968391, 3969321..3969579, 3974697..3975551
CUFF.3454.1	1048	TCAACA	TCA	9	3	GSMUA_Achr10T01880_001	chr10	4377194..4377369, 4378232..4378402, 4379569..4379778, 4379960..4380048, 4381572..4382319
CUFF.3469.1	741	TTA	T	8	8	GSMUA_Achr10T01980_001	chr10	4823501..4823859, 4823942..4824072, 4824510..4824684, 4824899..4824967, 4825053..4825184
CUFF.3480.2	564	GCTC	GCTCTC	15	6	GSMUA_Achr10T02080_001	chr10	5389527..5390357, 5390465..5390700, 5390793..5391729
CUFF.3487.1	1358	AT	ATT	7	5	GSMUA_Achr10T02160_001	chr10	5751430..5751690, 5751771..5751941, 5752037..5752269, 5752656..5752923, 5762082..5762147, 5763194..5763319, 5763401..5763541, 5763639..5763649, 5763775..5763922, 5766964..5767088
CUFF.3490.1	437	AC	A	5	5	GSMUA_Achr10T02200_001	chr10	5998503..5998567, 5998649..5998724, 6002222..6002380, 6025177..6025502
CUFF.3505.1	77	CAAG	CAAGAAG	3	2	GSMUA_Achr10T02290_001	chr10	6870646..6871486, 6871755..6872558
CUFF.3513.1	359	CACAGACAGA	CACAGA	19	10	GSMUA_Achr10T02400_001	chr10	7108427..7110062
CUFF.3520.1	237	CT	CTT	26	7	GSMUA_Achr10T02460_001	chr10	7221485..7223234
CUFF.3530.1	903	ATAACTTGTTCTAA	ATAA	23	15	GSMUA_Achr10T02570_001	chr10	7414262..7414747, 7414840..7415105, 7415532..7415745
CUFF.3531.1	16	CTT	CTTT	16	13	GSMUA_Achr10T02580_001	chr10	7430834..7431101, 7431186..7431411
CUFF.3540.1	729	CA	C	14	14	GSMUA_Achr10T02710_001	chr10	8651820..8651886, 8659805..8659888, 8660954..8661071, 8661148..8661237, 8662739..8662804, 8662894..8662989, 8675561..8675868
CUFF.3549.1	1233	AT	ATT	10	9	GSMUA_Achr10T02740_001	chr10	8786027..8786175, 8792343..8792486, 8800911..8801015, 8801102..8801245, 8803370..8803467, 8803797..8804007, 8806982..8807562
CUFF.3576.1	1843	AATAT	AAT	16	5	GSMUA_Achr10T03040_001	chr10	10214555..10215369, 10222183..10222964, 10226493..10226886
CUFF.3594.1	1386	GAAA	GA	42	14	GSMUA_Achr10T03230_001	chr10	10736235..10736911, 10737514..10737635, 10737769..10737872, 10738261..10738406, 10738494..10738581, 10738675..10738816, 10738894..10739905
CUFF.3617.1	930	TC	T	6	4	GSMUA_Achr10T03490_001	chr10	11395374..11395982, 11396066..11397073
CUFF.3651.2	1039	TCACC	TCACCCACC	17	5	GSMUA_Achr10T03810_001	chr10	12533221..12533905, 12543421..12543587, 12543733..12543812, 12550395..12550806
CUFF.3652.1	223	GACACACA	GACACA	12	5	GSMUA_Achr10T03820_001	chr10	12746916..12747514
CUFF.3679.1	445	AATATATAT	AATATATATATAT	4	3	GSMUA_Achr10T04160_001	chr10	13704834..13705829, 13705973..13706082
CUFF.3695.1	201	CGCT	CGCTGCT	7	5	GSMUA_Achr10T04370_001	chr10	14044287..14044643, 14044739..14044814, 14045660..14045790, 14045900..14045970
CUFF.3701.1	719	GTCTTC	GTC	21	16	GSMUA_Achr10T04430_001	chr10	14089057..14089516, 14089778..14089921, 14090837..14090939, 14091677..14091942
CUFF.3707.1	649	TGAAGAAGAAG	TGAAGAAG	7	4	GSMUA_Achr10T04480_001	chr10	14136313..14136706, 14136777..14136837, 14136918..14136970, 14137538..14137742, 14139082..14139170, 14139389..14139479, 14140092..14140184, 14141440..14141496
CUFF.3714.1	705	AGAGGAGGAGGAGGAGGAGGAGGAGGAG	AGAGGAGGAGGAGGAGGAGGAGGAG	3	3	GSMUA_Achr10T04520_001	chr10	14166295..14167058
CUFF.3724.1	728	CAT	CATAT	10	6	GSMUA_Achr10T04602_001	chr10	14234304..14235553
CUFF.3724.1	1001	GTTCTTCTTCTTCTTCTT	GTTCTTCTTCTTCTTCTTCTT	90	43	GSMUA_Achr10T04602_001	chr10	14234304..14235553
CUFF.3731.1	693	AAATAA	AAATAATAA	19	15	GSMUA_Achr10T04690_001	chr10	14329626..14329922, 14331047..14331502, 14331611..14331737, 14332636..14332685
CUFF.3744.1	657	AAGATCA	AA	41	12	GSMUA_Achr10T04780_001	chr10	14416827..14416883, 14417140..14417336, 14417604..14417690, 14417828..14417933, 14418035..14418173, 14418250..14418534
CUFF.3748.1	992	CTTT	C	14	13	GSMUA_Achr10T04820_001	chr10	14446071..14449494, 14449616..14449729, 14450555..14450641
CUFF.3762.1	1612	TGAAGA	TGAAGAAGA	55	23	GSMUA_Achr10T04930_001	chr10	14585528..14586005, 14586613..14586747, 14586859..14588592
CUFF.3776.3	304	ACAGCAGCAGCA	ACAGCAGCAGCAGCA	42	24	GSMUA_Achr10T05040_001	chr10	14677781..14677863, 14677955..14678179, 14678252..14678381, 14678469..14678528
CUFF.3777.1	3412	ATT	ATTT	150	71	GSMUA_Achr10T05060_001	chr10	14687608..14688032, 14688116..14688265, 14689134..14689280, 14689386..14689473, 14690093..14690238, 14690621..14690852, 14690938..14693417
CUFF.3790.1	1334	GTGGTGGTGGGGGGAAGAATGGTGGTGGGG	GTGGTGGTGGGG	93	33	GSMUA_Achr10T05190_001	chr10	14885659..14886199, 14886328..14888176
CUFF.3790.1	2030	GAAAAA	GAAAA	17	15	GSMUA_Achr10T05190_001	chr10	14885659..14886199, 14886328..14888176
CUFF.3800.1	110	GA	GAA	30	15	GSMUA_Achr10T05370_001	chr10	15120754..15121085, 15121617..15121697
CUFF.3812.1	1780	ATCCTCCT	ATCCT	9	6	GSMUA_Achr10T05470_001	chr10	15214884..15215073, 15224147..15224504, 15225085..15225195, 15232164..15232518, 15234904..15235129, 15238323..15238544, 15247925..15248699
CUFF.3824.1	633	TAACA	TA	5	2	GSMUA_Achr10T05610_001	chr10	15882761..15883073, 15883238..15883319, 15883662..15883814, 15883909..15884127
CUFF.3834.1	1467	CAGTGGCCCAGTT	C	12	8	GSMUA_Achr10T05670_001	chr10	16153582..16154588, 16154703..16155951, 16159256..16160386
CUFF.3834.1	3085	TC	T	31	11	GSMUA_Achr10T05670_001	chr10	16153582..16154588, 16154703..16155951, 16159256..16160386
CUFF.3873.1	49	CCTTCTT	CCTT	39	29	GSMUA_Achr10T05990_001	chr10	16465407..16465643, 16465891..16466082, 16466157..16466322, 16466411..16466701
CUFF.3888.1	600	TTCCTCCTC	TTCCTCCTCCTC	9	8	GSMUA_Achr10T06100_001	chr10	16555911..16558681
CUFF.3895.1	753	CTTTTT	CTTTTTTT	13	13	GSMUA_Achr10T06190_001	chr10	16635031..16635397, 16635935..16636065, 16636545..16636592, 16637418..16637880
CUFF.3918.1	603	TCTGCT	TCT	36	6	GSMUA_Achr10T06400_001	chr10	16760190..16761020
CUFF.3933.1	857	CCTTCT	CCT	87	52	GSMUA_Achr10T06550_001	chr10	16879666..16880096, 16880186..16881556, 16881634..16881858, 16899097..16899158, 16899728..16899839, 16899922..16900118, 16900216..16900571
CUFF.3933.1	1980	AATCATCATCAT	AATCATCAT	179	61	GSMUA_Achr10T06550_001	chr10	16879666..16880096, 16880186..16881556, 16881634..16881858, 16899097..16899158, 16899728..16899839, 16899922..16900118, 16900216..16900571
CUFF.3934.1	187	TATCTC	TATCTCATCTC	15	15	GSMUA_Achr10T06570_001	chr10	16907519..16908562
CUFF.3936.1	212	GAAT	GAATAAT	20	11	GSMUA_Achr10T06600_001	chr10	16921706..16922454
CUFF.3938.2	1827	GCTCTCT	GCTCT	11	8	GSMUA_Achr10T06640_001	chr10	16956453..16956766, 16959083..16959128, 16959205..16959374, 16959515..16959632, 16959752..16959834, 16959957..16960016, 16960948..16961193, 16962923..16963019, 16963347..16963397, 16963500..16963580, 16966782..16966853, 16968045..16968107, 16969971..16970117, 16970859..16970916, 16971070..16971119, 16971250..16971850
CUFF.3940.1	217	GCGGCGTCAGCAACGGCTCAAAC	GC	18	8	GSMUA_Achr10T06670_001	chr10	16978272..16980149
CUFF.4005.1	862	TCACCACCA	TCACCACCACCA	15	12	GSMUA_Achr10T07210_001	chr10	17502737..17502741, 17502823..17503131, 17503226..17503326, 17503405..17503524, 17503690..17503881, 17503956..17504077, 17504140..17504264, 17504338..17504417, 17504507..17504734, 17505351..17505509
CUFF.4006.1	819	CA	CAA	16	14	GSMUA_Achr10T07220_001	chr10	17516223..17517511
CUFF.4023.1	918	TG	T	19	12	GSMUA_Achr10T07380_001	chr10	17607489..17607598, 17607948..17608070, 17609578..17609658, 17609809..17609897, 17610037..17610111, 17612334..17612395, 17612484..17612552, 17612657..17612848, 17613115..17613441
CUFF.4023.1	944	GTT	GTTT	15	6	GSMUA_Achr10T07380_001	chr10	17607489..17607598, 17607948..17608070, 17609578..17609658, 17609809..17609897, 17610037..17610111, 17612334..17612395, 17612484..17612552, 17612657..17612848, 17613115..17613441
CUFF.4030.1	147	CTCGTC	CTC	13	8	GSMUA_Achr10T07460_001	chr10	17678114..17678154, 17678601..17678682, 17678948..17678980, 17679109..17679635, 17679713..17679811, 17679915..17680184, 17680348..17680470, 17680553..17680753, 17680840..17681061, 17682956..17683213, 17683385..17683564, 17686235..17686346, 17687445..17687684, 17688390..17688632, 17688756..17688806, 17688868..17689417
CUFF.4030.1	599	GAGGTGCAGGTG	GAGGTG	21	7	GSMUA_Achr10T07460_001	chr10	17678114..17678154, 17678601..17678682, 17678948..17678980, 17679109..17679635, 17679713..17679811, 17679915..17680184, 17680348..17680470, 17680553..17680753, 17680840..17681061, 17682956..17683213, 17683385..17683564, 17686235..17686346, 17687445..17687684, 17688390..17688632, 17688756..17688806, 17688868..17689417
CUFF.4032.1	358	CT	CTT	32	30	GSMUA_Achr10T07480_001	chr10	17696125..17699048
CUFF.4054.1	1956	TC	TCC	23	17	GSMUA_Achr10T07660_001	chr10	17822079..17822316, 17823454..17823515, 17823610..17824159, 17824247..17824321, 17824400..17824506, 17825842..17826088, 17826192..17826359, 17826431..17826595, 17827424..17827567, 17827672..17827728, 17828040..17828449
CUFF.4056.1	212	GTCTCTCTCTCTCTCTCTCTC	GTCTCTCTCTCTCTCTCTC	19	13	GSMUA_Achr10T07690_001	chr10	17846448..17848508
CUFF.4058.1	1364	CTTT	CTT	15	6	GSMUA_Achr10T07700_001	chr10	17853131..17853489, 17854110..17854209, 17854297..17854380, 17854457..17854933, 17857187..17857369, 17858252..17858357, 17859316..17859445, 17859614..17859741
CUFF.4067.1	1190	TAGAAG	TAGAAGAAG	37	17	GSMUA_Achr10T07810_001	chr10	17913216..17914634
CUFF.4067.1	1288	GGTGCTTCCATCAA	G	38	14	GSMUA_Achr10T07810_001	chr10	17913216..17914634
CUFF.4098.1	2116	TCC	TC	30	17	GSMUA_Achr10T08050_001	chr10	18069027..18069148, 18069240..18069319, 18070112..18070243, 18070471..18070565, 18070642..18070682, 18073372..18073427, 18073507..18073581, 18073683..18073775, 18075166..18075405, 18075539..18075611, 18080725..18080825, 18080909..18080994, 18081118..18081193, 18085204..18085271, 18085362..18085428, 18085504..18085952, 18086037..18086637
CUFF.4107.1	398	AAAC	AAACAAC	11	11	GSMUA_Achr10T08150_001	chr10	18177085..18179497
CUFF.4107.1	469	TC	T	43	23	GSMUA_Achr10T08150_001	chr10	18177085..18179497
CUFF.4111.1	1281	GACAC	GACACAC	16	14	GSMUA_Achr10T08170_001	chr10	18199066..18199564, 18199899..18199976, 18200138..18200332, 18201079..18201291, 18201414..18201519, 18201620..18201708, 18201793..18201865, 18201942..18202081, 18203042..18203153
CUFF.4111.1	1403	AGAGGAG	AGAG	26	12	GSMUA_Achr10T08170_001	chr10	18199066..18199564, 18199899..18199976, 18200138..18200332, 18201079..18201291, 18201414..18201519, 18201620..18201708, 18201793..18201865, 18201942..18202081, 18203042..18203153
CUFF.4117.1	698	CATTCGCCATATCGTTTGTATTCG	CATTCG	9	9	GSMUA_Achr10T08200_001	chr10	18229250..18229312, 18229398..18229511, 18230178..18230282, 18230365..18230463, 18231465..18231621, 18231724..18231826, 18232492..18232842
CUFF.4117.1	776	CT	CTTT	14	8	GSMUA_Achr10T08200_001	chr10	18229250..18229312, 18229398..18229511, 18230178..18230282, 18230365..18230463, 18231465..18231621, 18231724..18231826, 18232492..18232842
CUFF.4124.1	1336	GAGATAGATA	GAGATA	21	20	GSMUA_Achr10T08270_001	chr10	18287135..18287709, 18287810..18287886, 18288111..18288513, 18288631..18288842, 18288935..18289221
CUFF.4124.1	1434	TA	TAA	18	10	GSMUA_Achr10T08270_001	chr10	18287135..18287709, 18287810..18287886, 18288111..18288513, 18288631..18288842, 18288935..18289221
CUFF.4132.1	473	AGTC	A	3	3	GSMUA_Achr10T08320_001	chr10	18336195..18336802, 18336918..18337086
CUFF.4133.1	347	CGGG	CGGGG	102	35	GSMUA_Achr10T08330_001	chr10	18339770..18340339, 18341167..18341280, 18341375..18341665, 18341759..18342067, 18342161..18343333
CUFF.4135.1	127	TCTCCTCCTCC	TCTCCTCC	15	7	GSMUA_Achr10T08360_001	chr10	18363357..18363510, 18363599..18363658, 18364484..18364782, 18364948..18365022, 18365101..18365236, 18365306..18365352, 18366885..18367017, 18367460..18367696
CUFF.4157.1	667	TATGTTTCCTCAAGCA	TA	103	30	GSMUA_Achr10T08560_001	chr10	18500566..18501060, 18502782..18502905, 18503011..18503210
CUFF.4164.1	334	CTTCCAG	CTTCCAGTTCCAG	5	4	GSMUA_Achr10T08670_001	chr10	18556217..18557054
CUFF.4200.1	316	ATCCTCCTCCTCCTCCTC	ATCCTCCTCCTCCTCCTCCTC	36	15	GSMUA_Achr10T08970_001	chr10	18991173..18991329, 18991839..18992465, 18992983..18993218, 18993328..18993468, 18994116..18994565, 18994810..18995230
CUFF.4230.1	292	GCCCCTGC	GCCCCTGCAACGATCCCCTGC	76	41	GSMUA_Achr10T09150_001	chr10	19111904..19113057
CUFF.4230.1	1147	GTTT	GTTTT	13	8	GSMUA_Achr10T09150_001	chr10	19111904..19113057
CUFF.4240.1	1613	AATATA	AATA	41	30	GSMUA_Achr10T09240_001	chr10	19152870..19153414, 19153754..19154231, 19156304..19156359, 19156428..19156558, 19156657..19156753, 19156855..19157022, 19157132..19157518
CUFF.4246.1	133	AAT	A	18	16	GSMUA_Achr10T09280_001	chr10	19181777..19182065, 19182141..19182218, 19182955..19183008, 19183508..19183571, 19183666..19183711, 19183794..19183866, 19184284..19184546, 19186159..19186211, 19186292..19186382, 19187222..19187553
CUFF.4246.1	1233	CA	CAA	46	22	GSMUA_Achr10T09280_001	chr10	19181777..19182065, 19182141..19182218, 19182955..19183008, 19183508..19183571, 19183666..19183711, 19183794..19183866, 19184284..19184546, 19186159..19186211, 19186292..19186382, 19187222..19187553
CUFF.4270.1	1460	CATATA	CATA	30	19	GSMUA_Achr10T09510_001	chr10	19327922..19330060
CUFF.4280.1	20	AG	AGG	6	4	GSMUA_Achr10T09590_001	chr10	19369110..19369695, 19369791..19369976, 19370050..19370408
CUFF.4292.1	2230	TAGAGAGAGAGAGAGAGAG	TAGAGAGAGAGAGAGAGAGAG	10	5	GSMUA_Achr10T09730_001	chr10	19405227..19408972
CUFF.4324.1	2671	GAT	GATAT	3	3	GSMUA_Achr10T09950_001	chr10	19578474..19579721, 19580931..19581163, 19581295..19581585, 19582626..19582754, 19582851..19583024, 19583320..19583427, 19583514..19584058
CUFF.4325.1	224	CTT	C	16	11	GSMUA_Achr10T09970_001	chr10	19640736..19640986, 19641511..19641565, 19641645..19641693, 19641787..19641962, 19642194..19642313, 19642553..19642627, 19642719..19642832
CUFF.4325.1	270	TCA	TCACA	28	19	GSMUA_Achr10T09970_001	chr10	19640736..19640986, 19641511..19641565, 19641645..19641693, 19641787..19641962, 19642194..19642313, 19642553..19642627, 19642719..19642832
CUFF.4330.1	1808	CTGTTGTTG	CTGTTG	31	7	GSMUA_Achr10T10010_001	chr10	19663248..19663837, 19664831..19665044, 19665529..19665751, 19666606..19666831, 19666930..19667933
CUFF.4367.1	120	TCGA	T	28	9	GSMUA_Achr10T10360_001	chr10	19937649..19939147
CUFF.4390.1	1046	TG	T	25	10	GSMUA_Achr10T10560_001	chr10	20163435..20163744, 20164545..20164673, 20164897..20165018, 20166193..20166852
CUFF.4398.1	175	TCTCC	TC	20	13	GSMUA_Achr10T10660_001	chr10	20292486..20293980, 20303247..20303531, 20303629..20303946, 20306290..20306517, 20307259..20307359, 20307546..20307633
CUFF.4398.1	439	TCTCC	TC	6	4	GSMUA_Achr10T10660_001	chr10	20292486..20293980, 20303247..20303531, 20303629..20303946, 20306290..20306517, 20307259..20307359, 20307546..20307633
CUFF.4405.1	253	ATCTCTCGTCTCTC	ATCTCTC	14	8	GSMUA_Achr10T10710_001	chr10	20380101..20380636, 20382777..20382954, 20383181..20383347, 20383422..20383504, 20384231..20384589
CUFF.4411.1	140	GGCGCC	GGCGCCGCGCC	38	19	GSMUA_Achr10T10780_001	chr10	20478618..20478733, 20478956..20479124
CUFF.4417.1	344	CTTTT	CTTTTT	47	44	GSMUA_Achr10T10830_001	chr10	20511048..20511442, 20512208..20512468, 20512590..20512775, 20512886..20513188, 20513270..20513382, 20513480..20513952
CUFF.4445.1	1650	ATACTACTA	ATACTACTACTA	15	4	GSMUA_Achr10T11100_001	chr10	20685716..20687462
CUFF.4446.1	221	TGTTGCAGTTGC	TGTTGCAGTTGCAGTTGC	22	22	GSMUA_Achr10T11120_001	chr10	20697641..20697969, 20698623..20699030
CUFF.4453.1	443	GTT	GT	58	30	GSMUA_Achr10T11140_001	chr10	20718486..20718833, 20718938..20719008, 20719114..20719338
CUFF.4496.1	1915	GGATA	GGATAGATA	28	21	GSMUA_Achr10T11580_001	chr10	20982909..20983502, 20985820..20985960, 20986039..20986739, 20988259..20988980
CUFF.4530.1	207	ATCGACGCCCACCTCCGCGACCCCAGCTTC	ATC	9	4	GSMUA_Achr10T11840_001	chr10	21133682..21134049, 21136610..21137096
CUFF.4534.1	1086	CTCTTCTTCTTC	CTCTTCTTCTTCTTC	43	11	GSMUA_Achr10T11910_001	chr10	21162601..21163024, 21163155..21163441, 21163588..21164094
CUFF.4552.1	3115	GTTCT	GTTCTTCT	23	14	GSMUA_Achr10T12130_001	chr10	21272076..21272819, 21273595..21273711, 21273793..21273941, 21275336..21275424, 21275552..21275992, 21276261..21276915, 21277011..21277095, 21277192..21277260, 21277493..21277672, 21278364..21279061
CUFF.4576.1	587	GGAAGAAGAAGAAGAAGA	GGAAGAAGAAGAAGAAGAAGA	4	4	GSMUA_Achr10T12300_001	chr10	21332446..21333505
CUFF.4588.1	618	TCTCCT	TCT	21	10	GSMUA_Achr10T12380_001	chr10	21420359..21420475, 21421363..21421430, 21421594..21421742, 21421827..21421883, 21422036..21422074, 21422509..21422810
CUFF.4630.1	1196	CAGAG	CAGAGAG	23	8	GSMUA_Achr10T12720_001	chr10	21653344..21653971, 21654522..21654645, 21654733..21654869, 21655193..21655328, 21655420..21655676, 21657249..21657347
CUFF.4637.1	141	AAAGAAGAA	AAAGAA	4	3	GSMUA_Achr10T12830_001	chr10	21711244..21711387, 21711532..21712432
CUFF.4643.1	537	CGGTGG	CGG	11	5	GSMUA_Achr10T12890_001	chr10	21759482..21759825, 21760259..21760362, 21762521..21762598, 21762751..21762915, 21764087..21764175, 21766184..21766352, 21767220..21767296, 21767844..21768777
CUFF.4646.1	346	ACTGCTGCTGCTGCTGCTG	ACTGCTGCTGCTGCTG	19	16	GSMUA_Achr10T12910_001	chr10	21778675..21780335
CUFF.4651.1	772	GGA	GGACGA	79	61	GSMUA_Achr10T12970_001	chr10	21822193..21823165
CUFF.4685.1	127	TCAGCAG	TCAG	16	5	GSMUA_Achr10T13250_001	chr10	21974450..21975199, 21975397..21975526
CUFF.4704.1	518	GTCGACTCGTTAC	G	5	3	GSMUA_Achr10T13460_001	chr10	22069876..22069973, 22070078..22070236, 22082569..22082712, 22082995..22083143, 22083226..22083284, 22084232..22084314, 22085374..22085430, 22085980..22086054, 22086164..22086407
CUFF.4732.1	651	CTTT	CTTTT	20	11	GSMUA_Achr10T13690_001	chr10	22210177..22210624, 22212265..22212338, 22212410..22212491, 22213796..22213894
CUFF.4773.1	549	GAA	GA	14	6	GSMUA_Achr10T13990_001	chr10	22382858..22383134, 22384019..22384156, 22385958..22386399
CUFF.4773.1	726	GTTT	GTTTT	5	5	GSMUA_Achr10T13990_001	chr10	22382858..22383134, 22384019..22384156, 22385958..22386399
CUFF.4833.1	422	CTTT	CTT	29	14	GSMUA_Achr10T14480_001	chr10	22718133..22719237, 22720199..22720301, 22720412..22720498, 22720720..22720794, 22720889..22720963, 22721044..22721124, 22722074..22722283, 22722639..22723038
CUFF.4852.1	554	CCCTCCTCCTC	CCCTCCTC	5	4	GSMUA_Achr10T14640_001	chr10	22848651..22850561
CUFF.4856.1	150	T	TGTAA	8	7	GSMUA_Achr10T14690_001	chr10	22879757..22879788, 22880879..22880930, 22881798..22881863, 22884816..22884883, 22884965..22885013, 22885105..22885189, 22885308..22885409, 22886276..22886327, 22886486..22886727, 22886804..22887757, 22888763..22889750
CUFF.4872.1	529	AGATGG	AG	9	5	GSMUA_Achr10T14820_001	chr10	22946422..22946823, 22946955..22947081, 22948686..22948783, 22948858..22949030
CUFF.4884.1	201	TTGATGAT	TTGAT	5	5	GSMUA_Achr10T14870_001	chr10	22981309..22981374, 22981735..22981905, 22982291..22982817, 22984119..22984414
CUFF.4932.1	197	CATA	CA	5	3	GSMUA_Achr10T15090_001	chr10	23178342..23179859
CUFF.4937.1	211	CTT	CTTT	51	27	GSMUA_Achr10T15110_001	chr10	23189570..23190068, 23193259..23194167, 23194944..23195922
CUFF.4947.1	117	TCTCCTCCTCCTC	TCTCCTCCTC	46	19	GSMUA_Achr10T15210_001	chr10	23243971..23246128
CUFF.4949.1	460	TCGAATTTTGCAG	T	18	8	GSMUA_Achr10T15230_001	chr10	23251672..23251945, 23252613..23252657, 23252734..23252874, 23252952..23253421, 23254816..23254974, 23255071..23255187, 23255296..23255447, 23255676..23255767
CUFF.4952.1	931	TACACACA	TACACACACA	2	2	GSMUA_Achr10T15240_001	chr10	23262243..23263260
CUFF.4955.1	375	T	TC	9	7	GSMUA_Achr10T15260_001	chr10	23273181..23273442, 23274782..23274907
CUFF.4956.1	48	GA	G	5	4	GSMUA_Achr10T15260_001	chr10	23275022..23275246, 23275339..23275512, 23275586..23275798, 23277585..23277808
CUFF.4956.1	214	TCTCCTCC	TCTCC	57	32	GSMUA_Achr10T15260_001	chr10	23275022..23275246, 23275339..23275512, 23275586..23275798, 23277585..23277808
CUFF.5014.1	313	GCTCTC	GCTCTCTC	13	4	GSMUA_Achr10T15710_001	chr10	23533488..23533762, 23535382..23535465, 23535569..23535760
CUFF.5014.1	384	TAAGATGAAGATGAAG	TAAGATGAAGATGAAGATGAAG	26	16	GSMUA_Achr10T15710_001	chr10	23533488..23533762, 23535382..23535465, 23535569..23535760
CUFF.5015.1	2065	CTCTTCTT	CTCTT	26	12	GSMUA_Achr10T15720_001	chr10	23536380..23537142, 23537433..23537663, 23538031..23538150, 23538226..23538346, 23540315..23541291
CUFF.5041.1	1452	GAACAACAACA	GAACAACA	6	4	GSMUA_Achr10T16000_001	chr10	23708014..23708352, 23708560..23708618, 23709165..23709364, 23709923..23710012, 23710202..23710345, 23711312..23712083
CUFF.5054.1	1750	TCAGCAGCAGCAGCAGCA	TCAGCAGCAGCAGCAGCAGCAGCA	24	14	GSMUA_Achr10T16120_001	chr10	23773105..23774518, 23775289..23775358, 23776854..23776947, 23778173..23778264, 23778370..23778438, 23778548..23778762, 23778926..23778974, 23779178..23779297, 23779419..23781354
CUFF.5054.1	2955	ATGCTG	ATG	77	37	GSMUA_Achr10T16120_001	chr10	23773105..23774518, 23775289..23775358, 23776854..23776947, 23778173..23778264, 23778370..23778438, 23778548..23778762, 23778926..23778974, 23779178..23779297, 23779419..23781354
CUFF.5066.1	391	ATCTCT	ATCT	8	5	GSMUA_Achr10T16220_001	chr10	23831297..23831423, 23832165..23832440, 23833648..23833977
CUFF.5081.1	459	AT	ATT	6	5	GSMUA_Achr10T16320_001	chr10	23903415..23903476, 23904259..23904312, 23904432..23904507, 23905275..23905336, 23906028..23906087, 23906415..23906710
CUFF.5104.1	995	T	TA	16	14	GSMUA_Achr10T16560_001	chr10	24039087..24039271, 24040447..24040797, 24040895..24041062, 24042105..24042194, 24043224..24043521
CUFF.5112.1	886	TGA	TGAAGA	16	7	GSMUA_Achr10T16660_001	chr10	24112219..24112297, 24113058..24113174, 24113991..24114096, 24114769..24114832, 24116403..24116445, 24119571..24119840, 24119923..24120084, 24120378..24120512, 24122475..24122627, 24124687..24124773, 24125172..24125240, 24125340..24125408
CUFF.5124.1	2429	CGGAGGAGGAGGA	CGGAGGAGGA	8	7	GSMUA_Achr10T16800_001	chr10	24200326..24201074, 24201151..24202365, 24202505..24202574, 24202718..24203508
CUFF.5144.1	276	CG	C	12	9	GSMUA_Achr10T16930_001	chr10	24324467..24324660, 24325977..24326124
CUFF.5153.1	290	CTTTT	CTTTTT	12	8	GSMUA_Achr10T17000_001	chr10	24359294..24360109
CUFF.5154.1	11479	CGTTCGGTGTTCGGTGT	CGTTCGGTGTTCGGTGTTCGGTGT	60	22	GSMUA_Achr10T17010_001	chr10	24362623..24363160, 24364242..24364348, 24366960..24367099, 24367206..24367431, 24368104..24368184, 24368313..24368459, 24368550..24369645, 24371332..24371627, 24371707..24371972, 24372218..24372425, 24372501..24372803, 24372958..24374039, 24374318..24380855, 24380979..24381182, 24381268..24381363, 24384781..24384908, 24385027..24385220
CUFF.5162.1	1601	CAA	CA	33	12	GSMUA_Achr10T17090_001	chr10	24424221..24425247, 24425326..24425429, 24425505..24425567, 24425654..24425792, 24425897..24425946, 24426028..24426670
CUFF.5184.1	2068	GAA	GA	5	5	GSMUA_Achr10T17210_001	chr10	24512896..24513252, 24514040..24514318, 24514509..24514721, 24514809..24514949, 24517534..24517698, 24517778..24517999, 24519501..24520027, 24520103..24520425
CUFF.5202.1	1604	AC	A	23	15	GSMUA_Achr10T17380_001	chr10	24621314..24621926, 24623176..24623284, 24624408..24624563, 24624912..24625109, 24625457..24625567, 24625683..24625804, 24627179..24627551, 24628678..24628788, 24628956..24629094
CUFF.5207.1	51	GAGATAGAT	GAGAT	5	5	GSMUA_Achr10T17420_001	chr10	24649915..24650669, 24650760..24651385, 24651466..24651918
CUFF.5228.1	2044	GC	GCCAGACAGTTC	11	11	GSMUA_Achr10T17560_001	chr10	24738010..24740401
CUFF.5245.1	745	CT	CTTT	8	7	GSMUA_Achr10T17710_001	chr10	24799204..24800152
CUFF.5271.1	1238	CGA	C	11	11	GSMUA_Achr10T18030_001	chr10	24968313..24969464, 24969553..24969725, 24969815..24969890, 24969984..24970177
CUFF.5315.2	1342	CAAG	C	5	3	GSMUA_Achr10T18510_001	chr10	25181668..25181959, 25182133..25182855, 25182931..25182993, 25183085..25183183, 25183287..25184255, 25184335..25184464, 25184563..25184712, 25184956..25185096
CUFF.5319.1	1914	AG	A	15	5	GSMUA_Achr10T18520_001	chr10	25189759..25190128, 25193494..25194691, 25194893..25195122, 25195593..25195897
CUFF.5323.1	2386	GTTT	GTT	26	25	GSMUA_Achr10T18540_001	chr10	25211297..25212162, 25212247..25212429, 25212627..25212882, 25212969..25213538, 25213796..25213893, 25214602..25215152
CUFF.5362.1	164	CTTT	CTTTT	25	15	GSMUA_Achr10T18900_001	chr10	25452428..25455018, 25457007..25457191
CUFF.5366.1	2464	CT	C	18	14	GSMUA_Achr10T18930_001	chr10	25468245..25470290, 25470375..25470426, 25470530..25470721, 25470862..25471161, 25472023..25472132, 25473036..25473095, 25475005..25475076, 25476373..25476546, 25477849..25477902, 25478379..25478546
CUFF.5373.1	880	GTT	GT	8	8	GSMUA_Achr10T18990_001	chr10	25515149..25515257, 25516651..25517034, 25517106..25517714, 25518238..25518359, 25521470..25521544, 25522690..25522761, 25522874..25522947, 25523049..25523148, 25524707..25524794, 25524880..25525104
CUFF.5378.1	336	TGAGAGA	TGAGA	18	6	GSMUA_Achr10T19000_001	chr10	25531268..25532115
CUFF.5381.1	723	GTCTTCTTCTTCTTCTTCT	GTCTTCTTCTTCTTCTTCTTCT	88	46	GSMUA_Achr10T19010_001	chr10	25552147..25552804, 25552908..25552940, 25553920..25554213
CUFF.5419.1	2398	TGGAGGAGGAGGAGGAGG	TGGAGGAGGAGGAGGAGGAGG	8	8	GSMUA_Achr10T19280_001	chr10	25708799..25711413
CUFF.5440.1	441	TAA	TAAA	76	24	GSMUA_Achr10T19440_001	chr10	25823020..25823277, 25823357..25823525, 25823619..25823722, 25825981..25826109
CUFF.5447.1	170	CAA	CAAA	44	39	GSMUA_Achr10T19500_001	chr10	25853602..25853816
CUFF.5448.4	159	TAA	T	71	25	GSMUA_Achr10T19520_001	chr10	25863130..25863548, 25863920..25864103
CUFF.5457.1	1288	TAGGAGGAGGAG	TAGGAGGAG	7	7	GSMUA_Achr10T19560_001	chr10	25894824..25896342
CUFF.5458.1	99	CTCCGTTTC	CTCCGTTTCCGTTTC	15	9	GSMUA_Achr10T19570_001	chr10	25903985..25904263
CUFF.5462.1	67	CGGAGGAGGAGGAGGAGGAG	CGGAGGAGGAGGAGGAG	12	3	GSMUA_Achr10T19600_001	chr10	25926223..25927214
CUFF.5469.1	671	GGCTG	GG	13	5	GSMUA_Achr10T19650_001	chr10	25965263..25968010
CUFF.5473.1	135	TG	T	19	8	GSMUA_Achr10T19720_001	chr10	25989513..25989929
CUFF.5473.1	196	CTA	CTATA	17	8	GSMUA_Achr10T19720_001	chr10	25989513..25989929
CUFF.5507.1	2080	CAAA	CAAAA	26	16	GSMUA_Achr10T19980_001	chr10	26143274..26143708, 26144379..26144540, 26146015..26146201, 26146859..26147281, 26149082..26149489, 26150832..26151500
CUFF.5532.1	1213	AATC	AATCATC	7	7	GSMUA_Achr10T20170_001	chr10	26262941..26265260, 26269100..26269438
CUFF.5532.1	2282	GGCG	GGCGTCGGCGTCAGCG	41	10	GSMUA_Achr10T20170_001	chr10	26262941..26265260, 26269100..26269438
CUFF.5540.1	406	TCCACC	TCC	8	7	GSMUA_Achr10T20240_001	chr10	26313909..26314778, 26315472..26315567
CUFF.5541.1	168	TGAGGAGGAGGAGGAGGAGG	TGAGGAGGAGGAGGAGGAGGAGGAGG	22	8	GSMUA_Achr10T20260_001	chr10	26322341..26322736, 26323339..26323431, 26323810..26324170, 26324254..26324336, 26324427..26324484, 26324933..26325160
CUFF.5548.1	3193	AATTCATTCAT	AATTCAT	5	5	GSMUA_Achr10T20290_001	chr10	26352534..26353157, 26353310..26353499, 26353596..26353757, 26355851..26355998, 26356078..26356490, 26356606..26357001, 26357190..26358960
CUFF.5567.1	556	GTCATCAT	GTCAT	25	17	GSMUA_Achr10T20460_001	chr10	26431645..26431995, 26434546..26434600, 26435400..26435727
CUFF.5573.1	57	TACA	TACAACA	6	4	GSMUA_Achr10T20500_001	chr10	26453036..26454657
CUFF.5631.1	487	TGC	TGCGC	6	3	GSMUA_Achr10T20960_001	chr10	26775521..26776117
CUFF.5671.1	377	TACA	TACACA	2	2	GSMUA_Achr10T21220_001	chr10	26932696..26933343
CUFF.5673.2	135	TTCTCTCTCTC	TTCTCTCTCTCTC	10	5	GSMUA_Achr10T21250_001	chr10	26941686..26942263, 26942600..26942769, 26942841..26942943, 26943048..26943211, 26945485..26945525, 26945722..26946027, 26946114..26946293
CUFF.5684.1	1417	A	AAC	12	10	GSMUA_Achr10T21350_001	chr10	27005808..27007516
CUFF.5779.1	117	CTCGGTCGGTCGGTCG	CTCGGTCGGTCGGTCGGTCG	26	8	GSMUA_Achr10T22050_001	chr10	27375322..27376451
CUFF.5783.1	1333	AAGAG	AAG	85	43	GSMUA_Achr10T22080_001	chr10	27396679..27397130, 27398070..27398255, 27399112..27399794, 27399883..27399994
CUFF.5786.1	603	CAA	CA	30	29	GSMUA_Achr10T22140_001	chr10	27418631..27418696, 27420371..27420490, 27420573..27420701, 27422366..27422495, 27423519..27423779
CUFF.5853.1	1225	TGAAGA	TGA	3	3	GSMUA_Achr10T22620_001	chr10	27745693..27745818, 27746997..27747144, 27747227..27748043, 27748171..27748380, 27748467..27748528
CUFF.5878.1	368	CTT	CTTT	4	4	GSMUA_Achr10T22780_001	chr10	27829418..27829455, 27829569..27829650, 27829764..27829860, 27829958..27830267
CUFF.5890.1	147	GAA	GAAA	45	23	GSMUA_Achr10T22970_001	chr10	27905849..27907020
CUFF.5924.1	548	GGTATGTATGTATGTATG	GGTATGTATGTATG	4	4	GSMUA_Achr10T23220_001	chr10	28071911..28072758
CUFF.5925.1	1112	T	TG	30	12	GSMUA_Achr10T23220_001	chr10	28073544..28074928
CUFF.5937.1	539	CAA	CA	34	10	GSMUA_Achr10T23360_001	chr10	28159041..28159301, 28159839..28159960, 28160246..28160680
CUFF.5969.1	81	CG	CGG	55	19	GSMUA_Achr10T23760_001	chr10	28335282..28337585, 28338411..28338684, 28339092..28339638
CUFF.5975.1	141	GC	GCGAC	9	4	GSMUA_Achr10T23870_001	chr10	28390275..28390580, 28400635..28400860
CUFF.5988.1	1007	CTGTTGT	CTGT	3	2	GSMUA_Achr10T23960_001	chr10	28490407..28491737
CUFF.6003.1	1361	CGTATGT	CGTATGTATGT	38	13	GSMUA_Achr10T24110_001	chr10	28565301..28566445, 28568795..28569167
CUFF.6016.1	399	TAC	T	4	3	GSMUA_Achr10T24350_001	chr10	28777615..28778100
CUFF.6049.1	1015	ACCACCTTCTTCCGCGCCACCT	ACCACCT	13	7	GSMUA_Achr10T24520_001	chr10	28951912..28953486
CUFF.6055.2	229	AGTG	AG	5	5	GSMUA_Achr10T24570_001	chr10	28975391..28975722, 28976279..28976518, 28976603..28976857
CUFF.6060.1	162	TC	T	9	9	GSMUA_Achr10T24580_001	chr10	28981145..28981900
CUFF.6091.1	1427	TGGGG	TGGGGG	78	27	GSMUA_Achr10T24900_001	chr10	29128924..29130537
CUFF.6134.1	1184	C	CA	6	4	GSMUA_Achr10T25240_001	chr10	29326135..29326581, 29326656..29326983, 29327877..29327962, 29329842..29330314
CUFF.6167.1	1317	TGGCGGCGGCG	TGGCGGCGGCGGCG	13	13	GSMUA_Achr10T25500_001	chr10	29481422..29484551
CUFF.6171.1	30	GAGAGAAG	GAG	24	16	GSMUA_Achr10T25530_001	chr10	29498003..29499489, 29499583..29499745
CUFF.6197.1	2361	TTGTGT	TTGT	9	6	GSMUA_Achr10T25810_001	chr10	29643475..29643790, 29646118..29646250, 29646328..29646399, 29648411..29648554, 29649230..29649301, 29649402..29649473, 29649559..29649671, 29650229..29650363, 29650438..29651327, 29651926..29652505
CUFF.6218.1	216	TCCCCTCTCCCCCT	TCCCCTCTCCCCCTCTCCCCCT	16	14	GSMUA_Achr10T25980_001	chr10	29746713..29747338, 29747430..29749208
CUFF.6219.1	101	TGAGGAGGAGGAAGAGGAGGAGGAG	TGAGGAGGAAGAGGAGGAGGAG	15	9	GSMUA_Achr10T25990_001	chr10	29754662..29754786, 29754878..29755004, 29755094..29755219, 29755314..29755453, 29757346..29757720
CUFF.6232.1	281	CA	CAA	16	8	GSMUA_Achr10T26100_001	chr10	29832278..29832607, 29832829..29832932
CUFF.6241.1	603	CAGAGAGAGAGAGA	CAGAGAGAGAGAGAGAGAGAGAGAGAGA	15	9	GSMUA_Achr10T26140_001	chr10	29860458..29860548, 29861172..29861256, 29861409..29861591, 29862014..29862070, 29862138..29863382
CUFF.6256.1	185	CCGTCGT	CCGT	85	27	GSMUA_Achr10T26310_001	chr10	29928981..29929293, 29929969..29930030, 29930316..29930457, 29931379..29931608, 29932429..29933009
CUFF.6264.1	1923	CTGT	CTGTGT	12	6	GSMUA_Achr10T26380_001	chr10	29968918..29969164, 29969274..29969414, 29969537..29969630, 29969869..29970090, 29970190..29970243, 29970333..29970572, 29970653..29970839, 29970933..29971133, 29971440..29971599, 29971680..29972087
CUFF.6269.1	204	GAAA	GAA	58	29	GSMUA_Achr10T26420_001	chr10	29997173..29997321, 29998988..29999194, 29999471..30000030, 30001057..30001453
CUFF.6269.1	1110	TAAGAAGAAG	TAAGAAG	34	18	GSMUA_Achr10T26420_001	chr10	29997173..29997321, 29998988..29999194, 29999471..30000030, 30001057..30001453
CUFF.6284.1	1939	AGG	AG	120	51	GSMUA_Achr10T26630_001	chr10	30104136..30104632, 30105478..30105631, 30105763..30105828, 30105948..30106039, 30106371..30106448, 30106533..30106595, 30106800..30106929, 30107095..30107315, 30108264..30108383, 30109608..30110091, 30110200..30110283
CUFF.6292.1	630	TGG	TGGG	10	10	GSMUA_Achr10T26740_001	chr10	30153450..30153517, 30153602..30153656, 30153777..30153827, 30155704..30155795, 30155871..30155948, 30157245..30157731
CUFF.6295.1	416	GT	GTT	19	13	GSMUA_Achr10T26760_001	chr10	30171439..30171930
CUFF.6298.1	590	ATTT	ATT	12	8	GSMUA_Achr10T26790_001	chr10	30175959..30176280, 30178040..30178196, 30178278..30178413, 30178506..30178555
CUFF.6300.1	622	GATCTATCT	GATCT	14	10	GSMUA_Achr10T26810_001	chr10	30181967..30182028, 30183947..30184280, 30184365..30184659
CUFF.6329.1	27	TTCTCTCTCTC	TTCTCTCTCTCTC	19	15	GSMUA_Achr10T27040_001	chr10	30324278..30324363, 30324424..30324488, 30324594..30324656, 30325502..30325550, 30325755..30325945
CUFF.6333.1	144	CCAACA	CCA	22	17	GSMUA_Achr10T27090_001	chr10	30341744..30342290
CUFF.6335.1	2141	AGCG	AG	18	7	GSMUA_Achr10T27100_001	chr10	30346212..30346844, 30347185..30347265, 30347373..30348170, 30348257..30348455, 30348728..30348837, 30348973..30349327, 30349493..30349641
CUFF.6342.1	1405	AAGTAGTAGT	AAGTAGTAGTAGT	73	25	GSMUA_Achr10T27140_001	chr10	30381040..30381413, 30381870..30381980, 30382089..30382187, 30382290..30382446, 30382693..30382856, 30382970..30383032, 30383154..30383378, 30384841..30384938, 30385195..30385546
CUFF.6417.1	972	G	GTTCTC	7	6	GSMUA_Achr10T27820_001	chr10	30794742..30795312, 30795379..30795667, 30795834..30796078
CUFF.6441.2	253	CCTT	C	14	11	GSMUA_Achr10T27970_001	chr10	30911864..30912551, 30912720..30913898, 30914221..30914696
CUFF.6559.2	301	CCTCTCTCTCTCTCTCTCTCTCTC	CCTCTCTCTCTCTCTCTCTCTCTCTC	3	3	GSMUA_Achr10T28950_001	chr10	31617896..31618361, 31618440..31618933
CUFF.6649.1	703	AACCTAGCTACGCACATGACGA	AA	12	12	GSMUA_Achr10T29740_001	chr10	32140001..32140164, 32140291..32140515, 32141724..32141918, 32142012..32142975
CUFF.6649.1	1271	TGGAGGAGGAGGAGGAGGAGGAGG	TGGAGGAGGAGGAGGAGG	8	6	GSMUA_Achr10T29740_001	chr10	32140001..32140164, 32140291..32140515, 32141724..32141918, 32142012..32142975
CUFF.6659.2	2760	ATT	ATTT	7	5	GSMUA_Achr10T29840_001	chr10	32183623..32186069, 32188747..32189006, 32189153..32189432
CUFF.6666.1	100	ACTT	A	41	13	GSMUA_Achr10T29900_001	chr10	32221077..32221551, 32221772..32221957, 32222793..32222978, 32225111..32225194, 32226327..32226518, 32226590..32227000, 32227089..32227340, 32227423..32227537
CUFF.6685.1	1083	TAGGAGGAGGAGGA	TAGGAGGAGGAGGAGGAGGA	12	7	GSMUA_Achr10T29990_001	chr10	32298693..32299758, 32299851..32300578
CUFF.6715.1	780	CAGAGAGAGAGAGAGAGAGAGAGAGAGAGAG	CAGAGAGAGAGAGAGAGAGAGAG	9	5	GSMUA_Achr10T30210_001	chr10	32448527..32449483
CUFF.6723.1	1244	TTTTA	TTTTATTTA	8	6	GSMUA_Achr10T30280_001	chr10	32501022..32501447, 32501530..32501631, 32503471..32503742, 32510051..32510589
CUFF.6732.1	226	CTTTT	CTTTTT	18	18	GSMUA_Achr10T30350_001	chr10	32578050..32579590
CUFF.6741.1	544	CCCGCCGCCGCCGCCGCCG	CCCGCCGCCGCCGCCGCCGCCG	22	10	GSMUA_Achr10T30360_001	chr10	32593085..32593267, 32593372..32593488, 32594552..32594674, 32594828..32595511
CUFF.6748.1	278	GAG	GAGCAG	23	10	GSMUA_Achr10T30420_001	chr10	32637462..32637539, 32637637..32637838, 32639316..32639441, 32639653..32639805, 32641972..32642101, 32642653..32642694, 32644900..32645220, 32645321..32645372, 32646074..32646151, 32646821..32647624
CUFF.6749.1	1038	TTGGTGGTGGTGG	TTGGTGGTGGTGGTGG	50	22	GSMUA_Achr10T30440_001	chr10	32653505..32655613
CUFF.6757.1	89	AGC	AGCGC	24	10	GSMUA_Achr10T30530_001	chr10	32706759..32707379, 32710052..32710801
CUFF.6757.1	130	CT	C	26	19	GSMUA_Achr10T30530_001	chr10	32706759..32707379, 32710052..32710801
CUFF.6844.1	659	CTAT	CT	40	36	GSMUA_Achr10T31160_001	chr10	33324661..33324860, 33326576..33326697, 33326799..33327256
CUFF.6900.1	77	GTCTTCTTC	GTCTTC	64	49	GSMUA_Achr11T00040_001	chr11	13549..13608, 13751..13889, 14439..14547, 14639..14883, 14987..15399
CUFF.6901.1	53	CT	C	12	7	GSMUA_Achr11T00050_001	chr11	15569..17961
CUFF.6902.2	74	AGGGAGCAGGG	AG	19	11	GSMUA_Achr11T00060_001	chr11	18751..19168, 27424..27557
CUFF.6905.1	106	GCCTC	GCCTCCTC	3	3	GSMUA_Achr11T00080_001	chr11	35097..35244, 35414..35654, 35768..35914, 36048..36187
CUFF.6912.1	642	TG	TGGATTTTCAG	7	7	GSMUA_Achr11T00230_001	chr11	100543..100822, 101044..101263, 101395..101537, 101747..101884, 102046..102113, 102217..102270, 102529..103938, 104011..107321, 110271..110465, 110562..111133
CUFF.6912.1	4512	AAGAGGGGAGAGAG	AAGAG	50	45	GSMUA_Achr11T00230_001	chr11	100543..100822, 101044..101263, 101395..101537, 101747..101884, 102046..102113, 102217..102270, 102529..103938, 104011..107321, 110271..110465, 110562..111133
CUFF.6922.1	304	GGGACGCGGACGC	GGGACGCGGACGCGGACGC	7	4	GSMUA_Achr11T00320_001	chr11	189289..189481, 189930..190066, 190886..191013, 191973..192049, 193868..193954, 194040..194156, 194956..195070, 196310..196697
CUFF.6928.1	839	ATGATAAGGCTGGCAGAGCTGA	ATGA	39	9	GSMUA_Achr11T00440_001	chr11	263007..263564, 263736..264182, 265982..266581, 267771..267874
CUFF.6928.1	1057	ATAG	A	12	9	GSMUA_Achr11T00440_001	chr11	263007..263564, 263736..264182, 265982..266581, 267771..267874
CUFF.6931.1	788	TCC	TCCACCACC	56	52	GSMUA_Achr11T00460_001	chr11	273676..274859
CUFF.6940.1	985	GATTTCCAA	GA	95	32	GSMUA_Achr11T00520_001	chr11	313411..313480, 315526..315830, 315997..316099, 316233..316327, 316422..316487, 316730..316814, 316899..317638, 317774..318038
CUFF.6940.1	1030	TATCATGCACAAT	TAT	103	41	GSMUA_Achr11T00520_001	chr11	313411..313480, 315526..315830, 315997..316099, 316233..316327, 316422..316487, 316730..316814, 316899..317638, 317774..318038
CUFF.6959.1	148	GAG	GCGAAAG	6	6	GSMUA_Achr11T00640_001	chr11	395450..395673, 396070..396956, 398236..399390, 399484..399546, 399703..400435
CUFF.6966.1	862	TTGA	TTGATGA	79	69	GSMUA_Achr11T00740_001	chr11	457368..457843, 460071..460521
CUFF.6976.1	2441	TTC	TTCTC	17	10	GSMUA_Achr11T00850_001	chr11	542799..543440, 544525..544773, 544873..544978, 545066..545165, 547052..547157, 547357..547447, 549744..549885, 550909..551056, 551185..551294, 552882..553038, 553113..553238, 553344..553531, 554151..554730
CUFF.6981.1	504	TAGGC	TAGGCAGGC	21	11	GSMUA_Achr11T00870_001	chr11	566890..567007, 567090..567202, 567278..567407, 569015..569202
CUFF.6982.1	524	GGGAGG	GGGAGGAGG	13	9	GSMUA_Achr11T00880_001	chr11	572276..572847, 573715..573980, 574047..574263
CUFF.6984.1	63	CATA	CA	9	4	GSMUA_Achr11T00890_001	chr11	586793..586993
CUFF.6995.1	2157	AAGGAGGAGGAGGAGGAGGA	AAGGAGGAGGAGGAGGAGGAGGAGGA	13	8	GSMUA_Achr11T00960_001	chr11	652922..655359
CUFF.6995.1	2372	GGAG	GGAGAG	32	15	GSMUA_Achr11T00960_001	chr11	652922..655359
CUFF.7015.1	347	TTTCTTCTTCTT	TTTCTTCTT	48	12	GSMUA_Achr11T01130_001	chr11	761250..762065
CUFF.7020.1	837	GTT	GTTT	22	11	GSMUA_Achr11T01160_001	chr11	783308..783609, 783688..783852, 783941..784024, 784114..784292, 784399..784683
CUFF.7022.1	3509	CGGG	CGG	23	16	GSMUA_Achr11T01170_001	chr11	791231..791323, 792031..792216, 792339..792500, 793202..793346, 793526..793668, 793755..793811, 793895..793974, 794086..794161, 795378..795563, 796520..796587, 796673..796791, 796874..796995, 797729..797827, 797907..798386, 798516..798614, 798704..798946, 799039..800543, 800640..800752, 800981..801082
CUFF.7027.1	770	CTAATTAATTA	CTAATTA	6	5	GSMUA_Achr11T01250_001	chr11	844290..844648, 844915..844968, 845067..845137, 850282..850355, 850462..850578, 850665..850763, 850840..850975
CUFF.7031.1	568	CAA	CA	14	11	GSMUA_Achr11T01300_001	chr11	873447..873619, 873709..873818, 873917..874412, 874498..874646
CUFF.7032.1	124	TGAAGAAGAAGAA	TGAAGAAGAAGAAGAAGAA	44	32	GSMUA_Achr11T01300_001	chr11	874256..874285, 874389..874900
CUFF.7042.1	449	TG	TGG	44	32	GSMUA_Achr11T01360_001	chr11	929316..929781
CUFF.7058.1	606	AGAGGAG	AGAG	21	8	GSMUA_Achr11T01490_001	chr11	1025001..1026360
CUFF.7083.1	1385	G	GATGGATGT	23	14	GSMUA_Achr11T01790_001	chr11	1206556..1208427
CUFF.7083.1	1635	ACCC	ACC	13	13	GSMUA_Achr11T01790_001	chr11	1206556..1208427
CUFF.7084.1	533	CCGAGGT	C	6	5	GSMUA_Achr11T01800_001	chr11	1212419..1213384, 1213495..1213722, 1213945..1215237
CUFF.7101.1	1250	TGCGC	TGCGCGC	40	23	GSMUA_Achr11T01900_001	chr11	1298929..1299001, 1299082..1299183, 1299374..1299896, 1299979..1300337, 1300426..1300695
CUFF.7109.1	792	AG	A	83	56	GSMUA_Achr11T01960_001	chr11	1350649..1350918, 1351496..1351585, 1351757..1351827, 1351944..1352023, 1352114..1352174, 1353089..1353150, 1353264..1353398, 1353485..1353676
CUFF.7113.1	331	GAA	GAAA	8	6	GSMUA_Achr11T02000_001	chr11	1387298..1387427, 1387542..1387673, 1387775..1388024
CUFF.7122.1	1098	CTG	CTGTG	6	5	GSMUA_Achr11T02080_001	chr11	1430648..1430765, 1431208..1431351, 1434171..1434384, 1434630..1434689, 1434811..1435275, 1436156..1436437
CUFF.7147.1	188	GAGATAGATAGATAGATA	GAGATAGATAGATA	28	9	GSMUA_Achr11T02330_001	chr11	1606270..1607069
CUFF.7150.1	189	TCTG	T	23	14	GSMUA_Achr11T02360_001	chr11	1633057..1635800
CUFF.7150.1	540	ACATC	ACATCATC	22	20	GSMUA_Achr11T02360_001	chr11	1633057..1635800
CUFF.7150.1	2222	CAA	C	29	21	GSMUA_Achr11T02360_001	chr11	1633057..1635800
CUFF.7152.1	594	G	GGTT	21	17	GSMUA_Achr11T02370_001	chr11	1638863..1639883, 1639955..1640147
CUFF.7154.2	366	GGACGGAGGAGACGG	GGACGG	9	6	GSMUA_Achr11T02390_001	chr11	1653786..1654292, 1654835..1655074, 1655531..1655594, 1655680..1655985, 1659820..1660545, 1661959..1662123, 1662221..1662880, 1663621..1663707, 1663781..1664101, 1664179..1666434, 1666520..1667071
CUFF.7163.1	398	GATGTA	GATGTATGTA	5	4	GSMUA_Achr11T02500_001	chr11	1728364..1728439, 1728544..1729123
CUFF.7184.1	23	GGCAGCGAG	GG	49	28	GSMUA_Achr11T02660_001	chr11	1852011..1853002
CUFF.7192.1	110	AA	AAGCA	32	21	GSMUA_Achr11T02690_001	chr11	1876869..1877126, 1878161..1878219
CUFF.7193.1	189	TCCC	TCC	9	8	GSMUA_Achr11T02700_001	chr11	1883196..1884001
CUFF.7208.1	597	TCTCC	TC	173	60	GSMUA_Achr11T02820_001	chr11	2005886..2008802
CUFF.7208.1	2735	GTT	GT	17	12	GSMUA_Achr11T02820_001	chr11	2005886..2008802
CUFF.7211.1	1012	GAGAAGAAGA	GAGAAGA	25	18	GSMUA_Achr11T02830_001	chr11	2017387..2018588
CUFF.7212.1	707	CCATCATC	CCATC	10	9	GSMUA_Achr11T02840_001	chr11	2022356..2022899, 2023587..2023654, 2027205..2027466, 2030335..2030539
CUFF.7232.1	1259	G	GT	4	4	GSMUA_Achr11T03060_001	chr11	2218582..2219013, 2220571..2220648, 2221076..2222100
CUFF.7235.1	1685	GCCGCCACCGCCACCGCC	GCCGCCACCGCC	38	10	GSMUA_Achr11T03130_001	chr11	2257084..2260471
CUFF.7239.1	1258	CAAAAAA	CAAAAAAAA	19	14	GSMUA_Achr11T03170_001	chr11	2294396..2294701, 2296786..2297047, 2297148..2297347, 2297455..2297642, 2298105..2298507
CUFF.7240.3	195	CT	C	11	11	GSMUA_Achr11T03190_001	chr11	2299339..2299808, 2304471..2304524, 2304898..2304985, 2305081..2305244, 2306254..2306427, 2307023..2307143, 2308734..2308918, 2309006..2309061, 2309227..2309483
CUFF.7242.1	638	TCGGCGGCGGCG	TCGGCGGCGGCGGCG	15	11	GSMUA_Achr11T03210_001	chr11	2317272..2318742
CUFF.7287.1	102	CCTCTC	CCTCTCTC	11	7	GSMUA_Achr11T03590_001	chr11	2574172..2574705, 2574912..2575009, 2577363..2577458
CUFF.7313.1	1495	TTCCTCCTCCTCCTCCTC	TTCCTCCTCCTCCTCCTCCTCCTC	18	8	GSMUA_Achr11T03810_001	chr11	2754630..2756217
CUFF.7365.1	338	AGAGGAGG	AGAGGAGGAGG	13	4	GSMUA_Achr11T04360_001	chr11	3222493..3225772
CUFF.7391.1	272	ATCTCTCTCTC	ATCTCTCTC	11	10	GSMUA_Achr11T04650_001	chr11	3506528..3506949
CUFF.7409.1	1178	GATGATTGCCGTATGATT	GATGATT	68	27	GSMUA_Achr11T04760_001	chr11	3588170..3588528, 3588689..3588748, 3591021..3591231, 3592347..3592494, 3593031..3593211, 3593353..3593611, 3594716..3595034
CUFF.7409.1	1387	GTTGTGCCTTTTGTGCCT	GTTGTGCCT	21	12	GSMUA_Achr11T04760_001	chr11	3588170..3588528, 3588689..3588748, 3591021..3591231, 3592347..3592494, 3593031..3593211, 3593353..3593611, 3594716..3595034
CUFF.7423.1	972	CTTT	CTT	44	36	GSMUA_Achr11T04880_001	chr11	3677835..3678188, 3681200..3681247, 3681357..3681461, 3682329..3682683, 3683752..3683962
CUFF.7426.1	1643	GAA	GAAA	43	16	GSMUA_Achr11T04910_001	chr11	3690867..3690977, 3691059..3691923, 3692003..3692202, 3692724..3692924, 3693003..3693302, 3693438..3693737
CUFF.7455.1	122	ATCTCTCTC	ATCTCTCTCTC	3	2	GSMUA_Achr11T05110_001	chr11	3837822..3840099
CUFF.7474.1	50	TTCTCTCTCTCTCTC	TTCTCTCTCTCTCTCTC	5	3	GSMUA_Achr11T05330_001	chr11	3954288..3954419, 3954971..3955242, 3955417..3955494, 3957320..3957465, 3957560..3957835
CUFF.7475.1	28	CT	CTT	7	7	GSMUA_Achr11T05330_001	chr11	3955813..3956005
CUFF.7481.1	1514	CA	CAA	6	5	GSMUA_Achr11T05360_001	chr11	3987604..3987889, 3988015..3988730, 3988822..3989098, 3989172..3989539
CUFF.7486.1	1707	TC	TCC	19	11	GSMUA_Achr11T05440_001	chr11	4052537..4052815, 4052899..4053105, 4053286..4053486, 4053571..4053663, 4053771..4053932, 4054021..4054132, 4054219..4054382, 4054499..4055117
CUFF.7494.1	553	TC	T	23	14	GSMUA_Achr11T05520_001	chr11	4094701..4095193, 4099354..4099444
CUFF.7495.1	1493	CTATA	CTA	82	50	GSMUA_Achr11T05530_001	chr11	4111885..4112405, 4113202..4113276, 4113391..4113474, 4113580..4113659, 4113850..4113997, 4114672..4115352
CUFF.7526.1	1875	GAT	GATAAT	33	17	GSMUA_Achr11T05790_001	chr11	4303242..4303301, 4303643..4303746, 4303849..4303890, 4304124..4304303, 4304399..4304563, 4304901..4305479, 4306417..4306617, 4306692..4306826, 4307202..4307654
CUFF.7534.1	955	CCATCATCATCATCATC	CCATCATCATCATC	36	18	GSMUA_Achr11T05860_001	chr11	4363625..4366521
CUFF.7538.1	67	GAGTAG	GAG	25	9	GSMUA_Achr11T05940_001	chr11	4411692..4411835, 4411958..4413406, 4417907..4417975
CUFF.7568.1	1459	ATCGTC	ATCGTCGTC	11	11	GSMUA_Achr11T06140_001	chr11	4754910..4755430, 4755569..4755801, 4756290..4756770, 4759097..4759162, 4761725..4761850, 4761927..4762074
CUFF.7575.1	189	GAGAAGAAGAAGAATAAGAAGAAGAA	GAGAAGAAGAAGAAGAATAAGAAGAAGAA	32	11	GSMUA_Achr11T06200_001	chr11	4817803..4818531, 4819003..4819127, 4820383..4820490, 4821164..4821244, 4821665..4821743, 4823614..4823699, 4823772..4823828, 4823928..4823995, 4825039..4825107, 4825189..4825282
CUFF.7603.1	257	GGCTGGAGCTGGAGCTGGAGCTGGA	GGCTGGAGCTGGAGCTGGAGCTGGAGCTGGA	7	4	GSMUA_Achr11T06330_001	chr11	4942972..4943107, 4943210..4943278, 4943929..4944265, 4944335..4944547
CUFF.7607.1	1263	TGG	TGGG	43	29	GSMUA_Achr11T06360_001	chr11	4972743..4973535, 4973895..4974173, 4974248..4974406, 4975653..4975756
CUFF.7624.1	947	CGG	CGGG	6	4	GSMUA_Achr11T06540_001	chr11	5141054..5141598, 5145207..5146072
CUFF.7634.1	137	CAGA	CAGAGA	5	5	GSMUA_Achr11T06670_001	chr11	5227591..5228021
CUFF.7635.1	253	TCTTGCTT	TCTT	4	4	GSMUA_Achr11T06680_001	chr11	5229317..5229867
CUFF.7675.1	398	ATAT	A	31	13	GSMUA_Achr11T07010_001	chr11	5493735..5493799, 5494353..5494448, 5494878..5494950, 5495400..5495863
CUFF.7675.1	555	T	TC	19	8	GSMUA_Achr11T07010_001	chr11	5493735..5493799, 5494353..5494448, 5494878..5494950, 5495400..5495863
CUFF.7681.1	1511	TCTCCTC	TCTC	5	2	GSMUA_Achr11T07090_001	chr11	5550238..5550597, 5551452..5551526, 5551631..5551976, 5552066..5552266, 5552449..5552550, 5552906..5553057, 5553131..5553200, 5553273..5553395, 5554567..5554789
CUFF.7691.1	192	AGTAGGTA	AGTA	5	2	GSMUA_Achr11T07200_001	chr11	5627041..5627236, 5627902..5627980, 5628319..5628494, 5628578..5629224
CUFF.7745.1	990	T	TGTGG	25	7	GSMUA_Achr11T07710_001	chr11	5949183..5949486, 5951186..5951271, 5951964..5952040, 5952145..5952239, 5952853..5952922, 5955114..5955183, 5956276..5956349, 5956431..5956473, 5958038..5958119, 5959110..5959198, 5959295..5959380, 5959589..5959645
CUFF.7752.1	304	GCCACC	GCCACCACCACCACC	6	5	GSMUA_Achr11T07780_001	chr11	6059229..6060370
CUFF.7765.1	1563	CGATGATGATGATGA	CGATGATGATGATGATGA	11	6	GSMUA_Achr11T07890_001	chr11	6147057..6147258, 6147523..6147730, 6147814..6147955, 6148243..6148506, 6149576..6149809, 6153278..6153349, 6158346..6158553, 6158628..6159027
CUFF.7771.1	752	CCTTCT	CCT	156	72	GSMUA_Achr11T07940_001	chr11	6185485..6185894, 6185988..6186146, 6187604..6187737, 6187895..6188032
CUFF.7773.1	793	AAGCAGCAGCAGC	AAGCAGCAGCAGCAGC	14	4	GSMUA_Achr11T07970_001	chr11	6199447..6200679
CUFF.7778.1	228	GAGAAGAAGAAG	GAGAAGAAG	4	4	GSMUA_Achr11T08020_001	chr11	6220315..6220677, 6220771..6220857, 6220978..6221700, 6224085..6224145, 6224232..6224574
CUFF.7785.1	566	GAGAAGAAGAAGAAGAA	GAGAAGAAGAAGAAGAAGAA	11	3	GSMUA_Achr11T08080_001	chr11	6258711..6259144, 6259983..6260515, 6262818..6262916, 6264525..6264625, 6264696..6264767, 6264993..6265083, 6265711..6265791, 6266583..6266642, 6266743..6266865, 6266954..6266992, 6267108..6267729
CUFF.7791.1	114	AGAGGGAGGGAGGGAGGGAG	AGAGGGAGGGAGGGAGGGAGGGAG	26	13	GSMUA_Achr11T08140_001	chr11	6316701..6317210, 6317296..6317355, 6317441..6317517, 6317608..6317665, 6317759..6317842, 6317937..6317973, 6318400..6318469, 6318588..6318782, 6318874..6318966, 6319915..6320322, 6320866..6321017, 6321092..6321188, 6322956..6323105, 6323265..6323342, 6323419..6323541, 6323689..6323802, 6323959..6324393
CUFF.7791.1	2601	ATTTT	ATTT	33	18	GSMUA_Achr11T08140_001	chr11	6316701..6317210, 6317296..6317355, 6317441..6317517, 6317608..6317665, 6317759..6317842, 6317937..6317973, 6318400..6318469, 6318588..6318782, 6318874..6318966, 6319915..6320322, 6320866..6321017, 6321092..6321188, 6322956..6323105, 6323265..6323342, 6323419..6323541, 6323689..6323802, 6323959..6324393
CUFF.7799.1	1205	ATTT	ATTTTT	24	12	GSMUA_Achr11T08210_001	chr11	6362047..6362878, 6362967..6363424
CUFF.7801.1	329	AGG	AG	64	54	GSMUA_Achr11T08230_001	chr11	6371185..6371634
CUFF.7805.1	139	AAT	AATAT	17	7	GSMUA_Achr11T08270_001	chr11	6404025..6407183
CUFF.7816.1	420	TCC	TC	66	33	GSMUA_Achr11T08380_001	chr11	6477393..6477792, 6478455..6478617
CUFF.7818.1	711	GGAGAG	GGAG	32	12	GSMUA_Achr11T08420_001	chr11	6500367..6500812, 6503038..6503163, 6503238..6503389, 6503474..6503657
CUFF.7818.1	735	GTT	GTTT	50	44	GSMUA_Achr11T08420_001	chr11	6500367..6500812, 6503038..6503163, 6503238..6503389, 6503474..6503657
CUFF.7818.1	792	GCAAGTCAAGTC	GCAAGTCAAGTCAAGTC	49	14	GSMUA_Achr11T08420_001	chr11	6500367..6500812, 6503038..6503163, 6503238..6503389, 6503474..6503657
CUFF.7847.1	169	GGT	G	12	5	GSMUA_Achr11T08760_001	chr11	6762978..6763074, 6764175..6764248, 6765271..6765355, 6765438..6765527, 6766443..6766573, 6767531..6767612, 6767722..6767769, 6768770..6768842, 6768925..6769028, 6769482..6769864
CUFF.7883.1	800	GATA	GA	10	6	GSMUA_Achr11T09070_001	chr11	6992370..6992882, 6992969..6993083, 6994221..6994315, 7006368..7006460, 7006980..7007030, 7007119..7007323
CUFF.7896.1	308	CTCGT	CTCGTCGT	16	15	GSMUA_Achr11T09270_001	chr11	7156358..7156672, 7156846..7156923, 7157335..7157490, 7158022..7158201, 7159468..7159704, 7159890..7159995
CUFF.7918.1	1857	GCTTCTTCT	GCTTCT	53	24	GSMUA_Achr11T09470_001	chr11	7342108..7342463, 7342920..7343215, 7344389..7345423, 7346209..7346480, 7346554..7346635, 7346745..7346825, 7346905..7347060, 7348792..7348896, 7349031..7349637, 7349861..7350042, 7350261..7350445
CUFF.7926.1	132	CCTCTC	CCTC	6	3	GSMUA_Achr11T09510_001	chr11	7401717..7402873, 7403801..7404285
CUFF.7959.1	1665	ATGGTGGTGGTGG	ATGGTGGTGGTGGTGG	16	9	GSMUA_Achr11T09840_001	chr11	7672087..7674434
CUFF.7993.1	78	TGAGAGAGAGAG	TGAGAGAGAGAGAG	24	11	GSMUA_Achr11T10160_001	chr11	7951352..7951677, 7951958..7952100
CUFF.7994.1	576	GCTTCT	GCTTCTTCT	2	2	GSMUA_Achr11T10160_001	chr11	7952410..7952476, 7952576..7952687, 7952767..7952860, 7952986..7953055, 7953151..7953289, 7954054..7954454
CUFF.7994.1	873	TAA	TAAAA	6	4	GSMUA_Achr11T10160_001	chr11	7952410..7952476, 7952576..7952687, 7952767..7952860, 7952986..7953055, 7953151..7953289, 7954054..7954454
CUFF.7998.1	720	TGG	TGGG	15	7	GSMUA_Achr11T10200_001	chr11	7998496..7999479
CUFF.8013.1	700	CA	CAAA	16	8	GSMUA_Achr11T10290_001	chr11	8101024..8101106, 8101898..8102047, 8103534..8103658, 8105367..8105496, 8106008..8106733
CUFF.8026.1	66	CCTCTCTCTCT	CCTCTCTCTCTCT	13	11	GSMUA_Achr11T10400_001	chr11	8227323..8227558, 8227921..8228895
CUFF.8097.1	160	AG	A	19	9	GSMUA_Achr11T10900_001	chr11	8640938..8641367, 8641622..8641959, 8645060..8645578, 8647398..8647497, 8649098..8649222, 8649759..8650193, 8652952..8653067
CUFF.8105.1	48	GA	GAAA	12	6	GSMUA_Achr11T10970_001	chr11	8705394..8705477, 8706419..8706764
CUFF.8125.1	2003	AAGAG	AAGAGAG	24	8	GSMUA_Achr11T11130_001	chr11	8841548..8841783, 8845694..8845901, 8845984..8846021, 8846410..8847738, 8847807..8847955, 8848053..8848190
CUFF.8128.1	192	TAAGAAGAAGAAGAAGAAG	TAAGAAGAAGAAGAAGAAGAAG	19	5	GSMUA_Achr11T11160_001	chr11	8856294..8856386, 8856475..8856622, 8857763..8857827, 8858971..8859042, 8859898..8860206
CUFF.8168.1	1095	TC	T	141	48	GSMUA_Achr11T11620_001	chr11	10285009..10286694
CUFF.8227.1	1415	C	CT	18	12	GSMUA_Achr11T12220_001	chr11	11193110..11193258, 11193353..11193480, 11195022..11195404, 11196561..11196845, 11197116..11197351, 11198477..11198880
CUFF.8231.1	1012	TG	TGTGAACTGG	11	10	GSMUA_Achr11T12240_001	chr11	11217898..11218976, 11219226..11219285, 11219430..11219747, 11220122..11220248
CUFF.8236.1	1929	ACAGCGGTTAATGAGAAATTTGCAGC	ACAGC	10	8	GSMUA_Achr11T12260_001	chr11	11268250..11268561, 11268685..11268804, 11268882..11268927, 11269019..11270904
CUFF.8254.1	1449	GACTCACTCAC	GACTCACTCACTCAC	38	24	GSMUA_Achr11T12390_001	chr11	11389469..11389853, 11389929..11390350, 11391783..11392475
CUFF.8280.1	61	TCCACCACCACCACCACCACCA	TCCACCACCACCACCACCA	7	3	GSMUA_Achr11T12600_001	chr11	11583493..11584867, 11588060..11588330
CUFF.8289.1	492	ATTT	ATTTT	6	5	GSMUA_Achr11T12660_001	chr11	11678442..11678800, 11678905..11679024, 11679544..11679675
CUFF.8295.1	335	GAGAAAGAAAG	GAGAAAG	12	11	GSMUA_Achr11T12680_001	chr11	11693841..11694499
CUFF.8310.1	413	C	CCTT	7	4	GSMUA_Achr11T12760_001	chr11	12014897..12015106, 12015602..12015837, 12016233..12016349, 12016973..12017029, 12019024..12019101, 12019233..12019250
CUFF.8311.1	579	TA	TAA	5	4	GSMUA_Achr11T12760_001	chr11	12020963..12021041, 12021212..12021281, 12024031..12024138, 12024270..12024403, 12024484..12024560, 12024914..12024962, 12025068..12025131, 12026217..12026481
CUFF.8355.1	113	ACCC	ACCCCC	16	15	GSMUA_Achr11T13170_001	chr11	13013484..13013895, 13013985..13014069, 13015715..13015791, 13017807..13018109
CUFF.8367.1	196	CGAGAGAGAGAGAGAGAGAGAGAGAGAGA	CGAGAGAGAGAGAGAGAGAGAGAGAGAGAGA	20	13	GSMUA_Achr11T13310_001	chr11	13534495..13534889, 13534985..13535067, 13537116..13537171, 13537258..13537345, 13539360..13539673
CUFF.8389.1	2669	A	AGT	3	3	GSMUA_Achr11T13500_001	chr11	14206973..14208321, 14209866..14209950, 14210147..14210209, 14210581..14210738, 14211263..14211338, 14211417..14211476, 14212193..14212300, 14213715..14214650
CUFF.8401.1	381	ATTGTGGG	ATTGTGGGTAATCGGGCCTTGTGGG	10	7	GSMUA_Achr11T13580_001	chr11	14560434..14560949, 14561464..14561707, 14561993..14564151, 14564529..14564612, 14564683..14564953, 14565081..14565334, 14566903..14567112, 14568895..14569691
CUFF.8430.1	3131	CCATCATCA	CCATCA	94	33	GSMUA_Achr11T13890_001	chr11	14933457..14934342, 14937397..14938981, 14939060..14939195, 14939329..14939426, 14939578..14939643, 14939885..14939974, 14941412..14941588, 14942807..14943286
CUFF.8448.1	1711	CCATCATCATCATCATCATCATC	CCATCATCATCATCATCATCATCATC	20	12	GSMUA_Achr11T14080_001	chr11	15145791..15146064, 15146753..15148168, 15148424..15148478, 15148569..15148866
CUFF.8493.1	190	GTTCTT	GTT	6	5	GSMUA_Achr11T14490_001	chr11	15699241..15699686, 15701403..15701506, 15703431..15703517, 15703602..15703677, 15703782..15703856, 15703977..15704030, 15706196..15706255, 15706374..15706490, 15707404..15707498, 15707619..15707821, 15717517..15717614, 15718088..15718191, 15718280..15718445, 15718652..15718774, 15720868..15720950, 15722524..15724087, 15724177..15725355
CUFF.8538.1	1414	ATTT	ATTTT	19	17	GSMUA_Achr11T15020_001	chr11	16586776..16587401, 16590205..16590326, 16590414..16590572, 16590873..16590962, 16591840..16591902, 16595747..16595836, 16595910..16595967, 16597617..16597863, 16597977..16598178
CUFF.8555.1	871	TAAAA	TAAA	12	7	GSMUA_Achr11T15160_001	chr11	16739431..16739928, 16741181..16741825
CUFF.8561.1	268	CGATGATG	CGATG	41	16	GSMUA_Achr11T15230_001	chr11	16799180..16800500, 16801046..16801189, 16802034..16802111, 16805164..16805280, 16805378..16805434, 16806932..16807063, 16807173..16807370, 16809790..16809900, 16809975..16810190, 16810269..16810454, 16811453..16812658
CUFF.8561.1	404	CTCTCTTTCT	CTCT	13	8	GSMUA_Achr11T15230_001	chr11	16799180..16800500, 16801046..16801189, 16802034..16802111, 16805164..16805280, 16805378..16805434, 16806932..16807063, 16807173..16807370, 16809790..16809900, 16809975..16810190, 16810269..16810454, 16811453..16812658
CUFF.8561.1	3516	AGAACATGA	AGA	14	9	GSMUA_Achr11T15230_001	chr11	16799180..16800500, 16801046..16801189, 16802034..16802111, 16805164..16805280, 16805378..16805434, 16806932..16807063, 16807173..16807370, 16809790..16809900, 16809975..16810190, 16810269..16810454, 16811453..16812658
CUFF.8577.1	308	CTAT	CTATATATAT	11	7	GSMUA_Achr11T15340_001	chr11	16905946..16906411
CUFF.8603.1	5158	AGCGGTGGCGGTGGC	AGCGGTGGCGGTGGCGGTGGC	8	5	GSMUA_Achr11T15640_001	chr11	17326309..17327404, 17328986..17329478, 17330541..17330750, 17330855..17332026, 17332097..17332238, 17336145..17336924, 17337037..17337147, 17337382..17337765, 17337957..17338064, 17338146..17338334, 17338446..17338704, 17338801..17338939, 17339011..17339161, 17339274..17339361, 17339445..17339790, 17339887..17339989
CUFF.8625.1	385	CCTTCTTCTT	CCTTCTT	56	19	GSMUA_Achr11T15870_001	chr11	17572903..17575199
CUFF.8634.1	1133	TGAAAGGGAACGCGAAAGGGAACGC	TGAAAGGGAACGC	19	18	GSMUA_Achr11T15950_001	chr11	17638157..17638305, 17643135..17643458, 17643571..17643746, 17644014..17644703, 17644810..17644853
CUFF.8640.1	1094	CTTT	CT	37	13	GSMUA_Achr11T15970_001	chr11	17660836..17661474, 17661789..17661942, 17662004..17662560
CUFF.8652.1	884	CTT	CTTTT	9	8	GSMUA_Achr11T16090_001	chr11	17811586..17811919, 17813307..17813512, 17813591..17814070
CUFF.8711.1	1612	TACACACA	TACACA	13	4	GSMUA_Achr11T16630_001	chr11	18340112..18341092, 18341312..18341824, 18341907..18342034, 18344251..18344363, 18346803..18347100
CUFF.8732.1	335	GAGAAGAAGAAGAAGAAGAA	GAGAAGAAGAAGAAGAAGAAGAAGAA	15	11	GSMUA_Achr11T16760_001	chr11	18448760..18449158, 18449247..18449541
CUFF.8744.1	2580	AC	A	6	5	GSMUA_Achr11T16840_001	chr11	18557530..18557712, 18559274..18559480, 18561052..18561246, 18561327..18563639
CUFF.8756.1	2504	AGAG	AGAGGAG	6	6	GSMUA_Achr11T16990_001	chr11	18664397..18664571, 18665268..18665441, 18666066..18666174, 18668780..18668856, 18668936..18669014, 18669496..18669585, 18671760..18671884, 18671953..18672133, 18672475..18672668, 18672754..18673157, 18673245..18673331, 18674006..18674923
CUFF.8849.1	320	ACGGC	ACGGCGGC	85	25	GSMUA_Achr11T17810_001	chr11	19382704..19383182, 19383284..19383499, 19383734..19383931, 19384039..19384179
CUFF.8872.1	81	TTCTTCTGT	TT	24	16	GSMUA_Achr11T18090_001	chr11	19565908..19566111, 19567104..19567161, 19567626..19567843, 19569434..19569521, 19569899..19570071, 19570451..19570597, 19571383..19571514, 19571783..19572316
CUFF.8894.1	83	TAGCC	TAGCCAGCC	21	6	GSMUA_Achr11T18260_001	chr11	19682510..19682852
CUFF.8901.1	1154	AG	A	10	9	GSMUA_Achr11T18310_001	chr11	19720588..19721819
CUFF.8942.1	80	GGAGAGAGAGAGAG	GGAGAGAGAGAG	4	4	GSMUA_Achr11T18620_001	chr11	19973192..19973295, 19973379..19973570, 19975312..19975556
CUFF.8947.2	132	TGGG	TGG	5	5	GSMUA_Achr11T18640_001	chr11	19992252..19992758, 19993114..19993198, 19994532..19994621, 19994707..19994898
CUFF.8986.1	2208	TCAC	TCACAC	21	18	GSMUA_Achr11T18960_001	chr11	20204050..20204867, 20205508..20205877, 20206436..20207150, 20208035..20208539
CUFF.9083.1	525	ATT	ATTT	7	7	GSMUA_Achr11T19910_001	chr11	20946631..20946695, 20946851..20946971, 20948387..20948452, 20948538..20948660, 20949368..20949673
CUFF.9131.1	206	C	CA	29	23	GSMUA_Achr11T20230_001	chr11	21211566..21211621, 21216135..21216373
CUFF.9164.1	695	GTTTT	GTTTTT	10	7	GSMUA_Achr11T20440_001	chr11	21435907..21437502
CUFF.9168.1	153	C	CCT	89	39	GSMUA_Achr11T20460_001	chr11	21447606..21448043, 21448153..21448221, 21449086..21449194, 21451930..21452073
CUFF.9181.1	115	TCTCCTCCTC	TCTCCTC	13	8	GSMUA_Achr11T20620_001	chr11	21514294..21516432
CUFF.9181.1	1649	AAAAC	A	7	5	GSMUA_Achr11T20620_001	chr11	21514294..21516432
CUFF.9190.1	2029	AT	ATGTT	10	8	GSMUA_Achr11T20690_001	chr11	21545644..21545651, 21547326..21547384, 21547480..21548049, 21548137..21550068, 21550140..21550372
CUFF.9212.1	1284	TA	T	5	5	GSMUA_Achr11T20840_001	chr11	21710648..21710853, 21711245..21711351, 21711681..21711767, 21711850..21711960, 21712035..21712316, 21713466..21713546, 21714314..21714589, 21714894..21715213
CUFF.9251.1	192	TCCGC	TC	5	3	GSMUA_Achr11T21120_001	chr11	21877327..21878916
CUFF.9256.1	1224	GCAA	GCAACAA	7	6	GSMUA_Achr11T21160_001	chr11	21897759..21898044, 21898132..21898203, 21899055..21899133, 21899859..21899972, 21900999..21901040, 21901189..21901238, 21902267..21902312, 21902752..21903386
CUFF.9413.1	1753	GAGACAGA	GAGA	2	2	GSMUA_Achr11T22560_001	chr11	22831031..22832940
CUFF.9414.1	1519	TG	TGG	37	31	GSMUA_Achr11T22570_001	chr11	22834958..22835162, 22835360..22835423, 22835831..22835895, 22836771..22836818, 22836926..22837012, 22837107..22837187, 22837278..22837379, 22837456..22837536, 22837616..22837690, 22838434..22838496, 22838603..22838683, 22838791..22838985, 22839074..22839124, 22840067..22840155, 22840231..22840282, 22840391..22840447, 22840690..22840964
CUFF.9415.1	1473	AT	A	6	6	GSMUA_Achr11T22600_001	chr11	22851921..22853462, 22854611..22855400, 22855606..22855974
CUFF.9424.1	620	GCCTCCTCCTCCTCC	GCCTCCTCCTCC	19	15	GSMUA_Achr11T22680_001	chr11	22882211..22882429, 22882554..22882589, 22883107..22883706
CUFF.9427.1	440	GAA	GAAA	5	4	GSMUA_Achr11T22700_001	chr11	22894848..22895489
CUFF.9438.1	64	GAAAAA	GAAAAAAA	19	8	GSMUA_Achr11T22780_001	chr11	22945585..22946143
CUFF.9439.1	880	TCTCCTC	TCTC	21	4	GSMUA_Achr11T22790_001	chr11	22957029..22957395, 22958116..22958187, 22958294..22958389, 22958764..22958889, 22960140..22960197, 22961329..22961384, 22962129..22962206, 22962364..22962468, 22962546..22962642, 22962850..22962963
CUFF.9442.1	1286	ATTAAAGTTTTGGAAGGTCCTCTTTATTCGTTTAA	ATTAA	15	12	GSMUA_Achr11T22830_001	chr11	22982708..22982876, 22983309..22983472, 22985352..22985459, 22985671..22985808, 22985890..22986036, 22986727..22986997, 22987079..22987202, 22987335..22987974
CUFF.9445.1	327	AGGG	AGG	41	24	GSMUA_Achr11T22850_001	chr11	22997307..22997564, 22997677..22997781, 22998264..22998338, 22999818..22999848
CUFF.9456.1	614	TCTCTCTCAC	TC	44	18	GSMUA_Achr11T22970_001	chr11	23057858..23058588, 23059232..23059496, 23060389..23060506
CUFF.9456.1	1030	GTTT	GTTTT	29	22	GSMUA_Achr11T22970_001	chr11	23057858..23058588, 23059232..23059496, 23060389..23060506
CUFF.9457.1	1175	ACTCCTCC	ACTCC	25	24	GSMUA_Achr11T22970_001	chr11	23061730..23064781
CUFF.9461.1	1468	AAG	AAGCAG	5	5	GSMUA_Achr11T23010_001	chr11	23094554..23094846, 23094952..23095008, 23095904..23095954, 23096183..23096248, 23097376..23097471, 23097646..23097735, 23099514..23099614, 23099697..23099872, 23100088..23100128, 23100215..23100302, 23100404..23100490, 23100618..23100672, 23105422..23105488, 23108033..23108129, 23108842..23108903, 23109004..23109046, 23109172..23109473, 23110254..23110517, 23110928..23111127
CUFF.9476.1	211	TGAGGAGGAGGAG	TGAGGAGGAGGAGGAGGAG	10	6	GSMUA_Achr11T23130_001	chr11	23149937..23150371
CUFF.9500.1	174	CTCCTTCTTCTTCGTC	CTC	11	5	GSMUA_Achr11T23420_001	chr11	23314126..23314472, 23314963..23315146, 23315245..23315419
CUFF.9503.1	143	TACCACCACCACCACCACC	TACCACCACCACCACCACCACC	9	6	GSMUA_Achr11T23450_001	chr11	23334895..23335107, 23335755..23335857, 23335962..23336029, 23336105..23336250, 23336319..23336517, 23337017..23338732
CUFF.9509.1	1633	CCTTCT	CCT	17	11	GSMUA_Achr11T23510_001	chr11	23393543..23394510, 23395337..23395885, 23395986..23396130, 23396213..23396528
CUFF.9521.1	836	TAG	T	5	5	GSMUA_Achr11T23610_001	chr11	23452680..23452749, 23452848..23453101, 23454004..23454079, 23454269..23454395, 23454717..23455130
CUFF.9525.1	35	C	CG	5	5	GSMUA_Achr11T23650_001	chr11	23477255..23477554
CUFF.9525.1	123	GCATCATCA	GCATCA	4	2	GSMUA_Achr11T23650_001	chr11	23477255..23477554
CUFF.9554.1	489	AAGT	AAGTAGT	18	4	GSMUA_Achr11T23850_001	chr11	23612231..23613241, 23614284..23614746
CUFF.9555.1	393	G	GCTT	21	12	GSMUA_Achr11T23860_001	chr11	23615971..23616549, 23617721..23617750, 23617834..23617943, 23619141..23619226, 23620514..23620606
CUFF.9561.1	152	TGGG	TGGGG	7	7	GSMUA_Achr11T23880_001	chr11	23632325..23632679
CUFF.9561.1	220	CAAA	CA	9	7	GSMUA_Achr11T23880_001	chr11	23632325..23632679
CUFF.9596.1	262	AC	ACC	49	25	GSMUA_Achr11T24200_001	chr11	23846733..23847141, 23847332..23847797, 23848149..23848246, 23848371..23848554, 23848645..23848757, 23848894..23849079, 23849175..23849863
CUFF.9602.1	441	GAG	GAGCAG	10	5	GSMUA_Achr11T24230_001	chr11	23869637..23870323, 23870838..23871064, 23871146..23871494, 23872214..23872258, 23872349..23872495, 23872678..23872815, 23872965..23872998, 23873197..23873662
CUFF.9695.1	3422	CCTAG	C	42	11	GSMUA_Achr11T25030_001	chr11	24301727..24302827, 24302924..24303000, 24303116..24303325, 24303509..24303638, 24303735..24303995, 24304093..24304190, 24304294..24304479, 24304607..24304786, 24304875..24305980, 24306178..24306613, 24306744..24306807
CUFF.9699.1	418	AAAAGCTAAAACTGAACACGCTAA	AAA	16	7	GSMUA_Achr11T25090_001	chr11	24332155..24332416, 24333659..24335550
CUFF.9712.1	2172	TGAC	TGACGAC	16	16	GSMUA_Achr11T25190_001	chr11	24405241..24406927, 24407860..24408454
CUFF.9720.1	627	TACA	TACACA	4	2	GSMUA_Achr11T25240_001	chr11	24434556..24434645, 24434754..24434813, 24434974..24435222, 24436433..24436477, 24436969..24437071, 24437353..24437640
CUFF.9723.1	445	ATTTT	ATT	49	16	GSMUA_Achr11T25260_001	chr11	24445976..24446383, 24446474..24446590, 24446664..24446780, 24446888..24446989
CUFF.9760.1	278	CCTCGATCGTCCCGC	CC	13	12	GSMUA_Achr11T25530_001	chr11	24623514..24624280, 24626130..24626250, 24626810..24626907, 24628416..24628643, 24629326..24629643, 24629720..24630004, 24630095..24630855
CUFF.9773.1	2543	CTGCTTGC	CTGC	29	12	GSMUA_Achr11T25610_001	chr11	24698592..24699404, 24700356..24700654, 24700739..24700883, 24701100..24701215, 24703200..24703378, 24704304..24704504, 24704633..24704673, 24705778..24705846, 24706776..24706876, 24706978..24707062, 24707143..24707241, 24707318..24707386, 24707987..24708118, 24708305..24708399, 24708960..24709237
CUFF.9799.1	46	TGAGAGAGAGAGAGAGA	TGAGAGAGAGAGAGA	6	3	GSMUA_Achr11T25850_001	chr11	24865626..24866054, 24867352..24867496, 24868206..24868919
CUFF.9819.1	455	TA	TAA	5	4	GSMUA_Achr11T26100_001	chr11	24986202..24986699, 24986830..24987237
CUFF.9826.3	350	CAAA	CAAAA	6	6	GSMUA_Achr11T26160_001	chr11	25031794..25032195, 25032649..25033451
CUFF.9826.1	745	CGGG	CGGGGGG	19	19	GSMUA_Achr11T26170_001	chr11	25031794..25032195, 25032649..25032791, 25033535..25033774, 25033856..25034127, 25034266..25034311, 25034376..25034453, 25034548..25034607, 25034888..25034941, 25035386..25035586, 25035710..25035783, 25036082..25036170, 25036766..25036977, 25037076..25037458, 25037568..25037755
CUFF.9855.1	121	TTCCTCCTCCTCCTCC	TTCCTCCTCCTCCTCCTCC	5	3	GSMUA_Achr11T26382_001	chr11	25224541..25225401
CUFF.9864.1	372	GCTCCTC	GCTCCTCCTC	28	28	GSMUA_Achr11T26440_001	chr11	25247894..25248344
CUFF.21.1	274	CA	CAA	45	14	GSMUA_Achr1T00170_001	chr1	126994..127808, 127879..128295, 128377..128896, 129037..129203, 129298..130345
CUFF.21.1	1635	TGAAGAAG	TGAAG	48	13	GSMUA_Achr1T00170_001	chr1	126994..127808, 127879..128295, 128377..128896, 129037..129203, 129298..130345
CUFF.21.1	2709	CGAAGTGGCCGAGTCCATGGA	CGA	39	16	GSMUA_Achr1T00170_001	chr1	126994..127808, 127879..128295, 128377..128896, 129037..129203, 129298..130345
CUFF.30.1	859	TTAT	TT	14	12	GSMUA_Achr1T00240_001	chr1	189717..190164, 190470..190551, 191123..191210, 191305..191355, 201587..201830
CUFF.41.1	5393	GGTAGTA	GGTAGTAGTA	31	28	GSMUA_Achr1T00360_001	chr1	274783..275312, 276686..276992, 279626..282205, 283880..286069
CUFF.46.1	136	CGGAGG	CGGAGGAGG	8	5	GSMUA_Achr1T00380_001	chr1	327074..327157, 327236..327691
CUFF.54.1	939	GTGATGAT	GTGAT	46	30	GSMUA_Achr1T00450_001	chr1	407453..408335, 411271..411472
CUFF.56.1	255	CTT	CT	4	4	GSMUA_Achr1T00470_001	chr1	414146..414953
CUFF.94.1	467	CTT	CTTT	119	53	GSMUA_Achr1T00780_001	chr1	611914..612257, 614555..614785
CUFF.95.1	201	GCAACAA	GCAA	5	4	GSMUA_Achr1T00790_001	chr1	621892..622144, 622485..622560, 622719..623203
CUFF.95.1	798	CAA	CAAA	14	11	GSMUA_Achr1T00790_001	chr1	621892..622144, 622485..622560, 622719..623203
CUFF.102.1	176	TA	TAA	12	9	GSMUA_Achr1T00870_001	chr1	656883..658261
CUFF.117.1	734	GCACA	GCACACA	12	4	GSMUA_Achr1T01040_001	chr1	746623..746907, 749159..750901
CUFF.118.1	1840	TAA	TAAA	28	10	GSMUA_Achr1T01060_001	chr1	752206..754206, 754813..755071
CUFF.167.1	191	CTTGTTGTT	CTTGTT	130	75	GSMUA_Achr1T01390_001	chr1	1100960..1101410, 1103134..1103693, 1103778..1103937
CUFF.208.1	203	ACC	AC	13	5	GSMUA_Achr1T01790_001	chr1	1471551..1472486
CUFF.216.1	168	CAAC	CAACGAACGAGCACAACCTATTGCCCTAAC	12	8	GSMUA_Achr1T01860_001	chr1	1536149..1537002
CUFF.279.1	520	TGCAG	TGCAGCAG	8	5	GSMUA_Achr1T02390_001	chr1	1936822..1937046, 1937124..1937697
CUFF.293.1	599	CCTC	CCTCGATCTC	43	21	GSMUA_Achr1T02480_001	chr1	2050031..2050423, 2050509..2051138
CUFF.297.1	528	AGCGCG	AGCG	27	25	GSMUA_Achr1T02490_001	chr1	2063926..2064915
CUFF.300.1	81	GAAGAAAGAAAGAAAG	GAAGAAAGAAAGAAAGAAAG	8	6	GSMUA_Achr1T02530_001	chr1	2101393..2101630, 2101825..2102868
CUFF.308.1	1129	TGAG	TGAGAG	134	77	GSMUA_Achr1T02620_001	chr1	2160613..2161025, 2162924..2163229, 2163324..2163387, 2164141..2164205, 2164372..2164437, 2164653..2164999
CUFF.311.1	402	CGCAGCAGCAGC	CGCAGCAGC	7	6	GSMUA_Achr1T02660_001	chr1	2174456..2175088
CUFF.313.1	1088	CTT	CTTT	33	17	GSMUA_Achr1T02680_001	chr1	2184637..2184740, 2184832..2185078, 2188007..2188263, 2188345..2188457, 2190579..2190726, 2193270..2193407, 2193800..2194186
CUFF.313.1	1142	CAG	CAGAG	22	20	GSMUA_Achr1T02680_001	chr1	2184637..2184740, 2184832..2185078, 2188007..2188263, 2188345..2188457, 2190579..2190726, 2193270..2193407, 2193800..2194186
CUFF.323.1	449	TGGG	TGG	5	4	GSMUA_Achr1T02780_001	chr1	2247189..2248174
CUFF.343.1	333	CGCTGCTGCTGC	CGCTGC	9	8	GSMUA_Achr1T02910_001	chr1	2354250..2354379, 2354535..2354795, 2354883..2355565, 2358010..2358099, 2358216..2358458, 2358560..2358781, 2360846..2360960, 2361034..2361204, 2361643..2361833, 2361915..2362005, 2362090..2362139, 2362210..2362275, 2362374..2362959
CUFF.396.1	438	TCCGCCGCCGCCGC	TCCGC	43	17	GSMUA_Achr1T03280_001	chr1	2693885..2696185
CUFF.396.1	2219	CTATA	CTATATA	5	3	GSMUA_Achr1T03280_001	chr1	2693885..2696185
CUFF.419.1	1310	AAAG	AAAGAAG	24	10	GSMUA_Achr1T03490_001	chr1	2847334..2847876, 2849778..2849888, 2849962..2850051, 2850213..2850581, 2850664..2850924, 2854797..2855186, 2855731..2855971, 2856449..2857352
CUFF.419.1	2688	CTT	CTTT	7	7	GSMUA_Achr1T03490_001	chr1	2847334..2847876, 2849778..2849888, 2849962..2850051, 2850213..2850581, 2850664..2850924, 2854797..2855186, 2855731..2855971, 2856449..2857352
CUFF.433.1	279	AGCAGATGCAG	AGATGCAGATGCAG	15	13	GSMUA_Achr1T03650_001	chr1	3012777..3015013
CUFF.433.1	1963	TTAATAATAATAATA	TTAATAATAATAATAATA	7	7	GSMUA_Achr1T03650_001	chr1	3012777..3015013
CUFF.435.2	816	ACTTC	ACTTCCGCCGAAGGCTTC	13	7	GSMUA_Achr1T03670_001	chr1	3038292..3038728, 3038804..3039087, 3039842..3040206
CUFF.435.2	876	TATACATACATACATACA	TATACATACATACA	10	8	GSMUA_Achr1T03670_001	chr1	3038292..3038728, 3038804..3039087, 3039842..3040206
CUFF.452.1	984	TAA	TA	19	8	GSMUA_Achr1T03770_001	chr1	3121300..3122572
CUFF.474.1	2671	CAT	C	6	5	GSMUA_Achr1T03950_001	chr1	3289130..3289373, 3290448..3290555, 3293275..3293866, 3293945..3295065, 3295153..3295254, 3295366..3295518, 3295596..3295721, 3295814..3296382
CUFF.477.1	37	AGAGGGAGGGAGGGAGGGAG	AGAGGGAGGGAGGGAGGGAGGGAG	8	6	GSMUA_Achr1T03970_001	chr1	3305317..3306142, 3306354..3306391, 3306516..3306743, 3306828..3307048, 3307823..3307980, 3308083..3308482, 3308563..3309462
CUFF.480.1	289	GATGGTGATCATGGTGA	GATGGTGA	29	15	GSMUA_Achr1T03990_001	chr1	3313470..3313679, 3313861..3314109, 3314849..3315084
CUFF.493.1	75	TAGAGAGAGAGAG	TAGAGAGAGAGAGAG	13	6	GSMUA_Achr1T04070_001	chr1	3367636..3367756, 3367825..3367913, 3371004..3371070, 3371211..3371779
CUFF.497.1	846	TGAGAGAGAGAGAG	TGAGAGAGAGAGAGAG	15	9	GSMUA_Achr1T04100_001	chr1	3405619..3407008, 3407670..3409317, 3409393..3409852
CUFF.497.1	3152	AGACGACGACGACGA	AGACGACGACGACGACGA	30	16	GSMUA_Achr1T04100_001	chr1	3405619..3407008, 3407670..3409317, 3409393..3409852
CUFF.497.1	3349	TCACCACCACCACCACCACCACCA	TCACCACCACCACCACCACCA	17	16	GSMUA_Achr1T04100_001	chr1	3405619..3407008, 3407670..3409317, 3409393..3409852
CUFF.522.1	340	GAGGAAAGGAAAGGAAAGGAAAGGA	GAGGAAAGGAAAGGAAAGGAAAGGAAAGGA	8	5	GSMUA_Achr1T04360_001	chr1	3634804..3635175, 3635286..3635626, 3635716..3636303
CUFF.527.1	552	CA	CAA	24	11	GSMUA_Achr1T04400_001	chr1	3683924..3684234, 3684330..3684433, 3684706..3684858
CUFF.539.2	756	GAAA	GA	5	3	GSMUA_Achr1T04550_001	chr1	3783668..3784394, 3785470..3785738
CUFF.571.1	591	TAG	TAGAG	42	25	GSMUA_Achr1T04780_001	chr1	3986550..3987339
CUFF.587.1	102	AT	ATT	27	17	GSMUA_Achr1T04960_001	chr1	4107761..4107861, 4109314..4109593
CUFF.599.1	149	CTC	CTCGTC	7	4	GSMUA_Achr1T05050_001	chr1	4190841..4191186
CUFF.610.1	620	AAGCAG	AAG	40	9	GSMUA_Achr1T05180_001	chr1	4256590..4256968, 4257319..4257561, 4257660..4257787, 4258656..4259132, 4259358..4260484
CUFF.623.1	674	AAAGAAGAAGAAGAAG	AAAGAAGAAGAAGAAGAAG	37	36	GSMUA_Achr1T05220_001	chr1	4320627..4323325, 4323419..4323526, 4323622..4323722, 4323834..4323924, 4324219..4324329, 4324401..4324466, 4329208..4329267, 4329348..4329905, 4330720..4330839, 4330932..4331051, 4331284..4331773
CUFF.639.1	4384	CT	C	63	31	GSMUA_Achr1T05360_001	chr1	4386908..4387705, 4387798..4387851, 4388139..4388212, 4390171..4390263, 4390559..4390703, 4392628..4392749, 4392953..4393230, 4393321..4393946, 4397562..4397722, 4399141..4399323, 4399437..4399512, 4400202..4400316, 4400435..4400588, 4402744..4402880, 4404097..4404278, 4404373..4404460, 4405966..4406060, 4406167..4406456, 4410032..4411143
CUFF.644.1	1134	TCCTATGAACCTA	TCCTA	8	7	GSMUA_Achr1T05450_001	chr1	4463400..4463953, 4464187..4464271, 4466194..4466285, 4468679..4468789, 4470347..4470421, 4471200..4471295, 4471798..4472106
CUFF.675.1	2106	GTTTT	GTTT	97	37	GSMUA_Achr1T05760_001	chr1	4721095..4721200, 4721332..4721448, 4723361..4723516, 4723606..4723707, 4724365..4724490, 4724572..4724821, 4724908..4725023, 4725124..4725193, 4725275..4725328, 4725408..4725551, 4725670..4725969, 4726928..4727350, 4727774..4728368
CUFF.676.1	3480	AT	A	35	19	GSMUA_Achr1T05770_001	chr1	4728632..4728852, 4729471..4733232
CUFF.680.1	216	CAAGC	CAAGCGTGAGAGCACGAAGC	44	24	GSMUA_Achr1T05810_001	chr1	4744596..4744598, 4747793..4748103
CUFF.684.1	1307	TTGA	T	16	10	GSMUA_Achr1T05840_001	chr1	4769514..4770119, 4770548..4770656, 4773913..4774203, 4774336..4774747, 4774897..4775166, 4776507..4777119, 4777205..4777508
CUFF.699.1	737	GAAA	GAA	26	10	GSMUA_Achr1T06010_001	chr1	4863353..4863715, 4864457..4864528, 4866826..4866888, 4867752..4867853, 4868300..4868434, 4868531..4868682
CUFF.709.1	42	TTCTCTCT	TTCTCTCTCT	30	10	GSMUA_Achr1T06130_001	chr1	4938294..4939040, 4939800..4939867, 4940801..4940932, 4941781..4941942, 4942248..4942844
CUFF.729.1	534	ACAGCAGCAGCAGCAGCAGC	ACAGCAGCAGCAGCAGC	2	2	GSMUA_Achr1T06280_001	chr1	5052549..5052610, 5053828..5053969, 5054075..5054120, 5055191..5055267, 5055392..5056127
CUFF.736.1	935	CCTTCT	CCT	5	3	GSMUA_Achr1T06330_001	chr1	5094888..5096332
CUFF.737.1	131	GAGCAGCGGCAGC	GAGC	21	12	GSMUA_Achr1T06350_001	chr1	5105730..5105880, 5106073..5106154, 5107734..5107867, 5108262..5108728
CUFF.743.1	502	CTGT	CT	11	6	GSMUA_Achr1T06400_001	chr1	5129245..5130723, 5131105..5131484, 5131626..5131686, 5131765..5132482
CUFF.745.1	260	CTG	CTGCTCCTCTCCCAGTGCATACGCTTTG	81	25	GSMUA_Achr1T06410_001	chr1	5135642..5137114
CUFF.745.1	274	C	CT	78	39	GSMUA_Achr1T06410_001	chr1	5135642..5137114
CUFF.750.1	389	GTCT	GT	21	19	GSMUA_Achr1T06450_001	chr1	5148538..5148650, 5151051..5152196
CUFF.751.1	193	TGTAGTAG	TGTAG	21	11	GSMUA_Achr1T06470_001	chr1	5158504..5158581, 5158904..5159204, 5159302..5159400, 5159506..5159723, 5162584..5162780, 5162999..5163107, 5163216..5163526, 5164832..5165230, 5166658..5166742, 5166829..5168406, 5168841..5169035, 5169118..5169595
CUFF.758.1	62	AGAGGAGG	AGAGG	38	18	GSMUA_Achr1T06530_001	chr1	5217419..5217829, 5219855..5219917, 5220012..5220132, 5220228..5220398
CUFF.758.1	474	TTTCTTCCCTTCTTCCC	TTTCTTCCCTTCTTCCCTTCTTCCC	37	15	GSMUA_Achr1T06530_001	chr1	5217419..5217829, 5219855..5219917, 5220012..5220132, 5220228..5220398
CUFF.771.1	3253	ATTT	ATT	15	13	GSMUA_Achr1T06710_001	chr1	5345897..5349355
CUFF.773.1	1003	ATCCTCCTCCT	ATCCTCCT	6	4	GSMUA_Achr1T06730_001	chr1	5356401..5357048, 5357162..5357231, 5357312..5357427, 5357525..5358482, 5360054..5360364, 5360456..5360746
CUFF.776.1	94	C	CTT	11	4	GSMUA_Achr1T06770_001	chr1	5380011..5380169, 5380890..5381163
CUFF.804.1	2079	ATCT	ATCTCT	28	18	GSMUA_Achr1T06990_001	chr1	5535025..5535050, 5552957..5554154, 5554291..5555182
CUFF.816.1	4369	TAA	TAAA	23	11	GSMUA_Achr1T07070_001	chr1	5605433..5605554, 5606593..5607366, 5608898..5612552
CUFF.817.1	100	TCACACA	TCACACACA	2	2	GSMUA_Achr1T07090_001	chr1	5612619..5613826
CUFF.824.1	266	TTC	TTCTC	90	50	GSMUA_Achr1T07140_001	chr1	5648150..5648419, 5650514..5650702, 5653100..5653284, 5653545..5653727, 5653812..5653943, 5654035..5654220, 5654851..5654940, 5655020..5655103, 5655223..5655357, 5655443..5655479
CUFF.847.1	113	TCC	TC	17	11	GSMUA_Achr1T07430_001	chr1	5791482..5791599, 5791977..5792099, 5793280..5793360, 5793519..5793826, 5794752..5794813, 5794895..5794963, 5795078..5795269, 5795426..5795680
CUFF.849.1	1874	GAAAA	GAA	21	13	GSMUA_Achr1T07470_001	chr1	5805464..5806147, 5806245..5806818, 5806901..5807066, 5807149..5807239, 5811439..5811510, 5811767..5812252
CUFF.853.1	177	CC	CCCAC	15	10	GSMUA_Achr1T07500_001	chr1	5831736..5832666, 5834316..5834623
CUFF.859.1	1010	ATCTCT	ATCT	8	5	GSMUA_Achr1T07550_001	chr1	5851120..5852245
CUFF.866.1	352	ACAG	ACAGCAG	64	11	GSMUA_Achr1T07610_001	chr1	5873950..5874069, 5874180..5874203, 5875087..5875134, 5875920..5875998, 5878976..5879179
CUFF.874.1	773	T	TG	5	5	GSMUA_Achr1T07690_001	chr1	5921544..5922397
CUFF.887.1	245	ACACCACC	ACACCACCACC	3	3	GSMUA_Achr1T07780_001	chr1	6002459..6002830
CUFF.898.1	178	GTATATA	GTATATATA	21	11	GSMUA_Achr1T07850_001	chr1	6049335..6050308
CUFF.906.1	1565	ATTT	ATT	9	7	GSMUA_Achr1T07890_001	chr1	6074170..6075850, 6076359..6076526, 6077701..6077833, 6077934..6078053, 6080438..6081106
CUFF.912.1	944	ACATCAGCAGCA	ACA	58	33	GSMUA_Achr1T07930_001	chr1	6096468..6097110, 6098205..6098274, 6098384..6098477, 6107234..6107334, 6108190..6108258, 6108373..6108587, 6110041..6110089, 6110779..6110910, 6111019..6112053, 6112416..6112543
CUFF.912.1	970	AGCAGCAG	A	31	21	GSMUA_Achr1T07930_001	chr1	6096468..6097110, 6098205..6098274, 6098384..6098477, 6107234..6107334, 6108190..6108258, 6108373..6108587, 6110041..6110089, 6110779..6110910, 6111019..6112053, 6112416..6112543
CUFF.914.1	1978	CCTCGCTCGCT	CCTCGCTCGCTCGCT	38	26	GSMUA_Achr1T07950_001	chr1	6118194..6119441, 6119540..6119796, 6119875..6120021, 6120102..6120691
CUFF.914.1	2203	CA	CAA	19	12	GSMUA_Achr1T07950_001	chr1	6118194..6119441, 6119540..6119796, 6119875..6120021, 6120102..6120691
CUFF.937.1	79	TGA	T	5	3	GSMUA_Achr1T08150_001	chr1	6292680..6293109
CUFF.940.1	1577	TTGGCCGTGGCGTGGCGGTGG	TTGG	38	36	GSMUA_Achr1T08170_001	chr1	6302223..6302524, 6302602..6302811, 6302886..6303086, 6303171..6303263, 6303351..6303512, 6303603..6303714, 6303793..6303956, 6304048..6304541
CUFF.945.1	61	CTT	C	49	23	GSMUA_Achr1T08240_001	chr1	6334311..6335065, 6339651..6339734, 6339815..6339890, 6340011..6340091, 6340208..6340371, 6340481..6340906, 6341345..6341541
CUFF.973.1	109	CAAGAAGAAGAAG	CAAGAAGAAGAAGAAG	14	13	GSMUA_Achr1T08460_001	chr1	6495912..6496246, 6496336..6496612
CUFF.981.1	77	GCTTCT	GCTTCTTCT	8	4	GSMUA_Achr1T08530_001	chr1	6543876..6544188, 6544268..6544717, 6544807..6545269
CUFF.989.1	814	AGG	AGGG	18	9	GSMUA_Achr1T08610_001	chr1	6576438..6577391
CUFF.1004.1	2401	AA	AACA	53	45	GSMUA_Achr1T08710_001	chr1	6621797..6625517
CUFF.1018.1	428	ACATCCTCT	A	8	5	GSMUA_Achr1T08810_001	chr1	6711166..6711285, 6712730..6712964, 6713587..6713645, 6717120..6717460
CUFF.1018.1	476	CA	CAA	18	14	GSMUA_Achr1T08810_001	chr1	6711166..6711285, 6712730..6712964, 6713587..6713645, 6717120..6717460
CUFF.1027.1	576	GAACAACA	GAACA	6	6	GSMUA_Achr1T08860_001	chr1	6784274..6784472, 6784565..6784905, 6785004..6785957
CUFF.1038.1	1202	CTGTTCGACGTTACTAA	C	8	8	GSMUA_Achr1T08950_001	chr1	6859104..6860509
CUFF.1048.1	404	AGG	AG	78	51	GSMUA_Achr1T09060_001	chr1	6942510..6942745, 6942862..6942934, 6947507..6947816
CUFF.1061.2	722	ATTCTT	ATT	11	5	GSMUA_Achr1T09250_001	chr1	7095457..7095751, 7096178..7096422, 7096525..7097025, 7097388..7097615, 7097754..7097915, 7098103..7098471, 7098541..7099894, 7100078..7100181, 7100462..7100659, 7105631..7105757
CUFF.1087.1	87	CTCCGTC	CTCCGTCCGTC	100	65	GSMUA_Achr1T09400_001	chr1	7227419..7227816, 7228872..7229168, 7229430..7229699, 7229853..7230032, 7230947..7231050, 7231146..7231257, 7232133..7232231, 7232359..7232478, 7232681..7232956
CUFF.1087.1	116	T	TC	64	37	GSMUA_Achr1T09400_001	chr1	7227419..7227816, 7228872..7229168, 7229430..7229699, 7229853..7230032, 7230947..7231050, 7231146..7231257, 7232133..7232231, 7232359..7232478, 7232681..7232956
CUFF.1111.1	364	CCTCTCTCTCT	CCTCTCTCTCTCT	6	3	GSMUA_Achr1T09670_001	chr1	7371934..7372802, 7372903..7373421
CUFF.1111.1	713	CT	CTT	15	10	GSMUA_Achr1T09670_001	chr1	7371934..7372802, 7372903..7373421
CUFF.1138.1	1151	ATTC	ATTCTTC	6	3	GSMUA_Achr1T09810_001	chr1	7486215..7486314, 7486437..7486553, 7486640..7486720, 7487240..7487311, 7488201..7488397, 7488490..7488587, 7488675..7488770, 7488901..7489122, 7489362..7489524, 7490071..7490229, 7490321..7490795
CUFF.1154.1	758	CCAGG	C	47	23	GSMUA_Achr1T09930_001	chr1	7579993..7580157, 7580244..7580287, 7581619..7581727, 7584661..7584724, 7584800..7584916, 7584994..7585102, 7585990..7586307
CUFF.1176.1	795	AGG	AGGG	7	4	GSMUA_Achr1T10120_001	chr1	7668715..7670915, 7671040..7671597, 7671771..7672008
CUFF.1177.1	659	GGTAGTAG	GGTAG	66	35	GSMUA_Achr1T10150_001	chr1	7678877..7679334, 7679825..7679893, 7680274..7680568
CUFF.1178.2	126	CTTC	CTTCTTGTTC	32	31	GSMUA_Achr1T10170_001	chr1	7688625..7688889, 7690181..7690297, 7690377..7690572
CUFF.1182.1	193	ATCTCT	ATCTCTCT	6	4	GSMUA_Achr1T10180_001	chr1	7693143..7693451
CUFF.1192.1	682	ACTCCTC	ACTC	3	3	GSMUA_Achr1T10240_001	chr1	7725139..7725270, 7725362..7725537, 7725622..7725693, 7725839..7725898, 7725993..7727044
CUFF.1201.1	163	ATTTT	ATTTTT	19	15	GSMUA_Achr1T10310_001	chr1	7800591..7800937, 7801202..7801316, 7801459..7802127, 7802609..7802804, 7803283..7803345, 7803828..7804077
CUFF.1201.1	1625	TAACAACA	TAACA	10	6	GSMUA_Achr1T10310_001	chr1	7800591..7800937, 7801202..7801316, 7801459..7802127, 7802609..7802804, 7803283..7803345, 7803828..7804077
CUFF.1216.1	109	ACTCCTCCTCCTCC	ACTCCTCCTCC	5	5	GSMUA_Achr1T10410_001	chr1	7863532..7863924, 7864000..7864306
CUFF.1236.1	952	GATCAT	GAT	81	35	GSMUA_Achr1T10550_001	chr1	7960645..7960785, 7960998..7961218, 7961333..7961581, 7961761..7961896, 7961998..7962356, 7962428..7962562, 7964322..7964490, 7964574..7964685, 7964767..7964872, 7964984..7965047, 7965533..7965786
CUFF.1240.1	2334	CTT	CT	26	15	GSMUA_Achr1T10590_001	chr1	7987149..7987665, 7988151..7989044, 7990048..7990118, 7990206..7990548, 7990648..7990724, 7991455..7991776, 7992459..7992653
CUFF.1266.1	1255	TC	TCC	6	6	GSMUA_Achr1T10740_001	chr1	8105518..8106020, 8106568..8106753, 8107081..8107403, 8107494..8107791
CUFF.1290.1	156	CGG	CGGG	136	86	GSMUA_Achr1T10930_001	chr1	8379282..8379637, 8380169..8380233, 8380571..8380640, 8383001..8383072, 8385187..8385390, 8387559..8387632, 8387725..8387808, 8388526..8388613, 8388721..8388802, 8390114..8390187, 8390455..8390562, 8390704..8390768, 8392792..8392905, 8393242..8393341, 8393556..8393608
CUFF.1316.1	350	ACC	ACCC	46	24	GSMUA_Achr1T11160_001	chr1	8528553..8529033
CUFF.1322.1	149	GCTTC	GC	29	11	GSMUA_Achr1T11210_001	chr1	8551214..8551260, 8551768..8552032, 8555367..8555972
CUFF.1324.1	496	TAACA	TAACAACA	18	8	GSMUA_Achr1T11230_001	chr1	8568008..8568634, 8570392..8570978, 8571055..8572028
CUFF.1350.1	1227	CAA	CAAA	38	16	GSMUA_Achr1T11410_001	chr1	8732548..8732879, 8733399..8733788, 8735285..8735424, 8735542..8735662, 8737509..8737649, 8740646..8740883
CUFF.1353.1	474	TCGG	TCGGGAGCGG	16	7	GSMUA_Achr1T11430_001	chr1	8776146..8776605, 8776696..8777487
CUFF.1369.1	711	TAACAACA	TAACA	103	49	GSMUA_Achr1T11570_001	chr1	8873017..8873362, 8877272..8877749
CUFF.1371.1	194	AGACGAC	AGAC	4	4	GSMUA_Achr1T11620_001	chr1	8893743..8894245
CUFF.1396.1	67	ATCCTCCTCCTCCTCCTCCTC	ATCCTCCTCCTCCTCCTCCTCCTC	80	50	GSMUA_Achr1T11860_001	chr1	9038488..9038830, 9041237..9042233
CUFF.1403.1	396	ATCT	AT	17	14	GSMUA_Achr1T11920_001	chr1	9085272..9085697, 9085838..9086342
CUFF.1443.1	639	GATCA	GATCATCA	30	11	GSMUA_Achr1T12180_001	chr1	9285371..9285590, 9286906..9286959, 9287058..9287494
CUFF.1450.1	1052	TTCATCATCA	TTCATCA	8	5	GSMUA_Achr1T12210_001	chr1	9314693..9316151, 9318641..9318725, 9318915..9318977, 9319302..9319459, 9319988..9320063, 9320161..9320220, 9321296..9321403, 9324546..9324791, 9324943..9325308
CUFF.1450.1	2589	ATGT	ATGTGT	3	3	GSMUA_Achr1T12210_001	chr1	9314693..9316151, 9318641..9318725, 9318915..9318977, 9319302..9319459, 9319988..9320063, 9320161..9320220, 9321296..9321403, 9324546..9324791, 9324943..9325308
CUFF.1516.1	663	GACAACAAC	GACAAC	62	24	GSMUA_Achr1T12750_001	chr1	9774394..9774611, 9777583..9777663, 9777762..9777850, 9777952..9778026, 9778152..9778264, 9778336..9778515, 9778599..9778880
CUFF.1533.1	1426	AGTGAGAGTAGCAGGGA	AGTGAGAGTAGCAGGGACGGTGAGAGTAGCAGGGA	7	7	GSMUA_Achr1T12900_001	chr1	9909346..9913114, 9914913..9915451
CUFF.1540.1	281	CGTAA	CGTAAGGTAA	80	16	GSMUA_Achr1T12960_001	chr1	9937427..9937707, 9939140..9939325, 9939451..9939543, 9939793..9939852, 9939952..9940224, 9940628..9940702, 9940999..9941285, 9941376..9941426, 9941536..9941631, 9941738..9941821, 9941927..9942029, 9942186..9942387
CUFF.1554.1	565	GAGGAATAAGGAATA	GAGGAATA	31	31	GSMUA_Achr1T13080_001	chr1	10002926..10003511, 10005611..10005992
CUFF.1572.1	266	GCCTCCTCCTC	GCCTCCTCCTCCTC	67	18	GSMUA_Achr1T13260_001	chr1	10133203..10133743, 10137120..10137205, 10137292..10137876
CUFF.1579.1	153	TTCCTCCTC	TTCCTCCTCCTC	5	4	GSMUA_Achr1T13330_001	chr1	10182787..10183021
CUFF.1607.1	3702	TTTGTTAAAAATGCTTCACTTGT	TTTGT	31	13	GSMUA_Achr1T13570_001	chr1	10344507..10344806, 10347267..10349932, 10350025..10350146, 10350604..10352763
CUFF.1608.1	831	CAAAA	CAA	12	7	GSMUA_Achr1T13570_001	chr1	10352881..10352929, 10353012..10353259, 10353478..10353585, 10356022..10356656
CUFF.1610.1	459	CTGATGATG	CTGATG	25	13	GSMUA_Achr1T13590_001	chr1	10367198..10367338, 10369924..10370163, 10370954..10371331
CUFF.1630.1	2772	GTGCTG	GTGCTGCTG	42	33	GSMUA_Achr1T13710_001	chr1	10451595..10452106, 10452200..10452397, 10452492..10452771, 10452852..10453192, 10453267..10453548, 10453651..10453832, 10454173..10455443
CUFF.1630.1	2882	TGG	TGGTCGGTTCAGG	29	29	GSMUA_Achr1T13710_001	chr1	10451595..10452106, 10452200..10452397, 10452492..10452771, 10452852..10453192, 10453267..10453548, 10453651..10453832, 10454173..10455443
CUFF.1653.1	1208	GCCCC	GCCC	16	9	GSMUA_Achr1T13880_001	chr1	10598584..10600277
CUFF.1690.1	71	TCTC	TCTCCTCTCTCCTC	16	12	GSMUA_Achr1T14220_001	chr1	10839344..10839516, 10839924..10840064, 10840171..10840217, 10840800..10840862, 10840954..10841062, 10841171..10841532, 10841648..10841752, 10841826..10842190, 10844620..10844829
CUFF.1728.1	75	GAA	GAAA	26	25	GSMUA_Achr1T14530_001	chr1	11018855..11019407, 11019496..11019750, 11019885..11020056, 11020172..11020399, 11020482..11020615, 11020694..11020777, 11020875..11021165, 11021251..11021583, 11021675..11021820, 11021896..11022021, 11022125..11022281, 11022369..11022472, 11022587..11022747, 11022831..11023147, 11023224..11023505, 11023595..11023896, 11024024..11024114, 11024246..11024299, 11024447..11024523, 11024617..11024776,…
CUFF.1729.1	3057	GCCTCC	GCCTCCTCC	28	19	GSMUA_Achr1T14560_001	chr1	11027447..11027834, 11027953..11028205, 11029121..11029206, 11031171..11032260, 11032331..11032425, 11032513..11032545, 11032732..11032824, 11035559..11035649, 11036050..11036099, 11036219..11036300, 11036682..11036734, 11039212..11039277, 11040039..11040205, 11041331..11041832, 11041948..11042160
CUFF.1730.1	10	TCCCCC	TCC	42	30	GSMUA_Achr1T14570_001	chr1	11046201..11046339, 11047106..11047603, 11047687..11048188
CUFF.1738.1	347	GATGATTTGTCATGATTT	GATGATTT	45	29	GSMUA_Achr1T14660_001	chr1	11100395..11100707, 11100815..11100941
CUFF.1756.1	134	TCTCTCTCTCTCTCTCAC	TC	10	8	GSMUA_Achr1T14810_001	chr1	11203245..11203571, 11203802..11204002, 11204814..11204901, 11205018..11205127, 11205251..11205314, 11208373..11208437, 11208545..11208610, 11208699..11209072
CUFF.1756.1	1124	TATCAATCA	TATCAATCAATCA	4	2	GSMUA_Achr1T14810_001	chr1	11203245..11203571, 11203802..11204002, 11204814..11204901, 11205018..11205127, 11205251..11205314, 11208373..11208437, 11208545..11208610, 11208699..11209072
CUFF.1781.1	447	GGGGATACACCTTTATTTAGG	GGG	33	15	GSMUA_Achr1T15060_001	chr1	11362128..11362369, 11362733..11362839, 11362918..11363034, 11366519..11366690, 11368415..11368492, 11368572..11368640, 11368832..11368975, 11369121..11369223, 11369607..11369869, 11369956..11370374
CUFF.1793.1	391	T	TAATCCG	110	43	GSMUA_Achr1T15170_001	chr1	11431514..11431744, 11438663..11440014
CUFF.1797.1	213	GATATATATATAT	GATATATATATATATAT	9	8	GSMUA_Achr1T15240_001	chr1	11472478..11472650, 11472803..11472941, 11473034..11473254, 11474077..11474212, 11475120..11475253, 11475344..11475435
CUFF.1815.1	175	CCTC	CC	5	5	GSMUA_Achr1T15440_001	chr1	11602221..11602534, 11603203..11605796
CUFF.1817.1	2185	CATATATATATATATATATATA	CATATATATATATATATATA	9	5	GSMUA_Achr1T15450_001	chr1	11614010..11614045, 11614152..11614225, 11614291..11614386, 11614468..11614563, 11614783..11614910, 11615341..11615575, 11615656..11615829, 11616343..11616450, 11616534..11616680, 11618636..11618746, 11618824..11619003, 11619129..11619257, 11619386..11619481, 11619677..11619862, 11620227..11620399, 11621082..11621449
CUFF.1825.1	84	GATAT	GAT	16	6	GSMUA_Achr1T15540_001	chr1	11659851..11660018, 11662535..11662743
CUFF.1826.1	145	C	CAA	55	29	GSMUA_Achr1T15550_001	chr1	11663849..11664013, 11664099..11664235, 11664703..11664943, 11665042..11665232, 11668066..11668218, 11668345..11668612
CUFF.1830.1	575	CTAATAG	CTAATAGTAATAG	96	23	GSMUA_Achr1T15580_001	chr1	11679917..11680326, 11680405..11680505, 11680585..11680742, 11682520..11682594, 11683144..11683283, 11684525..11684618, 11686234..11686442, 11686622..11686723
CUFF.1833.1	201	GG	GGCAG	21	9	GSMUA_Achr1T15640_001	chr1	11719110..11719311, 11719443..11719575, 11721156..11721312, 11721749..11721824, 11722535..11722660, 11722758..11723170
CUFF.1845.1	946	TGAAG	TG	4	4	GSMUA_Achr1T15740_001	chr1	11810535..11811592
CUFF.1850.1	231	ATCTCTCTCTCT	ATCTCTCTCTCTCT	15	6	GSMUA_Achr1T15770_001	chr1	11826575..11827832
CUFF.1856.1	215	CG	C	45	11	GSMUA_Achr1T15810_001	chr1	11849255..11849543, 11849637..11849740, 11849851..11849886
CUFF.1861.1	979	ATAGTA	ATA	2	2	GSMUA_Achr1T15820_001	chr1	11864976..11865301, 11865419..11865779, 11866347..11866956, 11867137..11867248
CUFF.1864.1	2589	CTTT	CTTTT	12	8	GSMUA_Achr1T15880_001	chr1	11888052..11888432, 11889232..11889303, 11889567..11889662, 11889943..11890149, 11892154..11892248, 11892491..11892578, 11892676..11893026, 11893113..11893355, 11893623..11894779
CUFF.1896.1	1662	GTT	GTTTT	13	9	GSMUA_Achr1T16170_001	chr1	12102902..12104496, 12107407..12107652
CUFF.1916.1	27	AGG	AGGG	21	16	GSMUA_Achr1T16430_001	chr1	12252832..12253596, 12253733..12253876, 12255338..12255454, 12255534..12255653, 12256474..12256622, 12258548..12258633, 12259198..12259430
CUFF.1916.1	1546	GATAT	GAT	12	8	GSMUA_Achr1T16430_001	chr1	12252832..12253596, 12253733..12253876, 12255338..12255454, 12255534..12255653, 12256474..12256622, 12258548..12258633, 12259198..12259430
CUFF.1936.1	735	C	CT	107	53	GSMUA_Achr1T16680_001	chr1	12418274..12418888, 12419896..12419992, 12420814..12420905, 12420995..12421116
CUFF.1942.1	1276	TAAAAAA	TAAAAAAAA	17	7	GSMUA_Achr1T16750_001	chr1	12452935..12453620, 12454736..12455688
CUFF.1985.1	490	GCCTCAACCTCAACCTCAACC	GCCTCAACCTCAACC	17	8	GSMUA_Achr1T17130_001	chr1	12786880..12787859, 12790094..12790269
CUFF.2041.1	439	TACCGAATGGTGCACCGA	TACCGA	43	22	GSMUA_Achr1T17570_001	chr1	13072330..13073285
CUFF.2043.1	29	TAGAG	TAGAGAG	8	7	GSMUA_Achr1T17570_001	chr1	13078489..13078574, 13079516..13079598, 13081053..13081112, 13081225..13081271, 13081510..13081572, 13082287..13082433, 13082556..13082657, 13082727..13082855, 13083718..13083876, 13083982..13084190, 13085909..13086101, 13086368..13086583, 13088319..13088586
CUFF.2049.1	1056	ATGTGTG	ATGTG	15	15	GSMUA_Achr1T17650_001	chr1	13129163..13129577, 13129654..13129807, 13131284..13131830
CUFF.2050.1	130	TAGAGAGAGAGAGAGAGAG	TAGAGAGAGAGAGAGAG	5	4	GSMUA_Achr1T17660_001	chr1	13133507..13135527, 13136627..13136993
CUFF.2090.1	2745	GAGAAG	GAGAAGAAG	37	9	GSMUA_Achr1T17880_001	chr1	13324989..13325449, 13327133..13327243, 13327813..13330487
CUFF.2103.1	91	CT	C	91	38	GSMUA_Achr1T17970_001	chr1	13390585..13390984, 13392295..13392381, 13392904..13393000, 13393916..13394051, 13394334..13394543
CUFF.2110.1	1493	TGAGA	TGAGAGA	6	5	GSMUA_Achr1T18010_001	chr1	13420981..13422476, 13425045..13425102, 13426209..13426252
CUFF.2110.2	1599	GGCA	GGCAGCA	19	17	GSMUA_Achr1T18020_001	chr1	13425983..13426330, 13426733..13427082, 13428091..13428226, 13428412..13428554, 13428643..13428766, 13428897..13429539
CUFF.2116.1	3211	G	GTC	12	11	GSMUA_Achr1T18120_001	chr1	13557016..13559114, 13559617..13559840, 13560711..13560868, 13560974..13562327
CUFF.2120.1	732	TGAAAGA	TGAAAGAAAGA	52	32	GSMUA_Achr1T18180_001	chr1	13601147..13601556, 13603361..13603864
CUFF.2125.1	152	CTT	CTTT	43	22	GSMUA_Achr1T18230_001	chr1	13623642..13625034
CUFF.2125.1	207	AGG	AGGG	40	27	GSMUA_Achr1T18230_001	chr1	13623642..13625034
CUFF.2125.1	1121	ACGG	A	16	8	GSMUA_Achr1T18230_001	chr1	13623642..13625034
CUFF.2130.1	372	GCTGCTCTTA	G	52	32	GSMUA_Achr1T18270_001	chr1	13642813..13643271, 13643354..13643449, 13645220..13645505, 13646276..13646822
CUFF.2133.1	253	AGTTG	AGTTGTTG	9	6	GSMUA_Achr1T18300_001	chr1	13652506..13652784
CUFF.2142.1	375	CTTT	CT	43	28	GSMUA_Achr1T18350_001	chr1	13720548..13721160
CUFF.2152.1	1580	AAAGAAG	AAAG	118	67	GSMUA_Achr1T18410_001	chr1	13766243..13769008
CUFF.2158.1	803	GTT	GTTT	7	5	GSMUA_Achr1T18440_001	chr1	13809191..13809435, 13809516..13809665, 13809870..13809999, 13810966..13811459
CUFF.2162.1	1804	GAC	GACAC	12	11	GSMUA_Achr1T18540_001	chr1	13858751..13859220, 13859329..13860176, 13861174..13861898
CUFF.2168.1	305	CAAC	CAACTCGAGATCGACGATAAC	65	53	GSMUA_Achr1T18580_001	chr1	13887128..13888123
CUFF.2178.1	169	CAGAGAGAGAGAGAGAGAGAGA	CAGAGAGAGAGAGAGAGAGA	8	4	GSMUA_Achr1T18660_001	chr1	13937103..13937498, 13937588..13937632, 13937913..13937954, 13938295..13938394, 13938473..13938534, 13938624..13938690, 13938780..13939183
CUFF.2196.1	370	AA	AACA	4	4	GSMUA_Achr1T18720_001	chr1	13993173..13994217
CUFF.2203.1	2342	C	CTA	5	4	GSMUA_Achr1T18800_001	chr1	14038895..14039192, 14039781..14039892, 14042386..14042511, 14042687..14042746, 14044297..14044386, 14045400..14045474, 14045732..14045860, 14045936..14046025, 14049192..14049280, 14049368..14049464, 14049578..14049664, 14049784..14049868, 14051268..14051362, 14051477..14051509, 14052669..14052755, 14055428..14055520, 14056944..14057036, 14057113..14057334, 14057941..14058012, 14059150..14059221,…
CUFF.2212.1	467	GCCTCCTCC	GCCTCCTCCTCC	4	3	GSMUA_Achr1T18870_001	chr1	14117815..14118986
CUFF.2225.1	624	CAGAAGAAGAA	CAGAAGAA	15	7	GSMUA_Achr1T19000_001	chr1	14180951..14181378, 14181484..14182096, 14182185..14182229
CUFF.2242.1	516	TAAGAAG	TAAG	16	5	GSMUA_Achr1T19090_001	chr1	14255592..14255688, 14255769..14255899, 14255992..14256440
CUFF.2249.1	1929	TGTC	TGTCGTC	15	8	GSMUA_Achr1T19130_001	chr1	14283439..14284683, 14285703..14286203, 14286327..14287352, 14287703..14287846, 14287985..14288389, 14288645..14288867, 14288951..14293504, 14293599..14293827, 14294430..14294610, 14294685..14295302
CUFF.2255.1	2489	AC	ACC	18	12	GSMUA_Achr1T19170_001	chr1	14319831..14320408, 14323659..14325798
CUFF.2274.1	357	TGAAGAAGA	TGAAGAAGAAGA	71	10	GSMUA_Achr1T19390_001	chr1	14536060..14536172, 14536688..14536795, 14537285..14537419, 14537721..14538428, 14538512..14538613, 14539204..14539224
CUFF.2278.1	260	GCC	GCCTCC	11	10	GSMUA_Achr1T19430_001	chr1	14558659..14559160, 14560421..14560497, 14560597..14560651, 14563858..14563927, 14564079..14564148, 14565056..14565390
CUFF.2282.1	430	GCTCT	GCT	25	15	GSMUA_Achr1T19450_001	chr1	14577239..14577682, 14578608..14578726, 14578894..14579022
CUFF.2282.1	546	GTAATAATAAT	GTAATAATAATAAT	25	13	GSMUA_Achr1T19450_001	chr1	14577239..14577682, 14578608..14578726, 14578894..14579022
CUFF.2289.1	316	GAGTCTGCAAA	GA	133	58	GSMUA_Achr1T19480_001	chr1	14620855..14621170, 14621883..14623234
CUFF.2304.1	1302	TC	TCC	12	11	GSMUA_Achr1T19640_001	chr1	14705631..14705839, 14705963..14706061, 14706340..14706397, 14706484..14706535, 14706618..14706669, 14707168..14707279, 14707346..14707420, 14707608..14707655, 14707752..14707836, 14707961..14708016, 14708106..14708215, 14709122..14709390, 14710001..14710165
CUFF.2323.1	84	ATT	ATTT	63	23	GSMUA_Achr1T19770_001	chr1	14811353..14811658
CUFF.2333.1	82	AGGG	AG	22	11	GSMUA_Achr1T19850_001	chr1	14900595..14902355
CUFF.2333.1	540	CTTCCTTTCCTT	CTTCCTT	24	9	GSMUA_Achr1T19850_001	chr1	14900595..14902355
CUFF.2360.1	541	GGAAGA	GGAAGAAGA	11	3	GSMUA_Achr1T20090_001	chr1	15092244..15092554, 15092637..15092723, 15094820..15094978, 15096198..15096249
CUFF.2373.1	193	GAGAAGAA	GAGAAGAAGAAGAA	29	14	GSMUA_Achr1T20230_001	chr1	15168255..15168604, 15168946..15169016, 15169084..15169165, 15169281..15169396, 15169499..15169660, 15169776..15169817, 15172652..15172729, 15174120..15174412
CUFF.2379.1	27	GTGT	GTGTCTGT	45	31	GSMUA_Achr1T20280_001	chr1	15193621..15193758, 15193867..15193982, 15194087..15194168, 15194279..15194349, 15194496..15194652
CUFF.2381.1	702	CCT	CCTCT	7	3	GSMUA_Achr1T20310_001	chr1	15203407..15203734, 15203824..15204392, 15205192..15205459
CUFF.2409.1	2269	GAAA	GAA	35	21	GSMUA_Achr1T20520_001	chr1	15452320..15452548, 15453200..15453633, 15453719..15453883, 15453982..15454164, 15454372..15454966, 15455979..15456091, 15456239..15456459, 15457084..15457728
CUFF.2409.1	2337	GTTT	GTT	10	8	GSMUA_Achr1T20520_001	chr1	15452320..15452548, 15453200..15453633, 15453719..15453883, 15453982..15454164, 15454372..15454966, 15455979..15456091, 15456239..15456459, 15457084..15457728
CUFF.2409.1	2443	TGG	TGGG	17	7	GSMUA_Achr1T20520_001	chr1	15452320..15452548, 15453200..15453633, 15453719..15453883, 15453982..15454164, 15454372..15454966, 15455979..15456091, 15456239..15456459, 15457084..15457728
CUFF.2418.1	133	TC	TCTAC	4	4	GSMUA_Achr1T20630_001	chr1	15521018..15521366
CUFF.2430.1	88	TCC	TCCC	43	27	GSMUA_Achr1T20740_001	chr1	15620639..15620993, 15623570..15623670, 15625483..15625551, 15625626..15626561, 15626987..15627049, 15629525..15629719, 15629849..15629959, 15630043..15630446
CUFF.2430.1	202	GCA	G	25	25	GSMUA_Achr1T20740_001	chr1	15620639..15620993, 15623570..15623670, 15625483..15625551, 15625626..15626561, 15626987..15627049, 15629525..15629719, 15629849..15629959, 15630043..15630446
CUFF.2430.1	2129	TAAA	TAA	22	14	GSMUA_Achr1T20740_001	chr1	15620639..15620993, 15623570..15623670, 15625483..15625551, 15625626..15626561, 15626987..15627049, 15629525..15629719, 15629849..15629959, 15630043..15630446
CUFF.2433.1	377	AATTG	AATTGATTG	19	17	GSMUA_Achr1T20760_001	chr1	15638438..15638936
CUFF.2443.1	123	AG	AGG	95	74	GSMUA_Achr1T20810_001	chr1	15667924..15668193, 15668289..15668375, 15668502..15669760
CUFF.2444.1	1865	TTCCTCCT	TTCCT	11	7	GSMUA_Achr1T20810_001	chr1	15667924..15670867
CUFF.2463.1	49	TGTGGAGAAG	TGTGGAGAAGCTCTGGGTGGAGAAG	9	9	GSMUA_Achr1T20950_001	chr1	15767012..15768881, 15769075..15769730, 15770494..15770791
CUFF.2467.1	67	GAGAAAGAAAGA	GAGAAAGA	81	66	GSMUA_Achr1T20960_001	chr1	15780615..15780836, 15783903..15784105, 15784219..15784810
CUFF.2483.1	529	GGTTGTT	GGTT	6	5	GSMUA_Achr1T21110_001	chr1	15906822..15907534
CUFF.2486.1	1784	AG	AGG	28	12	GSMUA_Achr1T21120_001	chr1	15915931..15916074, 15916583..15916730, 15917591..15917686, 15918703..15918838, 15920141..15920262, 15922415..15922609, 15922749..15922919, 15923978..15924115, 15925401..15925555, 15927619..15927762, 15929150..15929297, 15929387..15929573, 15930079..15930297
CUFF.2504.1	136	GAGGAAGGAAGGAAGGA	GAGGAAGGAAGGA	9	7	GSMUA_Achr1T21250_001	chr1	16008605..16010117
CUFF.2510.1	147	TAGAGAGAGAG	TAGAGAGAGAGAG	58	34	GSMUA_Achr1T21290_001	chr1	16026408..16026934, 16027972..16028124, 16028329..16028453, 16028630..16028755, 16030100..16030255
CUFF.2512.1	63	GGATG	GGATGATG	19	11	GSMUA_Achr1T21300_001	chr1	16037753..16040389
CUFF.2512.1	125	TCACTAACACT	TCACT	53	26	GSMUA_Achr1T21300_001	chr1	16037753..16040389
CUFF.2512.1	184	GGGAG	GGGAGGAG	57	18	GSMUA_Achr1T21300_001	chr1	16037753..16040389
CUFF.2538.1	671	AC	AGC	15	8	GSMUA_Achr1T21500_001	chr1	16165017..16166087
CUFF.2555.1	150	AAAGGAAGGAAGGA	AAAGGAAGGAAGGAAGGA	9	5	GSMUA_Achr1T21610_001	chr1	16232099..16232941
CUFF.2567.1	1056	TAA	TA	13	10	GSMUA_Achr1T21700_001	chr1	16273798..16274197, 16274447..16274548, 16275366..16275662, 16276251..16276557
CUFF.2595.1	561	GCTACTACTACTACTACT	GCTACTACTACTACTACTACT	10	3	GSMUA_Achr1T21910_001	chr1	16439309..16439444, 16440092..16441275
CUFF.2600.1	548	CA	CAA	5	5	GSMUA_Achr1T21960_001	chr1	16489774..16490259, 16490658..16490740, 16490956..16492019
CUFF.2608.1	458	C	CAT	24	24	GSMUA_Achr1T21990_001	chr1	16508656..16508984, 16513113..16513292
CUFF.2615.1	1069	C	CA	13	5	GSMUA_Achr1T22030_001	chr1	16556950..16557347, 16557563..16557641, 16557717..16557832, 16557936..16558002, 16560178..16560273, 16560957..16561081, 16561194..16561281, 16562135..16562209, 16562879..16562923, 16563034..16563109
CUFF.2663.1	66	C	CCAA	38	12	GSMUA_Achr1T22470_001	chr1	16959976..16961948
CUFF.2663.1	328	CAGGAGGAG	CAGGAG	45	24	GSMUA_Achr1T22470_001	chr1	16959976..16961948
CUFF.2666.1	833	T	TTG	35	9	GSMUA_Achr1T22500_001	chr1	16976297..16976740, 16976845..16977045, 16977135..16977320, 16977390..16977527, 16978488..16978593, 16978696..16978743, 16978836..16978865
CUFF.2676.1	833	CT	CTT	16	13	GSMUA_Achr1T22600_001	chr1	17024033..17025074
CUFF.2680.1	1611	GC	G	29	25	GSMUA_Achr1T22660_001	chr1	17049236..17049463, 17049566..17049769, 17049928..17050107, 17050188..17050371, 17050474..17050577, 17053011..17053204, 17053645..17053750, 17053825..17053986, 17054079..17054149, 17054250..17054531
CUFF.2682.1	615	TCTCCTCCTCCT	TCTCCTCCTCCTCCT	7	3	GSMUA_Achr1T22680_001	chr1	17059237..17060702
CUFF.2699.1	534	GGAAGA	GGA	19	14	GSMUA_Achr1T22800_001	chr1	17162075..17162768
CUFF.2713.1	846	GCGT	GCGTCGT	36	13	GSMUA_Achr1T22950_001	chr1	17245465..17245751, 17247390..17248083
CUFF.2716.1	650	TATCATCAT	TATCAT	15	8	GSMUA_Achr1T23000_001	chr1	17278959..17279741
CUFF.2722.1	197	ACCC	ACC	21	20	GSMUA_Achr1T23030_001	chr1	17303043..17303315, 17303442..17303523, 17304282..17304385
CUFF.2732.1	370	CGTAGT	CGT	15	7	GSMUA_Achr1T23100_001	chr1	17359026..17360109
CUFF.2732.1	692	GCCAGCTCCAGCTCCAGCTCCA	GCCAGCTCCA	5	4	GSMUA_Achr1T23100_001	chr1	17359026..17360109
CUFF.2753.1	356	CAAGGACTTAAGA	CA	39	15	GSMUA_Achr1T23340_001	chr1	17675279..17675383, 17677666..17677745, 17678525..17678561, 17679182..17679223, 17680104..17680387
CUFF.2754.1	124	CTGT	CT	15	7	GSMUA_Achr1T23350_001	chr1	17683635..17684319, 17686414..17686907
CUFF.2760.1	1180	CTTTT	CTTTTTT	71	37	GSMUA_Achr1T23420_001	chr1	17762683..17763544, 17763628..17764419
CUFF.2761.1	54	TCGC	TC	31	21	GSMUA_Achr1T23430_001	chr1	17778477..17778843, 17779302..17779380, 17782080..17782145
CUFF.2768.1	1211	TCTCCTCCTCC	TCTCCTCC	44	27	GSMUA_Achr1T23480_001	chr1	17846176..17846379, 17848764..17848838, 17850007..17850063, 17850161..17850321, 17850477..17850617, 17852940..17853224, 17854068..17854304, 17854684..17854813
CUFF.2771.1	1441	ATT	AT	8	5	GSMUA_Achr1T23520_001	chr1	17874382..17874966, 17875041..17875246, 17875335..17875668, 17876809..17876874, 17877045..17877170, 17877285..17877430
CUFF.2785.1	82	TTGTGTG	TTGTG	14	8	GSMUA_Achr1T23590_001	chr1	17979535..17979703, 17981844..17982814, 17983160..17983393
CUFF.2805.1	2702	CACAA	CACAAACAA	5	3	GSMUA_Achr1T23740_001	chr1	18137227..18140396
CUFF.2807.1	2316	CAAGAAGAA	CAAGAA	75	34	GSMUA_Achr1T23750_001	chr1	18143201..18143740, 18144667..18147153, 18147523..18147745
CUFF.2808.1	1199	AAGGAGGAGG	AAGGAGG	45	16	GSMUA_Achr1T23780_001	chr1	18158703..18158971, 18159092..18159154, 18161467..18161618, 18161757..18161873, 18162149..18162350, 18164013..18164127, 18164211..18164845
CUFF.2813.1	1449	AATGATGTGGATGA	AATGA	51	17	GSMUA_Achr1T23860_001	chr1	18275641..18275858, 18280764..18282625, 18282804..18282915
CUFF.2839.1	270	AAGAGAGAGAGAGAGAGAGAGAGA	AAGAGAGAGAGAGAGAGAGAGA	28	20	GSMUA_Achr1T24120_001	chr1	18545289..18546203, 18546466..18548326
CUFF.2848.1	520	GTAT	GTATAT	6	4	GSMUA_Achr1T24220_001	chr1	18607459..18607654, 18607931..18608465
CUFF.2849.1	2328	AGATGATGATGAT	AGATGATGAT	4	4	GSMUA_Achr1T24220_001	chr1	18608517..18610913, 18611002..18611073
CUFF.2851.1	54	CAAATAA	CAA	26	19	GSMUA_Achr1T24240_001	chr1	18616514..18618070, 18620381..18620828
CUFF.2851.1	220	GC	G	7	4	GSMUA_Achr1T24240_001	chr1	18616514..18618070, 18620381..18620828
CUFF.2857.1	1059	GAAAA	GAA	9	4	GSMUA_Achr1T24320_001	chr1	18669296..18669578, 18669752..18669808, 18670085..18670169, 18671286..18671334, 18671433..18671506, 18671599..18672418, 18673963..18674036, 18674872..18675023, 18675103..18675171, 18675259..18675528, 18677321..18677408
CUFF.2857.1	1117	GATA	GA	10	6	GSMUA_Achr1T24320_001	chr1	18669296..18669578, 18669752..18669808, 18670085..18670169, 18671286..18671334, 18671433..18671506, 18671599..18672418, 18673963..18674036, 18674872..18675023, 18675103..18675171, 18675259..18675528, 18677321..18677408
CUFF.2866.1	1467	TTGTG	TTGTGTG	104	51	GSMUA_Achr1T24400_001	chr1	18798562..18800528
CUFF.2866.1	1700	AG	AGG	14	14	GSMUA_Achr1T24400_001	chr1	18798562..18800528
CUFF.2868.1	2820	TG	TGAAG	42	21	GSMUA_Achr1T24430_001	chr1	18839505..18839659, 18840485..18840551, 18842139..18842395, 18844521..18845964, 18846147..18846593, 18846669..18846863, 18849080..18849136, 18852396..18852458, 18852566..18853024
CUFF.2872.1	666	AC	ACAGCTGCATAGCTTCGC	8	7	GSMUA_Achr1T24460_001	chr1	18865075..18865267, 18865351..18865594, 18867728..18867835, 18869265..18869319, 18870046..18870564
CUFF.2941.1	888	CAATAA	CAATAATAA	117	71	GSMUA_Achr1T25100_001	chr1	19514714..19515609, 19517128..19517241
CUFF.2945.1	221	CAAGAAG	CAAGAAGAAG	13	8	GSMUA_Achr1T25130_001	chr1	19564806..19564892, 19564974..19565163
CUFF.2955.1	151	TCCC	TC	9	7	GSMUA_Achr1T25200_001	chr1	19611807..19612269
CUFF.2970.1	156	CTT	CT	30	22	GSMUA_Achr1T25290_001	chr1	19672914..19673154, 19673757..19673793, 19673886..19674102, 19674185..19674343, 19674445..19674564, 19674691..19674815, 19676709..19677082
CUFF.2976.1	618	CTTGTTGTT	CTTGTT	46	16	GSMUA_Achr1T25340_001	chr1	19727498..19728878
CUFF.2980.1	1397	GTCTTCTTCTTCTTCTTCT	GTCTTCTTCTTCTTCT	8	6	GSMUA_Achr1T25400_001	chr1	19761074..19761663, 19761742..19761933, 19762039..19762204, 19762287..19762808
CUFF.2997.1	1425	GCTCC	G	8	5	GSMUA_Achr1T25520_001	chr1	19842029..19842510, 19844407..19844758, 19845096..19845181, 19845349..19845433, 19845588..19845707, 19845873..19845941, 19847759..19847888, 19847999..19848492
CUFF.3013.1	966	GTGATG	GTG	7	7	GSMUA_Achr1T25620_001	chr1	19917741..19918298, 19918496..19918600, 19918696..19918833, 19918900..19919037, 19919130..19919237, 19919317..19919427, 19919507..19919576
CUFF.3018.1	35	C	CT	14	7	GSMUA_Achr1T25630_001	chr1	19940662..19940927, 19941872..19942033, 19943478..19943651, 19943744..19944610
CUFF.3028.1	332	ATC	ATCTC	11	10	GSMUA_Achr1T25700_001	chr1	20039266..20039366, 20043846..20044290
CUFF.3062.1	1651	T	TTCTTCTTTTTTTTA	56	45	GSMUA_Achr1T26030_001	chr1	20620718..20620875, 20621333..20621533, 20624024..20624224, 20625484..20625595, 20627125..20627348, 20627726..20627864, 20627968..20628188, 20629969..20630090, 20630208..20630369, 20630458..20630781
CUFF.3062.1	1671	GA	GAGAA	62	25	GSMUA_Achr1T26030_001	chr1	20620718..20620875, 20621333..20621533, 20624024..20624224, 20625484..20625595, 20627125..20627348, 20627726..20627864, 20627968..20628188, 20629969..20630090, 20630208..20630369, 20630458..20630781
CUFF.3062.1	1709	TA	TAA	48	15	GSMUA_Achr1T26030_001	chr1	20620718..20620875, 20621333..20621533, 20624024..20624224, 20625484..20625595, 20627125..20627348, 20627726..20627864, 20627968..20628188, 20629969..20630090, 20630208..20630369, 20630458..20630781
CUFF.3062.1	1769	ATTGTTGTTGTTGTT	ATTGTTGTTGTTGTTGTT	19	14	GSMUA_Achr1T26030_001	chr1	20620718..20620875, 20621333..20621533, 20624024..20624224, 20625484..20625595, 20627125..20627348, 20627726..20627864, 20627968..20628188, 20629969..20630090, 20630208..20630369, 20630458..20630781
CUFF.3071.1	506	TCACCACC	TCACCACCACCACCACC	10	7	GSMUA_Achr1T26110_001	chr1	20911275..20912213
CUFF.3102.1	164	CCCTCCTCCTC	CCCTCCTC	18	10	GSMUA_Achr1T26410_001	chr1	21913172..21913450, 21914886..21914981, 21917030..21917154, 21918146..21918298, 21918851..21919490
CUFF.3126.1	1557	TAAG	T	52	25	GSMUA_Achr1T26650_001	chr1	22210981..22211213, 22214523..22214699, 22218887..22218976, 22219150..22219215, 22219365..22219462, 22219569..22219707, 22219783..22221307, 22225403..22226196
CUFF.3137.1	1848	ATTT	ATTTT	19	19	GSMUA_Achr1T26790_001	chr1	22843576..22844175, 22849668..22849975, 22858638..22859738
CUFF.3156.1	1377	GTTT	GTT	46	15	GSMUA_Achr1T27080_001	chr1	23652575..23652863, 23654305..23654448, 23655037..23655093, 23655196..23655251, 23655360..23655469, 23655615..23655762, 23655856..23656174, 23660536..23660600, 23660694..23660862, 23661635..23661848
CUFF.3164.1	162	GCTCTCTCTCTCTCT	GCTCTCTCTCTCT	58	37	GSMUA_Achr1T27180_001	chr1	23796126..23797847, 23799280..23799531, 23801395..23801622
CUFF.3192.1	130	TCC	TC	13	9	GSMUA_Achr1T27440_001	chr1	24177962..24178123, 24178273..24178370, 24179300..24179373, 24179442..24179483, 24180397..24180455, 24183204..24183290, 24183390..24183417, 24183602..24183861
CUFF.3213.1	4306	GTTTTTT	GTTTTTTTT	19	13	GSMUA_Achr1T27780_001	chr1	26141054..26141540, 26141698..26145836
CUFF.3229.1	748	ATCTTCTTCTTCTTCTTCTT	ATCTTCTTCTTCTTCTT	10	9	GSMUA_Achr1T27970_001	chr1	26617505..26619716
CUFF.3253.1	891	TGGAGGAG	TGGAG	16	3	GSMUA_Achr1T28220_001	chr1	27261666..27262502, 27262636..27263126, 27263218..27263435, 27263516..27263778
CUFF.3266.1	32	CTTCAT	CT	17	10	GSMUA_Achr1T28320_001	chr1	27515989..27516212, 27517004..27517281, 27517704..27518634
CUFF.9896.1	69	CCTTC	CC	33	23	GSMUA_Achr2T00020_001	chr2	54830..55142, 55237..55260, 57718..57805, 58882..58974, 59634..59666, 59958..60014
CUFF.9954.1	48	T	TG	11	8	GSMUA_Achr2T00750_001	chr2	4521922..4523078
CUFF.9962.1	1075	GTAT	GTATAT	40	14	GSMUA_Achr2T00860_001	chr2	5088123..5088651, 5089018..5089282, 5098748..5099198
CUFF.9973.1	56	ACTCTC	ACTC	35	21	GSMUA_Achr2T00950_001	chr2	5612094..5613221
CUFF.9973.1	849	GAGAAGAAGAA	GAGAAGAA	13	10	GSMUA_Achr2T00950_001	chr2	5612094..5613221
CUFF.9978.1	162	CCGGCGG	CCGGCGGCGG	22	16	GSMUA_Achr2T00990_001	chr2	5736696..5739491
CUFF.9978.1	1153	TAACAAC	TAAC	16	4	GSMUA_Achr2T00990_001	chr2	5736696..5739491
CUFF.9994.1	153	CGG	CGGG	86	33	GSMUA_Achr2T01120_001	chr2	6341285..6341756, 6348312..6348555
CUFF.10019.1	3016	ACC	ACCC	69	25	GSMUA_Achr2T01350_001	chr2	7081070..7081992, 7082079..7082472, 7083135..7083273, 7084749..7084831, 7085362..7085484, 7085695..7085860, 7085938..7086041, 7086336..7086433, 7088703..7088905, 7089025..7089119, 7099767..7099883, 7100008..7100067, 7100696..7100749, 7100866..7100940, 7101030..7101105, 7101191..7101277, 7104439..7104542, 7104798..7105225
CUFF.10024.1	388	GTTT	GTT	7	4	GSMUA_Achr2T01390_001	chr2	7154736..7156957, 7157964..7158212
CUFF.10024.1	2399	A	AG	11	8	GSMUA_Achr2T01390_001	chr2	7154736..7156957, 7157964..7158212
CUFF.10081.1	39	TCTCCTCCTC	TCTCCTC	23	23	GSMUA_Achr2T01970_001	chr2	7818364..7818863, 7818947..7819219, 7821364..7822066
CUFF.10118.1	1642	AT	ATGT	38	23	GSMUA_Achr2T02280_001	chr2	8137637..8138104, 8138248..8138487, 8138668..8138731, 8138821..8139126, 8139332..8139546, 8139627..8139921, 8140132..8140295
CUFF.10123.1	253	ACC	AC	13	7	GSMUA_Achr2T02300_001	chr2	8159981..8160266
CUFF.10158.1	2532	GAACAACA	GAACA	54	26	GSMUA_Achr2T02640_001	chr2	8385948..8387022, 8387218..8387472, 8387549..8387788, 8387887..8388147, 8388406..8388456, 8394150..8394395, 8395046..8395271, 8396409..8396552, 8396648..8397004
CUFF.10160.1	231	CAGAAGAA	CAGAA	68	39	GSMUA_Achr2T02690_001	chr2	8417972..8418842
CUFF.10165.1	212	CAGA	CA	9	5	GSMUA_Achr2T02760_001	chr2	8464721..8466502
CUFF.10165.1	295	CATTTTAGGATT	CATT	18	8	GSMUA_Achr2T02760_001	chr2	8464721..8466502
CUFF.10172.1	121	CTGTGTGT	CTGTGT	93	73	GSMUA_Achr2T02830_001	chr2	8546535..8546811, 8548000..8548269, 8548671..8549727
CUFF.10173.1	3108	TTATTATTATTTTTAGTATTATT	TTATTATTATTATTAGTATTATTATTTTTAGTATTATT	28	17	GSMUA_Achr2T02830_001	chr2	8546535..8550314
CUFF.10179.1	676	TTTCTTCTT	TTTCTT	7	6	GSMUA_Achr2T02880_001	chr2	8614012..8614121, 8614714..8614776, 8614855..8614948, 8615066..8615111, 8615202..8615269, 8616206..8616254, 8634309..8634374, 8634660..8635061
CUFF.10217.1	141	GGAAGAGGACGAAGAGG	GGAAGAGG	10	6	GSMUA_Achr2T03210_001	chr2	8891482..8891934, 8894089..8894333, 8894898..8894982, 8895473..8895658, 8895731..8895901, 8895975..8896190, 8897319..8897490, 8897570..8897741, 8897853..8900023
CUFF.10217.1	2033	TG	TGG	12	6	GSMUA_Achr2T03210_001	chr2	8891482..8891934, 8894089..8894333, 8894898..8894982, 8895473..8895658, 8895731..8895901, 8895975..8896190, 8897319..8897490, 8897570..8897741, 8897853..8900023
CUFF.10218.1	35	CAGAGAGAGAGAGAGAGAGA	CAGAGAGAGAGAGAGAGAGAGAGA	7	6	GSMUA_Achr2T03220_001	chr2	8898536..8899037, 8899123..8899184, 8899315..8899525, 8899625..8899742, 8899831..8900045, 8901013..8901166, 8901258..8901502, 8901824..8902216
CUFF.10222.1	309	TG	T	11	7	GSMUA_Achr2T03240_001	chr2	8909612..8910020
CUFF.10232.1	1153	CAGAGAG	CAGAG	10	7	GSMUA_Achr2T03320_001	chr2	8973395..8973627, 8973964..8974214, 8974309..8974472, 8974804..8974967, 8975348..8975753
CUFF.10255.1	354	AGAGGAG	AGAGGAGGAG	5	3	GSMUA_Achr2T03510_001	chr2	9199241..9199391, 9199616..9200950
CUFF.10287.1	222	GGAAGA	GGA	101	59	GSMUA_Achr2T03780_001	chr2	9397166..9397982
CUFF.10297.1	25	AC	ACC	79	37	GSMUA_Achr2T03880_001	chr2	9453412..9456545
CUFF.10301.1	107	TCTCCTCCTCCTCCTCCT	TCTCCTCCTCCTCCT	24	16	GSMUA_Achr2T03940_001	chr2	9485649..9485977, 9487509..9488119, 9488193..9488385, 9488834..9488898, 9488979..9489189, 9489263..9489873
CUFF.10301.1	1898	ATGTGTACT	AT	11	9	GSMUA_Achr2T03940_001	chr2	9485649..9485977, 9487509..9488119, 9488193..9488385, 9488834..9488898, 9488979..9489189, 9489263..9489873
CUFF.10302.1	1863	AATA	AA	44	21	GSMUA_Achr2T03950_001	chr2	9491253..9491870, 9491947..9492050, 9492139..9493611
CUFF.10302.1	2077	GAAA	GAAAA	31	18	GSMUA_Achr2T03950_001	chr2	9491253..9491870, 9491947..9492050, 9492139..9493611
CUFF.10313.1	618	ACCTTTATAATCAGATTTTTCCCT	ACCT	9	9	GSMUA_Achr2T04100_001	chr2	9585871..9586207, 9586292..9586390, 9586550..9586639, 9586740..9586854, 9589403..9589506
CUFF.10334.1	1458	AC	A	20	9	GSMUA_Achr2T04270_001	chr2	9730077..9733186, 9733283..9733532, 9733631..9733747, 9733956..9734021, 9734110..9734436
CUFF.10351.1	2148	TAAA	TAAAA	20	13	GSMUA_Achr2T04570_001	chr2	9951932..9953380, 9953505..9953586, 9953850..9954017, 9954129..9954262, 9954355..9954516, 9955090..9955599
CUFF.10351.1	2302	AA	AACA	20	16	GSMUA_Achr2T04570_001	chr2	9951932..9953380, 9953505..9953586, 9953850..9954017, 9954129..9954262, 9954355..9954516, 9955090..9955599
CUFF.10365.1	737	GACA	GACACA	8	4	GSMUA_Achr2T04720_001	chr2	10027556..10027779, 10028327..10028508, 10030092..10030621
CUFF.10373.1	167	TCG	T	7	5	GSMUA_Achr2T04770_001	chr2	10100903..10101028, 10101759..10101913, 10102055..10102152, 10104153..10104583
CUFF.10397.1	1855	AACACA	AACA	5	3	GSMUA_Achr2T05000_001	chr2	10219609..10219833, 10219926..10220105, 10220192..10220267, 10220835..10220961, 10221043..10221163, 10222796..10222887, 10223050..10223119, 10223221..10223303, 10223596..10224709
CUFF.10400.1	173	GTCTCTCTCTCTCTCTCTC	GTCTCTCTCTCTCTCTC	29	12	GSMUA_Achr2T05030_001	chr2	10251807..10252088, 10254853..10255498
CUFF.10409.1	453	TCCGCCC	TCCGCCCGCCC	25	18	GSMUA_Achr2T05130_001	chr2	10344082..10344387, 10345846..10347123, 10347418..10347494, 10347641..10348039, 10348211..10348363, 10348603..10349406
CUFF.10449.1	249	GAGAGAGACA	GA	20	12	GSMUA_Achr2T05370_001	chr2	10505253..10505625, 10505761..10505858, 10505941..10506117, 10506200..10506300, 10506403..10506478, 10506609..10506668, 10506807..10506991, 10507121..10507217, 10507303..10507389, 10507465..10507523, 10507600..10507691, 10507754..10507831, 10507925..10508085, 10508151..10509045
CUFF.10466.1	265	ATCATAGATGTCATAGATG	ATCATAGATG	15	15	GSMUA_Achr2T05500_001	chr2	10570155..10574143
CUFF.10467.1	980	GC	GCC	12	7	GSMUA_Achr2T05510_001	chr2	10581875..10582501, 10582694..10583261
CUFF.10478.1	287	GTGTTTTCAGTTGTTTTCA	GTGTTTTCA	24	15	GSMUA_Achr2T05590_001	chr2	10675848..10678416, 10680931..10681148
CUFF.10478.1	2434	TCC	TCCC	46	22	GSMUA_Achr2T05590_001	chr2	10675848..10678416, 10680931..10681148
CUFF.10497.1	1242	AT	A	10	4	GSMUA_Achr2T05810_001	chr2	10778680..10778973, 10780034..10780214, 10780302..10781560
CUFF.10501.1	2184	GTG	GTGGTGTTG	47	18	GSMUA_Achr2T05910_001	chr2	10837418..10837769, 10838358..10838482, 10838717..10838779, 10839048..10839172, 10839281..10840457, 10841163..10841232, 10843241..10843688
CUFF.10536.1	427	TCTCCTCCTCCTCCTC	TCTCCTCCTCCTCCTCCTC	32	28	GSMUA_Achr2T06230_001	chr2	11084742..11086808
CUFF.10542.1	69	GTCCTC	GTCCTCCTC	32	12	GSMUA_Achr2T06280_001	chr2	11121514..11121564, 11121655..11121846, 11122053..11122270, 11122819..11123041
CUFF.10558.1	986	ATTT	ATT	15	14	GSMUA_Achr2T06460_001	chr2	11271603..11271888, 11273860..11273928, 11274013..11274216, 11274289..11274401, 11274501..11274575, 11274677..11274765, 11274849..11274929, 11276946..11277172
CUFF.10564.1	1088	AG	A	7	7	GSMUA_Achr2T06540_001	chr2	11302678..11303923
CUFF.10579.1	1231	CA	CATA	31	16	GSMUA_Achr2T06660_001	chr2	11367724..11367879, 11368280..11368486, 11372262..11372421, 11373076..11373211, 11373325..11374004
CUFF.10582.1	1885	ACC	AC	14	8	GSMUA_Achr2T06680_001	chr2	11410459..11410649, 11411767..11411848, 11413349..11413404, 11413584..11413697, 11413828..11413890, 11414138..11414257, 11414346..11414446, 11414742..11414801, 11414883..11414982, 11415094..11415251, 11415326..11415421, 11416327..11416390, 11416463..11416544, 11416692..11416867, 11416960..11417036, 11417925..11418057, 11418454..11418570, 11418653..11418887
CUFF.10589.1	66	AGAAGGCAGG	AGAAGGCAGGTCAACGAAGGCAGG	11	11	GSMUA_Achr2T06770_001	chr2	11484383..11484786, 11485155..11485297, 11486423..11486662, 11486761..11487023, 11487106..11487151, 11487233..11487310, 11487408..11487467, 11488520..11488684, 11488760..11488833, 11489144..11489232, 11489629..11489814, 11489917..11489983
CUFF.10591.1	274	TCCCCCCCCCCCC	TCCCCCC	16	16	GSMUA_Achr2T06800_001	chr2	11501733..11502331, 11502919..11503231, 11503619..11503968
CUFF.10620.1	2075	AGCAGCTGCAGC	AGCAGC	11	11	GSMUA_Achr2T07060_001	chr2	11674701..11674897, 11676806..11676906, 11677794..11677862, 11677939..11678871, 11679638..11679712, 11680574..11680768, 11680890..11681662
CUFF.10625.1	1709	TTATACCAAGAT	TT	15	12	GSMUA_Achr2T07130_001	chr2	11726531..11727403, 11728704..11728779, 11728863..11728978, 11729073..11730228
CUFF.10646.1	328	TAA	TAAA	56	26	GSMUA_Achr2T07300_001	chr2	11835076..11836367
CUFF.10657.1	253	CT	CTT	4	4	GSMUA_Achr2T07500_001	chr2	11919169..11919811, 11921013..11921859
CUFF.10664.1	167	ATT	AT	38	16	GSMUA_Achr2T07610_001	chr2	11965193..11965307, 11965837..11966336, 11966448..11966593, 11966670..11969187
CUFF.10684.1	643	CGGAGG	CGGAGGAGG	38	17	GSMUA_Achr2T07760_001	chr2	12078467..12079412
CUFF.10685.1	1192	G	GCA	10	6	GSMUA_Achr2T07770_001	chr2	12080760..12081031, 12082417..12082691, 12084209..12084905
CUFF.10687.1	955	C	CA	79	37	GSMUA_Achr2T07800_001	chr2	12094644..12095037, 12096285..12097067
CUFF.10690.2	755	TG	T	5	4	GSMUA_Achr2T07830_001	chr2	12115468..12115673, 12115772..12115832, 12116888..12116957, 12118969..12119101, 12119187..12119277, 12119396..12119593, 12119873..12119964
CUFF.10705.1	432	TGGGGATTTGGGGATGGACGGGGATTTGGGGAT	TGGGGATTTGGGGAT	12	10	GSMUA_Achr2T08020_001	chr2	12191873..12192455, 12192730..12193464, 12193599..12193792, 12193888..12194151, 12195561..12195719, 12196010..12196573
CUFF.10705.1	2071	CATATAT	CATATATAT	14	8	GSMUA_Achr2T08020_001	chr2	12191873..12192455, 12192730..12193464, 12193599..12193792, 12193888..12194151, 12195561..12195719, 12196010..12196573
CUFF.10718.1	74	ACTC	ACTCTC	46	40	GSMUA_Achr2T08110_001	chr2	12237539..12238492, 12240108..12240251, 12240376..12240528, 12240619..12240734, 12242757..12242924, 12243067..12243291, 12243475..12243854
CUFF.10719.1	1849	CTTT	CTT	11	7	GSMUA_Achr2T08120_001	chr2	12244898..12245212, 12245303..12245462, 12245560..12245692, 12247023..12247193, 12249479..12249557, 12249666..12249779, 12249916..12249982, 12252832..12252937, 12253008..12253066, 12253847..12253956, 12254039..12254166, 12254265..12254347, 12254596..12254685, 12256635..12256963
CUFF.10734.1	645	CATA	CATATA	12	4	GSMUA_Achr2T08280_001	chr2	12327011..12327065, 12329151..12329298, 12329415..12329563, 12329806..12329859, 12330269..12330546
CUFF.10745.1	921	ACTTT	ACTTTGAGAATTTTTTGTGATCTTT	19	9	GSMUA_Achr2T08360_001	chr2	12363577..12364198, 12365529..12365658, 12366394..12366888
CUFF.10751.1	159	CT	CTT	16	12	GSMUA_Achr2T08410_001	chr2	12401379..12401561, 12404127..12404583
CUFF.10766.1	177	CCTCTCTCTCTCTCTCTCTCTC	CCTCTCTCTCTCTCTCTCTC	55	30	GSMUA_Achr2T08540_001	chr2	12507082..12508227, 12509119..12509207, 12509290..12509382
CUFF.10767.1	1730	GAAA	GAA	22	19	GSMUA_Achr2T08540_001	chr2	12509499..12510267, 12511179..12511401, 12512937..12515248
CUFF.10784.1	23	C	CAT	3	2	GSMUA_Achr2T08750_001	chr2	12639994..12640605
CUFF.10788.1	2568	AGG	AG	98	34	GSMUA_Achr2T08780_001	chr2	12665946..12667865, 12667947..12668048, 12668135..12668517, 12668635..12668743, 12668834..12668896, 12669308..12669354, 12669457..12669597, 12670061..12670323
CUFF.10812.1	1038	CAAA	CA	11	5	GSMUA_Achr2T09060_001	chr2	12843049..12843292, 12843385..12843469, 12844539..12844647, 12844742..12844830, 12844915..12844979, 12845081..12845159, 12846454..12847007
CUFF.10813.1	159	GAAA	GAA	54	21	GSMUA_Achr2T09060_001	chr2	12847424..12848584
CUFF.10815.1	202	TTC	T	23	13	GSMUA_Achr2T09080_001	chr2	12864893..12865620, 12867050..12867245, 12867445..12867881
CUFF.10826.1	279	ATCCTCCTCC	ATCCTCC	32	17	GSMUA_Achr2T09200_001	chr2	12920098..12920419, 12920890..12921055, 12921321..12921502, 12922529..12922732, 12923901..12924102, 12924554..12924642, 12925699..12925768, 12925995..12926047, 12926341..12926448, 12927515..12927613, 12929212..12929304, 12929484..12929561, 12930105..12930209, 12930900..12930990, 12932199..12932272, 12932450..12932629, 12933987..12934040, 12934124..12934423
CUFF.10841.1	283	TCAAC	TC	32	13	GSMUA_Achr2T09320_001	chr2	12980121..12981019
CUFF.10856.1	23	AG	AGG	30	14	GSMUA_Achr2T09560_001	chr2	13059262..13059798
CUFF.10869.1	433	AAGCAGCAG	AAGCAG	6	2	GSMUA_Achr2T09660_001	chr2	13110982..13111416, 13111508..13111678, 13111754..13111776
CUFF.10876.1	209	TGG	TGGTACTTCGATCCAGG	25	8	GSMUA_Achr2T09690_001	chr2	13135470..13135910, 13135995..13136069, 13136449..13137695, 13139311..13139427, 13139565..13139663, 13139748..13139847, 13139989..13140038, 13140127..13140228, 13140331..13140408, 13140521..13140787, 13141500..13141599, 13142792..13143092, 13144433..13144538, 13144632..13144841
CUFF.10876.1	3042	CTTT	CTTTT	75	22	GSMUA_Achr2T09690_001	chr2	13135470..13135910, 13135995..13136069, 13136449..13137695, 13139311..13139427, 13139565..13139663, 13139748..13139847, 13139989..13140038, 13140127..13140228, 13140331..13140408, 13140521..13140787, 13141500..13141599, 13142792..13143092, 13144433..13144538, 13144632..13144841
CUFF.10901.1	2532	CT	CTT	37	20	GSMUA_Achr2T09920_001	chr2	13277787..13280542
CUFF.10909.1	107	ACCTAGAAATCCACCGAAACCCTAGAAAT	ACCTAGAAAT	87	67	GSMUA_Achr2T10000_001	chr2	13307219..13308244
CUFF.10941.1	4240	AGA	AGAGGA	149	36	GSMUA_Achr2T10270_001	chr2	13430347..13431912, 13432003..13434533, 13434630..13434972, 13436619..13436905
CUFF.10957.1	560	CCTACTAC	CCTAC	31	12	GSMUA_Achr2T10480_001	chr2	13580053..13580196, 13580288..13580382, 13581046..13581143, 13582186..13582777
CUFF.10991.1	104	TCT	TCTCCT	3	3	GSMUA_Achr2T10830_001	chr2	13803928..13804219
CUFF.11007.1	671	TAAAA	TAAAAAA	14	11	GSMUA_Achr2T11060_001	chr2	14011121..14011359, 14011457..14011552, 14011640..14011720, 14011823..14011867, 14011951..14012008, 14012112..14012225, 14012307..14012487
CUFF.11020.1	127	GGGAGGAGGAGGAGGAGG	GGGAGGAGGAGGAGGAGGAGG	3	3	GSMUA_Achr2T11240_001	chr2	14184794..14184867, 14185000..14185438
CUFF.11030.1	218	AGG	AG	18	7	GSMUA_Achr2T11290_001	chr2	14219668..14219924
CUFF.11040.1	171	CGGG	CGGGG	9	8	GSMUA_Achr2T11370_001	chr2	14266028..14266308, 14269024..14269573, 14269676..14269985, 14270360..14271957, 14272064..14272443
CUFF.11082.1	65	TCTCTC	TCTCTCACTCTC	10	9	GSMUA_Achr2T12000_001	chr2	14567543..14567795, 14568684..14568751, 14570173..14570243, 14570330..14570572, 14572684..14572847, 14572958..14573013, 14573100..14573152, 14573230..14573350, 14574156..14574241, 14574379..14574714
CUFF.11117.1	2306	ATGTTGTTGT	ATGTTGT	46	19	GSMUA_Achr2T12270_001	chr2	14749919..14750066, 14750143..14750301, 14752252..14752503, 14752625..14752744, 14754286..14754366, 14755534..14755626, 14755978..14756073, 14756544..14756597, 14756677..14756880, 14757348..14757473, 14759667..14759732, 14761076..14761375, 14761574..14762270
CUFF.11157.1	144	AAGTTTGTCAG	AAG	20	12	GSMUA_Achr2T12590_001	chr2	15002693..15002838, 15003367..15003590, 15005824..15005935, 15009116..15009204, 15009309..15009377, 15009471..15009694
CUFF.11159.1	712	CTACACTATCTATAAG	CTAGTACACTATCTATAAG	63	13	GSMUA_Achr2T12600_001	chr2	15020374..15020915, 15022596..15022706, 15023776..15023847, 15023940..15024027, 15024112..15024200, 15024732..15025170, 15026755..15026938
CUFF.11169.1	389	CTT	CTTT	3	3	GSMUA_Achr2T12682_001	chr2	15063583..15064198
CUFF.11182.1	153	GT	G	17	12	GSMUA_Achr2T12750_001	chr2	15109101..15110090
CUFF.11184.1	417	CTCTTCTTCTTCTTCTTCTT	CTCTTCTTCTTCTTCTTCTTCTT	13	7	GSMUA_Achr2T12770_001	chr2	15118889..15120143, 15120222..15121185
CUFF.11207.1	266	CCAGCAGCAGCAGCAGCAG	CCAGCAGCAGCAGCAGCAGCAG	7	6	GSMUA_Achr2T12970_001	chr2	15260509..15260846, 15261337..15262099
CUFF.11220.2	1264	TAC	TACAC	29	19	GSMUA_Achr2T13070_001	chr2	15331695..15331792, 15331899..15332123, 15332924..15333085, 15334633..15335610
CUFF.11220.1	1128	ATTT	ATT	29	25	GSMUA_Achr2T13070_001	chr2	15331695..15331792, 15331899..15332123, 15332924..15333085, 15334633..15334819, 15341730..15342470
CUFF.11262.2	2274	TGCTGCTGC	TGCTGCTGCCGCTGCTGC	19	8	GSMUA_Achr2T13380_001	chr2	15546769..15547121, 15547219..15547436, 15547540..15547921, 15548257..15548333, 15548444..15548873, 15549119..15550517
CUFF.11291.1	1557	TC	TCC	10	9	GSMUA_Achr2T13610_001	chr2	15687628..15688254, 15689070..15689219, 15689299..15689547, 15689629..15689715, 15689796..15689874, 15689993..15690099, 15690175..15690299, 15690590..15691016
CUFF.11300.1	1945	TTGG	T	9	9	GSMUA_Achr2T13780_001	chr2	15799550..15801004, 15801100..15801255, 15801368..15802085
CUFF.11326.1	985	C	CA	5	3	GSMUA_Achr2T14010_001	chr2	15924076..15924492, 15926197..15926587, 15926910..15927218
CUFF.11363.1	1568	CAAA	CAAAA	77	34	GSMUA_Achr2T14290_001	chr2	16102570..16103164, 16104214..16104388, 16105453..16105602, 16107220..16107381, 16107680..16107865, 16108755..16108877, 16108952..16109041, 16109154..16109567
CUFF.11363.1	1640	GTTT	GTTTT	91	37	GSMUA_Achr2T14290_001	chr2	16102570..16103164, 16104214..16104388, 16105453..16105602, 16107220..16107381, 16107680..16107865, 16108755..16108877, 16108952..16109041, 16109154..16109567
CUFF.11405.1	975	AAACAA	AAA	30	12	GSMUA_Achr2T14710_001	chr2	16351274..16351342, 16352081..16352146, 16352318..16352403, 16352527..16352572, 16353081..16353135, 16354472..16354548, 16354687..16354822, 16354912..16355045, 16355127..16355231, 16356732..16356866, 16356998..16357418
CUFF.11410.1	1494	CTTT	CTTTT	8	7	GSMUA_Achr2T14750_001	chr2	16381689..16382109, 16382201..16382571, 16382680..16383502
CUFF.11504.1	214	ATCTCTCTCTCTCTC	ATCTCTCTCTCTCTCTCTC	4	2	GSMUA_Achr2T15630_001	chr2	16841397..16842016
CUFF.11516.1	452	CGAAGAAGAAGAAGAAGAAGAAGAAG	CGAAGAAGAAGAAGAAGAAGAAG	15	9	GSMUA_Achr2T15740_001	chr2	16912668..16912987, 16913094..16913489, 16913596..16914137
CUFF.11518.1	547	CCATC	CC	8	7	GSMUA_Achr2T15752_001	chr2	16918375..16919431
CUFF.11518.1	659	CAAGGAA	CAAGGAAGGAA	7	6	GSMUA_Achr2T15752_001	chr2	16918375..16919431
CUFF.11518.1	729	CTTT	CTT	13	8	GSMUA_Achr2T15752_001	chr2	16918375..16919431
CUFF.11537.1	217	CCTTC	CC	13	13	GSMUA_Achr2T15920_001	chr2	17039671..17039926, 17040436..17043049
CUFF.11561.1	440	GTATTTATT	GTATT	10	5	GSMUA_Achr2T16220_001	chr2	17213764..17213936, 17214388..17215167
CUFF.11564.1	199	GAAA	GAAAA	137	58	GSMUA_Achr2T16260_001	chr2	17227487..17232755, 17233134..17233282
CUFF.11564.1	354	TAAA	TAA	62	28	GSMUA_Achr2T16260_001	chr2	17227487..17232755, 17233134..17233282
CUFF.11564.1	2241	CTTT	CT	4	4	GSMUA_Achr2T16260_001	chr2	17227487..17232755, 17233134..17233282
CUFF.11579.1	240	CCTCT	CCT	3	3	GSMUA_Achr2T16410_001	chr2	17297984..17298554
CUFF.11588.1	1219	TAAA	TAAAA	8	8	GSMUA_Achr2T16500_001	chr2	17347553..17348268, 17349622..17350168, 17350268..17350348
CUFF.11598.1	1002	ATTT	ATTTT	22	12	GSMUA_Achr2T16550_001	chr2	17378861..17379244, 17379739..17379901, 17380009..17380086, 17380654..17380722, 17381268..17381589
CUFF.11609.1	151	GA	GAA	28	17	GSMUA_Achr2T16630_001	chr2	17432488..17433650
CUFF.11646.1	68	TCC	TCCC	44	18	GSMUA_Achr2T16940_001	chr2	17643762..17644694, 17646357..17646950
CUFF.11666.1	83	AGGAGG	AGGAGGGGGAGG	52	42	GSMUA_Achr2T17090_001	chr2	17759141..17759748, 17760145..17760250, 17760339..17760596
CUFF.11674.1	592	GGGTG	GG	10	6	GSMUA_Achr2T17150_001	chr2	17787864..17788201, 17788291..17788565, 17788647..17788723, 17788814..17789023, 17791289..17791408, 17793877..17793936, 17794734..17794809, 17796292..17796455, 17796548..17796610, 17796901..17796988, 17797065..17797712, 17801657..17802337
CUFF.11681.1	152	CGAGGAGGA	CGAGGA	122	49	GSMUA_Achr2T17230_001	chr2	17837289..17838017, 17840013..17840200, 17842040..17842963
CUFF.11717.1	32	ACTTCCTCTTCCTCTTCCTCTTC	ACTTCCTCTTCCTCTTC	76	68	GSMUA_Achr2T17530_001	chr2	18046668..18046831, 18046916..18047123, 18047212..18047344, 18047427..18047556, 18047627..18047720, 18047821..18048237, 18048578..18048634
CUFF.11756.1	1523	TAGAGAG	TAGAGAGAG	82	36	GSMUA_Achr2T17880_001	chr2	18359316..18359727, 18361806..18362081, 18362665..18363635
CUFF.11776.1	2068	TAA	TAAA	17	9	GSMUA_Achr2T18060_001	chr2	18483180..18483306, 18485765..18486981, 18487169..18487410, 18487508..18487584, 18488473..18488655, 18488738..18488833, 18490085..18490424
CUFF.11817.1	513	TTCT	TT	5	3	GSMUA_Achr2T18310_001	chr2	18731461..18732151, 18733123..18733180, 18733271..18733457, 18733539..18733831, 18734006..18734426, 18736288..18736653, 18738514..18739163
CUFF.11826.1	255	AAGGAGGAGGAGGAG	AAGGAGGAGGAG	14	9	GSMUA_Achr2T18360_001	chr2	18775935..18776368
CUFF.11855.1	1747	CAA	C	4	3	GSMUA_Achr2T18610_001	chr2	18972757..18973408, 18975595..18975728, 18977174..18977316, 18977411..18977514, 18978390..18978465, 18978633..18978743, 18978819..18979010, 18979379..18979603, 18979959..18980298, 18981423..18981690
CUFF.11860.1	3513	CTTT	C	12	10	GSMUA_Achr2T18660_001	chr2	19006547..19006673, 19007228..19007287, 19007378..19007428, 19007521..19007591, 19011238..19011386, 19011496..19014821
CUFF.11865.1	504	TTGT	TTGTGT	30	15	GSMUA_Achr2T18730_001	chr2	19031637..19032159, 19035364..19035411, 19036249..19036438
CUFF.11893.1	411	CC	CCTTCATCCAC	21	12	GSMUA_Achr2T18990_001	chr2	19200216..19200962, 19202297..19202513
CUFF.11893.1	550	CG	C	19	7	GSMUA_Achr2T18990_001	chr2	19200216..19200962, 19202297..19202513
CUFF.11906.1	274	CTTTT	CTTTTT	39	30	GSMUA_Achr2T19100_001	chr2	19270856..19271034, 19271152..19271197, 19273664..19273914
CUFF.11906.1	292	TAA	TAAA	59	46	GSMUA_Achr2T19100_001	chr2	19270856..19271034, 19271152..19271197, 19273664..19273914
CUFF.11906.1	332	CTT	CTTT	118	58	GSMUA_Achr2T19100_001	chr2	19270856..19271034, 19271152..19271197, 19273664..19273914
CUFF.11909.1	984	AAGAGAG	AAGAGAGAG	17	8	GSMUA_Achr2T19130_001	chr2	19288429..19288805, 19288917..19289527, 19292559..19292724
CUFF.11916.1	381	TC	T	8	5	GSMUA_Achr2T19190_001	chr2	19329752..19330382
CUFF.11925.1	189	GGCAG	GGCAGCAG	19	10	GSMUA_Achr2T19260_001	chr2	19381031..19381320, 19382013..19382107, 19382727..19382789
CUFF.11934.1	487	ACTCT	ACTCTCT	17	10	GSMUA_Achr2T19320_001	chr2	19432396..19432578, 19433220..19433723
CUFF.11939.1	275	CTTTTTTTT	CTTTTTTTTTT	27	24	GSMUA_Achr2T19350_001	chr2	19453512..19453975
CUFF.11943.1	361	GGA	GGAATTTCCGA	25	12	GSMUA_Achr2T19390_001	chr2	19483600..19484112
CUFF.11987.1	582	CAA	C	11	11	GSMUA_Achr2T19800_001	chr2	19779944..19782763
CUFF.12002.1	218	GAA	GA	10	9	GSMUA_Achr2T19900_001	chr2	19880789..19881366, 19881466..19881829
CUFF.12014.1	208	CATA	CA	24	10	GSMUA_Achr2T20050_001	chr2	19977306..19977974, 19978052..19978165, 19978436..19978663, 19979986..19980141, 19981004..19981120, 19982438..19982497, 19982602..19982726
CUFF.12035.1	177	AC	ACTGC	11	6	GSMUA_Achr2T20190_001	chr2	20079464..20080174
CUFF.12041.1	365	CAAA	CAAAA	22	10	GSMUA_Achr2T20240_001	chr2	20110784..20110909, 20113361..20113610
CUFF.12047.1	1455	G	GCAGAA	40	16	GSMUA_Achr2T20300_001	chr2	20156294..20156474, 20156677..20156748, 20157721..20157772, 20158687..20158767, 20159129..20159247, 20159449..20159668, 20160002..20160120, 20160206..20160331, 20160679..20160819, 20160919..20161387
CUFF.12048.1	106	CCTTCTTC	CCTTC	7	6	GSMUA_Achr2T20310_001	chr2	20166072..20166255, 20167346..20167458, 20168691..20168872, 20169853..20169985, 20172144..20172383, 20172529..20172675
CUFF.12084.1	2033	AT	A	12	8	GSMUA_Achr2T20560_001	chr2	20352194..20352888, 20353863..20353955, 20354039..20354144, 20354774..20354861, 20354956..20355052, 20355766..20355849, 20355945..20356032, 20358144..20358237, 20358348..20358456, 20358547..20358861, 20358934..20359328
CUFF.12084.1	2148	TGG	TG	8	8	GSMUA_Achr2T20560_001	chr2	20352194..20352888, 20353863..20353955, 20354039..20354144, 20354774..20354861, 20354956..20355052, 20355766..20355849, 20355945..20356032, 20358144..20358237, 20358348..20358456, 20358547..20358861, 20358934..20359328
CUFF.12093.1	1878	CCTTCTT	CCTT	40	14	GSMUA_Achr2T20610_001	chr2	20408172..20408327, 20408573..20408707, 20408809..20409545, 20409765..20410138, 20410364..20410637, 20410722..20411128
CUFF.12095.1	3394	CAGTA	CAGTAGTA	9	3	GSMUA_Achr2T20650_001	chr2	20430138..20430691, 20431450..20433378, 20437123..20437244, 20437312..20437453, 20437537..20437758, 20438426..20438500, 20439755..20439856, 20441831..20442671
CUFF.12095.1	3508	TTGTGTG	TTGTG	52	11	GSMUA_Achr2T20650_001	chr2	20430138..20430691, 20431450..20433378, 20437123..20437244, 20437312..20437453, 20437537..20437758, 20438426..20438500, 20439755..20439856, 20441831..20442671
CUFF.12100.1	3701	CTT	CTTT	15	15	GSMUA_Achr2T20700_001	chr2	20465626..20466774, 20467996..20468065, 20468928..20469021, 20470816..20470913, 20471038..20471106, 20471213..20471427, 20471601..20471649, 20471856..20471975, 20472092..20474007
CUFF.12119.1	205	CGGAGGAGGAGGAGG	CGGAGGAGGAGGAGGAGG	3	3	GSMUA_Achr2T20930_001	chr2	20611292..20611569
CUFF.12153.1	1000	TCATCAGCATCAGCATCA	TCATCAGCATCAGCATCAGCATCAGCATCA	17	6	GSMUA_Achr2T21220_001	chr2	20768598..20769019, 20769599..20769640, 20769733..20769816, 20769899..20769961, 20770400..20770480, 20770564..20770596, 20770705..20770779, 20770870..20770959, 20773193..20773294, 20774091..20774161, 20775921..20775996, 20776153..20776233, 20776384..20776457, 20777650..20777863
CUFF.12162.1	417	G	GA	24	7	GSMUA_Achr2T21300_001	chr2	20840999..20841105, 20841184..20841349, 20841990..20842552
CUFF.12164.1	377	AGCGGGCGCGGG	AGCGGGCGCGGGCGCGGG	14	12	GSMUA_Achr2T21330_001	chr2	20852687..20852969, 20853049..20853404, 20853486..20855839
CUFF.12175.1	1447	CAAA	CA	28	10	GSMUA_Achr2T21440_001	chr2	20905918..20906478, 20907438..20907617, 20907929..20907997, 20908084..20908168, 20908269..20909012
CUFF.12179.1	183	GAAA	GAAAAA	43	10	GSMUA_Achr2T21470_001	chr2	20933582..20933929
CUFF.12179.1	227	TGG	TGGG	31	14	GSMUA_Achr2T21470_001	chr2	20933582..20933929
CUFF.12187.1	370	CA	CATA	12	10	GSMUA_Achr2T21550_001	chr2	20971678..20972391
CUFF.12191.1	1635	AT	ATT	85	69	GSMUA_Achr2T21590_001	chr2	20985690..20986040, 20995646..20997591
CUFF.12197.1	1182	ACTCTC	ACTC	23	6	GSMUA_Achr2T21660_001	chr2	21045500..21045850, 21045949..21046049, 21046513..21046721, 21047634..21048449
CUFF.12198.1	514	CCTTCT	CCT	12	9	GSMUA_Achr2T21660_001	chr2	21051678..21052289, 21052750..21052953, 21054529..21054786, 21055986..21056201, 21056275..21056430, 21056507..21056666, 21056756..21056907, 21057009..21057096, 21057165..21057238, 21057340..21058187
CUFF.12203.1	4035	GAA	GAAA	6	6	GSMUA_Achr2T21700_001	chr2	21071004..21071490, 21071939..21072082, 21072973..21073251, 21073332..21073439, 21077136..21077415, 21077628..21078966, 21080700..21082302
CUFF.12246.3	104	GG	GGAG	4	3	GSMUA_Achr2T22090_001	chr2	21288278..21290513, 21293015..21293281
CUFF.12271.1	394	CTGTGTGT	CTGTGT	26	11	GSMUA_Achr2T22290_001	chr2	21405889..21407300
CUFF.12287.2	140	CTTTTT	CTT	4	4	GSMUA_Achr2T22450_001	chr2	21516572..21516928, 21517094..21517152, 21518476..21518594, 21520372..21520509, 21520700..21521749, 21522389..21522554
CUFF.12293.1	2621	GTTT	GTT	58	35	GSMUA_Achr2T22510_001	chr2	21571575..21571800, 21571882..21574482
CUFF.12360.1	184	CAA	CAAA	5	4	GSMUA_Achr2T23040_001	chr2	21881203..21881223, 21881340..21881923
CUFF.12365.1	533	TCTGCCTGCCTGCCTGCCT	TCTGCCTGCCTGCCT	34	23	GSMUA_Achr2T23110_001	chr2	21920820..21921187, 21921276..21921394, 21924339..21924483, 21928214..21928258
CUFF.12410.1	1222	GACACA	GACA	20	15	GSMUA_Achr3T00200_001	chr3	223742..225952
CUFF.12421.1	1783	CT	CTT	20	16	GSMUA_Achr3T00330_001	chr3	274596..275048, 277047..277208, 277284..277355, 277514..277582, 277778..277864, 279227..279332, 279941..280060, 280173..280252, 280344..280524, 280613..280720, 281206..281274, 282395..282827
CUFF.12454.1	1900	ACC	ACCC	34	31	GSMUA_Achr3T00610_001	chr3	477630..478229, 482927..483163, 486883..487250, 487783..488186, 488450..489019
CUFF.12479.1	111	AG	AGATAGAGGGGGG	12	7	GSMUA_Achr3T00790_001	chr3	600557..600833, 601297..601535, 602868..602967, 603039..603141, 604712..604852, 605015..605175, 605271..605327, 606680..606754, 609694..609944
CUFF.12527.1	1322	ATTTT	ATTT	15	15	GSMUA_Achr3T01160_001	chr3	866664..867224, 867414..867525, 867937..868034, 868143..868250, 868340..868378, 868474..868890, 869690..869972
CUFF.12530.1	504	CTTT	CT	72	36	GSMUA_Achr3T01170_001	chr3	876750..876821, 878168..878323, 878414..878540, 878876..879142
CUFF.12531.1	600	CA	CAA	40	21	GSMUA_Achr3T01180_001	chr3	879876..880099, 880208..880258, 880390..880449, 883146..883217, 883320..883584
CUFF.12542.1	828	ACAGTCGATGCAG	ACAG	14	11	GSMUA_Achr3T01280_001	chr3	928553..929068, 929140..929229, 929346..929426, 929544..929694, 929954..930021, 930253..930324, 931606..931870, 932590..932693
CUFF.12550.1	2471	TGGAGGAGGAG	TGGAGGAGGAGGAGGAG	12	8	GSMUA_Achr3T01360_001	chr3	970926..973491
CUFF.12574.1	1504	TTCTTCTTCT	TT	23	22	GSMUA_Achr3T01570_001	chr3	1080068..1082497
CUFF.12605.1	1834	ATT	AT	20	18	GSMUA_Achr3T01890_001	chr3	1259965..1261301, 1261395..1261432, 1264418..1264969, 1265476..1265598
CUFF.12605.1	1933	AT	ATT	14	14	GSMUA_Achr3T01890_001	chr3	1259965..1261301, 1261395..1261432, 1264418..1264969, 1265476..1265598
CUFF.12615.1	536	CAA	CA	6	6	GSMUA_Achr3T01960_001	chr3	1322575..1322816, 1322915..1323162, 1323637..1323686, 1323760..1323897, 1331171..1331373
CUFF.12634.1	624	GGGT	GGGTGGT	112	40	GSMUA_Achr3T02140_001	chr3	1416684..1416834, 1416993..1417152, 1417308..1417474, 1417568..1417625, 1417750..1417919
CUFF.12640.1	1672	TGG	T	120	66	GSMUA_Achr3T02180_001	chr3	1448769..1450631
CUFF.12660.1	890	CAA	CAAA	108	79	GSMUA_Achr3T02370_001	chr3	1565363..1565733, 1568580..1568788, 1569282..1569342, 1569437..1569852
CUFF.12670.1	170	GTGCT	GT	9	4	GSMUA_Achr3T02440_001	chr3	1617055..1617220, 1617360..1617397, 1617488..1617743, 1617923..1618046, 1618138..1618498, 1619320..1620046
CUFF.12670.1	1528	TC	TCC	26	20	GSMUA_Achr3T02440_001	chr3	1617055..1617220, 1617360..1617397, 1617488..1617743, 1617923..1618046, 1618138..1618498, 1619320..1620046
CUFF.12673.2	47	TTCCTCCA	TCA	50	44	GSMUA_Achr3T02470_001	chr3	1637459..1637703, 1637815..1637996, 1639495..1639586, 1639746..1639866
CUFF.12686.1	1878	G	GT	15	11	GSMUA_Achr3T02590_001	chr3	1709278..1709923, 1710096..1711964
CUFF.12687.1	637	T	TA	12	11	GSMUA_Achr3T02590_001	chr3	1709278..1711964
CUFF.12713.1	1109	TCAGCAGCAGCAGCAGCA	TCAGCAGCAGCAGCAGCAGCA	24	6	GSMUA_Achr3T02850_001	chr3	1847815..1848145, 1848480..1849872, 1849974..1850093, 1850300..1850348, 1850493..1850707, 1850817..1850885, 1851008..1851105, 1854236..1854329, 1856947..1859336
CUFF.12738.1	451	CGT	CGTGT	24	18	GSMUA_Achr3T03000_001	chr3	1960282..1960618, 1962492..1962626, 1962736..1962810, 1962902..1962976
CUFF.12760.1	855	TGAGGAG	TGAG	46	22	GSMUA_Achr3T03180_001	chr3	2078419..2078903, 2079366..2079585, 2082114..2082289, 2082373..2082554, 2083026..2083175, 2083310..2083541
CUFF.12761.1	414	GGCGGCAGCAGCGGC	GGCGGC	14	10	GSMUA_Achr3T03190_001	chr3	2086292..2088834
CUFF.12765.1	131	TTCGGATCGGATCGGATCGGATCGG	TTCGGATCGGATCGGATCGG	11	9	GSMUA_Achr3T03210_001	chr3	2102396..2102817, 2104497..2104907
CUFF.12765.1	747	TTAT	TT	25	8	GSMUA_Achr3T03210_001	chr3	2102396..2102817, 2104497..2104907
CUFF.12780.1	1153	CTAT	CT	15	14	GSMUA_Achr3T03340_001	chr3	2182087..2182563, 2182665..2182724, 2183392..2183500, 2183761..2183813, 2184999..2185079, 2185164..2185276, 2187983..2188434
CUFF.12786.1	27	TA	TAA	10	10	GSMUA_Achr3T03400_001	chr3	2207262..2207505, 2208190..2208251, 2208717..2208858, 2209300..2209529, 2210695..2211284
CUFF.12794.1	328	TGAAGACAAGAAGA	TGAAGA	30	15	GSMUA_Achr3T03460_001	chr3	2251384..2251915
CUFF.12795.1	1743	CTT	CT	131	88	GSMUA_Achr3T03470_001	chr3	2256371..2258356
CUFF.12796.1	438	GGGTG	GGGTGGTG	8	4	GSMUA_Achr3T03480_001	chr3	2263468..2264062, 2264480..2264695, 2265401..2265921
CUFF.12803.1	1032	TTGAT	TTGATGAT	2	2	GSMUA_Achr3T03530_001	chr3	2292578..2293780
CUFF.12825.1	719	CTAGTAGT	CTAGT	63	17	GSMUA_Achr3T03740_001	chr3	2434742..2435308, 2435402..2435637, 2435749..2436218
CUFF.12826.1	167	A	AGCGCGCGAGGACACGACG	9	5	GSMUA_Achr3T03750_001	chr3	2440752..2442475
CUFF.12883.2	29	GT	G	7	6	GSMUA_Achr3T04220_001	chr3	2698599..2699336, 2699423..2699541, 2699619..2699839
CUFF.12884.1	584	CTTT	CTTTT	14	6	GSMUA_Achr3T04250_001	chr3	2706436..2706816, 2707333..2707437, 2708419..2708728
CUFF.12909.1	79	AGG	ATGG	33	22	GSMUA_Achr3T04440_001	chr3	2889723..2890205, 2890772..2891129
CUFF.12921.1	1325	CATCAATCAATCAATCA	CATCAATCAATCA	20	6	GSMUA_Achr3T04550_001	chr3	2941137..2942570
CUFF.12951.1	160	TA	TAA	5	5	GSMUA_Achr3T04770_001	chr3	3092347..3093415
CUFF.12971.2	2595	TGGAGGAG	TGGAG	14	7	GSMUA_Achr3T04930_001	chr3	3192579..3193302, 3193631..3194676, 3195321..3197637
CUFF.13001.1	1215	CGGGGGG	CGGGGGGGG	44	19	GSMUA_Achr3T05220_001	chr3	3386324..3387865
CUFF.13043.1	2710	AGCT	A	19	10	GSMUA_Achr3T05570_001	chr3	3691885..3692412, 3692628..3692731, 3693241..3693417, 3693882..3695680, 3696046..3696325
CUFF.13060.1	1373	TGAAGAA	TGAA	22	20	GSMUA_Achr3T05680_001	chr3	3795385..3795646, 3796255..3796445, 3796612..3796808, 3796901..3797113, 3798443..3798577, 3799454..3799570, 3799651..3799704, 3800020..3800136, 3800710..3800803, 3801165..3801768
CUFF.13065.1	108	GCAC	GCACAC	10	8	GSMUA_Achr3T05700_001	chr3	3825660..3825799, 3825902..3827070, 3829588..3829696, 3829839..3830449
CUFF.13092.1	1763	CGTT	CGTTGTT	5	5	GSMUA_Achr3T05890_001	chr3	3967165..3967553, 3967643..3967709, 3967988..3968089, 3968170..3968283, 3969327..3969500, 3970949..3971380, 3972685..3973271
CUFF.13149.1	1168	TGATC	TGATCGATC	8	7	GSMUA_Achr3T06330_001	chr3	4310970..4311480, 4311557..4311710, 4311797..4312370
CUFF.13255.1	356	CC	CCCTC	19	8	GSMUA_Achr3T07280_001	chr3	4951098..4951485, 4951581..4951657, 4951812..4951969, 4952084..4952169, 4952273..4952546, 4952621..4954520
CUFF.13274.1	1617	G	GGC	5	2	GSMUA_Achr3T07440_001	chr3	5131861..5132449, 5132534..5133697
CUFF.13291.1	381	CACCATGACCATGACCATGACCATGACCA	CACCATGACCATGACCATGACCA	49	28	GSMUA_Achr3T07630_001	chr3	5263960..5264553, 5264661..5264744, 5264840..5264888
CUFF.13302.1	84	TGCAGCAGC	TGCAGC	3	3	GSMUA_Achr3T07730_001	chr3	5321741..5321828, 5322134..5322692
CUFF.13306.1	1612	GACAC	GAC	6	4	GSMUA_Achr3T07780_001	chr3	5357011..5357282, 5357445..5357513, 5357607..5357707, 5359438..5359533, 5359636..5360511, 5363039..5363188, 5364189..5364350
CUFF.13371.1	811	CG	C	14	14	GSMUA_Achr3T08260_001	chr3	5836348..5836700, 5836838..5836983, 5837175..5837231, 5837313..5837386, 5837468..5837558, 5837651..5837904
CUFF.13401.1	1249	CCCTCCTC	CCCTC	36	28	GSMUA_Achr3T08470_001	chr3	6039080..6040584
CUFF.13436.1	584	CAA	CAAA	10	9	GSMUA_Achr3T08770_001	chr3	6348362..6348572, 6349581..6349880, 6351565..6351916
CUFF.13453.1	1649	CGAGAGAGAGAGA	CGAGAGAGAGAGAGAGA	16	10	GSMUA_Achr3T08930_001	chr3	6435871..6437051, 6437284..6437675, 6442674..6442863, 6443080..6443276, 6443930..6444263
CUFF.13477.1	1446	GTTT	GT	18	11	GSMUA_Achr3T09100_001	chr3	6557773..6558079, 6561273..6561512, 6563111..6563222, 6563312..6563486, 6565672..6565912, 6566236..6566670
CUFF.13494.1	2001	CCTCTC	CCTC	47	31	GSMUA_Achr3T09210_001	chr3	6617051..6617434, 6618794..6618954, 6621761..6621910, 6624069..6624219, 6624627..6625271, 6625724..6625923, 6628267..6628725
CUFF.13495.1	1309	GGGACTTGGAAGGAGGACTTGGA	GGGACTTGGA	61	28	GSMUA_Achr3T09230_001	chr3	6641643..6642132, 6642246..6642397, 6642500..6642658, 6642744..6642993, 6643081..6643197, 6643289..6643351, 6643435..6643735
CUFF.13497.1	164	AGT	AGTGT	34	21	GSMUA_Achr3T09250_001	chr3	6661773..6662258, 6668283..6668415
CUFF.13497.1	355	G	GC	28	16	GSMUA_Achr3T09250_001	chr3	6661773..6662258, 6668283..6668415
CUFF.13502.1	996	TGA	TGACGA	16	8	GSMUA_Achr3T09270_001	chr3	6681540..6682031, 6682381..6683027
CUFF.13506.1	753	ATGTTGTTG	ATGTTG	26	15	GSMUA_Achr3T09300_001	chr3	6705130..6705706, 6706183..6706350, 6706442..6706699, 6706781..6706859, 6707772..6707869, 6708036..6708572, 6708964..6709270
CUFF.13533.1	663	AGTT	AGTTGTT	17	5	GSMUA_Achr3T09510_001	chr3	6886001..6886038, 6886983..6887026, 6887587..6887662, 6887747..6887848, 6888437..6888585, 6889028..6889325
CUFF.13535.1	467	GCGCCGCCGCCGCCG	GCG	86	17	GSMUA_Achr3T09540_001	chr3	6907069..6907354, 6907813..6908041, 6908729..6908851, 6909173..6909767
CUFF.13560.1	918	GTAC	GTACTAC	3	3	GSMUA_Achr3T09750_001	chr3	7068343..7068523, 7068612..7068734, 7068811..7069022, 7069095..7069625
CUFF.13577.1	1191	TCTCC	TCTCCTCC	94	68	GSMUA_Achr3T09910_001	chr3	7193475..7194529, 7194604..7194882, 7195426..7195511, 7195635..7195716, 7195849..7196015, 7196529..7196642, 7198118..7198216, 7198538..7198611
CUFF.13585.1	257	CGGAGGAGG	CGGAGG	13	7	GSMUA_Achr3T10010_001	chr3	7239771..7240688
CUFF.13585.1	834	CCCGCCGCCGCC	CCCGCCGCCGCCGCC	23	17	GSMUA_Achr3T10010_001	chr3	7239771..7240688
CUFF.13586.1	600	TAA	TA	31	14	GSMUA_Achr3T10030_001	chr3	7251740..7252054, 7252898..7252978, 7253771..7253855, 7258541..7258928
CUFF.13588.1	934	CTCTCCTT	CTCTCCTTATCTCCTT	18	11	GSMUA_Achr3T10070_001	chr3	7288925..7290070
CUFF.13590.1	221	TCAG	TCAGACAG	38	6	GSMUA_Achr3T10080_001	chr3	7313392..7313490, 7313596..7313705, 7315413..7315526
CUFF.13600.1	846	TTAGTAGTAGTAGTAGT	TTAGTAGTAGTAGTAGTAGT	13	3	GSMUA_Achr3T10190_001	chr3	7371852..7371921, 7372067..7372264, 7373691..7373832, 7373938..7374039, 7374889..7374962, 7375167..7375690
CUFF.13601.1	702	TCC	TC	10	5	GSMUA_Achr3T10210_001	chr3	7376211..7376674, 7377744..7377852, 7378657..7378796
CUFF.13612.1	281	GA	G	25	15	GSMUA_Achr3T10280_001	chr3	7434303..7434423, 7434858..7435501
CUFF.13625.1	26	TGG	TGGG	12	8	GSMUA_Achr3T10390_001	chr3	7534695..7535054, 7535146..7535306, 7535387..7535464, 7536487..7536578, 7536678..7536736, 7536830..7536916, 7536995..7537091, 7537219..7537403, 7537536..7537595, 7537754..7537829, 7537915..7538015, 7538094..7538270, 7538400..7538497, 7539076..7539756
CUFF.13630.1	2432	CATATAT	CATAT	5	5	GSMUA_Achr3T10450_001	chr3	7572172..7573276, 7574303..7575778
CUFF.13632.1	396	GCCGCGTCTCTGAACC	GCC	15	11	GSMUA_Achr3T10460_001	chr3	7577023..7579322
CUFF.13688.1	2247	TGAGAG	TGAG	95	58	GSMUA_Achr3T10970_001	chr3	8123275..8124929, 8126389..8126811, 8126900..8127108
CUFF.13694.1	511	TTCTCTCTC	TTCTCTC	6	3	GSMUA_Achr3T11010_001	chr3	8147601..8147779, 8150114..8150195, 8150657..8150815, 8151220..8151944
CUFF.13698.1	38	T	TA	23	12	GSMUA_Achr3T11040_001	chr3	8164584..8165113, 8165462..8165833, 8167385..8167897, 8169359..8169435
CUFF.13721.1	1140	CTT	CT	9	8	GSMUA_Achr3T11230_001	chr3	8344508..8344773, 8348917..8349129, 8349256..8349380, 8349468..8350517
CUFF.13726.1	102	GTTCTTCT	GTTCT	63	27	GSMUA_Achr3T11260_001	chr3	8369520..8369670, 8372846..8372985, 8373065..8373190, 8373288..8373379
CUFF.13764.1	1194	GATAT	GAT	34	16	GSMUA_Achr3T11650_001	chr3	8657359..8657740, 8658201..8658366, 8658668..8658771, 8658862..8658978, 8659064..8659168, 8659365..8659421, 8659502..8659735, 8659864..8660104
CUFF.13766.1	157	ACGCC	AC	81	12	GSMUA_Achr3T11670_001	chr3	8682496..8682741, 8683100..8683284, 8683929..8684051, 8685001..8685094, 8685185..8685268, 8686553..8686659, 8686740..8686808, 8688190..8688306, 8688434..8688547, 8688634..8688744, 8689744..8689980, 8690070..8690141, 8690248..8690319, 8690403..8690507, 8690935..8691104, 8691313..8691473
CUFF.13775.1	1121	A	AT	20	9	GSMUA_Achr3T11800_001	chr3	8744573..8744873, 8745758..8745869, 8745968..8746060, 8746304..8746507, 8748504..8748644, 8749292..8749396, 8750551..8750942
CUFF.13775.1	1158	TGG	TG	14	11	GSMUA_Achr3T11800_001	chr3	8744573..8744873, 8745758..8745869, 8745968..8746060, 8746304..8746507, 8748504..8748644, 8749292..8749396, 8750551..8750942
CUFF.13782.1	3231	GTTCT	GTTCTTCT	6	5	GSMUA_Achr3T11880_001	chr3	8814267..8814454, 8815120..8815395, 8815739..8816484, 8816949..8817674, 8820089..8820343, 8820486..8820608, 8820795..8821280, 8821773..8822516
CUFF.13787.1	193	TGAC	T	12	11	GSMUA_Achr3T11910_001	chr3	8845392..8845694
CUFF.13793.1	926	AT	ATT	10	6	GSMUA_Achr3T11960_001	chr3	8874668..8875045, 8875440..8875514, 8876247..8876620, 8876726..8877106
CUFF.13831.1	309	ATCCTCCTCCT	ATCCTCCT	9	9	GSMUA_Achr3T12200_001	chr3	9048128..9048928, 9049019..9049065
CUFF.13845.1	572	C	CT	11	8	GSMUA_Achr3T12300_001	chr3	9097158..9097368, 9097453..9097546, 9097696..9097854, 9098155..9098316, 9100033..9100107, 9100216..9100254
CUFF.13850.2	482	CA	CAA	15	6	GSMUA_Achr3T12360_001	chr3	9145626..9146182, 9146391..9146503, 9146576..9146808, 9147988..9148257, 9148345..9148625
CUFF.13860.1	1030	AATGATG	AATG	9	5	GSMUA_Achr3T12460_001	chr3	9243126..9243500, 9243589..9243635, 9244242..9244334, 9245263..9245401, 9245483..9245585, 9245789..9246100
CUFF.13861.1	2230	TGTCGT	TGT	175	57	GSMUA_Achr3T12480_001	chr3	9249236..9249445, 9251885..9251961, 9252078..9252156, 9252240..9252806, 9252899..9253519, 9254129..9255050
CUFF.13898.1	471	TC	TCC	48	16	GSMUA_Achr3T12770_001	chr3	9459441..9459826, 9462246..9462346, 9462533..9462585, 9462733..9462953
CUFF.13909.1	932	TAAA	TAA	9	8	GSMUA_Achr3T12960_001	chr3	9555782..9556621, 9556710..9556975
CUFF.13921.1	858	TATGA	TATGAATGA	24	12	GSMUA_Achr3T13100_001	chr3	9619619..9620666
CUFF.13926.1	1749	TGG	TG	54	17	GSMUA_Achr3T13150_001	chr3	9641473..9642376, 9644023..9644577, 9644661..9645543
CUFF.13930.1	3566	TTATATATAT	TTATATATATATATAT	91	28	GSMUA_Achr3T13170_001	chr3	9679187..9679971, 9680260..9680406, 9680515..9680678, 9680758..9680915, 9684490..9684864, 9684967..9685178, 9685269..9686045, 9689593..9690288, 9692360..9692816
CUFF.13934.1	313	CAAA	CAA	19	16	GSMUA_Achr3T13190_001	chr3	9712049..9713140
CUFF.13934.1	623	TGGCGGCCGCCGCCCCGCGGGCGGC	TGGCGGC	9	4	GSMUA_Achr3T13190_001	chr3	9712049..9713140
CUFF.13939.1	395	CTCTTTCTTTCTTTCT	CTCTTTCTTTCTTTCTTTCT	8	5	GSMUA_Achr3T13213_001	chr3	9720532..9721798
CUFF.13953.1	746	TA	TAA	43	14	GSMUA_Achr3T13330_001	chr3	9786750..9786883, 9795191..9795231, 9795335..9795435, 9796722..9796866, 9796942..9797031, 9797217..9797488
CUFF.13958.1	988	AAG	AAGCTAG	71	34	GSMUA_Achr3T13410_001	chr3	9864711..9865021, 9865231..9865360, 9865444..9865493, 9867091..9867231, 9868404..9868544, 9868634..9869084
CUFF.13980.1	1047	TC	T	24	6	GSMUA_Achr3T13550_001	chr3	11003340..11003726, 11011452..11011552, 11011650..11011773, 11011855..11011934, 11012031..11012096, 11013302..11013514, 11014501..11014564, 11018117..11018202, 11018344..11018409, 11018588..11018648, 11020077..11020232
CUFF.13988.1	144	GCTCCTCCTCCTCC	GCTCCTCCTCCTCCTCC	29	25	GSMUA_Achr3T13610_001	chr3	12088042..12088211, 12093101..12093213, 12094529..12094637
CUFF.14015.2	331	CGAAGAAGAAGAAGAAGAAGAA	CGAAGAAGAAGAAGAA	12	11	GSMUA_Achr3T13800_001	chr3	12498059..12499957, 12501180..12501354, 12502378..12502436, 12503538..12503898
CUFF.14020.1	79	TCCCAAACCCAAACCCAAACCCAAA	TCCCAAACCCAAACCCAAA	85	31	GSMUA_Achr3T13860_001	chr3	12687966..12688237, 12688317..12688598, 12688680..12688839, 12691057..12691231
CUFF.14034.1	171	ATT	ATTT	7	6	GSMUA_Achr3T14020_001	chr3	13172191..13172915, 13175109..13175352
CUFF.14054.1	3181	TGAGGAG	TGAG	26	17	GSMUA_Achr3T14190_001	chr3	13318568..13318648, 13318771..13318843, 13318941..13319374, 13319717..13320398, 13320564..13320893, 13322266..13323007, 13323100..13323163, 13323236..13323368, 13323470..13323569, 13323828..13323961, 13324050..13324253, 13324381..13324912
CUFF.14078.1	608	TA	T	32	23	GSMUA_Achr3T14440_001	chr3	13583276..13584042
CUFF.14090.1	1206	CAAGAAG	CAAG	23	5	GSMUA_Achr3T14550_001	chr3	14499250..14499303, 14499396..14499452, 14500619..14500671, 14500754..14500829, 14501795..14502893
CUFF.14099.1	1068	CAGGAGGA	CAGGA	21	9	GSMUA_Achr3T14650_001	chr3	15042598..15042967, 15043162..15043512, 15046628..15047163, 15047246..15047271
CUFF.14101.1	1241	TTGT	TTGTGT	6	5	GSMUA_Achr3T14660_001	chr3	15049829..15050509, 15050876..15050928, 15051028..15051346, 15052991..15053075, 15053166..15053206, 15053279..15053342, 15054140..15054209, 15058904..15058972, 15059115..15059209, 15061474..15061546
CUFF.14109.1	790	TCCC	TCC	6	6	GSMUA_Achr3T14690_001	chr3	15108727..15110360
CUFF.14133.1	352	CCCCTCCCTC	CCCCTC	4	3	GSMUA_Achr3T15020_001	chr3	15533956..15537076
CUFF.14134.1	807	CGGCGGAGGC	CGGC	29	6	GSMUA_Achr3T15040_001	chr3	15538022..15538307, 15538585..15538830, 15538896..15539103, 15539184..15539230, 15539364..15539425, 15540036..15540113, 15540205..15540283, 15540365..15540436, 15540531..15540641, 15541088..15541489
CUFF.14138.1	322	CTA	C	9	9	GSMUA_Achr3T15090_001	chr3	15581938..15582635, 15582713..15582830, 15582908..15583248
CUFF.14147.1	333	CT	C	57	25	GSMUA_Achr3T15170_001	chr3	15698335..15698513, 15698891..15699003, 15699576..15699671, 15699822..15699938, 15700309..15700407, 15700718..15700849, 15700962..15701141, 15701415..15701589, 15702526..15702596, 15702670..15703246
CUFF.14157.1	1566	ATG	ATGTG	11	4	GSMUA_Achr3T15270_001	chr3	15815073..15815466, 15816094..15816197, 15817223..15817403, 15817468..15817554, 15818669..15818741, 15818860..15818916, 15819873..15819937, 15820016..15820067, 15822490..15822543, 15822638..15822720, 15824805..15824840, 15836643..15836748, 15836886..15836972, 15838216..15838456
CUFF.14165.1	139	ATC	ATCGTC	4	4	GSMUA_Achr3T15350_001	chr3	16177454..16177717
CUFF.14175.1	1241	ATT	ATTT	64	29	GSMUA_Achr3T15420_001	chr3	16449008..16449511, 16450703..16450804, 16451086..16451169, 16452040..16452135, 16452254..16452528, 16454310..16454366, 16454453..16454527, 16454601..16454873, 16454943..16455002, 16455099..16455171
CUFF.14182.1	11	TC	TCC	54	36	GSMUA_Achr3T15460_001	chr3	16499817..16499898, 16500009..16500084, 16500188..16500675
CUFF.14193.1	382	CTTT	CTT	36	12	GSMUA_Achr3T15530_001	chr3	16565653..16565722, 16565831..16565914, 16568500..16568534, 16571167..16571252, 16571989..16572054, 16572148..16572367
CUFF.14217.1	92	TCC	TCCC	53	34	GSMUA_Achr3T15800_001	chr3	16810651..16810732, 16810917..16811039, 16812370..16812509, 16812875..16812928, 16813071..16813159, 16813245..16813320, 16813777..16814054
CUFF.14219.1	1602	TGG	TGGG	11	8	GSMUA_Achr3T15830_001	chr3	16823433..16826537
CUFF.14226.1	1495	GGAAGAAG	GGAAG	3	2	GSMUA_Achr3T15910_001	chr3	16889077..16891044, 16892344..16892699
CUFF.14227.1	239	TAGAAGAAGAAGAAGAAGAAGAAGAAGAAGAAGAAGAAGAA	TAGAAGAAGAAGAAGAAGAAGAAGAAGAAGAAGAAGAAGAAGAA	4	4	GSMUA_Achr3T15930_001	chr3	16914316..16914625
CUFF.14271.1	668	TCGGCGGCGGCG	TCGGCGGCGGCGGCG	15	4	GSMUA_Achr3T16420_001	chr3	17732118..17732335, 17732780..17732857, 17732946..17733267, 17734020..17734544, 17735848..17736081
CUFF.14280.1	970	CTTTCTTTT	CTTT	18	7	GSMUA_Achr3T16500_001	chr3	17853035..17853144, 17853239..17853380, 17854520..17854815, 17854910..17855091, 17858766..17859033, 17859232..17859292, 17859953..17859987
CUFF.14282.1	594	GTATAT	GTATATAT	8	4	GSMUA_Achr3T16510_001	chr3	17868286..17868464, 17868679..17868738, 17873378..17873419, 17873581..17873646, 17874558..17874613, 17875141..17875452
CUFF.14288.1	2419	CCAGGAGGAGGAGGAA	C	27	17	GSMUA_Achr3T16590_001	chr3	17935191..17938347
CUFF.14311.1	795	GTTTTTTTT	GTTTTTTTTTTT	58	34	GSMUA_Achr3T16850_001	chr3	18082163..18084538
CUFF.14311.1	1530	CATCGATGAACCATGTA	CA	21	18	GSMUA_Achr3T16850_001	chr3	18082163..18084538
CUFF.14323.1	129	TTA	T	11	5	GSMUA_Achr3T17020_001	chr3	18271333..18271499, 18271760..18271828
CUFF.14333.1	480	CTTT	CT	11	8	GSMUA_Achr3T17050_001	chr3	18298436..18299248
CUFF.14352.1	66	GGGTGGTGG	GGGTGG	15	10	GSMUA_Achr3T17170_001	chr3	18438067..18438425
CUFF.14369.1	349	GAGAAGAAGAAGAAGAAGAA	GAGAAGAAGAAGAAGAA	6	6	GSMUA_Achr3T17250_001	chr3	18532470..18532996
CUFF.14371.1	1051	TGAGGAG	TGAG	33	28	GSMUA_Achr3T17280_001	chr3	18567846..18568182, 18568356..18568476, 18568570..18568716, 18568811..18568916, 18569032..18569114, 18569235..18569362, 18569444..18569530, 18569610..18569871
CUFF.14385.1	1093	GTTTT	GTTTTTTT	7	4	GSMUA_Achr3T17410_001	chr3	19015755..19016435, 19016924..19017600
CUFF.14385.1	1166	GATA	GA	6	5	GSMUA_Achr3T17410_001	chr3	19015755..19016435, 19016924..19017600
CUFF.14403.1	3368	TC	TCGGC	8	4	GSMUA_Achr3T17590_001	chr3	19119481..19120138, 19120879..19123406, 19123519..19124175
CUFF.14420.1	478	GTCT	GT	43	8	GSMUA_Achr3T17730_001	chr3	19259000..19259238, 19259331..19259423, 19261021..19261095, 19261207..19261295
CUFF.14432.1	320	ATTGATGATG	A	14	6	GSMUA_Achr3T17900_001	chr3	19380272..19380986, 19384279..19384344, 19384463..19384466
CUFF.14449.1	1392	TATA	TATAATA	5	4	GSMUA_Achr3T18070_001	chr3	19479771..19480058, 19480125..19480284, 19480440..19480721, 19480808..19481085, 19481478..19481954
CUFF.14479.1	1631	ATA	ATACTA	22	7	GSMUA_Achr3T18280_001	chr3	19779324..19779989, 19780838..19781805, 19784809..19785112
CUFF.14480.2	615	TCTCCCTCCCTCCCTCCCTCCCT	TCTCCCTCCCT	8	8	GSMUA_Achr3T18280_001	chr3	19786699..19786747, 19787879..19787916, 19787995..19788088, 19788794..19789165, 19789271..19789862, 19792239..19792982
CUFF.14490.1	716	AGAGGGA	AGAGGGAGGGA	50	24	GSMUA_Achr3T18390_001	chr3	19846232..19846559, 19846759..19846840, 19847234..19847352, 19848732..19848851, 19848998..19849068, 19849835..19849994, 19850225..19850324
CUFF.14494.1	695	TC	TCC	47	31	GSMUA_Achr3T18430_001	chr3	19872815..19873362, 19873555..19873722, 19873817..19873879, 19873951..19874058, 19875642..19875754, 19875836..19876132, 19876236..19876314, 19876470..19876578, 19876697..19876738, 19877092..19877222, 19878169..19879717
CUFF.14495.1	183	GAG	GAGCAG	13	4	GSMUA_Achr3T18440_001	chr3	19882862..19882882, 19884658..19884698, 19885422..19885491, 19885586..19885636, 19886767..19886900
CUFF.14532.1	3436	TGGAGGAG	TGGAG	12	4	GSMUA_Achr3T18760_001	chr3	20138666..20139038, 20140693..20143169, 20144116..20144301, 20144387..20144489, 20144578..20144760, 20144868..20144960, 20146780..20146962
CUFF.14539.1	963	AAAGAAG	AAAG	7	4	GSMUA_Achr3T18790_001	chr3	20172864..20175640
CUFF.14580.1	425	TAAA	TAA	30	15	GSMUA_Achr3T19050_001	chr3	20454932..20455010, 20455103..20455529
CUFF.14582.1	347	GGGCGGAGGCGGAGGCGGAGGCGG	GGGCGGAGGCGGAGGCGGAGGCGGAGGCGG	9	7	GSMUA_Achr3T19060_001	chr3	20459128..20460463
CUFF.14587.1	495	CTG	C	91	51	GSMUA_Achr3T19120_001	chr3	20505444..20505868, 20516066..20516275, 20516363..20516492, 20516589..20516759, 20516862..20516984, 20517095..20517199, 20519656..20520961
CUFF.14600.1	1623	TAGAG	TAG	52	27	GSMUA_Achr3T19230_001	chr3	20610263..20610712, 20613413..20613494, 20614735..20614829, 20615744..20615981, 20616052..20616148, 20616587..20616634, 20616710..20616778, 20617617..20617757, 20618083..20618683
CUFF.14603.1	1684	AAGAGCAGAAGCGGCAGCCAG	AAG	18	15	GSMUA_Achr3T19250_001	chr3	20628662..20630852
CUFF.14613.1	1107	TAG	TAGAG	11	4	GSMUA_Achr3T19340_001	chr3	20700046..20700615, 20702144..20702985
CUFF.14632.1	1211	AGATGATGATGATGATGATGATGA	AGATGATGATGA	22	18	GSMUA_Achr3T19450_001	chr3	20807004..20807127, 20807217..20807415, 20810217..20810348, 20812659..20812762, 20812920..20813099, 20814522..20814946, 20815413..20815576, 20816426..20816545
CUFF.14647.1	1253	CT	C	20	7	GSMUA_Achr3T19540_001	chr3	20917378..20917879, 20918393..20918556, 20920251..20920526, 20920607..20920702, 20922929..20923101, 20924953..20925174
CUFF.14657.1	264	CAGAGAG	CAGAG	23	22	GSMUA_Achr3T19640_001	chr3	20971322..20973245
CUFF.14658.1	396	GCCCTAACCCTAACCCTAACCC	GCCCTAACCCTAACCC	52	25	GSMUA_Achr3T19640_001	chr3	20971559..20973147, 20975320..20975539, 20975710..20976281, 20983547..20985077
CUFF.14658.1	454	CGCCGCGGCCGCGGCCGCG	CGCCGCGGCCGCG	17	6	GSMUA_Achr3T19640_001	chr3	20971559..20973147, 20975320..20975539, 20975710..20976281, 20983547..20985077
CUFF.14679.1	90	TGG	TGGG	12	8	GSMUA_Achr3T19860_001	chr3	21137571..21137915, 21139282..21139539
CUFF.14757.1	817	C	CT	17	10	GSMUA_Achr3T20580_001	chr3	21689766..21689815, 21690941..21691609, 21692902..21693186
CUFF.14789.1	186	CG	CGTTG	15	4	GSMUA_Achr3T20790_001	chr3	21898969..21899473, 21899698..21899844, 21900410..21900531, 21900721..21900825, 21900928..21901039, 21901382..21901449, 21901641..21901790, 21902593..21902655, 21902737..21902862, 21902985..21903071, 21903452..21903633, 21904074..21904553
CUFF.14797.1	78	TGCCGCCGCCGCCGCCGCC	TGCCGCCGCCGCCGCC	21	19	GSMUA_Achr3T20910_001	chr3	21961918..21962550, 21963852..21965149
CUFF.14804.1	679	T	TA	13	6	GSMUA_Achr3T20940_001	chr3	21994139..21995521, 21995627..21995701, 21995787..21996172, 21996262..21996342, 21996443..21996806
CUFF.14810.1	698	CCTCTCTCTCTCTCTCTCTCTCT	CCTCTCTCTCTCTCTCTCTCTCTCT	21	15	GSMUA_Achr3T21020_001	chr3	22067084..22068404
CUFF.14831.1	121	AGTT	AGTTGTT	8	5	GSMUA_Achr3T21240_001	chr3	22224700..22224781, 22225270..22225778, 22225864..22225976, 22226107..22228518, 22228598..22229281
CUFF.14834.1	154	TCTCCTCC	TCTCC	38	11	GSMUA_Achr3T21270_001	chr3	22243296..22243608, 22243690..22243755, 22243839..22244187, 22244322..22244328
CUFF.14922.1	488	TA	TAA	12	10	GSMUA_Achr3T21930_001	chr3	22870556..22871896, 22874115..22874392, 22875253..22876448
CUFF.14925.1	2767	AGAGGAGGA	AGAGGA	137	78	GSMUA_Achr3T21970_001	chr3	22895047..22897619, 22897727..22898242
CUFF.14943.1	990	TGAGAGA	TGAGA	23	11	GSMUA_Achr3T22090_001	chr3	22971202..22971298, 22971374..22971534, 22971704..22971831, 22971918..22972055, 22973577..22973669, 22975193..22975298, 22975397..22975770
CUFF.14997.1	116	CGAGAGA	CGAGA	29	15	GSMUA_Achr3T22470_001	chr3	23449725..23450720, 23451053..23451067
CUFF.14998.1	1201	GCAAGGATACGCACAAGGATAC	GCAAGGATAC	9	8	GSMUA_Achr3T22470_001	chr3	23450862..23452358
CUFF.14999.2	159	GTTT	GTT	24	10	GSMUA_Achr3T22480_001	chr3	23452632..23455285, 23455394..23455526, 23455953..23456040, 23456270..23456736, 23458066..23458368
CUFF.15012.1	1633	CATCAATCA	CATCA	9	8	GSMUA_Achr3T22590_001	chr3	23514846..23516360, 23517346..23517528, 23517858..23518004
CUFF.15017.1	331	CTGTCCGGTCTTG	CTG	45	12	GSMUA_Achr3T22640_001	chr3	23545952..23546176, 23546274..23546342, 23548967..23549195
CUFF.15036.1	313	GTTCTA	GTTCTACTTCTA	21	11	GSMUA_Achr3T22760_001	chr3	23605575..23606286
CUFF.15071.1	1324	TTCGTCAT	TT	18	15	GSMUA_Achr3T23020_001	chr3	23814702..23815163, 23817678..23818859, 23818930..23819407
CUFF.15090.1	1213	CCTGCTGCTGCTGCTGCTGC	CCTGCTGCTGCTGCTGCTGCTGC	15	12	GSMUA_Achr3T23190_001	chr3	23990727..23991047, 23991130..23991336, 23991949..23992155, 23992244..23992324, 23994417..23994618, 23994718..23995419
CUFF.15107.1	895	C	CA	13	11	GSMUA_Achr3T23270_001	chr3	24128571..24129051, 24129758..24129946, 24130048..24130323, 24130424..24130664
CUFF.15141.1	981	AAG	A	15	15	GSMUA_Achr3T23550_001	chr3	24376793..24377098, 24378698..24378846, 24378928..24379212, 24380384..24380804
CUFF.15149.1	1009	CCTCT	CCTCTCT	88	37	GSMUA_Achr3T23590_001	chr3	24397297..24397710, 24400216..24400438, 24400511..24400680, 24400965..24401124, 24401588..24401875
CUFF.15161.1	232	AG	A	15	10	GSMUA_Achr3T23710_001	chr3	24470445..24471541
CUFF.15186.1	591	GTTTT	GTT	10	6	GSMUA_Achr3T23900_001	chr3	24584925..24585323, 24585410..24585474, 24585634..24585975
CUFF.15190.1	484	A	AT	6	4	GSMUA_Achr3T23920_001	chr3	24617340..24617678, 24617766..24617825, 24617908..24618311
CUFF.15193.1	2235	C	CT	24	24	GSMUA_Achr3T23950_001	chr3	24632786..24633226, 24633311..24633428, 24634222..24634291, 24634381..24634444, 24636228..24636401, 24636518..24636662, 24637699..24637833, 24642468..24642557, 24644257..24644316, 24644421..24644555, 24645876..24646061, 24646385..24646472, 24647117..24647943
CUFF.15205.1	669	C	CT	3	3	GSMUA_Achr3T24010_001	chr3	24691728..24691824, 24692761..24692833, 24692996..24693764
CUFF.15225.2	1172	TA	TAA	37	18	GSMUA_Achr3T24150_001	chr3	24779572..24779750, 24779838..24780001, 24780085..24780163, 24782937..24783065, 24783252..24783379, 24783483..24784337
CUFF.15251.1	1927	ATT	ATTT	16	16	GSMUA_Achr3T24370_001	chr3	24906296..24906627, 24906731..24906889, 24906971..24907067, 24907143..24907199, 24907299..24907361, 24907447..24907535, 24907637..24907723, 24907929..24908047, 24908141..24908396, 24908488..24908637, 24909438..24909596, 24910379..24910451, 24910535..24910591, 24910676..24910804, 24911270..24911361, 24911591..24911832
CUFF.15263.1	3759	TATGGTCTCTTTCCTGA	TA	25	15	GSMUA_Achr3T24450_001	chr3	24970880..24971215, 24972298..24972410, 24972515..24972611, 24972779..24972903, 24973947..24974481, 24974714..24974899, 24975201..24975494, 24976876..24977028, 24977763..24977917, 24979273..24979378, 24979559..24980482, 24980590..24980671, 24981096..24981455, 24982443..24983009
CUFF.15267.1	173	AAT	AATAT	7	4	GSMUA_Achr3T24500_001	chr3	25004005..25004345
CUFF.15272.1	26	CCTTCTTCTTC	CCTTCTTCTTCTTC	16	12	GSMUA_Achr3T24520_001	chr3	25028069..25028679, 25029456..25030061, 25030162..25030312, 25030467..25030608, 25030720..25031032, 25031122..25031196, 25032293..25032531, 25032611..25032928, 25034892..25035073, 25036136..25037487
CUFF.15273.1	283	AG	AGATG	28	12	GSMUA_Achr3T24540_001	chr3	25039252..25039775, 25041651..25041841, 25042038..25042094, 25043554..25043645, 25043718..25043894
CUFF.15279.1	177	TTTC	TTTCTTC	41	29	GSMUA_Achr3T24580_001	chr3	25066759..25067111, 25067182..25067311, 25067383..25068471
CUFF.15294.1	2304	TTGCTACTGCTACTGC	TTGCTACTGCTACTGCTACTGC	32	18	GSMUA_Achr3T24710_001	chr3	25151822..25153592, 25156665..25157326
CUFF.15306.1	1679	AGT	AGTATGT	8	6	GSMUA_Achr3T24830_001	chr3	25243000..25243519, 25244780..25245020, 25245306..25245368, 25245446..25245511, 25245909..25245992, 25246611..25246816, 25246903..25246993, 25247107..25247211, 25248959..25249033, 25249122..25249214, 25249429..25249504, 25251202..25251527
CUFF.15314.1	2219	AT	ATT	30	9	GSMUA_Achr3T24930_001	chr3	25311512..25312840, 25313395..25314298
CUFF.15338.1	197	GCCTCCTCCTCCTCCTCCTCCTCC	GCCTCCTCCTCCTCCTCCTCC	8	6	GSMUA_Achr3T25170_001	chr3	25454139..25455389, 25455465..25455583, 25455751..25455912, 25456116..25456178, 25457471..25457599, 25458631..25458744, 25459463..25459549, 25461012..25461098, 25461197..25461258, 25462255..25462381, 25463109..25463291, 25463595..25463699, 25466982..25467086, 25468622..25469465
CUFF.15341.1	3028	CAA	CA	68	41	GSMUA_Achr3T25220_001	chr3	25481071..25481206, 25482413..25484837, 25484940..25485932
CUFF.15365.1	2274	CT	CTT	77	30	GSMUA_Achr3T25400_001	chr3	25592217..25593893, 25594959..25595105, 25595238..25595544, 25595643..25595993
CUFF.15366.1	5410	ACTTCTT	ACTT	56	27	GSMUA_Achr3T25400_001	chr3	25599019..25602088, 25602240..25603890, 25603967..25605066, 25605157..25605259, 25605352..25606039, 25606225..25607378, 25607558..25607672, 25608572..25608637, 25608756..25608953
CUFF.15382.1	1469	T	TA	21	19	GSMUA_Achr3T25500_001	chr3	25667174..25667414, 25667504..25668881, 25668998..25669184, 25669267..25669523
CUFF.15382.1	1628	TA	TAA	43	29	GSMUA_Achr3T25500_001	chr3	25667174..25667414, 25667504..25668881, 25668998..25669184, 25669267..25669523
CUFF.15394.1	158	CGAAGAAGAAGA	CGAAGAAGAAGAAGA	13	4	GSMUA_Achr3T25630_001	chr3	25743576..25744214
CUFF.15403.1	1494	CTCCTCCTC	CTCCTCCTCATCCTCCTC	56	38	GSMUA_Achr3T25690_001	chr3	25788968..25790694
CUFF.15412.1	50	A	AG	11	10	GSMUA_Achr3T25800_001	chr3	25849702..25849992, 25851190..25851301, 25851515..25851689, 25852432..25852605
CUFF.15430.1	295	TGG	TGGG	18	11	GSMUA_Achr3T25930_001	chr3	25951475..25951951, 25952567..25952589
CUFF.15439.1	1270	CA	C	9	7	GSMUA_Achr3T25970_001	chr3	25984493..25986894
CUFF.15443.1	1543	CGG	CGGG	110	46	GSMUA_Achr3T26010_001	chr3	26006723..26006955, 26007037..26007153, 26007706..26007806, 26009925..26010097, 26010188..26010419, 26010539..26010657, 26011213..26011269, 26011344..26011528, 26012361..26012505, 26012597..26012680, 26012762..26012825, 26013074..26013211
CUFF.15461.1	91	CACTA	CA	101	74	GSMUA_Achr3T26130_001	chr3	26086925..26088164, 26090071..26090396, 26091556..26091832
CUFF.15462.1	217	TTGCCTGCCTGCCTGC	TTGCCTGCCTGCCTGCCTGC	12	6	GSMUA_Achr3T26150_001	chr3	26093365..26094393
CUFF.15493.1	185	GTGTTGTTGTTGT	GTGTTGTTGT	11	4	GSMUA_Achr3T26340_001	chr3	26221457..26221802, 26221903..26222731
CUFF.15508.1	5596	TGGG	TGG	9	7	GSMUA_Achr3T26510_001	chr3	26324424..26324508, 26324576..26324707, 26327438..26327473, 26328086..26328154, 26329722..26332968, 26333536..26333600, 26333683..26333750, 26334057..26334831, 26335372..26335877, 26337101..26337909
CUFF.15518.1	181	ATT	AT	11	8	GSMUA_Achr3T26600_001	chr3	26389518..26390123, 26390187..26390333, 26390414..26390467, 26390541..26390705, 26390802..26391174, 26391249..26391722
CUFF.15523.1	34	TGCCGCCGCCGCCG	TGCCGCCGCCG	80	48	GSMUA_Achr3T26630_001	chr3	26404483..26404502, 26404594..26405234, 26405323..26405383, 26405642..26405715, 26406259..26406340, 26406489..26406751, 26408418..26408559
CUFF.15523.1	891	GCC	GC	144	65	GSMUA_Achr3T26630_001	chr3	26404483..26404502, 26404594..26405234, 26405323..26405383, 26405642..26405715, 26406259..26406340, 26406489..26406751, 26408418..26408559
CUFF.15537.1	95	CAGAG	CAG	6	5	GSMUA_Achr3T26770_001	chr3	26488073..26488456, 26488528..26488643, 26488758..26488896, 26490094..26490204, 26492088..26492238, 26496848..26496969, 26497120..26497518
CUFF.15554.1	692	CCCTCCTCC	CCCTCCTCCTCCTCCTCC	35	20	GSMUA_Achr3T26930_001	chr3	26583347..26585063
CUFF.15564.1	1876	CGCCGCCGCCAACCGGGCCG	CGCCG	6	6	GSMUA_Achr3T27040_001	chr3	26652396..26654675
CUFF.15574.1	106	CGAGGAGGAGGAGGAGGAGGAG	CGAGGAGGAGGAGGAGGAG	27	5	GSMUA_Achr3T27080_001	chr3	26687879..26688210, 26689367..26689807, 26690777..26690893, 26691078..26691257
CUFF.15583.1	115	AAG	AAGTGATAG	10	9	GSMUA_Achr3T27220_001	chr3	26789204..26789512, 26791129..26791208, 26791459..26791646, 26791769..26791898, 26795989..26796086, 26796189..26796286, 26808190..26808271, 26808344..26808732
CUFF.15599.1	1633	TC	T	21	6	GSMUA_Achr3T27380_001	chr3	26922298..26922383, 26922466..26922760, 26923637..26923895, 26924105..26924318, 26925621..26925847, 26926459..26926655, 26926824..26927299
CUFF.15601.1	1175	TTTCTTC	TTTC	16	13	GSMUA_Achr3T27400_001	chr3	26936375..26936628, 26938332..26938496, 26940977..26941120, 26943111..26943750
CUFF.15613.1	788	AACACACA	AACACA	3	3	GSMUA_Achr3T27480_001	chr3	27021337..27021855, 27022845..27023012, 27023097..27023236
CUFF.15629.1	484	TAA	TAAAA	101	42	GSMUA_Achr3T27610_001	chr3	27138103..27138393, 27139616..27139700, 27139799..27140141
CUFF.15629.1	707	CTT	CT	12	9	GSMUA_Achr3T27610_001	chr3	27138103..27138393, 27139616..27139700, 27139799..27140141
CUFF.15630.1	2137	CAAA	CAAAA	43	42	GSMUA_Achr3T27620_001	chr3	27140603..27140903, 27141018..27141141, 27141537..27141629, 27141718..27141810, 27141941..27142045, 27142143..27142214, 27142336..27142413, 27142514..27142683, 27142790..27143024, 27143137..27143379, 27143481..27143576, 27143655..27143792, 27144311..27144436, 27144535..27144789, 27146814..27146979
CUFF.15630.1	2171	GTATATTGGCTCACTATATT	GTATATT	36	25	GSMUA_Achr3T27620_001	chr3	27140603..27140903, 27141018..27141141, 27141537..27141629, 27141718..27141810, 27141941..27142045, 27142143..27142214, 27142336..27142413, 27142514..27142683, 27142790..27143024, 27143137..27143379, 27143481..27143576, 27143655..27143792, 27144311..27144436, 27144535..27144789, 27146814..27146979
CUFF.15643.1	127	TCAGCAGCAG	TCAGCAG	53	7	GSMUA_Achr3T27730_001	chr3	27234222..27234311, 27234408..27234509, 27234590..27234649, 27234755..27234819
CUFF.15685.1	820	TA	TAA	7	5	GSMUA_Achr3T28080_001	chr3	27476479..27476568, 27476951..27477160, 27478140..27478326, 27478405..27478512, 27479061..27479487
CUFF.15692.1	1412	TCAC	TC	5	5	GSMUA_Achr3T28120_001	chr3	27508759..27508827, 27510391..27510475, 27510780..27510932, 27511052..27511126, 27511637..27511726, 27511815..27511862, 27511994..27512108, 27512184..27512287, 27512530..27513227
CUFF.15699.1	1283	GAGAAGAA	GAGAA	20	15	GSMUA_Achr3T28210_001	chr3	27555105..27555544, 27555765..27555931, 27556122..27556175, 27558669..27558785, 27559171..27559482, 27562220..27562468, 27562562..27563280
CUFF.15699.1	1860	CA	CAA	14	4	GSMUA_Achr3T28210_001	chr3	27555105..27555544, 27555765..27555931, 27556122..27556175, 27558669..27558785, 27559171..27559482, 27562220..27562468, 27562562..27563280
CUFF.15709.1	1796	TC	T	6	5	GSMUA_Achr3T28280_001	chr3	27608580..27610515
CUFF.15710.1	1580	TTCTCTCTCTC	TTCTCTCTCTCTC	15	7	GSMUA_Achr3T28310_001	chr3	27615419..27617217
CUFF.15715.1	291	CGAGAGAGA	CGAGAGA	44	27	GSMUA_Achr3T28400_001	chr3	27664865..27665356
CUFF.15715.1	366	TTATATATA	TTATATA	51	17	GSMUA_Achr3T28400_001	chr3	27664865..27665356
CUFF.15728.1	578	TAA	TA	12	7	GSMUA_Achr3T28490_001	chr3	27768087..27768869
CUFF.15750.1	344	GTCATCAT	GTCAT	12	8	GSMUA_Achr3T28930_001	chr3	28289112..28289746
CUFF.15754.1	1972	AAG	AAGCAG	3	3	GSMUA_Achr3T28980_001	chr3	28318751..28319258, 28320150..28320353, 28320437..28322206
CUFF.15779.1	140	CCACTGTCGAATGCA	CCA	24	9	GSMUA_Achr3T29140_001	chr3	28410498..28411102
CUFF.15838.1	1638	AG	AGG	9	9	GSMUA_Achr3T29560_001	chr3	28661067..28663840, 28665199..28665548
CUFF.15838.1	2198	A	AT	23	5	GSMUA_Achr3T29560_001	chr3	28661067..28663840, 28665199..28665548
CUFF.15838.1	2553	CA	C	10	5	GSMUA_Achr3T29560_001	chr3	28661067..28663840, 28665199..28665548
CUFF.15850.1	1141	GC	GCAGAAGTGTTATC	20	11	GSMUA_Achr3T29670_001	chr3	28726624..28726850, 28727023..28727120, 28727209..28727334, 28727419..28727619, 28727705..28727788, 28728008..28728055, 28728252..28728306, 28730286..28730341, 28730436..28730520, 28730613..28730686, 28731933..28731999, 28733381..28733491, 28734047..28734092
CUFF.15852.1	206	GCGGTCGT	G	26	10	GSMUA_Achr3T29730_001	chr3	28750052..28751433, 28753002..28753166, 28753858..28753929, 28754130..28754218, 28754934..28755175, 28755879..28756109
CUFF.15854.1	1851	GT	GTT	15	7	GSMUA_Achr3T29750_001	chr3	28762857..28763497, 28764241..28764364, 28764594..28764737, 28764933..28765085, 28765502..28765617, 28765806..28765973, 28766390..28766620, 28766914..28767261
CUFF.15858.1	1600	TAATG	TAATGAATG	13	6	GSMUA_Achr3T29770_001	chr3	28779811..28781555, 28783637..28783736, 28783841..28783903, 28784335..28784445, 28784526..28784710, 28784885..28785020, 28785815..28785932, 28786002..28786103, 28786931..28787182, 28787300..28787411, 28788002..28788276
CUFF.15869.1	563	TAGAAAGAAA	TAGAAA	9	9	GSMUA_Achr3T29860_001	chr3	28834691..28834758, 28834857..28835027, 28835116..28835215, 28835376..28835647
CUFF.15879.1	225	GCACCA	GCA	18	15	GSMUA_Achr3T29970_001	chr3	28884073..28886069
CUFF.15881.1	171	GGAGAGAGAGAGAGA	GGAGAGAGAGAGA	31	18	GSMUA_Achr3T29980_001	chr3	28886853..28887939, 28888411..28888967
CUFF.15903.1	275	ACT	ACTCT	16	6	GSMUA_Achr3T30110_001	chr3	28979246..28979429, 28980014..28980310
CUFF.15905.1	270	ATTTTT	ATT	8	7	GSMUA_Achr3T30120_001	chr3	28984189..28984961
CUFF.15910.1	657	TCTAC	TCTACTAC	16	11	GSMUA_Achr3T30150_001	chr3	29002368..29002858, 29004893..29005152, 29005324..29005584
CUFF.15912.1	579	GCCACGATCCACCCCACGA	GCCACGA	62	25	GSMUA_Achr3T30170_001	chr3	29018359..29019854
CUFF.15926.1	1058	TCGACGA	TCGA	8	4	GSMUA_Achr3T30290_001	chr3	29108153..29108377, 29109161..29110006, 29110283..29110558
CUFF.15928.1	118	CCTCTCTCTCTCTCTCTCTCTC	CCTCTCTCTCTCTCTCTCTCTCTCTC	5	5	GSMUA_Achr3T30310_001	chr3	29117688..29119171, 29120070..29120257
CUFF.15953.1	165	CGGAGGAGG	CGGAGG	14	9	GSMUA_Achr3T30530_001	chr3	29230618..29234010
CUFF.15968.1	679	ACTCTC	ACTC	3	3	GSMUA_Achr3T30650_001	chr3	29289983..29290529, 29293384..29293633
CUFF.15980.1	1470	GATATATATATATA	GATATATATATA	13	11	GSMUA_Achr3T30700_001	chr3	29337672..29338433, 29339957..29340144, 29342396..29343061
CUFF.15982.1	130	GA	GAA	20	15	GSMUA_Achr3T30710_001	chr3	29349780..29350033, 29351881..29351941, 29352015..29352454
CUFF.15984.1	1491	TTGTGT	TTGT	6	3	GSMUA_Achr3T30730_001	chr3	29359226..29360893
CUFF.16001.1	763	CTCATC	CTCATCATC	45	10	GSMUA_Achr3T30840_001	chr3	29427744..29428119, 29431798..29432150, 29432230..29432337, 29432437..29432816, 29432901..29433009, 29433108..29433170, 29433650..29433696, 29433802..29433938, 29434255..29434542
CUFF.16001.1	1504	GATATAT	GATAT	13	7	GSMUA_Achr3T30840_001	chr3	29427744..29428119, 29431798..29432150, 29432230..29432337, 29432437..29432816, 29432901..29433009, 29433108..29433170, 29433650..29433696, 29433802..29433938, 29434255..29434542
CUFF.16006.1	227	GTCT	GTCTCT	4	3	GSMUA_Achr3T30860_001	chr3	29442195..29442639, 29443173..29443253, 29444370..29444814
CUFF.16039.1	488	GCAACAAC	GCAAC	19	3	GSMUA_Achr3T31170_001	chr3	29598110..29598320, 29598389..29598665, 29599333..29599494, 29600247..29601401
CUFF.16042.1	1180	AGGTGGTGGTGG	AGGTGG	29	21	GSMUA_Achr3T31200_001	chr3	29608523..29609956
CUFF.16066.1	1081	CACTAC	CAC	25	15	GSMUA_Achr3T31520_001	chr3	29795901..29795960, 29796045..29796317, 29796390..29796464, 29796552..29796608, 29797384..29797524, 29797624..29797674, 29797760..29797855, 29798949..29799032, 29799263..29799364, 29799959..29800370
CUFF.16069.1	60	T	TA	15	7	GSMUA_Achr3T31570_001	chr3	29820808..29821129
CUFF.16080.1	229	CTTTT	CTTTTT	15	15	GSMUA_Achr3T31700_001	chr3	29885573..29886423, 29886535..29886962, 29887564..29887638, 29887796..29887951, 29888148..29888246, 29888339..29888469, 29890389..29890678
CUFF.16080.1	418	CTGATT	CTGATTGATT	33	17	GSMUA_Achr3T31700_001	chr3	29885573..29886423, 29886535..29886962, 29887564..29887638, 29887796..29887951, 29888148..29888246, 29888339..29888469, 29890389..29890678
CUFF.16110.1	1354	CCACTTTTGTGTGCACTTT	CCACTTT	24	23	GSMUA_Achr3T32000_001	chr3	30033342..30033561, 30033628..30033972, 30034237..30034350, 30034458..30034570, 30034833..30034870, 30036353..30036516, 30039894..30039942, 30042222..30042640
CUFF.16113.1	1440	AC	ACGC	5	3	GSMUA_Achr3T32040_001	chr3	30058314..30059928
CUFF.16114.1	967	CAAA	CAAAA	29	22	GSMUA_Achr3T32040_001	chr3	30058314..30059031, 30061060..30061996
CUFF.16126.3	255	CAAA	CAA	12	7	GSMUA_Achr3T32150_001	chr3	30128689..30130065, 30130141..30130291, 30130433..30130485, 30131053..30131409
CUFF.16131.1	206	CTT	CT	11	8	GSMUA_Achr3T32190_001	chr3	30148854..30149036, 30152616..30153607, 30154964..30155018
CUFF.16132.1	1328	AG	AGG	110	72	GSMUA_Achr3T32200_001	chr3	30157375..30158316, 30158417..30158517, 30158592..30158675, 30159283..30159393, 30159484..30159640
CUFF.16151.1	243	GTCATCATCA	GTCATCATCATCA	18	13	GSMUA_Achr3T32360_001	chr3	30267373..30268846
CUFF.16166.1	1088	CCATCATCA	CCATCA	6	3	GSMUA_Achr3T32520_001	chr3	30432992..30433237, 30434745..30434825, 30434942..30435034, 30435472..30435569, 30436138..30436222, 30436569..30436679, 30436814..30436871, 30439335..30439453, 30443253..30443321, 30443416..30443490, 30443778..30444109, 30444255..30444372, 30444681..30444946, 30445124..30445318, 30445410..30445686
CUFF.16177.1	452	AAGCAG	AAG	9	6	GSMUA_Achr4T00120_001	chr4	86450..86648, 86766..86877, 88263..88405, 89484..89600, 90771..90959, 91040..91195, 92731..92996, 93154..93251, 94999..95202
CUFF.16191.1	406	CTTTT	CTTTTT	132	82	GSMUA_Achr4T00210_001	chr4	202124..202343, 202419..202671
CUFF.16199.1	1650	TGA	TGAGA	27	21	GSMUA_Achr4T00290_001	chr4	249335..251470
CUFF.16199.1	1663	TAAAAA	TAAAAAA	78	78	GSMUA_Achr4T00290_001	chr4	249335..251470
CUFF.16229.1	544	CACTAC	CACTACTAC	20	13	GSMUA_Achr4T00520_001	chr4	402508..404301, 404885..405239
CUFF.16235.1	1472	CAG	CAGAAG	23	7	GSMUA_Achr4T00570_001	chr4	457572..457671, 457814..457933, 458009..458152, 459267..459416, 460765..460908, 465598..465685, 468327..468454, 475199..475403, 477162..477334, 478798..479019, 479749..480375
CUFF.16242.1	38	CCTCTCTCTCTCTC	CCTCTCTCTCTCTCTC	14	10	GSMUA_Achr4T00640_001	chr4	533377..533475, 533563..533612, 539667..539796
CUFF.16244.1	52	GGAGAGAGAGAGAGAG	GGAGAGAGAGAGAGAGAG	41	24	GSMUA_Achr4T00670_001	chr4	551632..551791, 553216..554504
CUFF.16245.1	2903	TC	TCC	21	10	GSMUA_Achr4T00670_001	chr4	551636..554980
CUFF.16250.1	1673	AAG	A	18	9	GSMUA_Achr4T00710_001	chr4	602819..604121, 604305..604504, 604613..605304
CUFF.16250.1	1725	ATCTC	ATCTCTCTCTC	10	8	GSMUA_Achr4T00710_001	chr4	602819..604121, 604305..604504, 604613..605304
CUFF.16265.1	63	GGAAGAAG	GGAAGAAGAAG	24	15	GSMUA_Achr4T00830_001	chr4	713118..713332, 713395..713937
CUFF.16285.1	857	CTTGAT	CTTGATTGAT	57	19	GSMUA_Achr4T00970_001	chr4	812037..812279, 812966..813066, 814273..814456, 814824..815020, 816344..816443, 816850..817116
CUFF.16309.1	61	AGAGGAGGAGGAGGAGGAG	AGAGGAGGAGGAGGAG	4	3	GSMUA_Achr4T01210_001	chr4	960297..960547, 962244..963408
CUFF.16309.1	123	TGGAGGAGGAGGAGG	TGGAGGAGGAGG	3	3	GSMUA_Achr4T01210_001	chr4	960297..960547, 962244..963408
CUFF.16327.1	206	TCTCCTCCTCCTC	TCTCCTCCTCCTCCTC	26	16	GSMUA_Achr4T01330_001	chr4	1072157..1072484, 1072585..1072730, 1073080..1073156, 1073344..1073469, 1073573..1073675, 1074602..1074639, 1075209..1075310, 1075389..1075472, 1075567..1075713, 1075966..1076037, 1077021..1077139, 1077240..1077353, 1077458..1077503, 1077930..1078076
CUFF.16341.1	446	CGTTG	CGTTGTTG	101	52	GSMUA_Achr4T01420_001	chr4	1194150..1194348, 1195301..1195389, 1196770..1196868, 1197245..1197493
CUFF.16350.1	1320	TAATG	TAATGAATG	24	18	GSMUA_Achr4T01520_001	chr4	1260679..1262107
CUFF.16394.1	2128	ACTT	A	36	13	GSMUA_Achr4T01920_001	chr4	1694405..1694655, 1695951..1696044, 1696144..1696810, 1696893..1697039, 1697130..1697786, 1698550..1698675, 1698770..1699096, 1699902..1700067
CUFF.16394.1	2206	CAAGA	CAAGAAGA	23	12	GSMUA_Achr4T01920_001	chr4	1694405..1694655, 1695951..1696044, 1696144..1696810, 1696893..1697039, 1697130..1697786, 1698550..1698675, 1698770..1699096, 1699902..1700067
CUFF.16402.1	1437	CTTTT	CTTTTT	7	7	GSMUA_Achr4T01990_001	chr4	1778570..1779862, 1781841..1782279, 1782572..1782627
CUFF.16446.1	132	CTCTCTTCTCTTCTCTT	CTCTCTTCTCTTCTCTTCTCTT	3	3	GSMUA_Achr4T02270_001	chr4	2020304..2020915, 2021049..2021361
CUFF.16453.1	260	T	TCAG	61	13	GSMUA_Achr4T02320_001	chr4	2074929..2075295, 2076028..2076058, 2076183..2076230, 2076295..2076506
CUFF.16459.1	611	TCTC	TCTCCTC	11	7	GSMUA_Achr4T02370_001	chr4	2108257..2108613, 2108718..2108765, 2109893..2110036, 2110127..2110369, 2110467..2110828
CUFF.16463.1	332	GCGACG	GCGACGACG	15	6	GSMUA_Achr4T02410_001	chr4	2132440..2132643, 2132715..2133196
CUFF.16470.1	44	CAG	CAGGTAG	57	27	GSMUA_Achr4T02490_001	chr4	2172463..2172916, 2174105..2174209, 2175712..2175839, 2176931..2177047, 2177153..2177198
CUFF.16485.1	734	CTT	CTTTT	15	11	GSMUA_Achr4T02690_001	chr4	2275073..2275464, 2276196..2276297, 2276560..2276643, 2277650..2277745, 2277841..2277891, 2278013..2278148
CUFF.16493.1	167	TGAAGAAGA	TGAAGA	5	5	GSMUA_Achr4T02750_001	chr4	2307741..2308651, 2308756..2308812, 2309073..2309255, 2309441..2309525, 2310063..2310153, 2310235..2310418
CUFF.16494.1	1260	ATTT	ATT	10	8	GSMUA_Achr4T02750_001	chr4	2311106..2311220, 2311306..2311381, 2312588..2312750, 2312838..2314238
CUFF.16512.1	1760	CAA	CAAA	40	20	GSMUA_Achr4T02990_001	chr4	2409152..2409976, 2410165..2411195
CUFF.16516.1	1087	TAGAAG	TAGAAGAAG	17	8	GSMUA_Achr4T03040_001	chr4	2427304..2427603, 2428189..2429685, 2430538..2431493
CUFF.16518.1	2753	CTTT	CT	43	20	GSMUA_Achr4T03040_001	chr4	2434305..2434498, 2434691..2434853, 2435142..2435274, 2435357..2437123, 2437219..2438456
CUFF.16536.1	152	CGTG	CGTGTG	9	3	GSMUA_Achr4T03280_001	chr4	2639262..2639544, 2640003..2640062
CUFF.16572.1	1781	AC	ACC	15	12	GSMUA_Achr4T03630_001	chr4	2895734..2895762, 2895840..2896036, 2896119..2896546, 2896631..2896747, 2896827..2896880, 2896961..2897077, 2897175..2897262, 2897366..2898607
CUFF.16576.1	252	A	ATAG	5	3	GSMUA_Achr4T03650_001	chr4	2911627..2911878, 2912556..2912733, 2912829..2912878, 2913212..2913377
CUFF.16583.1	1312	AGGG	AGGGGG	17	14	GSMUA_Achr4T03700_001	chr4	2949919..2951740
CUFF.16592.1	134	GCC	GCCC	11	7	GSMUA_Achr4T03790_001	chr4	3019223..3020719
CUFF.16595.1	140	AGGG	AG	3	3	GSMUA_Achr4T03810_001	chr4	3032961..3033213, 3033429..3033593, 3034143..3034355, 3034452..3034538, 3034613..3035121
CUFF.16604.1	208	ACAGCAGCAGCAGCAGCAGC	ACAGCAGCAGC	30	9	GSMUA_Achr4T03930_001	chr4	3188890..3189629, 3189871..3189909
CUFF.16615.1	1544	TTTA	TTTATTA	27	15	GSMUA_Achr4T04010_001	chr4	3235119..3235791, 3236590..3237517
CUFF.16620.1	75	ACTCT	ACT	6	3	GSMUA_Achr4T04040_001	chr4	3267647..3267981
CUFF.16630.1	1975	TTGT	TTGTGT	4	2	GSMUA_Achr4T04120_001	chr4	3299979..3301626, 3302675..3302894, 3303988..3304241
CUFF.16642.1	156	AAACA	AAACAACA	73	26	GSMUA_Achr4T04240_001	chr4	3343328..3343783
CUFF.16644.1	154	CTT	CTTT	42	9	GSMUA_Achr4T04250_001	chr4	3349431..3350322, 3350408..3350470, 3350548..3350610, 3350691..3350753, 3350833..3350895, 3350970..3351032, 3351126..3351228, 3351322..3351396, 3351481..3351625, 3351723..3351792, 3351874..3351939, 3352416..3352538, 3352618..3352896
CUFF.16649.1	1844	ATACCGTTACCGTTA	ATACCGTTA	50	18	GSMUA_Achr4T04300_001	chr4	3368308..3368390, 3368836..3368889, 3370766..3370805, 3372219..3372442, 3372761..3373003, 3373943..3374111, 3374712..3375013, 3375512..3375698, 3375771..3375924, 3378066..3378128, 3378228..3378324, 3379623..3380059
CUFF.16659.1	884	TGAGGAGGAG	TGAGGAG	5	5	GSMUA_Achr4T04370_001	chr4	3430486..3430947, 3433205..3433302, 3435589..3435680, 3436877..3436980, 3437083..3437188, 3437929..3438625
CUFF.16667.1	10	GCC	GC	7	6	GSMUA_Achr4T04460_001	chr4	3520709..3521159, 3521234..3521354, 3523411..3523479, 3523670..3523793, 3523926..3524041, 3525587..3525718, 3527713..3527783, 3527871..3527955, 3528057..3528142, 3528458..3528522, 3528881..3528977, 3529109..3529274
CUFF.16676.1	269	AGG	AGGGG	69	50	GSMUA_Achr4T04590_001	chr4	3650805..3651714
CUFF.16676.1	828	TAAA	TAAAAAAA	12	10	GSMUA_Achr4T04590_001	chr4	3650805..3651714
CUFF.16683.1	22	TGGAA	TGGAAGGAA	19	9	GSMUA_Achr4T04650_001	chr4	3685180..3685455
CUFF.16703.1	1032	CCGTCGTCG	CCGTCGTCGTCG	16	6	GSMUA_Achr4T04810_001	chr4	3778050..3778116, 3778228..3778638, 3778706..3778797, 3778870..3778963, 3779059..3779138, 3781352..3781435, 3782387..3782486, 3782588..3782867
CUFF.16713.1	174	GGAGAG	GGAGAGAG	9	6	GSMUA_Achr4T04920_001	chr4	3847329..3847715, 3848092..3848215, 3848296..3848438, 3849024..3849159, 3850201..3850547, 3851082..3851368
CUFF.16728.1	146	CAG	CAGGAG	32	7	GSMUA_Achr4T05010_001	chr4	3909813..3909943, 3910030..3910957, 3912917..3913104, 3915611..3917951
CUFF.16728.1	3156	TGATCCAGATCCAGATCCAGATC	TGATCCAGATCCAGATCCAGATCCAGATC	14	11	GSMUA_Achr4T05010_001	chr4	3909813..3909943, 3910030..3910957, 3912917..3913104, 3915611..3917951
CUFF.16731.1	1401	CAA	CA	13	7	GSMUA_Achr4T05020_001	chr4	3925280..3929105
CUFF.16742.1	284	TGAAGTC	TGAAGTCGAAGTC	31	28	GSMUA_Achr4T05120_001	chr4	3971262..3971683, 3972529..3972591, 3974443..3974457
CUFF.16791.1	167	GCAG	GCAGTTCTTCTCCCGCAACCAG	32	10	GSMUA_Achr4T05580_001	chr4	4298900..4299634, 4299707..4299777, 4299856..4300030, 4300104..4300224, 4300671..4301033, 4301543..4301712
CUFF.16793.1	336	AGC	AGCACCGGC	7	6	GSMUA_Achr4T05590_001	chr4	4303880..4304719, 4304835..4304988, 4305077..4305295, 4306582..4306754, 4306882..4308132, 4310497..4311018
CUFF.16804.1	175	GT	GTCGTGCAAAAAAGGTTCCAT	45	12	GSMUA_Achr4T05660_001	chr4	4378817..4378863, 4380430..4380700
CUFF.16822.1	164	CATCATATA	CA	21	18	GSMUA_Achr4T05870_001	chr4	4547426..4548459
CUFF.16834.1	504	TGTTTTAAG	TG	6	6	GSMUA_Achr4T06030_001	chr4	4607314..4607358, 4607456..4607740, 4608593..4608634, 4608882..4609228
CUFF.16835.1	737	GTT	GTTT	24	19	GSMUA_Achr4T06040_001	chr4	4609819..4610603, 4612202..4612254, 4612395..4612444, 4612533..4612783
CUFF.16835.1	1005	TGG	TG	5	4	GSMUA_Achr4T06040_001	chr4	4609819..4610603, 4612202..4612254, 4612395..4612444, 4612533..4612783
CUFF.16841.1	414	CAGG	CAGGAGG	9	7	GSMUA_Achr4T06100_001	chr4	4656335..4657453, 4657567..4657600
CUFF.16867.1	471	CCTTC	CCTTCTTC	73	30	GSMUA_Achr4T06290_001	chr4	4771762..4772964, 4774470..4775585, 4776517..4776628
CUFF.16885.1	104	GACCAAC	GAC	18	6	GSMUA_Achr4T06450_001	chr4	4880352..4881736
CUFF.16924.1	707	CGG	CGGG	80	40	GSMUA_Achr4T06800_001	chr4	5094988..5095231, 5095422..5095513, 5098315..5098433, 5100874..5101275
CUFF.16927.1	16	TTAT	TT	9	8	GSMUA_Achr4T06850_001	chr4	5129330..5129510, 5129613..5129715
CUFF.16928.1	268	GATGGTTTATACATATGCACGAACCACTGTCATGGTTT	GATGGTTT	33	24	GSMUA_Achr4T06850_001	chr4	5131127..5131201, 5131272..5131303, 5131403..5131478, 5132117..5132170, 5132261..5132590
CUFF.16933.1	785	TGTAAG	T	14	13	GSMUA_Achr4T06890_001	chr4	5147947..5148298, 5149613..5149659, 5149755..5149856, 5149961..5150117, 5150201..5150278, 5150367..5150422, 5150513..5150590, 5150680..5150811, 5150882..5151021
CUFF.16953.1	341	ATTCTTCTTCT	ATTCTTCT	28	16	GSMUA_Achr4T07040_001	chr4	5242423..5244106
CUFF.16956.1	426	ATCTTCTTCTTCTTC	ATCTTCTTCTTCTTCTTC	44	34	GSMUA_Achr4T07060_001	chr4	5254130..5254681, 5255435..5255663, 5259050..5259174, 5259254..5259289
CUFF.16963.2	148	CTGTGT	CTGT	21	12	GSMUA_Achr4T07150_001	chr4	5307368..5307790, 5307896..5308075, 5309048..5309390, 5310266..5310416
CUFF.16994.1	366	TGGA	TGGAGGA	24	20	GSMUA_Achr4T07380_001	chr4	5486573..5486888, 5487247..5489158
CUFF.16998.1	1995	AAGGAGGAGGAGG	AAGGAGGAGGAGGAGG	120	83	GSMUA_Achr4T07450_001	chr4	5517692..5517951, 5518124..5519335, 5520132..5520517, 5521004..5521064, 5521394..5522124
CUFF.16999.1	135	CACAAA	CA	21	19	GSMUA_Achr4T07470_001	chr4	5527334..5527801
CUFF.17004.1	798	TAAA	TAAAA	35	10	GSMUA_Achr4T07530_001	chr4	5561340..5562213, 5562650..5562736
CUFF.17018.1	292	C	CT	6	4	GSMUA_Achr4T07710_001	chr4	5752676..5752944, 5757932..5758619
CUFF.17036.1	1577	TTATA	TTA	7	3	GSMUA_Achr4T07870_001	chr4	5849318..5849776, 5849870..5850298, 5850389..5850591, 5850695..5851217
CUFF.17047.1	541	CTT	C	7	5	GSMUA_Achr4T07950_001	chr4	5896283..5896539, 5896630..5896710, 5898451..5898495, 5898577..5898634, 5900609..5900842
CUFF.17072.1	80	GTCTCGCCGCCGATTCTAGGGTTCTC	GTCTC	44	38	GSMUA_Achr4T08210_001	chr4	6073807..6074024, 6074103..6074165, 6074259..6074417, 6075585..6075729, 6075845..6076259, 6076480..6076839
CUFF.17081.1	56	ATATC	ATATCTATC	3	2	GSMUA_Achr4T08320_001	chr4	6132331..6132776, 6132867..6133178
CUFF.17083.1	1038	GTTAT	GTTATTAT	26	12	GSMUA_Achr4T08340_001	chr4	6137974..6138452, 6139059..6139098, 6139200..6139332, 6139435..6139590, 6141328..6141651
CUFF.17084.1	1356	CTTTTT	CTTT	15	6	GSMUA_Achr4T08360_001	chr4	6150484..6151309, 6151408..6151545, 6151646..6152188
CUFF.17102.1	130	AATATATA	AATATATATA	11	10	GSMUA_Achr4T08490_001	chr4	6241358..6241745
CUFF.17103.1	1330	TCTCCTCCTCCT	TCTCCTCCTCCTCCT	28	13	GSMUA_Achr4T08500_001	chr4	6244568..6245034, 6247033..6247107, 6247400..6247491, 6247944..6248030, 6249042..6249200, 6249309..6249407, 6249490..6249617, 6256982..6257272, 6257577..6257833
CUFF.17103.1	1494	CATCA	CATCAATCA	9	5	GSMUA_Achr4T08500_001	chr4	6244568..6245034, 6247033..6247107, 6247400..6247491, 6247944..6248030, 6249042..6249200, 6249309..6249407, 6249490..6249617, 6256982..6257272, 6257577..6257833
CUFF.17110.1	55	CG	CGG	23	14	GSMUA_Achr4T08590_001	chr4	6304896..6305881, 6306661..6306716
CUFF.17113.1	412	GACACA	GACA	37	20	GSMUA_Achr4T08600_001	chr4	6311239..6312387
CUFF.17126.1	88	CGAGGAGGAG	CGAGGAG	128	59	GSMUA_Achr4T08710_001	chr4	6372767..6373004, 6373534..6373568
CUFF.17129.1	504	GTACCTA	GTACCTACCTA	17	7	GSMUA_Achr4T08740_001	chr4	6388179..6388738, 6388942..6388976, 6389089..6389146, 6389344..6389422
CUFF.17130.1	109	T	TGTAG	17	3	GSMUA_Achr4T08740_001	chr4	6394339..6394431, 6394860..6394927, 6396855..6396984, 6399065..6399121, 6399222..6399273
CUFF.17132.1	2618	TTTGT	TTTGTTGT	104	51	GSMUA_Achr4T08760_001	chr4	6405304..6405424, 6407073..6407222, 6408397..6408463, 6408555..6408657, 6410123..6410193, 6410304..6410367, 6410459..6410524, 6410627..6410674, 6410751..6410813, 6410898..6410954, 6412108..6412266, 6412337..6412405, 6412488..6412579, 6414935..6415013, 6417077..6417239, 6417352..6417476, 6417626..6417888, 6417979..6418075, 6418174..6418335, 6419018..6419122, 6421104..6421198, 6421285..6421381, 642…
CUFF.17156.1	77	CGAGAGAGAGA	CGAGAGAGA	6	4	GSMUA_Achr4T09010_001	chr4	6569012..6569074, 6569141..6569465
CUFF.17159.1	1305	ACTCT	ACT	10	5	GSMUA_Achr4T09070_001	chr4	6593243..6594931
CUFF.17163.1	141	CGAGGAG	CGAG	54	15	GSMUA_Achr4T09080_001	chr4	6598928..6599198, 6600289..6600400, 6600561..6600637, 6600746..6601031
CUFF.17171.1	2637	ATCTCTCTC	ATCTCTC	10	7	GSMUA_Achr4T09200_001	chr4	6686827..6687304, 6687723..6687970, 6689504..6689662, 6689763..6689919, 6690026..6690168, 6690269..6690304, 6690751..6692879
CUFF.17172.1	2425	AACGTCAGA	AA	9	8	GSMUA_Achr4T09210_001	chr4	6692395..6692727, 6693279..6693365, 6693442..6693577, 6695119..6695333, 6700128..6702503
CUFF.17172.1	2784	TAGCAGCAGC	TAGCAGCAGCAGC	22	10	GSMUA_Achr4T09210_001	chr4	6692395..6692727, 6693279..6693365, 6693442..6693577, 6695119..6695333, 6700128..6702503
CUFF.17172.1	2815	GACACA	GACA	37	14	GSMUA_Achr4T09210_001	chr4	6692395..6692727, 6693279..6693365, 6693442..6693577, 6695119..6695333, 6700128..6702503
CUFF.17172.1	2884	TAAA	TAAAA	12	12	GSMUA_Achr4T09210_001	chr4	6692395..6692727, 6693279..6693365, 6693442..6693577, 6695119..6695333, 6700128..6702503
CUFF.17194.1	111	GCGGTCTCTCTCGG	GCGG	16	11	GSMUA_Achr4T09390_001	chr4	6821734..6821856, 6821953..6822018, 6822109..6822191, 6822265..6822330
CUFF.17201.1	182	TCC	TCCC	77	74	GSMUA_Achr4T09450_001	chr4	6860181..6861890
CUFF.17201.1	268	GCGACGACGACGACGACG	GCGACGACGACGACGACGACG	38	23	GSMUA_Achr4T09450_001	chr4	6860181..6861890
CUFF.17234.2	450	GTTTT	GTT	8	7	GSMUA_Achr4T09700_001	chr4	7021692..7021747, 7022779..7023655
CUFF.17253.1	954	TCTCCT	TCT	36	34	GSMUA_Achr4T09800_001	chr4	7123587..7123742, 7123852..7123908, 7123981..7124021, 7124161..7124280, 7124379..7124688, 7124771..7124878, 7125550..7125621, 7126683..7127224
CUFF.17258.1	58	TCCGCCGCCGCCG	TCCGCCGCCGCCGCCG	18	11	GSMUA_Achr4T09860_001	chr4	7162903..7163525, 7163852..7163940, 7164133..7164271, 7164992..7165121, 7165311..7165643
CUFF.17258.1	1115	TTGTGTGT	TTGTGT	10	5	GSMUA_Achr4T09860_001	chr4	7162903..7163525, 7163852..7163940, 7164133..7164271, 7164992..7165121, 7165311..7165643
CUFF.17260.1	2519	CG	CGG	30	14	GSMUA_Achr4T09890_001	chr4	7179103..7179738, 7183678..7183796, 7183939..7184595, 7184699..7184776, 7184884..7184973, 7186968..7187105, 7188655..7188834, 7189482..7189682, 7190140..7190588
CUFF.17262.1	1130	TAAA	TAAAA	27	12	GSMUA_Achr4T09910_001	chr4	7203716..7203943, 7204023..7204079, 7204169..7204276, 7204389..7204486, 7204573..7204617, 7204698..7204828, 7205255..7205388, 7205488..7205634, 7209264..7209340, 7210334..7210578
CUFF.17267.1	820	C	CA	11	8	GSMUA_Achr4T09930_001	chr4	7221894..7222055, 7222533..7222637, 7224119..7224257, 7226576..7226701, 7226821..7226874, 7227771..7227817, 7227910..7228017, 7229359..7229410, 7229808..7230023
CUFF.17276.1	109	A	AACTT	12	9	GSMUA_Achr4T10000_001	chr4	7309555..7310024
CUFF.17276.1	186	ACC	ACCC	11	10	GSMUA_Achr4T10000_001	chr4	7309555..7310024
CUFF.17280.1	256	TGAAGAAG	TGAAG	5	5	GSMUA_Achr4T10020_001	chr4	7341327..7343438
CUFF.17290.1	868	AAATA	AA	10	5	GSMUA_Achr4T10100_001	chr4	7381232..7381620, 7382355..7382680, 7384024..7384198, 7385847..7386026, 7386872..7386952, 7387045..7387208, 7388540..7388676, 7389875..7389990, 7390075..7390516
CUFF.17290.1	1963	GCCAGATC	GC	11	8	GSMUA_Achr4T10100_001	chr4	7381232..7381620, 7382355..7382680, 7384024..7384198, 7385847..7386026, 7386872..7386952, 7387045..7387208, 7388540..7388676, 7389875..7389990, 7390075..7390516
CUFF.17311.1	1330	GAGGCGAAGG	GAGG	7	7	GSMUA_Achr4T10300_001	chr4	7476736..7478256
CUFF.17325.1	307	TCACA	TCACACA	6	5	GSMUA_Achr4T10420_001	chr4	7561021..7561458
CUFF.17353.1	508	TTGTGTGT	TTGTGT	6	4	GSMUA_Achr4T10680_001	chr4	7757367..7757603, 7757711..7757814, 7757948..7758364
CUFF.17360.1	343	CAA	CAAA	58	25	GSMUA_Achr4T10770_001	chr4	7817129..7817281, 7818975..7819114, 7820387..7820666
CUFF.17360.1	471	TGTTGGTTG	TGTTG	31	10	GSMUA_Achr4T10770_001	chr4	7817129..7817281, 7818975..7819114, 7820387..7820666
CUFF.17374.1	1340	CTTTTCTTTTTTT	CTT	5	5	GSMUA_Achr4T10920_001	chr4	7888807..7889082, 7889214..7889344, 7892824..7892906, 7895471..7895737, 7897800..7897875, 7898466..7898546, 7898630..7898708, 7898789..7898889, 7898977..7899442
CUFF.17374.1	1382	CTT	CTTT	9	7	GSMUA_Achr4T10920_001	chr4	7888807..7889082, 7889214..7889344, 7892824..7892906, 7895471..7895737, 7897800..7897875, 7898466..7898546, 7898630..7898708, 7898789..7898889, 7898977..7899442
CUFF.17395.1	1425	TTGTGT	TTGT	60	15	GSMUA_Achr4T11120_001	chr4	7986605..7987060, 7987147..7987358, 7990375..7990582, 7990653..7990738, 7990814..7990905, 7991367..7992068
CUFF.17398.1	1075	CTT	C	5	4	GSMUA_Achr4T11170_001	chr4	8024927..8025553, 8026223..8026345, 8027625..8027753, 8028379..8028521, 8028625..8028795
CUFF.17401.1	1185	A	ATGTC	8	4	GSMUA_Achr4T11200_001	chr4	8041981..8043478
CUFF.17405.1	362	TAGAAGAAGAAG	TAGAAGAAG	21	4	GSMUA_Achr4T11270_001	chr4	8091399..8091828, 8092394..8092819, 8097339..8098295
CUFF.17413.1	1728	CTGT	CT	10	4	GSMUA_Achr4T11350_001	chr4	8144551..8144642, 8145536..8145577, 8149356..8149466, 8150056..8150127, 8150215..8150333, 8150540..8150603, 8150697..8152058
CUFF.17432.1	1472	CTT	CT	22	22	GSMUA_Achr4T11510_001	chr4	8286801..8287837, 8287925..8288063, 8290738..8291188
CUFF.17434.1	31	CCTCTC	CCTC	8	3	GSMUA_Achr4T11580_001	chr4	8333832..8334092, 8334181..8334259, 8334391..8334459, 8334581..8334672, 8336305..8336385, 8336458..8336496, 8338397..8338522, 8341319..8341369, 8341463..8341550, 8341650..8341881, 8342698..8342770, 8343265..8343499, 8345055..8345111, 8345218..8345266, 8345446..8345509, 8345615..8345706
CUFF.17444.1	60	GTTT	GTT	17	16	GSMUA_Achr4T11660_001	chr4	8412626..8412836, 8413333..8413376, 8414475..8414663, 8416364..8416451, 8418272..8418311, 8418396..8418442, 8419020..8419140, 8419460..8419612
CUFF.17461.1	3945	TCTG	TCTGCTG	11	5	GSMUA_Achr4T11750_001	chr4	8542309..8543599, 8544630..8545041, 8547443..8547511, 8549867..8549981, 8550050..8550121, 8550240..8550338, 8551293..8551364, 8553643..8553717, 8554243..8554457, 8554598..8554816, 8555200..8556715
CUFF.17476.1	1085	TAGAA	TAGAAGAA	4	3	GSMUA_Achr4T11910_001	chr4	8687004..8687141, 8687302..8687398, 8687544..8687610, 8688199..8688297, 8689296..8689385, 8690150..8690304, 8690797..8690898, 8691857..8692245
CUFF.17483.1	317	TAGCCA	TAGCCAGCCA	11	11	GSMUA_Achr4T11990_001	chr4	8739395..8739782, 8742135..8742196, 8742331..8742458
CUFF.17545.1	657	TCTA	TCTACTA	18	8	GSMUA_Achr4T12650_001	chr4	9378706..9378879, 9379386..9379568, 9379675..9379856, 9380002..9380251
CUFF.17553.1	1985	GTATAT	GTAT	11	5	GSMUA_Achr4T12730_001	chr4	9427428..9427816, 9428483..9428767, 9429418..9429591, 9429669..9429775, 9430143..9430477, 9431100..9431930
CUFF.17587.1	155	ACCTCCTCCTCCTCC	ACCTCCTCCTCCTCCTCC	46	28	GSMUA_Achr4T12980_001	chr4	9674108..9674834, 9676192..9676243, 9678231..9678328
CUFF.17612.1	90	TCC	TC	44	42	GSMUA_Achr4T13190_001	chr4	9818097..9818152, 9819530..9819611, 9819728..9819805, 9819930..9820022, 9820128..9820186, 9820776..9821014
CUFF.17631.1	377	CTG	CTGGTATGCTTG	57	23	GSMUA_Achr4T13420_001	chr4	9999418..9999982, 10000334..10000449, 10000532..10000607, 10000679..10000858, 10002703..10002825
CUFF.17647.1	508	CTT	CTTT	31	11	GSMUA_Achr4T13540_001	chr4	10109484..10110671
CUFF.17655.1	360	CAA	CAAA	71	28	GSMUA_Achr4T13590_001	chr4	10144126..10145027, 10145588..10146119, 10147142..10148268, 10149431..10150257
CUFF.17655.1	543	GAAA	GA	63	30	GSMUA_Achr4T13590_001	chr4	10144126..10145027, 10145588..10146119, 10147142..10148268, 10149431..10150257
CUFF.17679.1	1671	CAT	CATAT	22	14	GSMUA_Achr4T13820_001	chr4	10342666..10342714, 10343545..10343797, 10343905..10343976, 10344053..10344117, 10344230..10344292, 10344401..10344473, 10344585..10344649, 10344966..10345087, 10345170..10345255, 10352607..10352717, 10352792..10352986, 10354018..10354193, 10355517..10355894
CUFF.17682.1	567	TGG	TGGGG	10	5	GSMUA_Achr4T13870_001	chr4	10385544..10386307
CUFF.17683.1	825	GAAAA	GAA	61	43	GSMUA_Achr4T13880_001	chr4	10388688..10390046, 10390637..10390760, 10390972..10391115, 10391295..10391447, 10391911..10393027, 10393342..10393829
CUFF.17683.1	919	AAGAAG	AAGAAGGAGAAG	41	24	GSMUA_Achr4T13880_001	chr4	10388688..10390046, 10390637..10390760, 10390972..10391115, 10391295..10391447, 10391911..10393027, 10393342..10393829
CUFF.17687.1	421	TCA	T	11	6	GSMUA_Achr4T13930_001	chr4	10415500..10415908, 10415997..10416105, 10416439..10416566, 10418296..10418345
CUFF.17689.1	10	GCTC	GCTCTC	5	3	GSMUA_Achr4T13950_001	chr4	10422701..10423645
CUFF.17691.2	668	GAACA	GA	10	7	GSMUA_Achr4T13970_001	chr4	10435192..10435637, 10437322..10437516, 10438899..10438962, 10439068..10439439, 10439525..10439690, 10439781..10439939, 10440600..10443002
CUFF.17741.1	1044	TAAA	TAA	15	12	GSMUA_Achr4T14550_001	chr4	10869424..10869775, 10869879..10870642
CUFF.17745.1	4236	TTCTATAATCGTAGATAGAAGATCTTGAAG	T	7	5	GSMUA_Achr4T14570_001	chr4	10897086..10897494, 10898828..10898954, 10899042..10899110, 10899181..10899327, 10899461..10899562, 10899784..10900103, 10901585..10903232, 10903918..10905559
CUFF.17750.1	1749	GAT	GATAT	11	8	GSMUA_Achr4T14600_001	chr4	10942579..10942637, 10943101..10946179
CUFF.17756.1	205	GGGCGGCGGCGG	GGGCGGCGGCGGCGGCGG	26	11	GSMUA_Achr4T14680_001	chr4	11011848..11012142, 11012243..11012452, 11012631..11012728, 11013568..11013646, 11013745..11013945, 11014017..11014273, 11016335..11016425, 11016508..11016725
CUFF.17762.1	1927	TG	TGCAG	47	8	GSMUA_Achr4T14720_001	chr4	11033757..11034218, 11034340..11034465, 11034917..11035423, 11035503..11035570, 11035739..11035814, 11035894..11035955, 11036040..11036191, 11036879..11037042, 11037124..11037312, 11037437..11037558, 11037639..11037846, 11038896..11038949, 11039218..11039387, 11041550..11041640, 11043177..11043359
CUFF.17769.1	1335	GGGAAGGAA	GGGAA	7	7	GSMUA_Achr4T14810_001	chr4	11139207..11140278, 11140391..11140798
CUFF.17791.1	494	GC	G	7	6	GSMUA_Achr4T14980_001	chr4	11288952..11289309, 11289445..11289779
CUFF.17794.1	207	GAA	GA	19	10	GSMUA_Achr4T14990_001	chr4	11297349..11297781, 11297881..11298494
CUFF.17800.1	1615	GGAAGAAG	GGAAG	7	3	GSMUA_Achr4T15040_001	chr4	11333046..11334763
CUFF.17818.1	1968	TATCATCATCAT	TATCATCAT	29	23	GSMUA_Achr4T15190_001	chr4	11462060..11462668, 11465348..11467027
CUFF.17818.1	2181	ATGT	ATGTGT	21	7	GSMUA_Achr4T15190_001	chr4	11462060..11462668, 11465348..11467027
CUFF.17824.1	547	GC	GCCCC	69	22	GSMUA_Achr4T15220_001	chr4	11477062..11477680, 11478639..11478875, 11478971..11479243, 11479321..11479395, 11479485..11479541, 11480444..11480584, 11480705..11480924, 11481662..11481745, 11481980..11482081, 11482620..11483030
CUFF.17869.1	117	ACATC	ACATCATC	4	3	GSMUA_Achr4T15670_001	chr4	11981726..11982251
CUFF.17873.1	287	GACCTACCTACCTACCTACCTACC	GACCTACCTACCTACCTACC	73	43	GSMUA_Achr4T15690_001	chr4	12024634..12025711
CUFF.17911.1	572	GC	G	17	14	GSMUA_Achr4T16100_001	chr4	14278011..14278391, 14278479..14278612, 14279246..14279338, 14279828..14279928, 14280017..14280836
CUFF.17915.1	134	CTCCTTCCTT	CTCCTTCCTTCCTT	2	2	GSMUA_Achr4T16120_001	chr4	14319536..14320569, 14320659..14320877, 14320959..14321024, 14321255..14321323, 14321430..14321504, 14321601..14321798, 14321887..14321947, 14322033..14322301
CUFF.17935.1	1951	AGGCGGCGGC	AGGCGGCGGCGGC	32	17	GSMUA_Achr4T16330_001	chr4	14577399..14579440
CUFF.17940.1	1571	AGTGT	AGT	21	18	GSMUA_Achr4T16360_001	chr4	14608834..14608958, 14609801..14609899, 14611272..14611397, 14611474..14611548, 14611686..14611757, 14611908..14612018, 14616425..14616508, 14617557..14617664, 14617920..14618021, 14618125..14618187, 14618310..14618384, 14619768..14619839, 14619908..14620032, 14620915..14620966, 14621059..14621127, 14621208..14621267, 14621360..14621895
CUFF.17951.1	972	TTATATA	TTATA	18	7	GSMUA_Achr4T16450_001	chr4	14921714..14922281, 14923540..14923614, 14925833..14925940, 14926027..14926171, 14926389..14926633
CUFF.17963.1	180	TCCACACGCAACGCCAGCCACAC	TCCACAC	10	6	GSMUA_Achr4T16550_001	chr4	15029821..15030816, 15031225..15031479, 15031639..15032027
CUFF.17966.1	979	GATTATAATTATAATTATAATTATA	GATTATAATTATA	20	13	GSMUA_Achr4T16600_001	chr4	15104396..15105620
CUFF.17988.1	526	GGTGGCCCCACACTTTGAC	G	14	9	GSMUA_Achr4T16940_001	chr4	15561372..15562022, 15563825..15563957, 15564647..15564714, 15564791..15564851
CUFF.18004.1	2059	GATA	GATATA	51	32	GSMUA_Achr4T17130_001	chr4	16252825..16253297, 16257230..16257354, 16257659..16257793, 16262359..16262431, 16262623..16262696, 16264155..16264259, 16264533..16264777, 16264883..16264970, 16267675..16267717, 16267805..16267961, 16268156..16268284, 16270415..16270487, 16270990..16271154, 16272232..16272537
CUFF.18004.1	2173	TG	TGG	43	27	GSMUA_Achr4T17130_001	chr4	16252825..16253297, 16257230..16257354, 16257659..16257793, 16262359..16262431, 16262623..16262696, 16264155..16264259, 16264533..16264777, 16264883..16264970, 16267675..16267717, 16267805..16267961, 16268156..16268284, 16270415..16270487, 16270990..16271154, 16272232..16272537
CUFF.18009.1	450	AATC	AATCATC	26	20	GSMUA_Achr4T17170_001	chr4	16427424..16427651, 16427764..16427814, 16427961..16428020, 16430579..16430650, 16430744..16430978
CUFF.18010.1	692	TAAGTCGAATCCCCTTAA	TA	9	6	GSMUA_Achr4T17180_001	chr4	16441799..16442733
CUFF.18035.1	120	AGTCGT	AGT	8	7	GSMUA_Achr4T17360_001	chr4	16930071..16930430, 16931156..16931222, 16931326..16931417, 16932269..16932405, 16932532..16932598, 16932702..16932768, 16932846..16932931, 16933790..16933882, 16933994..16934179, 16936581..16936637, 16936728..16936855, 16936951..16937020, 16937105..16937240, 16937405..16937559, 16937636..16937710, 16938521..16938685, 16938765..16938830, 16938936..16939040, 16941483..16941686, 16941830..16943251
CUFF.18035.1	3666	A	ATCGTTC	22	11	GSMUA_Achr4T17360_001	chr4	16930071..16930430, 16931156..16931222, 16931326..16931417, 16932269..16932405, 16932532..16932598, 16932702..16932768, 16932846..16932931, 16933790..16933882, 16933994..16934179, 16936581..16936637, 16936728..16936855, 16936951..16937020, 16937105..16937240, 16937405..16937559, 16937636..16937710, 16938521..16938685, 16938765..16938830, 16938936..16939040, 16941483..16941686, 16941830..16943251
CUFF.18058.1	49	AGAGGAG	AGAG	27	16	GSMUA_Achr4T17550_001	chr4	17439872..17440077, 17442718..17442811, 17445330..17445415, 17448467..17448516, 17448608..17448677, 17448747..17448828, 17448907..17449268, 17449486..17450013, 17451064..17451591
CUFF.18063.1	1184	TAGAGAGAGAGAG	TAGAGAGAGAG	4	3	GSMUA_Achr4T17580_001	chr4	17506868..17508145
CUFF.18074.1	1648	CAAAA	CAA	17	17	GSMUA_Achr4T17710_001	chr4	17867181..17867683, 17872234..17872469, 17872558..17872698, 17872791..17873222, 17873530..17873639, 17873724..17874208
CUFF.18087.1	726	CTT	CTTT	22	7	GSMUA_Achr4T17810_001	chr4	18096423..18096801, 18098175..18098753
CUFF.18091.1	151	ACTCTCTCTCTCTCTCTCTCT	ACTCTCTCTCTCTCTCTCT	8	8	GSMUA_Achr4T17830_001	chr4	18139265..18140406
CUFF.18101.1	115	CAA	CAAA	35	22	GSMUA_Achr4T17920_001	chr4	18389704..18390297, 18390416..18390598, 18390682..18390765, 18392142..18392223, 18392317..18393067
CUFF.18104.1	108	CC	CCCATC	120	103	GSMUA_Achr4T17930_001	chr4	18416748..18417458
CUFF.18126.1	55	GGGAAGGAAGGAAGGAAGGAAGG	GGGAAGGAAGGAAGG	18	15	GSMUA_Achr4T18180_001	chr4	18816037..18816267, 18816380..18816509, 18816619..18817375
CUFF.18134.1	1201	TTATA	TTA	12	8	GSMUA_Achr4T18270_001	chr4	18964567..18965983, 18971283..18971793
CUFF.18150.1	147	ACGTCGTCGTCGTCGTCGTCGTCGTC	ACGTCGTCGTCGTCGTCGTCGTC	11	6	GSMUA_Achr4T18420_001	chr4	19246941..19247211
CUFF.18151.3	195	CTCCCCT	C	36	35	GSMUA_Achr4T18430_001	chr4	19252825..19253173, 19253304..19253890, 19253988..19254377, 19254809..19255127, 19255249..19255729
CUFF.18165.1	248	TACAAGGAC	TACAAGGACAAGGAC	9	4	GSMUA_Achr4T18550_001	chr4	19479643..19480349
CUFF.18169.1	390	TG	TGG	46	11	GSMUA_Achr4T18600_001	chr4	19511587..19511963, 19513547..19513705, 19514875..19514999, 19518303..19518498, 19518681..19518813, 19519321..19519878, 19520054..19520361
CUFF.18169.1	453	GC	GCC	29	16	GSMUA_Achr4T18600_001	chr4	19511587..19511963, 19513547..19513705, 19514875..19514999, 19518303..19518498, 19518681..19518813, 19519321..19519878, 19520054..19520361
CUFF.18169.1	472	AAGGGA	AAGGGAGGGA	22	13	GSMUA_Achr4T18600_001	chr4	19511587..19511963, 19513547..19513705, 19514875..19514999, 19518303..19518498, 19518681..19518813, 19519321..19519878, 19520054..19520361
CUFF.18169.1	1637	CACCA	CACCAGGACCA	35	17	GSMUA_Achr4T18600_001	chr4	19511587..19511963, 19513547..19513705, 19514875..19514999, 19518303..19518498, 19518681..19518813, 19519321..19519878, 19520054..19520361
CUFF.18176.1	913	GGTG	GGTGTG	11	7	GSMUA_Achr4T18670_001	chr4	19666284..19666988, 19667824..19667913, 19667986..19668103, 19669062..19669477
CUFF.18176.1	981	CTTT	CTT	17	10	GSMUA_Achr4T18670_001	chr4	19666284..19666988, 19667824..19667913, 19667986..19668103, 19669062..19669477
CUFF.18196.1	149	CCTC	CCTCTC	43	36	GSMUA_Achr4T18880_001	chr4	19930018..19930469, 19931248..19931403, 19931491..19931690, 19931798..19931969, 19932076..19932884
CUFF.18204.1	2949	GAAT	GAATAAT	13	4	GSMUA_Achr4T18970_001	chr4	19999676..20001018, 20002130..20002547, 20002826..20002970, 20008384..20008499, 20008567..20008645, 20008936..20009169, 20009863..20010671
CUFF.18211.1	1941	GAAC	G	34	13	GSMUA_Achr4T19020_001	chr4	20075390..20077598
CUFF.18212.1	1048	CAA	C	33	18	GSMUA_Achr4T19040_001	chr4	20123072..20123397, 20123831..20124101, 20124393..20124563, 20124760..20125302
CUFF.18220.1	1531	GAA	GAAA	9	6	GSMUA_Achr4T19140_001	chr4	20191207..20192386, 20193171..20193876
CUFF.18232.1	185	TTCT	TTCTCT	47	23	GSMUA_Achr4T19260_001	chr4	20311130..20311494
CUFF.18235.1	274	CTTT	CT	16	6	GSMUA_Achr4T19270_001	chr4	20326832..20326924, 20327048..20327296
CUFF.18247.1	1676	ATTTT	ATT	24	16	GSMUA_Achr4T19360_001	chr4	20389097..20389396, 20390173..20390298, 20390411..20390507, 20391725..20391789, 20391970..20392032, 20392634..20392704, 20392796..20392855, 20392953..20393052, 20393300..20393375, 20394259..20394333, 20395444..20395717, 20396287..20396852
CUFF.18250.1	154	TTCCTCCTCCT	TTCCTCCTCCTCCT	5	5	GSMUA_Achr4T19390_001	chr4	20415687..20416803, 20416892..20416927
CUFF.18272.1	1245	ATAAGCAGATCTGAATTTGCTGATTTAAGCAG	ATAAGCAG	12	12	GSMUA_Achr4T19600_001	chr4	20511258..20511657, 20511747..20511852, 20512003..20512080, 20513547..20513639, 20513831..20513923, 20515919..20516017, 20526094..20526559
CUFF.18278.1	917	TTATA	TTATATA	3	2	GSMUA_Achr4T19670_001	chr4	20548188..20548230, 20549863..20549958, 20551029..20551950
CUFF.18291.1	621	GCTCCTCCTCCTC	GCTCCTCCTC	5	5	GSMUA_Achr4T19760_001	chr4	20610191..20611713
CUFF.18295.1	588	CTAAT	CT	10	10	GSMUA_Achr4T19770_001	chr4	20620452..20620545, 20621132..20622358, 20622438..20622590, 20622657..20622737
CUFF.18303.1	798	ATT	AT	19	14	GSMUA_Achr4T19840_001	chr4	20653487..20653768, 20653896..20653976, 20654045..20654147, 20655368..20655457, 20656782..20657078
CUFF.18313.1	239	ATCCTCCTC	ATCCTCCTCCTC	11	8	GSMUA_Achr4T19950_001	chr4	20748673..20749020
CUFF.18336.1	909	CAGAGGG	CAGAGGGAGAGGG	109	63	GSMUA_Achr4T20150_001	chr4	20875377..20877075
CUFF.18347.1	141	TTTGTTGTTGTTGTTG	TTTGTTGTTGTTGTTGTTGTTG	21	15	GSMUA_Achr4T20270_001	chr4	20942238..20942646, 20942771..20943278, 20944252..20944386, 20944793..20944882, 20944964..20945041, 20945135..20945791, 20945937..20946055, 20947971..20948435
CUFF.18348.1	104	ACTCCTC	ACTC	4	4	GSMUA_Achr4T20280_001	chr4	20950136..20950883
CUFF.18371.1	836	TAAAA	TAAAAAA	5	3	GSMUA_Achr4T20490_001	chr4	21106181..21107085
CUFF.18389.2	923	GTGCTGCT	GTGCTGCTGCT	28	7	GSMUA_Achr4T20620_001	chr4	21193896..21193945, 21195801..21195914, 21196025..21196169, 21196258..21196335, 21196439..21196551, 21196820..21196923, 21197106..21197637
CUFF.18416.1	155	CAGAGAGAGAGAGAGAGAGAGAGAGAGAGAGAGAGAGA	CAGAGAGAGAGAGAGAGAGAGAGAGAGAGAGAGA	17	17	GSMUA_Achr4T20820_001	chr4	21351087..21351335, 21354339..21354463, 21355175..21355235, 21358244..21358410, 21359345..21359456, 21359557..21359759
CUFF.18424.1	748	GTCTCTCTCTCTCTCTC	GTCTCTCTCTCTCTC	3	3	GSMUA_Achr4T20870_001	chr4	21420721..21424022
CUFF.18424.1	1343	GGCTGCTGCTGCTGCTGCTG	GGCTGCTGCTG	10	8	GSMUA_Achr4T20870_001	chr4	21420721..21424022
CUFF.18424.1	3211	CG	C	23	15	GSMUA_Achr4T20870_001	chr4	21420721..21424022
CUFF.18427.1	257	GTAT	GTATAT	17	13	GSMUA_Achr4T20880_001	chr4	21425618..21425706, 21426158..21426732
CUFF.18445.1	807	ATGTTGTTGTTGTT	ATGTTGTTGTT	8	8	GSMUA_Achr4T21040_001	chr4	21564453..21565098, 21566363..21566600, 21566684..21566754, 21567040..21567175, 21568377..21568456, 21568526..21568639, 21568713..21568776
CUFF.18449.1	517	ACTT	A	75	21	GSMUA_Achr4T21080_001	chr4	21600635..21601522
CUFF.18451.1	1260	CAGAAGAAG	CAGAAG	11	4	GSMUA_Achr4T21090_001	chr4	21606173..21606868, 21606969..21607240, 21607459..21607671, 21608772..21609029, 21609212..21609379, 21610407..21610472, 21610617..21610632
CUFF.18474.1	88	CG	CGTG	67	11	GSMUA_Achr4T21280_001	chr4	21811595..21811610, 21811684..21811739, 21813181..21813232, 21813358..21813445
CUFF.18489.1	2594	TTCT	TTCTCT	40	20	GSMUA_Achr4T21380_001	chr4	21879697..21879873, 21880433..21880509, 21880615..21880771, 21881033..21881109, 21881272..21881829, 21882169..21882741, 21882825..21883037, 21883111..21883257, 21883556..21884276
CUFF.18490.1	181	GATCA	GATCATCA	14	8	GSMUA_Achr4T21390_001	chr4	21885236..21886180, 21886436..21886786
CUFF.18490.1	1090	CCCCTCC	CCCCTCCCTCC	14	11	GSMUA_Achr4T21390_001	chr4	21885236..21886180, 21886436..21886786
CUFF.18490.1	1109	CTATATATAT	CTATATAT	20	14	GSMUA_Achr4T21390_001	chr4	21885236..21886180, 21886436..21886786
CUFF.18513.2	153	AGATGATGATGATG	AGATGATGATGATGATG	8	5	GSMUA_Achr4T21600_001	chr4	22022515..22022973, 22023048..22023127, 22023222..22023541, 22023668..22023996
CUFF.18516.1	112	AGGTGGTG	AGGTGGTGGTG	14	4	GSMUA_Achr4T21610_001	chr4	22031150..22031445, 22031809..22032009, 22032080..22032085
CUFF.18534.1	1741	GATCCATCCA	GATCCA	16	14	GSMUA_Achr4T21720_001	chr4	22126218..22126671, 22126849..22127421, 22129162..22129419, 22130099..22130537, 22132677..22132795, 22132976..22133159
CUFF.18537.1	1085	AACA	AA	9	3	GSMUA_Achr4T21740_001	chr4	22140300..22140653, 22140752..22140860, 22141227..22141402, 22141580..22141679, 22141996..22142171, 22142898..22142960, 22144110..22144198, 22144294..22144404, 22144517..22144651
CUFF.18540.1	61	CA	CAA	23	13	GSMUA_Achr4T21760_001	chr4	22161018..22161421, 22161512..22161830, 22161926..22162318, 22162409..22162583, 22162663..22162971, 22163069..22163117
CUFF.18550.1	1167	GAGAAGAAGAAGAAGAAGAA	GAGAAGAAGAAGAAGAA	13	7	GSMUA_Achr4T21850_001	chr4	22253431..22254719
CUFF.18554.1	668	TGAAGAAGAAGAAGAAG	TGAAGAAGAAGAAGAAGAAGAAGAAG	12	6	GSMUA_Achr4T21910_001	chr4	22303496..22303807, 22303912..22305057
CUFF.18564.1	703	TGGAGGAG	TGGAG	10	8	GSMUA_Achr4T21960_001	chr4	22340243..22342079, 22344244..22344295
CUFF.18569.1	592	TAA	TA	51	24	GSMUA_Achr4T22050_001	chr4	22425608..22425711, 22427157..22427520, 22427611..22427994
CUFF.18575.1	449	CTGGTGCTTTCGCAAGGT	C	6	6	GSMUA_Achr4T22110_001	chr4	22464404..22465265, 22465350..22465576, 22465662..22465752, 22465840..22465888, 22465994..22466085, 22466170..22466280, 22466492..22466614, 22467239..22467649, 22467734..22467875, 22467960..22468027, 22468107..22468241, 22468326..22468543, 22468622..22468710, 22468790..22469284
CUFF.18578.1	766	GGTAGT	GGT	37	14	GSMUA_Achr4T22130_001	chr4	22481370..22482267
CUFF.18579.1	72	TACACACACACACA	TACACACACACACACA	6	6	GSMUA_Achr4T22130_001	chr4	22484112..22484354, 22484424..22485015
CUFF.18599.1	508	ACTCCTC	ACTC	84	41	GSMUA_Achr4T22280_001	chr4	22607794..22608195, 22610525..22610850, 22610950..22611376
CUFF.18628.1	928	GAA	GA	18	11	GSMUA_Achr4T22530_001	chr4	22807856..22808073, 22808164..22808378, 22808465..22808564, 22808647..22809132
CUFF.18650.1	828	CAA	CAAA	16	9	GSMUA_Achr4T22690_001	chr4	22944902..22946033
CUFF.18654.1	2758	TTTCA	T	4	2	GSMUA_Achr4T22710_001	chr4	22970227..22971038, 22972323..22972400, 22972562..22972650, 22972926..22973034, 22974135..22974203, 22974283..22974393, 22979115..22979170, 22979269..22979446, 22979543..22979644, 22979727..22979798, 22980009..22980074, 22980663..22980728, 22980919..22981005, 22981543..22981659, 22988452..22988526, 22988593..22988679, 22988858..22989513
CUFF.18667.1	29	TC	T	11	6	GSMUA_Achr4T22790_001	chr4	23070711..23071329, 23071413..23071611, 23071725..23072001, 23072073..23072214, 23072346..23072511, 23073275..23073582
CUFF.18714.1	148	CCGATCGATCG	CCGATCG	22	13	GSMUA_Achr4T23200_001	chr4	23360278..23360380, 23360469..23360543, 23362090..23362518
CUFF.18729.1	501	ATCTCTC	ATCTC	9	7	GSMUA_Achr4T23320_001	chr4	23452110..23452734
CUFF.18729.1	581	GA	G	16	15	GSMUA_Achr4T23320_001	chr4	23452110..23452734
CUFF.18789.1	69	ACT	A	26	16	GSMUA_Achr4T23780_001	chr4	23769162..23769379, 23771246..23771304, 23772004..23772094, 23772215..23772269, 23772404..23772494, 23772602..23772812, 23773882..23774104, 23774295..23774473, 23775142..23775396, 23775469..23775551, 23776413..23776927
CUFF.18789.1	1440	GGGTATACTGACCACCCTCCCATTAGG	GGG	79	46	GSMUA_Achr4T23780_001	chr4	23769162..23769379, 23771246..23771304, 23772004..23772094, 23772215..23772269, 23772404..23772494, 23772602..23772812, 23773882..23774104, 23774295..23774473, 23775142..23775396, 23775469..23775551, 23776413..23776927
CUFF.18822.1	811	AGAGAG	AGAGAGGGAGAG	67	28	GSMUA_Achr4T23940_001	chr4	23935684..23935869, 23935936..23936231, 23936323..23936729
CUFF.18823.1	29	CCGTCGTCGTCGTCGTC	CCGTCGTCGTCGTCGTCGTC	31	10	GSMUA_Achr4T23960_001	chr4	23950135..23951027
CUFF.18835.1	139	AG	A	32	19	GSMUA_Achr4T24070_001	chr4	24014242..24014610
CUFF.18882.1	1025	AC	ACC	50	26	GSMUA_Achr4T24550_001	chr4	24307252..24308829
CUFF.18900.1	673	T	TGAG	19	5	GSMUA_Achr4T24750_001	chr4	24435294..24435399, 24435554..24435650, 24440243..24440337, 24441524..24441598, 24442406..24442489, 24442736..24443079
CUFF.18928.1	175	CT	C	40	13	GSMUA_Achr4T24880_001	chr4	24557682..24557781, 24557895..24557984, 24558072..24558167, 24558265..24559006
CUFF.18952.1	1377	CCTTCTTCTTCTTCT	CCTTCTTCTTCT	78	21	GSMUA_Achr4T25100_001	chr4	24722648..24724185
CUFF.18956.1	297	GCTTCTT	GCTTCTTCTT	30	17	GSMUA_Achr4T25160_001	chr4	24745062..24745565
CUFF.18971.1	3440	TGTTGAATTGCAG	TG	6	3	GSMUA_Achr4T25300_001	chr4	24867769..24868188, 24869368..24870072, 24870188..24870895, 24871855..24871942, 24872045..24872107, 24874156..24874316, 24874436..24874511, 24875555..24875614, 24875708..24875815, 24877224..24877463, 24880661..24880752, 24883086..24883805, 24884932..24885051
CUFF.18990.1	797	AACG	A	50	22	GSMUA_Achr4T25450_001	chr4	24959917..24959989, 24960458..24960598, 24961483..24961613, 24962516..24962723, 24962796..24963051, 24963482..24963809, 24964059..24965285, 24965361..24965924, 24966843..24966938
CUFF.19009.1	246	TGTTGGCGTTGGCGTTGGC	TGTTGGCGTTGGCGTTGGCGTTGGC	6	4	GSMUA_Achr4T25600_001	chr4	25065265..25065739
CUFF.19017.1	436	TGGAGGAGG	TGGAGG	30	12	GSMUA_Achr4T25640_001	chr4	25095655..25095704, 25100800..25101611
CUFF.19019.1	1516	TGGGGACGG	TGGGGACGGGGACGG	12	10	GSMUA_Achr4T25650_001	chr4	25106197..25108189
CUFF.19027.1	2330	TGAGA	TGA	8	6	GSMUA_Achr4T25790_001	chr4	25179048..25179157, 25179266..25179485, 25179883..25180083, 25180174..25180525, 25181123..25181716, 25182050..25182430, 25182517..25182592, 25182679..25182742, 25182932..25183067, 25183500..25183613, 25183693..25183983
CUFF.19044.1	504	TCACA	TCA	5	3	GSMUA_Achr4T25930_001	chr4	25241858..25242277, 25242755..25242973, 25243053..25243170
CUFF.19076.2	16	CGTGT	CGTGTGT	10	10	GSMUA_Achr4T26240_001	chr4	25602454..25602616, 25603124..25603200, 25603378..25603439, 25604865..25604983, 25605191..25605358, 25605476..25605625
CUFF.19079.1	267	CCTCTCTCATCTCTCTC	CCTCTCTC	43	29	GSMUA_Achr4T26250_001	chr4	25607360..25608191, 25608282..25608551, 25608624..25609393
CUFF.19079.1	1734	TGAGGAGGAGGAGGA	TGAGGAGGAGGA	73	53	GSMUA_Achr4T26250_001	chr4	25607360..25608191, 25608282..25608551, 25608624..25609393
CUFF.19080.1	5782	ATT	ATTT	86	35	GSMUA_Achr4T26260_001	chr4	25609877..25610684, 25612051..25612360, 25615841..25618420, 25618884..25621204
CUFF.19090.1	1174	TAGAG	TAG	17	10	GSMUA_Achr4T26340_001	chr4	25690652..25691237, 25692228..25692365, 25693646..25694224
CUFF.19090.1	1265	TAAAGAAAGAAA	TAAAGAAA	5	4	GSMUA_Achr4T26340_001	chr4	25690652..25691237, 25692228..25692365, 25693646..25694224
CUFF.19094.1	413	GAGAAG	GAG	28	8	GSMUA_Achr4T26360_001	chr4	25708888..25709384, 25709798..25710016, 25711387..25711496, 25711577..25711742, 25712128..25712407
CUFF.19112.1	52	CA	C	18	9	GSMUA_Achr4T26590_001	chr4	25842905..25843164
CUFF.19135.1	859	GTACT	GTACTACT	11	11	GSMUA_Achr4T26930_001	chr4	25970588..25972160
CUFF.19137.1	3203	AGTGTG	AGTG	41	27	GSMUA_Achr4T26960_001	chr4	25988266..25988790, 25990968..25991305, 25992934..25993161, 25993270..25993437, 25993651..25993844, 25993930..25994013, 25994114..25994233, 25994325..25994511, 25994610..25994770, 25994864..25994935, 25995447..25995523, 25996358..25996552, 25997094..25997166, 25997242..25997328, 25997891..25998028, 25998104..25998306, 25998393..25998558, 25998709..25999332
CUFF.19147.1	582	CAT	CATAT	8	6	GSMUA_Achr4T27060_001	chr4	26043412..26044135, 26046261..26046446
CUFF.19158.1	44	GT	G	14	8	GSMUA_Achr4T27150_001	chr4	26093260..26093765, 26096022..26096117, 26096697..26096766, 26097273..26097358
CUFF.19168.1	61	GCTCT	GCTCTCT	20	11	GSMUA_Achr4T27220_001	chr4	26150003..26151289
CUFF.19178.1	658	CAAAA	CAAA	8	7	GSMUA_Achr4T27300_001	chr4	26183772..26185079
CUFF.19185.1	1166	TAA	TA	11	6	GSMUA_Achr4T27360_001	chr4	26220530..26221171, 26221269..26221723, 26221812..26222003
CUFF.19192.1	783	GCTCTCTCTCTCTC	GCTCTCTCTCTCTCTCTC	37	24	GSMUA_Achr4T27410_001	chr4	26250805..26252236, 26252345..26252429, 26252520..26252935, 26252999..26253354
CUFF.19192.1	832	T	TA	49	32	GSMUA_Achr4T27410_001	chr4	26250805..26252236, 26252345..26252429, 26252520..26252935, 26252999..26253354
CUFF.19195.1	581	ATT	AT	22	10	GSMUA_Achr4T27440_001	chr4	26262337..26262379, 26262475..26262874, 26267016..26267100, 26267194..26267291, 26267474..26267724
CUFF.19200.1	773	TGCA	TGCAGCA	3	2	GSMUA_Achr4T27490_001	chr4	26283184..26284423
CUFF.19209.1	590	TCGCCGCCGCC	TCGCCGCCGCCGCC	16	5	GSMUA_Achr4T27570_001	chr4	26337350..26338266
CUFF.19216.1	219	CCTCTCTCTCTCTCTCTCTCT	CCTCTCTCTCTCTCTCTCTCTCT	4	4	GSMUA_Achr4T27620_001	chr4	26372626..26372666, 26372813..26372931, 26373019..26373120, 26374184..26374273, 26374349..26374639, 26374707..26375452
CUFF.19219.1	599	GCC	GC	15	8	GSMUA_Achr4T27630_001	chr4	26379815..26380495
CUFF.19222.1	5001	CCATGGTT	C	37	17	GSMUA_Achr4T27650_001	chr4	26392782..26392868, 26392978..26393175, 26393304..26393362, 26393461..26393530, 26393608..26393676, 26393843..26393965, 26394137..26394190, 26394265..26394353, 26394532..26394628, 26394715..26394813, 26394934..26395143, 26395282..26396342, 26396488..26396905, 26397394..26397633, 26397749..26397872, 26397950..26398098, 26401122..26401478, 26401706..26401872, 26401959..26402227, 26402398..26402573,…
CUFF.19224.1	277	GA	GAA	16	14	GSMUA_Achr4T27670_001	chr4	26420096..26420771
CUFF.19235.1	174	ACCC	ACC	5	4	GSMUA_Achr4T27750_001	chr4	26471618..26472077, 26472369..26472447, 26472538..26472903, 26472990..26473335, 26473399..26473501, 26473593..26473863, 26474381..26474490, 26474588..26475066
CUFF.19240.2	750	CACTGCAACT	CACT	26	10	GSMUA_Achr4T27790_001	chr4	26489962..26490047, 26490269..26490450, 26491563..26491933, 26492043..26492499
CUFF.19241.1	292	CTT	CTTT	16	10	GSMUA_Achr4T27830_001	chr4	26505473..26506093, 26506426..26506970, 26507063..26507149, 26507238..26507294, 26507371..26507609, 26507688..26507806, 26507882..26508079
CUFF.19243.1	7	CCTCTCTCTCTCTCT	CCTCTCTCTCTCTCTCT	15	7	GSMUA_Achr4T27850_001	chr4	26515676..26516980
CUFF.19287.1	326	GAACAA	GAACAACAA	80	25	GSMUA_Achr4T28280_001	chr4	26735700..26737297, 26737805..26737934
CUFF.19287.1	525	G	GAAA	124	77	GSMUA_Achr4T28280_001	chr4	26735700..26737297, 26737805..26737934
CUFF.19319.1	134	AAGCAGC	AAGC	8	4	GSMUA_Achr4T28540_001	chr4	26947152..26947839
CUFF.19321.1	570	AGGAGGTCGCCGCCGGCGGGGAGG	AGGAGG	28	19	GSMUA_Achr4T28560_001	chr4	26955147..26955469, 26955778..26956274
CUFF.19365.1	1657	TG	TGG	21	11	GSMUA_Achr4T28950_001	chr4	27142537..27143269, 27143374..27143493, 27143587..27143718, 27145197..27145268, 27145352..27145414, 27145514..27145887, 27146338..27146452, 27146611..27147214
CUFF.19365.1	1744	TGG	TG	52	20	GSMUA_Achr4T28950_001	chr4	27142537..27143269, 27143374..27143493, 27143587..27143718, 27145197..27145268, 27145352..27145414, 27145514..27145887, 27146338..27146452, 27146611..27147214
CUFF.19365.1	1804	GACACA	GACA	30	22	GSMUA_Achr4T28950_001	chr4	27142537..27143269, 27143374..27143493, 27143587..27143718, 27145197..27145268, 27145352..27145414, 27145514..27145887, 27146338..27146452, 27146611..27147214
CUFF.19399.1	87	AG	AGAGCG	46	32	GSMUA_Achr4T29280_001	chr4	27306189..27306399, 27306487..27306552, 27306739..27307102
CUFF.19415.1	900	TG	TGG	10	8	GSMUA_Achr4T29480_001	chr4	27424171..27425516
CUFF.19440.1	497	ATGTC	A	26	11	GSMUA_Achr4T29690_001	chr4	27556181..27556650, 27559878..27560194
CUFF.19441.1	110	GGAAG	GG	4	4	GSMUA_Achr4T29690_001	chr4	27558435..27559029
CUFF.19464.1	321	CCTCACCCGCCCTCCGC	CC	37	33	GSMUA_Achr4T30010_001	chr4	27795689..27796772
CUFF.19486.1	196	TGGAGGAG	TGGAG	27	14	GSMUA_Achr4T30240_001	chr4	27923658..27923715, 27923894..27923957, 27927911..27928081, 27928174..27928285, 27928942..27929184, 27929463..27929644, 27932786..27933043
CUFF.19528.1	58	CGAA	CGAAGAA	26	8	GSMUA_Achr4T30640_001	chr4	28146014..28146364, 28147504..28147710, 28149033..28149535
CUFF.19565.1	200	G	GCACTGACCGAGCCTATCGACAT	37	10	GSMUA_Achr4T31010_001	chr4	28359597..28359754, 28360466..28360536, 28360734..28360862
CUFF.19571.2	2787	CTTT	CTTTT	5	4	GSMUA_Achr4T31080_001	chr4	28385898..28386291, 28386385..28387772, 28387852..28388067, 28388194..28388690, 28388756..28389224
CUFF.19575.1	172	CTCTTCTTC	CTCTTC	32	17	GSMUA_Achr4T31160_001	chr4	28420111..28420557, 28422559..28423118, 28423394..28423597, 28424687..28425065
CUFF.19599.1	56	TGGAGGAGGAGGAGG	TGGAGGAGGAGGAGGAGG	14	12	GSMUA_Achr4T31330_001	chr4	28582021..28582185, 28591422..28591572, 28591709..28592356
CUFF.19599.1	724	GAGAAGAA	GAGAAGAAGAA	57	34	GSMUA_Achr4T31330_001	chr4	28582021..28582185, 28591422..28591572, 28591709..28592356
CUFF.19601.1	1556	C	CT	16	7	GSMUA_Achr4T31410_001	chr4	28605865..28606030, 28608340..28608457, 28611364..28611591, 28613290..28613403, 28614270..28614765, 28615627..28616192
CUFF.19604.1	798	CT	CTT	18	9	GSMUA_Achr4T31420_001	chr4	28624416..28625504
CUFF.19610.1	751	TTCATCA	TTCA	3	3	GSMUA_Achr4T31490_001	chr4	28690080..28691549, 28691632..28691718, 28691943..28692021
CUFF.19610.1	1145	GGTCGTC	GGTCGTCGTC	115	42	GSMUA_Achr4T31490_001	chr4	28690080..28691549, 28691632..28691718, 28691943..28692021
CUFF.19633.1	139	GAGCTCAGAGCTCCGCTCTCAGCCAAAAGTAG	GAG	45	20	GSMUA_Achr4T31680_001	chr4	28784516..28785053, 28785695..28786021, 28787148..28787297, 28791059..28791183, 28791295..28791390, 28791492..28791974
CUFF.19686.1	638	CAT	C	7	5	GSMUA_Achr4T32220_001	chr4	29067335..29067796, 29067889..29067935, 29068115..29068232, 29068829..29068903, 29068986..29069010
CUFF.19688.1	337	GGGAGGAGGAGGAG	GGGAGGAGGAGGAGGAG	5	5	GSMUA_Achr4T32230_001	chr4	29077252..29077560, 29078035..29078288, 29081847..29081985, 29082070..29082186, 29082246..29082690
CUFF.19697.1	287	GGGAGGAGGAGGA	GGGAGGAGGAGGAGGA	21	9	GSMUA_Achr4T32360_001	chr4	29159035..29159400, 29160973..29161731
CUFF.19705.1	760	G	GAA	57	24	GSMUA_Achr4T32450_001	chr4	29215169..29215478, 29216836..29216909, 29216999..29217507
CUFF.19715.1	540	AGAGGAGGAG	AGAGGAG	12	5	GSMUA_Achr4T32550_001	chr4	29260441..29261275
CUFF.19722.1	281	TAA	TAAA	11	11	GSMUA_Achr4T32580_001	chr4	29277163..29277562
CUFF.19747.1	1227	ATATT	A	20	5	GSMUA_Achr4T32750_001	chr4	29401525..29401664, 29401772..29402424, 29404840..29405861
CUFF.19765.1	449	CT	C	14	14	GSMUA_Achr4T32840_001	chr4	29487922..29488359, 29494698..29494966
CUFF.19782.1	1273	TGGA	TGGAGGA	4	2	GSMUA_Achr4T33100_001	chr4	29616132..29616310, 29616695..29616924, 29617083..29618244, 29618639..29618715, 29618803..29619139
CUFF.19793.1	229	GCGCCG	GCG	16	11	GSMUA_Achr4T33170_001	chr4	29643797..29644284, 29644720..29644904, 29645863..29646089, 29647120..29647415, 29648987..29649064, 29649185..29649427, 29649535..29649675, 29649811..29649868
CUFF.19814.1	649	TCC	TCCC	28	18	GSMUA_Achr4T33330_001	chr4	29791715..29792393
CUFF.19821.1	981	A	AGG	106	46	GSMUA_Achr4T33380_001	chr4	29827908..29829174
CUFF.19822.2	370	ATGTT	ATGTTGTT	14	10	GSMUA_Achr4T33410_001	chr4	29830855..29831410, 29831518..29832394
CUFF.19823.1	1979	ATCTCTCT	ATCTCTCTCT	5	3	GSMUA_Achr4T33420_001	chr4	29834286..29835995, 29837377..29837404, 29837736..29838056
CUFF.19855.2	176	AG	AGTG	38	30	GSMUA_Achr4T33650_001	chr4	30032931..30033946, 30034033..30034149, 30035394..30035452
CUFF.19867.1	46	TG	TGG	7	5	GSMUA_Achr5T00120_001	chr5	69557..69971, 70615..71560, 74625..74993, 75074..75340, 75624..75751, 76023..76559
CUFF.19899.1	1541	C	CA	33	19	GSMUA_Achr5T00420_001	chr5	269422..271176, 272429..272631
CUFF.19914.1	464	TA	TAA	13	9	GSMUA_Achr5T00590_001	chr5	338694..338901, 339131..339321, 339495..340675, 340807..340954, 341119..341194, 341331..341453, 341530..341694, 341775..341865, 342322..342406, 342506..342661, 342754..342810, 342914..343012, 343172..343284, 344550..345981
CUFF.19939.1	266	GT	GTT	9	7	GSMUA_Achr5T00860_001	chr5	501536..503103
CUFF.19943.1	15	CGAGAGAGAGAGAGAGAGAGAGAGA	CGAGAGAGAGAGAGAGAGAGAGA	7	5	GSMUA_Achr5T00890_001	chr5	522539..522670, 524102..524208, 525118..525166
CUFF.19944.1	456	CTTTTTT	CTTTT	14	9	GSMUA_Achr5T00890_001	chr5	526662..526901, 527699..527939
CUFF.19950.1	598	GGCGCG	GGCG	47	37	GSMUA_Achr5T00970_001	chr5	559108..559261, 559367..559433, 560353..560634, 560726..560902
CUFF.19952.1	1027	CATA	CA	15	7	GSMUA_Achr5T00980_001	chr5	568672..568700, 569053..569102, 571761..571905, 573171..573224, 573718..573841, 574042..574497, 575477..575791
CUFF.19965.1	395	CT	CTT	30	19	GSMUA_Achr5T01070_001	chr5	624868..625338
CUFF.19966.1	809	CTCA	CTCATCA	46	17	GSMUA_Achr5T01090_001	chr5	628024..628353, 628442..628556, 628875..628963, 629036..629219, 629299..629363, 630022..630105, 630268..630342, 630415..630498, 631537..631750, 633450..633505, 634023..634079, 634236..634306
CUFF.19972.2	118	CAGAG	CAG	6	5	GSMUA_Achr5T01140_001	chr5	665365..665904, 665979..666077, 666151..666463
CUFF.19995.1	806	TTTCCTTCCTTCCTTCCTTCC	TTTCCTTCCTTCCTTCC	7	7	GSMUA_Achr5T01332_001	chr5	771779..772930
CUFF.19997.1	10	TC	T	4	4	GSMUA_Achr5T01350_001	chr5	783820..784092, 784879..785090, 787492..787620
CUFF.19997.1	592	TAAGCCAAG	TAAGCCAAGCCAAG	50	29	GSMUA_Achr5T01350_001	chr5	783820..784092, 784879..785090, 787492..787620
CUFF.20002.1	532	TCTCGC	TC	24	12	GSMUA_Achr5T01400_001	chr5	799754..800031, 801616..801749, 802025..802188
CUFF.20011.1	1557	GACAT	GACATACAT	30	22	GSMUA_Achr5T01540_001	chr5	898706..899200, 901159..901364, 904040..904325, 905141..905248, 905629..905873, 905962..906518
CUFF.20035.1	2034	TACCACCAC	TACCAC	11	4	GSMUA_Achr5T01710_001	chr5	1007814..1008786, 1008867..1010048, 1010267..1010333
CUFF.20037.1	328	TCCG	T	25	6	GSMUA_Achr5T01720_001	chr5	1015098..1016125
CUFF.20040.1	28	CTT	CTTT	12	6	GSMUA_Achr5T01740_001	chr5	1024931..1025514, 1025907..1026018, 1026260..1026351, 1027246..1027374, 1028589..1028709, 1031075..1031170, 1031687..1031773, 1031888..1031988, 1032063..1032186, 1032279..1032452, 1033065..1033237, 1034080..1034208
CUFF.20041.1	1267	C	CT	15	9	GSMUA_Achr5T01750_001	chr5	1035401..1035814, 1037610..1038357, 1038496..1038717
CUFF.20053.1	578	TA	TAA	6	4	GSMUA_Achr5T01860_001	chr5	1117288..1118686
CUFF.20063.1	1276	TCAATGTTTAGTGCAATGTTTAG	TCAATGTTTAG	12	8	GSMUA_Achr5T01960_001	chr5	1198768..1199230, 1199310..1199423, 1199500..1199638, 1203057..1203310, 1203798..1204640
CUFF.20078.1	104	GCTGTCT	GCTGTCTGTCT	13	4	GSMUA_Achr5T02070_001	chr5	1308657..1309332, 1310068..1310193
CUFF.20078.1	659	CTT	CTTT	7	5	GSMUA_Achr5T02070_001	chr5	1308657..1309332, 1310068..1310193
CUFF.20083.1	159	CTT	CT	19	9	GSMUA_Achr5T02120_001	chr5	1357666..1357893
CUFF.20097.1	636	AGAGGAGGA	AGAGGAGGAGGA	6	4	GSMUA_Achr5T02280_001	chr5	1451935..1452616, 1452715..1452952, 1453058..1453086
CUFF.20117.1	169	GAA	GA	9	8	GSMUA_Achr5T02450_001	chr5	1557991..1558036, 1558129..1558227, 1558722..1558834, 1559558..1560540
CUFF.20125.1	465	CTGT	CTGTGT	5	4	GSMUA_Achr5T02500_001	chr5	1597506..1598036, 1598202..1598813
CUFF.20134.1	2278	GTGC	GTGCTGC	11	8	GSMUA_Achr5T02570_001	chr5	1644250..1646727
CUFF.20136.1	530	G	GGAC	8	4	GSMUA_Achr5T02590_001	chr5	1667377..1668002, 1668300..1668440, 1668686..1668743
CUFF.20149.1	208	GAGCAG	GAG	21	5	GSMUA_Achr5T02720_001	chr5	1751636..1752335, 1752523..1752609, 1752692..1752766, 1753521..1753637, 1754187..1754273, 1754479..1754544, 1754984..1755049, 1755248..1755319, 1755391..1755492, 1755595..1755772, 1755870..1755925, 1757121..1757231, 1757311..1757379, 1758138..1758246, 1758489..1758577, 1758748..1758825, 1760054..1760176, 1761279..1761398, 1761483..1761563, 1761641..1761787, 1761904..1761982, 1762272..1762346, 176…
CUFF.20151.1	559	TG	T	14	8	GSMUA_Achr5T02760_001	chr5	1801952..1802537, 1802641..1804043, 1804320..1804453, 1804968..1805208, 1805319..1805644, 1806394..1806505, 1806679..1806976, 1807641..1807900
CUFF.20151.1	3185	ATT	ATTT	21	11	GSMUA_Achr5T02760_001	chr5	1801952..1802537, 1802641..1804043, 1804320..1804453, 1804968..1805208, 1805319..1805644, 1806394..1806505, 1806679..1806976, 1807641..1807900
CUFF.20157.1	1587	CAA	C	4	3	GSMUA_Achr5T02830_001	chr5	1891497..1891970, 1892203..1892349, 1892435..1892647, 1892733..1893305, 1893599..1893959
CUFF.20158.2	124	TC	T	11	9	GSMUA_Achr5T02830_001	chr5	1894011..1894165, 1894326..1894402, 1894613..1894769, 1894893..1894969, 1895545..1895794
CUFF.20177.1	592	TAGAG	TAGAGAG	3	3	GSMUA_Achr5T02940_001	chr5	1997934..1998359, 1998446..1998484, 1998700..1998773, 1998908..1999127
CUFF.20207.1	679	AAGCCGA	AA	83	38	GSMUA_Achr5T03220_001	chr5	2213174..2213939, 2214027..2214305
CUFF.20217.1	158	ATTGT	ATTGTTGT	2	2	GSMUA_Achr5T03310_001	chr5	2287218..2288039
CUFF.20221.1	803	T	TCTGTTGACTTCAGTGATATAAG	50	30	GSMUA_Achr5T03350_001	chr5	2325618..2325957, 2327693..2327823, 2327925..2328291
CUFF.20228.1	685	CAAGAAGAAGAAGAAGAAG	CAAGAAGAAGAAGAAGAAGAAG	19	17	GSMUA_Achr5T03420_001	chr5	2360437..2360968, 2361076..2361291, 2361590..2361793, 2361899..2362118
CUFF.20249.1	1875	CAA	C	77	26	GSMUA_Achr5T03620_001	chr5	2525186..2526745, 2528982..2529360
CUFF.20252.1	1465	CAA	CAAA	17	9	GSMUA_Achr5T03660_001	chr5	2550417..2551192, 2551260..2551344, 2551446..2551530, 2551827..2552071, 2552161..2552527
CUFF.20259.1	1054	CAGAAGAAGAAG	CAGAAGAAG	14	10	GSMUA_Achr5T03740_001	chr5	2608347..2608498, 2608595..2609252, 2609349..2609612, 2609704..2610936
CUFF.20271.1	1787	GAGTAGTAG	GAGTAG	6	6	GSMUA_Achr5T03830_001	chr5	2679971..2680285, 2680759..2682324
CUFF.20289.1	261	GGTCTCCAG	GG	12	7	GSMUA_Achr5T03980_001	chr5	2835015..2835276, 2835575..2835817
CUFF.20290.1	1319	GTTCTTCT	GTTCT	82	48	GSMUA_Achr5T03980_001	chr5	2835950..2836037, 2836317..2836408, 2837286..2837379, 2837466..2837538, 2837643..2837775, 2839234..2839408, 2839664..2839804, 2839887..2839982, 2840063..2840204, 2840965..2841092, 2841175..2841419
CUFF.20302.1	520	CAAGAAGAAGA	CAAGAAGAAGAAGA	24	22	GSMUA_Achr5T04050_001	chr5	2883997..2884374, 2885950..2886041, 2886145..2886195, 2886300..2886359, 2887467..2887584, 2887964..2888087, 2888206..2888429
CUFF.20310.1	198	GC	GCC	21	13	GSMUA_Achr5T04140_001	chr5	2965320..2965651, 2965817..2965905, 2967476..2967569, 2970087..2970148, 2970238..2970316, 2970436..2970528, 2971008..2971108, 2971365..2971420, 2971528..2971883
CUFF.20325.1	2345	TG	TGCAG	6	6	GSMUA_Achr5T04250_001	chr5	3073467..3073993, 3074143..3074286, 3074491..3074652, 3074781..3074951, 3075154..3075273, 3075595..3075942, 3080743..3082287
CUFF.20325.1	2806	CCTG	CCTGCTG	35	17	GSMUA_Achr5T04250_001	chr5	3073467..3073993, 3074143..3074286, 3074491..3074652, 3074781..3074951, 3075154..3075273, 3075595..3075942, 3080743..3082287
CUFF.20362.1	187	GA	G	17	10	GSMUA_Achr5T04550_001	chr5	3358899..3360124, 3360905..3361650
CUFF.20372.1	167	CAAA	C	41	24	GSMUA_Achr5T04680_001	chr5	3454631..3454999, 3455165..3455404, 3456137..3456248, 3456348..3456522, 3457415..3458152
CUFF.20379.1	2771	AAGAAAGGTATCCGATAGAAAGGT	AAGAAAGGT	7	5	GSMUA_Achr5T04750_001	chr5	3500008..3500520, 3500966..3501464, 3502265..3502468, 3502568..3502878, 3503406..3503517, 3503840..3504076, 3505356..3506417
CUFF.20530.1	1045	GGTAG	GG	116	31	GSMUA_Achr5T05860_001	chr5	4351663..4351887, 4353327..4353408, 4353493..4353602, 4353695..4353742, 4353830..4353895, 4353975..4354124, 4357299..4357476, 4358810..4358872, 4358989..4359071, 4361154..4361207, 4362699..4362860, 4363857..4363988
CUFF.20611.1	714	GG	GGTTG	22	21	GSMUA_Achr5T06550_001	chr5	4813798..4813905, 4814130..4814201, 4814321..4814476, 4814587..4814670, 4814762..4814875, 4814942..4815037, 4815259..4815349, 4815441..4815541
CUFF.20785.1	531	AAGCAG	AAG	18	4	GSMUA_Achr5T08060_001	chr5	5827243..5827514, 5827676..5827758, 5828908..5828959, 5829133..5829258, 5829392..5829474, 5831145..5831327, 5846099..5846743, 5846833..5847161
CUFF.20790.1	431	CCTTCT	CCTTCTTCT	36	22	GSMUA_Achr5T08120_001	chr5	5868188..5868869
CUFF.20817.1	419	TCTACT	TCT	43	12	GSMUA_Achr5T08310_001	chr5	6048898..6049066, 6049160..6049260, 6049349..6049511, 6049589..6049748, 6052157..6052285
CUFF.20867.1	596	CCGTTCTCGT	CCGT	26	15	GSMUA_Achr5T08660_001	chr5	6297225..6297373, 6297447..6298629
CUFF.21118.1	214	TGCGG	TG	25	9	GSMUA_Achr5T10590_001	chr5	7589128..7589748, 7589836..7589990, 7590596..7590704, 7590797..7590902
CUFF.21196.1	947	AAG	AAGCAG	49	5	GSMUA_Achr5T11270_001	chr5	8085217..8085405, 8085597..8086281, 8086371..8086634
CUFF.21203.1	1100	AGCAGCAGCTGCAGC	AGCAGC	15	10	GSMUA_Achr5T11330_001	chr5	8117869..8118756, 8119175..8120049
CUFF.21215.1	1194	CAAGAAG	CAAG	57	39	GSMUA_Achr5T11450_001	chr5	8204795..8205879, 8207321..8207487, 8207964..8208048, 8208345..8208517
CUFF.21225.1	429	TCCC	T	24	23	GSMUA_Achr5T11520_001	chr5	8242808..8243242, 8243863..8244099, 8244744..8245111, 8245501..8246147, 8246235..8246473
CUFF.21229.1	764	AATAT	AAT	3	3	GSMUA_Achr5T11560_001	chr5	8263868..8263937, 8264023..8264814, 8264887..8264957, 8265032..8265574
CUFF.21229.1	1182	TTCTCTCTC	TTCTCTC	14	7	GSMUA_Achr5T11560_001	chr5	8263868..8263937, 8264023..8264814, 8264887..8264957, 8265032..8265574
CUFF.21246.1	129	C	CT	4	4	GSMUA_Achr5T11660_001	chr5	8384706..8384751, 8384867..8385027, 8385119..8385200, 8385293..8385387, 8385925..8385949, 8386027..8386112, 8386582..8386668, 8387024..8387073, 8390769..8390994, 8391688..8391740, 8391841..8392018, 8392174..8392297, 8392390..8392492, 8393952..8394074, 8394798..8394876, 8394975..8395051, 8397221..8397346, 8400085..8400202, 8400302..8400399, 8405020..8405109, 8410607..8410732, 8410810..8410920, 841…
CUFF.21270.1	432	TG	T	22	15	GSMUA_Achr5T11940_001	chr5	8667349..8667471, 8668917..8668995, 8669471..8669865
CUFF.21286.1	203	GGAGAG	GGAG	11	6	GSMUA_Achr5T12050_001	chr5	8728057..8728379, 8728475..8728588, 8728672..8728888, 8729094..8729200, 8730408..8730563, 8730667..8730984
CUFF.21293.1	128	GTCATC	GTCATCATC	25	10	GSMUA_Achr5T12110_001	chr5	8757125..8757896, 8758069..8758188
CUFF.21298.1	591	CTCCTCATC	CTC	7	6	GSMUA_Achr5T12180_001	chr5	8786994..8788159
CUFF.21299.1	140	AGCCGCCGCCGCCGCCGC	AGCCGCCGCCGCCGCCGCCGC	94	25	GSMUA_Achr5T12190_001	chr5	8790303..8790756, 8792754..8793076
CUFF.21328.1	352	TA	TAA	29	16	GSMUA_Achr5T12470_001	chr5	8951539..8951777, 8952522..8952588, 8952698..8953035
CUFF.21415.1	1255	ATGGTGG	ATGG	32	12	GSMUA_Achr5T13220_001	chr5	9465892..9466459, 9466541..9466632, 9467471..9467573, 9467660..9467802, 9468954..9469078, 9470516..9471481
CUFF.21422.1	1739	TAACA	TA	16	6	GSMUA_Achr5T13330_001	chr5	9549872..9551746
CUFF.21484.1	285	ACTGCTGCTGCT	ACTGCTGCTGCTGCT	18	12	GSMUA_Achr5T13810_001	chr5	9933795..9934135, 9936626..9936773, 9936975..9937059, 9937136..9937231, 9937610..9937675, 9937797..9937895, 9937987..9938100, 9938486..9938596, 9940253..9940315, 9941618..9941710, 9943117..9943230, 9943819..9943890, 9944017..9944082, 9944884..9944935
CUFF.21509.1	512	CTT	C	46	24	GSMUA_Achr5T14050_001	chr5	10116968..10117109, 10121673..10121717, 10121820..10122263
CUFF.21511.1	145	CA	CAA	13	7	GSMUA_Achr5T14070_001	chr5	10126075..10126241, 10132479..10132582, 10132676..10132751, 10133013..10133096, 10133197..10133747
CUFF.21512.1	3103	GAGCCAGC	GAGC	8	7	GSMUA_Achr5T14080_001	chr5	10134408..10135935, 10137576..10137755, 10137864..10138121, 10138354..10138868, 10140030..10140170, 10141639..10142398
CUFF.21530.1	424	CCGTCGTCGTCGTCGTCGT	CCGTCGTCGTCGTCGT	19	16	GSMUA_Achr5T14230_001	chr5	10211505..10212330, 10212430..10212601, 10212674..10212873, 10212962..10213117, 10214457..10214673
CUFF.21531.1	115	ACCTCCTCCTCCTCCTCCTC	ACCTCCTCCTCCTCCTC	5	4	GSMUA_Achr5T14240_001	chr5	10215771..10216031, 10216271..10216449
CUFF.21543.1	1212	TGAGGGCT	TGAGGGCTCAAAACGAGGGCT	15	13	GSMUA_Achr5T14340_001	chr5	10291595..10292014, 10292731..10292806, 10294200..10295315
CUFF.21547.1	1379	GCTTC	GC	24	16	GSMUA_Achr5T14380_001	chr5	10331873..10331948, 10332282..10332380, 10332829..10332942, 10333759..10333928, 10334019..10334100, 10334322..10334920, 10335011..10335864
CUFF.21572.1	646	TGG	TG	21	15	GSMUA_Achr5T14620_001	chr5	10544984..10545307, 10549361..10549837
CUFF.21595.1	1000	TCAGCAGC	TCAGC	63	8	GSMUA_Achr5T14770_001	chr5	10696793..10697402, 10697489..10697881, 10697992..10698161, 10698271..10698556, 10698643..10699124, 10699212..10699292, 10699376..10699625, 10699722..10699788, 10699858..10699933, 10700054..10700437, 10700539..10701148, 10701243..10702952, 10703049..10703614
CUFF.21595.1	1172	TGAAG	TG	34	5	GSMUA_Achr5T14770_001	chr5	10696793..10697402, 10697489..10697881, 10697992..10698161, 10698271..10698556, 10698643..10699124, 10699212..10699292, 10699376..10699625, 10699722..10699788, 10699858..10699933, 10700054..10700437, 10700539..10701148, 10701243..10702952, 10703049..10703614
CUFF.21624.1	1745	CGGAGGAGGA	CGGAGGA	3	3	GSMUA_Achr5T14940_001	chr5	10846938..10849077
CUFF.21628.1	850	GCCTCCTCCTCCTC	GCCTCCTCCTC	9	7	GSMUA_Achr5T14980_001	chr5	10886807..10889399
CUFF.21637.1	1226	CCTTGTGAACTT	CCTT	18	8	GSMUA_Achr5T15070_001	chr5	10978301..10978459, 10981410..10981582, 10981711..10981809, 10981915..10982066, 10982377..10983229
CUFF.21670.1	3263	TGAAGA	TGA	13	12	GSMUA_Achr5T15420_001	chr5	11332289..11332648, 11334888..11335245, 11335368..11337073, 11338387..11338470, 11339242..11339516, 11339622..11340049, 11340153..11340205, 11340291..11340401, 11340485..11342062, 11342165..11342262, 11342923..11343028, 11343212..11343389, 11343901..11343968, 11344682..11344800, 11344909..11345766, 11346528..11346630, 11346725..11347072
CUFF.21678.1	2490	CAA	CAAA	160	63	GSMUA_Achr5T15500_001	chr5	11456209..11456255, 11456375..11456537, 11456830..11457058, 11460212..11460978, 11461069..11461290, 11461654..11461725, 11461806..11462087, 11462169..11462528, 11463180..11463616
CUFF.21680.1	162	CCTTCT	CCT	11	11	GSMUA_Achr5T15530_001	chr5	11476590..11476943, 11477040..11477093, 11477200..11477367, 11477444..11477546, 11477676..11477782, 11477870..11478087, 11478193..11478409
CUFF.21680.1	1057	GTAT	GTATTAT	16	6	GSMUA_Achr5T15530_001	chr5	11476590..11476943, 11477040..11477093, 11477200..11477367, 11477444..11477546, 11477676..11477782, 11477870..11478087, 11478193..11478409
CUFF.21706.1	56	ACTACCTTCTCCTC	AC	12	10	GSMUA_Achr5T15810_001	chr5	12104893..12105094, 12105168..12105417, 12105515..12105748, 12105860..12105990, 12108245..12108539
CUFF.21722.1	222	GTTT	GTT	34	23	GSMUA_Achr5T15920_001	chr5	12455998..12456689, 12456764..12456862, 12457114..12457366, 12458643..12458753, 12458836..12458972, 12459164..12459277, 12459376..12459575, 12459641..12459835, 12459935..12460451
CUFF.21748.1	568	CCG	C	32	11	GSMUA_Achr5T16190_001	chr5	13267856..13268692, 13274871..13275076, 13275170..13275495
CUFF.21748.1	1007	TACA	TACAACA	8	5	GSMUA_Achr5T16190_001	chr5	13267856..13268692, 13274871..13275076, 13275170..13275495
CUFF.21760.1	406	CTTT	CTTTT	27	14	GSMUA_Achr5T16380_001	chr5	14817690..14817788, 14821072..14821159, 14821468..14821505, 14821698..14821762, 14822031..14822251
CUFF.21787.1	1023	TAA	TA	34	21	GSMUA_Achr5T16670_001	chr5	15157584..15158108, 15159295..15159396, 15159536..15159980
CUFF.21795.1	906	GAA	GAAA	8	7	GSMUA_Achr5T16870_001	chr5	15526926..15527184, 15527274..15527315, 15527388..15527429, 15527499..15527598, 15527672..15527736, 15533204..15533285, 15539164..15539491
CUFF.21806.1	649	CTTCTTT	CTT	3	3	GSMUA_Achr5T16990_001	chr5	15756878..15757152, 15760248..15760397, 15762085..15762389
CUFF.21854.1	388	CTCT	CTCTCTATATCT	7	5	GSMUA_Achr5T17490_001	chr5	17813488..17813775, 17813854..17814073
CUFF.21896.1	254	GAAAA	GAA	21	6	GSMUA_Achr5T17990_001	chr5	19207706..19208343
CUFF.21904.1	2965	GCATCA	G	9	5	GSMUA_Achr5T18040_001	chr5	19285673..19286327, 19286610..19286682, 19293393..19295425, 19295508..19295627, 19297905..19298092, 19298194..19298483
CUFF.21914.1	2146	GCAACATAGGTATATATACATCAACA	GCAACA	22	20	GSMUA_Achr5T18110_001	chr5	19394049..19397017, 19397704..19397961, 19399233..19399412, 19399608..19400948
CUFF.21933.1	1125	CATATA	CATA	6	5	GSMUA_Achr5T18300_001	chr5	19768615..19768714, 19768787..19768835, 19768919..19769150, 19769872..19771364
CUFF.21937.1	786	CTTT	CTTTT	118	69	GSMUA_Achr5T18370_001	chr5	19804275..19805216
CUFF.21947.1	138	TTGCT	TT	27	12	GSMUA_Achr5T18410_001	chr5	19862098..19862161, 19862249..19862302, 19862491..19862551, 19862682..19862806, 19862875..19862961, 19863813..19863886, 19864009..19864138, 19864332..19864414, 19865622..19865903
CUFF.21950.1	738	AG	A	19	7	GSMUA_Achr5T18440_001	chr5	19870624..19872344, 19872424..19872959, 19873094..19873678, 19873762..19874586
CUFF.21950.1	2043	C	CA	12	6	GSMUA_Achr5T18440_001	chr5	19870624..19872344, 19872424..19872959, 19873094..19873678, 19873762..19874586
CUFF.21950.1	2627	TCC	TCCC	15	7	GSMUA_Achr5T18440_001	chr5	19870624..19872344, 19872424..19872959, 19873094..19873678, 19873762..19874586
CUFF.21952.2	362	CTAT	CT	12	4	GSMUA_Achr5T18470_001	chr5	19949613..19951121, 19951531..19952027
CUFF.21962.1	1328	CAAT	CAATAAT	3	3	GSMUA_Achr5T18560_001	chr5	20056647..20060188
CUFF.21962.1	1452	AAGGAGGA	AAGGAGGAGGA	17	9	GSMUA_Achr5T18560_001	chr5	20056647..20060188
CUFF.21974.1	2271	TGCAGC	TGC	14	12	GSMUA_Achr5T18700_001	chr5	20191920..20192541, 20194049..20194163, 20194949..20196373, 20196488..20197699
CUFF.21981.1	860	GTCT	GT	60	35	GSMUA_Achr5T18740_001	chr5	20275681..20276125, 20277862..20278356
CUFF.21983.1	1587	CTT	CT	8	5	GSMUA_Achr5T18750_001	chr5	20280795..20281162, 20281345..20282134, 20283608..20284184
CUFF.21983.1	1622	GTGACT	GT	8	3	GSMUA_Achr5T18750_001	chr5	20280795..20281162, 20281345..20282134, 20283608..20284184
CUFF.21994.1	854	TG	TGTAG	9	4	GSMUA_Achr5T18840_001	chr5	20344009..20344860, 20346184..20346306, 20346395..20346465, 20346550..20346883, 20347011..20347820, 20347905..20348430, 20350189..20350517
CUFF.22003.2	717	AAAG	AAAGAAG	20	8	GSMUA_Achr5T18910_001	chr5	20401637..20402600, 20402698..20403329
CUFF.22007.1	222	AAA	AAATAA	4	4	GSMUA_Achr5T18940_001	chr5	20432089..20432165, 20432325..20432369, 20432469..20432546, 20432672..20432779, 20432873..20432947, 20433077..20433168, 20433264..20433336, 20433610..20433691, 20433794..20434257, 20434356..20434439, 20434533..20434994
CUFF.22064.1	195	CCAGA	CCAGACTTCCACAGA	7	4	GSMUA_Achr5T19370_001	chr5	21003722..21003881, 21004624..21004710, 21004789..21004899
CUFF.22066.1	952	CCTTCTT	CCTT	10	8	GSMUA_Achr5T19380_001	chr5	21042676..21042828, 21047651..21048593
CUFF.22133.1	685	AAGC	AAGCAGC	8	6	GSMUA_Achr5T19990_001	chr5	21649056..21649133, 21649224..21649342, 21650865..21650988, 21651306..21651437, 21651985..21652415
CUFF.22161.1	513	CATATAT	CATAT	7	4	GSMUA_Achr5T20290_001	chr5	22048592..22048644, 22048727..22048826, 22048921..22048962, 22049044..22049085, 22049161..22049460
CUFF.22173.1	692	TA	T	22	19	GSMUA_Achr5T20390_001	chr5	22147139..22147560, 22148844..22148966, 22149136..22149386
CUFF.22175.1	72	CTCTTCTTC	CTCTTCTTCTTC	50	17	GSMUA_Achr5T20400_001	chr5	22156589..22156954
CUFF.22228.1	505	GTCTTCTTCT	GTCTTCT	8	3	GSMUA_Achr5T20800_001	chr5	22679044..22679464, 22679536..22679682, 22679769..22680066, 22680152..22680307, 22680392..22680575
CUFF.22238.1	128	CCCTCCTCCTCCTCC	CCCTCCTCCTCCTCCTCC	2	2	GSMUA_Achr5T20870_001	chr5	22776131..22776477, 22777273..22777368, 22777472..22777627, 22777710..22777770, 22780642..22780766, 22781623..22781768
CUFF.22263.1	884	GCCGCC	GCCGCCACCACCGCC	29	28	GSMUA_Achr5T21050_001	chr5	22938574..22939860
CUFF.22274.2	512	GGGC	G	24	8	GSMUA_Achr5T21160_001	chr5	23140747..23141325, 23141504..23142339
CUFF.22293.1	1021	CTGTAACT	C	7	7	GSMUA_Achr5T21340_001	chr5	23407769..23407995, 23413378..23413460, 23413613..23413834, 23413920..23414107, 23414183..23414304, 23414751..23415106
CUFF.22331.1	612	CAGAGA	CAGA	15	15	GSMUA_Achr5T21600_001	chr5	23693050..23693345, 23695258..23695333, 23695415..23695578, 23698357..23698570
CUFF.22396.1	2845	GGC	GGCTGC	11	7	GSMUA_Achr5T22130_001	chr5	24249038..24252271
CUFF.22405.1	123	C	CT	5	4	GSMUA_Achr5T22160_001	chr5	24288059..24288405
CUFF.22427.1	633	CATATATATAT	CATATATAT	22	19	GSMUA_Achr5T22400_001	chr5	24491606..24492066, 24493829..24493933, 24495276..24495403, 24496042..24496138, 24496361..24496446
CUFF.22429.1	1108	AGAGCTTGTGTAG	A	15	9	GSMUA_Achr5T22450_001	chr5	24517196..24518263, 24520710..24521868, 24522925..24523299
CUFF.22433.1	211	AG	AGG	9	5	GSMUA_Achr5T22510_001	chr5	24552403..24552797, 24552891..24553027
CUFF.22455.2	1612	TA	TAA	10	8	GSMUA_Achr5T22800_001	chr5	24711774..24712006, 24712087..24712259, 24714259..24714420, 24714617..24714758, 24714889..24715113, 24716726..24716788, 24716871..24716945, 24717766..24718627
CUFF.22491.1	723	GTTTTT	GTTTTTTTT	13	9	GSMUA_Achr5T23170_001	chr5	24979518..24979860, 24981132..24981274, 24981941..24982273
CUFF.22493.1	778	CGGGAGGGAGG	CGGGAGG	23	9	GSMUA_Achr5T23250_001	chr5	25039859..25040531, 25040634..25041624
CUFF.22493.1	881	TC	T	9	8	GSMUA_Achr5T23250_001	chr5	25039859..25040531, 25040634..25041624
CUFF.22494.2	1186	TCC	TC	9	5	GSMUA_Achr5T23260_001	chr5	25043285..25043303, 25043407..25043857, 25043956..25044153, 25044228..25044455, 25044631..25044892, 25046801..25047004, 25047102..25047148
CUFF.22522.1	1889	C	CG	26	11	GSMUA_Achr5T23440_001	chr5	25160376..25160730, 25162297..25163162, 25163279..25164024
CUFF.22532.1	618	CGTGTCCAT	C	39	17	GSMUA_Achr5T23550_001	chr5	25250151..25250798, 25253704..25253968
CUFF.22542.1	1930	CT	CTT	9	9	GSMUA_Achr5T23600_001	chr5	25292426..25292819, 25292922..25292978, 25294707..25294817, 25294989..25295075, 25295168..25295578, 25298323..25298460, 25299751..25299912, 25300274..25300473, 25301185..25301268, 25301372..25301730
CUFF.22544.1	1667	CTTGTTTG	CTTGTTTGTTTG	10	6	GSMUA_Achr5T23620_001	chr5	25306670..25307202, 25308058..25308285, 25308894..25310072
CUFF.22548.1	1071	GCCACCACC	GCCACCACCACC	42	31	GSMUA_Achr5T23660_001	chr5	25332616..25333665, 25335177..25335240, 25336923..25337166, 25337825..25337959
CUFF.22561.2	35	CGG	CGGGG	15	10	GSMUA_Achr5T23780_001	chr5	25384008..25384183, 25384483..25384570, 25384716..25384813, 25385021..25385107, 25387761..25387916, 25388046..25388152, 25388383..25388468, 25388564..25388638, 25388723..25388972
CUFF.22567.1	895	ATT	A	43	24	GSMUA_Achr5T23810_001	chr5	25406800..25406866, 25406982..25407054, 25408214..25408258, 25409663..25409774, 25411645..25411711, 25412308..25412352, 25415049..25415104, 25415184..25415359, 25417161..25417578
CUFF.22567.1	1034	CTTT	CTT	26	19	GSMUA_Achr5T23810_001	chr5	25406800..25406866, 25406982..25407054, 25408214..25408258, 25409663..25409774, 25411645..25411711, 25412308..25412352, 25415049..25415104, 25415184..25415359, 25417161..25417578
CUFF.22568.1	477	GAA	GAAA	28	20	GSMUA_Achr5T23820_001	chr5	25422167..25423582
CUFF.22574.1	138	TGTAGTAGTAGTAGTAG	TGTAGTAGTAGTAGTAGTAG	5	5	GSMUA_Achr5T23900_001	chr5	25450700..25451448, 25451532..25452021, 25452146..25452331, 25453527..25454365, 25454486..25454644, 25454821..25455313
CUFF.22577.1	175	TT	TTCCT	9	6	GSMUA_Achr5T23920_001	chr5	25464829..25465016, 25465099..25465247, 25466499..25466660, 25467647..25467762, 25468399..25468469, 25468608..25468781
CUFF.22578.1	615	AGAGGAGGAGGAGGAGGAGGA	AGAGGAGGAGGAGGAGGAGGAGGA	6	6	GSMUA_Achr5T23930_001	chr5	25469528..25470528
CUFF.22621.1	132	TCATC	TCATCCATC	12	4	GSMUA_Achr5T24340_001	chr5	25760298..25760894
CUFF.22623.1	356	ATT	AT	8	6	GSMUA_Achr5T24350_001	chr5	25762933..25763213, 25764655..25764825, 25765683..25766321
CUFF.22651.1	313	GCTTCTT	GCTT	3	3	GSMUA_Achr5T24600_001	chr5	25921174..25921948
CUFF.22657.1	388	G	GCT	9	9	GSMUA_Achr5T24650_001	chr5	25962762..25965082
CUFF.22658.1	599	GAACAA	GAA	9	7	GSMUA_Achr5T24660_001	chr5	25965559..25965910, 25966045..25966176, 25967524..25967683, 25968684..25968739, 25971064..25972050, 25972908..25973036, 25973525..25973830, 25973960..25974016, 25974309..25974443
CUFF.22718.1	81	AGAGGAG	AGAG	14	12	GSMUA_Achr5T25300_001	chr5	26353204..26353921
CUFF.22720.1	492	TGA	T	24	10	GSMUA_Achr5T25310_001	chr5	26357926..26358559, 26358722..26358932
CUFF.22807.1	1351	GGGAGGAG	GGGAG	18	18	GSMUA_Achr5T25920_001	chr5	26896839..26899180
CUFF.22847.1	603	AGTAATTGCCTGGG	A	8	5	GSMUA_Achr5T26200_001	chr5	27082687..27083302, 27083383..27083471, 27083636..27083709, 27083826..27084026, 27084394..27084447, 27084795..27085024, 27085103..27085148, 27085222..27085493, 27085573..27085809, 27086506..27086651, 27086999..27087774
CUFF.22874.1	177	GCCCC	GC	62	19	GSMUA_Achr5T26460_001	chr5	27244416..27245233, 27245870..27246355
CUFF.22926.1	27	C	CA	5	4	GSMUA_Achr5T26950_001	chr5	27591094..27591277, 27591357..27591494, 27591927..27592005, 27592089..27592246
CUFF.22926.1	147	T	TA	5	4	GSMUA_Achr5T26950_001	chr5	27591094..27591277, 27591357..27591494, 27591927..27592005, 27592089..27592246
CUFF.22929.1	977	GTAGGGTGAACTTT	GT	25	15	GSMUA_Achr5T26960_001	chr5	27598892..27599053, 27599171..27599231, 27599571..27599800, 27599993..27600138, 27600218..27600311, 27600439..27600483, 27600559..27600759, 27600829..27600879, 27601750..27601775
CUFF.22931.1	2360	ACGGCGGCGGCGG	ACGGCGGCGGCGGCGG	36	13	GSMUA_Achr5T26970_001	chr5	27612787..27612890, 27613072..27613641, 27613773..27613932, 27614070..27614118, 27614198..27614311, 27614390..27614821, 27614890..27615276, 27615363..27615458, 27615583..27615698, 27615786..27615888, 27615960..27616033, 27616113..27616624, 27616712..27616942
CUFF.22941.1	332	CGAGGTGGAGG	CGAGGTGGAGGTGGAGG	14	14	GSMUA_Achr5T27050_001	chr5	27668095..27669549
CUFF.22943.1	141	GAGCAA	GA	6	5	GSMUA_Achr5T27050_001	chr5	27670697..27671083
CUFF.22949.1	1083	CTTCGCTCGCTGCTTCGGGTT	CTT	79	44	GSMUA_Achr5T27100_001	chr5	27694168..27694463, 27696896..27697073, 27697199..27697386, 27697503..27697670, 27698303..27698431, 27698545..27698931
CUFF.22949.1	1156	GC	G	42	24	GSMUA_Achr5T27100_001	chr5	27694168..27694463, 27696896..27697073, 27697199..27697386, 27697503..27697670, 27698303..27698431, 27698545..27698931
CUFF.22971.1	4004	GCTCC	GCTCCTCC	19	19	GSMUA_Achr5T27280_001	chr5	27822433..27823548, 27824446..27825051, 27825149..27825299, 27825443..27825584, 27825669..27825972, 27826080..27826154, 27826967..27827193, 27827300..27827629, 27829024..27829205, 27829777..27831043
CUFF.22973.1	1039	CT	C	6	5	GSMUA_Achr5T27290_001	chr5	27832142..27833733
CUFF.22982.1	123	ACGGCGGCCCCGGCGGC	ACGGCGGC	21	13	GSMUA_Achr5T27370_001	chr5	27894226..27894978, 27899820..27900064
CUFF.23012.1	2284	TATGATGA	TATGA	10	7	GSMUA_Achr5T27620_001	chr5	28071344..28074176
CUFF.23016.1	655	CGAG	CGAGAG	28	8	GSMUA_Achr5T27640_001	chr5	28108537..28109236
CUFF.23035.1	408	TTGGTGGTGGTGGTGG	TTGGTGGTGGTGGTGGTGG	3	3	GSMUA_Achr5T27770_001	chr5	28220990..28221033, 28221146..28221246, 28221973..28222108, 28222609..28222999
CUFF.23039.1	9	AGCGGCGGCGGCGG	AGCGGCGGCGGCGGCGG	6	5	GSMUA_Achr5T27800_001	chr5	28262782..28263057, 28263153..28263285, 28263396..28263620, 28263706..28264076
CUFF.23047.1	9	GAA	GA	14	9	GSMUA_Achr5T27870_001	chr5	28293546..28293663, 28294754..28294817, 28295500..28295619, 28296041..28296163, 28296635..28296824, 28296916..28297202
CUFF.23047.1	791	AT	ATT	7	5	GSMUA_Achr5T27870_001	chr5	28293546..28293663, 28294754..28294817, 28295500..28295619, 28296041..28296163, 28296635..28296824, 28296916..28297202
CUFF.23048.1	599	AAGTAGT	AAGT	19	5	GSMUA_Achr5T27890_001	chr5	28297406..28298194, 28298285..28298458, 28298551..28298671, 28298758..28298947
CUFF.23062.1	2606	GGAAGAA	GGAAGAAGAA	6	6	GSMUA_Achr5T28010_001	chr5	28380265..28380945, 28381054..28381155, 28381254..28383197
CUFF.23072.1	1070	TTCACCATCA	TTCACCATCACCATCACCATCA	61	55	GSMUA_Achr5T28100_001	chr5	28443060..28443428, 28443526..28443661, 28444899..28444970, 28445941..28446084, 28446164..28446283, 28446803..28447392, 28447481..28447671, 28447760..28447892, 28448117..28448886
CUFF.23075.1	23	GAACAAC	GAAC	18	15	GSMUA_Achr5T28130_001	chr5	28457905..28459037
CUFF.23082.1	829	AGGAAAGGAAGGAGGCG	AG	51	14	GSMUA_Achr5T28190_001	chr5	28487357..28487959, 28488388..28488531, 28488622..28488818, 28488903..28489074, 28489184..28490435
CUFF.23082.1	2127	ACACACACACACAGATCACACACA	ACACACACA	30	18	GSMUA_Achr5T28190_001	chr5	28487357..28487959, 28488388..28488531, 28488622..28488818, 28488903..28489074, 28489184..28490435
CUFF.23090.2	130	CAA	CA	32	18	GSMUA_Achr5T28270_001	chr5	28548811..28548897, 28548999..28549151, 28549594..28549711, 28550237..28550460, 28550550..28550795, 28550880..28551015, 28551650..28552002
CUFF.23124.1	2096	CAAA	CAA	21	10	GSMUA_Achr5T28600_001	chr5	28706689..28708314, 28708936..28709216, 28709306..28709530
CUFF.23126.1	93	CAA	CAAA	6	6	GSMUA_Achr5T28620_001	chr5	28720615..28720956, 28721133..28721309, 28721416..28721636, 28721769..28721910, 28723070..28723418
CUFF.23128.1	169	CAA	CA	8	8	GSMUA_Achr5T28630_001	chr5	28731978..28733875
CUFF.23128.1	441	ACGC	ACGCGC	15	4	GSMUA_Achr5T28630_001	chr5	28731978..28733875
CUFF.23133.1	877	GTATT	GTATTATT	19	18	GSMUA_Achr5T28700_001	chr5	28758179..28758270, 28758715..28758790, 28759533..28759656, 28760320..28760404, 28761085..28761217, 28762198..28762292, 28763286..28763364, 28763594..28763676, 28764206..28764524
CUFF.23135.1	2287	TGG	TGGG	36	18	GSMUA_Achr5T28730_001	chr5	28775421..28775638, 28775717..28775809, 28775900..28775995, 28776102..28776174, 28776592..28776653, 28777158..28777239, 28778559..28778619, 28778713..28779046, 28779186..28780683
CUFF.23137.1	466	CA	CAA	45	21	GSMUA_Achr5T28760_001	chr5	28786113..28786475, 28787343..28787600
CUFF.23138.1	230	GGGTG	GGGTGGTG	20	13	GSMUA_Achr5T28760_001	chr5	28788041..28788418, 28789020..28789260, 28789713..28790007
CUFF.23146.1	1260	GCCCCAACCCCAACCCCAACC	GCCCCAACCCCAACCCCAACCCCAACC	31	9	GSMUA_Achr5T28800_001	chr5	28813952..28814034, 28814133..28814329, 28814487..28814584, 28814672..28814791, 28814927..28818824, 28818904..28819119, 28819206..28819459, 28820345..28820468
CUFF.23150.1	387	ACGGCG	ACG	8	8	GSMUA_Achr5T28850_001	chr5	28844921..28845419, 28845719..28845923, 28846023..28846208, 28846400..28846512, 28846634..28846817, 28846913..28847010, 28847657..28848122, 28848376..28848833
CUFF.23155.1	2200	TAGGAGGA	TAGGA	33	8	GSMUA_Achr5T28930_001	chr5	28876338..28876533, 28876645..28877284, 28879086..28880682
CUFF.23168.1	601	AGGGG	AGGG	16	11	GSMUA_Achr5T29030_001	chr5	28942094..28942196, 28942289..28942366, 28942439..28942537, 28942613..28942708, 28942817..28943220
CUFF.23181.1	76	CCTT	CCTTCTT	3	3	GSMUA_Achr5T29130_001	chr5	28995608..28995756, 28997041..28997580, 28997850..28997992, 28998617..28998709, 29000684..29001726
CUFF.23192.1	1556	GGGTATGGTAT	GGGTAT	80	76	GSMUA_Achr5T29190_001	chr5	29041147..29041640, 29041725..29042338, 29042417..29042810, 29042920..29042987, 29044221..29044288
CUFF.23205.1	1057	GGAAGACACACCATCCGCAAAAGCCGA	GGA	33	19	GSMUA_Achr5T29310_001	chr5	29103951..29104670, 29105367..29105600, 29105860..29105938, 29106004..29106119, 29107974..29108118, 29109406..29109823, 29111161..29112488
CUFF.23205.1	2779	GCC	GCCCC	17	12	GSMUA_Achr5T29310_001	chr5	29103951..29104670, 29105367..29105600, 29105860..29105938, 29106004..29106119, 29107974..29108118, 29109406..29109823, 29111161..29112488
CUFF.23221.1	471	A	AT	17	10	GSMUA_Achr5T29560_001	chr5	29220692..29220800, 29220950..29221043, 29221154..29221588
CUFF.23230.1	2042	CTAT	CT	62	13	GSMUA_Achr5T29640_001	chr5	29279432..29279992, 29280574..29280898, 29281002..29281159, 29281370..29281593, 29281992..29282219, 29282316..29282353, 29283635..29284503
CUFF.23252.1	2163	AGAGGAGGAG	AGAGGAG	15	6	GSMUA_Achr6T00070_001	chr6	45504..45720, 46426..46554, 46686..47339, 47487..47679, 47760..47953, 48099..48203, 48298..48437, 48529..48807, 49404..49722, 51603..51918
CUFF.23260.1	767	CGGAGGAGGAGGAGGAGG	CGGAGGAGGAGGAGGAGGAGG	42	31	GSMUA_Achr6T00100_001	chr6	66214..67803
CUFF.23264.1	701	GAAA	GA	6	6	GSMUA_Achr6T00140_001	chr6	106884..108020, 108909..109085, 110865..110981, 111999..112040
CUFF.23284.1	56	TCATGCAGC	TC	19	17	GSMUA_Achr6T00330_001	chr6	230644..231024
CUFF.23325.1	1717	CTGT	CTGTGT	12	3	GSMUA_Achr6T00640_001	chr6	420980..421880, 425176..425363, 427612..428263
CUFF.23330.1	1270	ATGAGCCT	AT	33	16	GSMUA_Achr6T00680_001	chr6	456017..456524, 456651..456790, 456904..457041, 457440..457615, 458242..458323, 458805..458940, 460887..461354
CUFF.23332.1	1376	CCCTCCTC	CCCTCCTCCTC	12	7	GSMUA_Achr6T00690_001	chr6	470833..471032, 471121..471356, 471434..471854, 471925..473122
CUFF.23337.1	75	TCTCCTCC	TCTCCTCCTCC	13	6	GSMUA_Achr6T00730_001	chr6	493946..494252, 495056..495914
CUFF.23338.1	1081	CTTTGT	CT	13	10	GSMUA_Achr6T00730_001	chr6	500100..500233, 500311..500605, 500804..501523
CUFF.23345.1	861	AGTTTGTTTGTT	AGTTTGTT	69	18	GSMUA_Achr6T00800_001	chr6	543384..543587, 544657..544790, 544876..544901, 546093..546182, 548419..548507, 550277..550645
CUFF.23370.1	424	AAT	AATAT	5	4	GSMUA_Achr6T00970_001	chr6	662211..663021
CUFF.23384.1	750	TAAGAAGA	TAAGAAGAAGA	7	4	GSMUA_Achr6T01110_001	chr6	736757..736891, 737297..737389, 737692..737892, 738230..738725
CUFF.23387.1	631	GGAAGAAGAAGA	GGAAGAAGA	15	3	GSMUA_Achr6T01130_001	chr6	743503..744161, 744241..744340, 744427..744636, 744722..745150, 745236..745285, 745365..745551, 745634..745826
CUFF.23416.1	3200	TACGGCACG	TACG	17	9	GSMUA_Achr6T01330_001	chr6	872803..873316, 875637..876697, 881305..883196
CUFF.23429.1	238	CTTTT	CTTT	23	19	GSMUA_Achr6T01490_001	chr6	983875..986148
CUFF.23438.1	431	CCTCCTC	CC	19	10	GSMUA_Achr6T01580_001	chr6	1027438..1028213
CUFF.23451.1	518	GCAGCAACAGCA	GCAGCAACAGCAACAGCA	13	7	GSMUA_Achr6T01660_001	chr6	1068822..1069029, 1069391..1069488, 1069581..1069690, 1070517..1070825, 1070913..1070961
CUFF.23454.1	256	CCTCGGGCTCGG	CCTCGGGCTCGGGCTCGG	66	26	GSMUA_Achr6T01670_001	chr6	1081655..1081912, 1082002..1082206, 1083293..1083380, 1083514..1083827, 1083942..1084129, 1084498..1084771, 1084860..1084921
CUFF.23466.1	1381	GCTCCTCCTCCTC	GCTCCTCCTCCTCCTC	13	8	GSMUA_Achr6T01770_001	chr6	1147788..1149547
CUFF.23475.1	904	AG	AGTGGAAACGCAGG	5	4	GSMUA_Achr6T01880_001	chr6	1224551..1225877, 1226038..1226346, 1226420..1226710, 1226791..1226904, 1226982..1228043
CUFF.23475.1	2702	AAGA	AAGAGA	8	5	GSMUA_Achr6T01880_001	chr6	1224551..1225877, 1226038..1226346, 1226420..1226710, 1226791..1226904, 1226982..1228043
CUFF.23482.1	645	CAGTGAG	CAGTGAGTGAG	18	5	GSMUA_Achr6T01980_001	chr6	1274799..1275094, 1275167..1275283, 1275470..1275848
CUFF.23506.1	1093	ATGTTGTT	ATGTT	23	12	GSMUA_Achr6T02120_001	chr6	1359658..1360897
CUFF.23526.1	774	CAAA	CAA	11	10	GSMUA_Achr6T02320_001	chr6	1477053..1477307, 1477400..1477476, 1477579..1477788, 1480515..1480760
CUFF.23562.1	55	AGG	AG	28	11	GSMUA_Achr6T02670_001	chr6	1728965..1729020, 1729406..1729731, 1730379..1730450, 1730957..1731021, 1731136..1731289, 1732290..1732379, 1732468..1732557, 1733437..1733693
CUFF.23602.1	56	CGAGGAGGAG	CGAGGAG	5	4	GSMUA_Achr6T02900_001	chr6	1980931..1981151, 1981948..1982349, 1983968..1984352
CUFF.23617.1	5370	CAAA	CAA	122	47	GSMUA_Achr6T03030_001	chr6	2076143..2076899, 2078527..2078787, 2079692..2079907, 2080015..2080947, 2081048..2081209, 2081384..2081662, 2081746..2082480, 2086832..2087133, 2087227..2087706, 2088203..2089792
CUFF.23628.1	2331	ACTCT	ACT	14	7	GSMUA_Achr6T03160_001	chr6	2161543..2161629, 2164554..2164889, 2165983..2166138, 2166701..2167014, 2167094..2167919, 2169707..2170365
CUFF.23636.1	687	GAA	GAAAA	33	24	GSMUA_Achr6T03230_001	chr6	2201861..2202421, 2202523..2202630, 2203553..2203667, 2204245..2204367, 2206529..2206629
CUFF.23672.1	148	C	CA	10	10	GSMUA_Achr6T03480_001	chr6	2393050..2393252, 2393370..2393615, 2393722..2393892, 2393988..2394226, 2394485..2394656, 2395227..2395265, 2395497..2395565, 2395660..2395776, 2396747..2396958, 2397773..2397928, 2398000..2398199, 2399359..2399516, 2399593..2399689, 2399883..2399974, 2400263..2400993
CUFF.23672.1	165	AGGG	AGG	16	6	GSMUA_Achr6T03480_001	chr6	2393050..2393252, 2393370..2393615, 2393722..2393892, 2393988..2394226, 2394485..2394656, 2395227..2395265, 2395497..2395565, 2395660..2395776, 2396747..2396958, 2397773..2397928, 2398000..2398199, 2399359..2399516, 2399593..2399689, 2399883..2399974, 2400263..2400993
CUFF.23691.2	2289	TTCCTCCTCCTCCT	TTCCTCCTCCT	12	8	GSMUA_Achr6T03670_001	chr6	2505632..2505929, 2507064..2507654, 2509055..2509549, 2509641..2509880, 2509965..2510246, 2510416..2510471, 2510732..2510822, 2511973..2513105
CUFF.23699.1	1011	TCTCCTCCTCCTC	TCTCCTCCTCCTCCTC	9	8	GSMUA_Achr6T03800_001	chr6	2597516..2601052, 2602688..2603197, 2604162..2604247, 2604408..2604900
CUFF.23704.1	267	CTT	C	18	6	GSMUA_Achr6T03860_001	chr6	2654412..2654684, 2655081..2655230, 2655359..2655494, 2655574..2655653, 2655720..2656218, 2656314..2657098
CUFF.23717.1	237	CAAA	CAAAA	17	8	GSMUA_Achr6T04000_001	chr6	2755467..2755853
CUFF.23721.1	156	TTC	TTCTCCTC	67	38	GSMUA_Achr6T04040_001	chr6	2779908..2780232, 2780752..2780921, 2781850..2782414
CUFF.23743.1	17	GGAGAGAGAGA	GGAGAGAGAGAGA	50	13	GSMUA_Achr6T04250_001	chr6	2902512..2902923, 2905407..2905489, 2905599..2905718, 2905802..2906599, 2906677..2906884, 2907004..2907868
CUFF.23748.1	110	TTTGGACT	TT	18	14	GSMUA_Achr6T04320_001	chr6	2929510..2929690, 2933622..2933795, 2936865..2937017
CUFF.23753.1	508	CTTTT	CTTT	59	31	GSMUA_Achr6T04350_001	chr6	2975186..2975849, 2976219..2976432
CUFF.23766.1	203	TTCCTCCTCCTCCTCC	TTCCTCCTCCTCC	37	19	GSMUA_Achr6T04470_001	chr6	3051265..3051971, 3055175..3056135
CUFF.23770.1	311	TTGATGA	TTGA	7	6	GSMUA_Achr6T04500_001	chr6	3086787..3086991, 3087073..3087319
CUFF.23796.1	810	CGG	CG	60	33	GSMUA_Achr6T04690_001	chr6	3206059..3206446, 3206546..3206651, 3207431..3207950
CUFF.23802.1	841	TGGAGACGGAGGAG	TGGAG	56	16	GSMUA_Achr6T04800_001	chr6	3256486..3258899
CUFF.23808.1	82	GGAGGTTGGCGGCGGTGA	GGA	4	4	GSMUA_Achr6T04850_001	chr6	3290851..3291321, 3293162..3293246, 3294464..3294511, 3294954..3295067, 3295151..3295282, 3296528..3296612, 3299762..3299841, 3299985..3300225, 3300330..3300571, 3301402..3301485, 3302662..3302836, 3304421..3304643
CUFF.23808.1	1602	ATGTGT	ATGT	9	8	GSMUA_Achr6T04850_001	chr6	3290851..3291321, 3293162..3293246, 3294464..3294511, 3294954..3295067, 3295151..3295282, 3296528..3296612, 3299762..3299841, 3299985..3300225, 3300330..3300571, 3301402..3301485, 3302662..3302836, 3304421..3304643
CUFF.23808.1	1808	GCCC	GCCCC	7	6	GSMUA_Achr6T04850_001	chr6	3290851..3291321, 3293162..3293246, 3294464..3294511, 3294954..3295067, 3295151..3295282, 3296528..3296612, 3299762..3299841, 3299985..3300225, 3300330..3300571, 3301402..3301485, 3302662..3302836, 3304421..3304643
CUFF.23817.1	901	CTCAA	C	10	10	GSMUA_Achr6T04910_001	chr6	3341739..3341975, 3342081..3342961
CUFF.23822.1	207	GT	G	48	30	GSMUA_Achr6T04950_001	chr6	3363639..3367388
CUFF.23822.1	377	AT	A	82	46	GSMUA_Achr6T04950_001	chr6	3363639..3367388
CUFF.23835.1	28	GGGCGG	GGG	20	11	GSMUA_Achr6T05090_001	chr6	3458779..3458842, 3460859..3461002, 3461083..3461243, 3461343..3461617
CUFF.23847.1	911	TGCAGG	TGCAGGCAGG	153	52	GSMUA_Achr6T05260_001	chr6	3548748..3548813, 3549169..3549605, 3549725..3549803, 3550334..3550456, 3552724..3552840, 3552923..3553253
CUFF.23865.1	313	GATATATAT	GATATATATAT	28	10	GSMUA_Achr6T05440_001	chr6	3654035..3654955, 3655045..3655123, 3656502..3656602, 3656753..3656826
CUFF.23893.1	1266	TTGTGTGTG	TTGTGTG	9	4	GSMUA_Achr6T05650_001	chr6	3792388..3792936, 3793304..3793378, 3795935..3796041, 3796613..3796735, 3801969..3802079, 3802169..3802670, 3804266..3804343
CUFF.23940.1	203	CGCAGCAGCAGCAGCAGCAGCAGC	CGCAGCAGCAGCAGCAGCAGC	17	9	GSMUA_Achr6T06040_001	chr6	4072922..4072959, 4073054..4073193, 4073281..4073787
CUFF.23941.1	550	GAT	GATAT	30	17	GSMUA_Achr6T06050_001	chr6	4077831..4078110, 4079533..4079920
CUFF.23958.1	2090	T	TACC	19	11	GSMUA_Achr6T06190_001	chr6	4171667..4173128, 4173305..4173373, 4174566..4174634, 4178131..4178187, 4180096..4180194, 4184227..4184294, 4184761..4184857, 4184979..4185137, 4185224..4185565, 4185648..4185676
CUFF.23961.1	1007	ATTGTGTTTTTT	ATT	78	24	GSMUA_Achr6T06240_001	chr6	4200269..4201723
CUFF.23961.1	1396	TGGCGGCGGC	TGGCGGCGGCGGC	8	5	GSMUA_Achr6T06240_001	chr6	4200269..4201723
CUFF.23971.1	104	CTTT	CT	12	6	GSMUA_Achr6T06300_001	chr6	4255837..4256237
CUFF.23972.1	2788	CTTTT	CTTTTT	17	16	GSMUA_Achr6T06310_001	chr6	4258183..4258542, 4258789..4258951, 4259049..4259251, 4259363..4259500, 4260062..4260148, 4260240..4260312, 4260999..4261193, 4262214..4262290, 4262423..4262494, 4263217..4263377, 4263448..4263634, 4263704..4263823, 4263938..4264021, 4264127..4264320, 4265793..4265960, 4266071..4266301, 4266413..4266500, 4266601..4266762, 4268182..4268324
CUFF.24013.1	640	CT	CTT	20	14	GSMUA_Achr6T06640_001	chr6	4471253..4471972, 4472066..4472185
CUFF.24027.1	37	GGAGAGAGAGAGAGGAGAGAGGCGAGAGAGAGAGAGAG	GGAGAGAGAGAGAGAG	23	14	GSMUA_Achr6T06700_001	chr6	4541517..4541690, 4544477..4544543, 4544635..4545098
CUFF.24027.1	691	TA	TAA	59	48	GSMUA_Achr6T06700_001	chr6	4541517..4541690, 4544477..4544543, 4544635..4545098
CUFF.24028.1	1815	CTGTG	CTGTGTG	5	5	GSMUA_Achr6T06710_001	chr6	4546780..4546970, 4547137..4547536, 4547778..4548064, 4548150..4548263, 4548343..4548440, 4548544..4548623, 4548694..4548799, 4548891..4549018, 4549104..4549281, 4549370..4549426, 4549508..4549705
CUFF.24042.1	1530	TCG	T	27	9	GSMUA_Achr6T06830_001	chr6	4636591..4636950, 4638161..4638388, 4638462..4638816, 4638901..4639025, 4639146..4639281, 4639845..4640537
CUFF.24059.1	173	TC	TCTACGGC	12	7	GSMUA_Achr6T06970_001	chr6	4730845..4731537, 4731649..4731735, 4731824..4731930
CUFF.24082.1	1322	TCTCTCTCGC	TC	20	8	GSMUA_Achr6T07130_001	chr6	4812623..4813431, 4813523..4813583, 4813660..4814009, 4814097..4816136
CUFF.24082.1	1532	TCGG	TCGGCGG	21	11	GSMUA_Achr6T07130_001	chr6	4812623..4813431, 4813523..4813583, 4813660..4814009, 4814097..4816136
CUFF.24082.1	2965	CCACA	CCA	32	19	GSMUA_Achr6T07130_001	chr6	4812623..4813431, 4813523..4813583, 4813660..4814009, 4814097..4816136
CUFF.24082.1	3040	GTT	GT	32	21	GSMUA_Achr6T07130_001	chr6	4812623..4813431, 4813523..4813583, 4813660..4814009, 4814097..4816136
CUFF.24082.1	3143	TA	TAA	25	16	GSMUA_Achr6T07130_001	chr6	4812623..4813431, 4813523..4813583, 4813660..4814009, 4814097..4816136
CUFF.24088.1	670	ACTCCTCC	ACTCC	50	27	GSMUA_Achr6T07210_001	chr6	4849676..4850502
CUFF.24101.1	901	AT	ATT	43	14	GSMUA_Achr6T07290_001	chr6	4912839..4913448, 4913705..4913823, 4913910..4914141
CUFF.24102.1	1714	C	CA	9	7	GSMUA_Achr6T07310_001	chr6	4915173..4916104, 4916184..4916236, 4916351..4916505, 4920179..4920618, 4921442..4921600, 4921679..4921854
CUFF.24105.1	1446	CT	CTTT	20	7	GSMUA_Achr6T07330_001	chr6	4942177..4942632, 4944076..4944272, 4944782..4944984, 4945736..4945868, 4945962..4946069, 4949119..4949232, 4951387..4951591, 4954177..4954288
CUFF.24112.1	1856	GTG	GTGTGTCTG	20	14	GSMUA_Achr6T07360_001	chr6	4985272..4986805, 4986884..4986999, 4987083..4987932, 4991813..4991963, 4995960..4996052, 4999076..4999155, 4999297..4999395, 4999517..4999612, 5000116..5000222, 5001253..5001607
CUFF.24122.1	1623	GAGAACCAAAGAA	GAGAA	28	12	GSMUA_Achr6T07480_001	chr6	5077492..5079361
CUFF.24149.1	389	GGCTGC	GGCTGCTGC	12	5	GSMUA_Achr6T07850_001	chr6	5297568..5299437
CUFF.24151.1	768	CTCA	CTCATCA	20	11	GSMUA_Achr6T07860_001	chr6	5300120..5300934, 5301326..5301550, 5302650..5302804, 5304251..5304519
CUFF.24153.1	2271	CAGATAGATAG	CAGATAG	2	2	GSMUA_Achr6T07890_001	chr6	5320856..5320997, 5321092..5321279, 5322507..5324603
CUFF.24159.1	1314	CA	C	22	13	GSMUA_Achr6T07940_001	chr6	5343278..5344770
CUFF.24175.1	1817	AGGGTTGTCCTGGAGTTGATGCGG	AGG	44	8	GSMUA_Achr6T08090_001	chr6	5407064..5407381, 5407711..5407906, 5407995..5408185, 5408901..5409847, 5409929..5410100, 5410174..5410249, 5410349..5410468, 5410673..5410809
CUFF.24175.1	2040	TCC	TC	25	19	GSMUA_Achr6T08090_001	chr6	5407064..5407381, 5407711..5407906, 5407995..5408185, 5408901..5409847, 5409929..5410100, 5410174..5410249, 5410349..5410468, 5410673..5410809
CUFF.24184.1	819	CCG	CCGTATCG	21	8	GSMUA_Achr6T08160_001	chr6	5444625..5445193, 5445348..5445446, 5447103..5447186, 5447417..5447501, 5447606..5447705
CUFF.24213.1	1367	TCCGCGCCTAACACCGCGC	TCCGCGC	30	26	GSMUA_Achr6T08370_001	chr6	5579839..5581797
CUFF.24214.1	3461	TTGATG	TTGATGATG	37	22	GSMUA_Achr6T08380_001	chr6	5583589..5584240, 5586844..5587302, 5587399..5587833, 5587998..5588243, 5588340..5589167, 5589262..5589434, 5591441..5591517, 5591644..5592222, 5592323..5592911
CUFF.24240.1	246	TCC	TCCC	8	6	GSMUA_Achr6T08560_001	chr6	5701086..5701309, 5702081..5702260
CUFF.24248.1	295	TCC	TCCC	21	7	GSMUA_Achr6T08640_001	chr6	5731582..5731846, 5732305..5732408, 5735266..5735343, 5735498..5735662, 5736020..5736108, 5738108..5738276, 5739484..5739560, 5739688..5740723
CUFF.24261.2	1748	ATTT	ATTTT	25	14	GSMUA_Achr6T08800_001	chr6	5816619..5816942, 5817234..5817450, 5818847..5818971, 5819064..5819108, 5819536..5819797, 5820147..5820223, 5820613..5820820, 5821521..5821675, 5821771..5821811, 5821896..5821950, 5822282..5822338, 5823073..5823418
CUFF.24292.1	835	CTT	CTTTT	6	4	GSMUA_Achr6T08970_001	chr6	5964200..5965766
CUFF.24293.1	1408	CCT	CCTCT	30	9	GSMUA_Achr6T08980_001	chr6	5969036..5969472, 5970425..5970862, 5972030..5972713, 5973030..5973035
CUFF.24346.1	278	G	GAC	4	2	GSMUA_Achr6T09340_001	chr6	6264602..6265949, 6266543..6267234
CUFF.24347.1	4256	ATT	ATTT	13	6	GSMUA_Achr6T09340_001	chr6	6269302..6269963, 6270433..6270673, 6271342..6273488, 6275423..6275506, 6275607..6275877, 6275957..6276210, 6277490..6277699, 6278910..6279552
CUFF.24361.1	455	TCTCCT	TCT	4	2	GSMUA_Achr6T09440_001	chr6	6358762..6359452
CUFF.24378.1	58	A	AAAGT	10	10	GSMUA_Achr6T09560_001	chr6	6459251..6459463, 6459561..6459647, 6459832..6461257
CUFF.24389.1	396	CT	CTT	13	13	GSMUA_Achr6T09690_001	chr6	6537391..6538330
CUFF.24412.1	273	A	AG	38	18	GSMUA_Achr6T09930_001	chr6	6660434..6662195, 6662358..6662605
CUFF.24423.1	75	CGG	CGAAGGG	17	11	GSMUA_Achr6T10030_001	chr6	6714227..6714373, 6715627..6715730, 6715845..6716010, 6716095..6716584
CUFF.24435.1	5345	AACTTGAGCCATCACT	A	57	38	GSMUA_Achr6T10130_001	chr6	6774097..6774173, 6774281..6779656, 6779732..6779873, 6780183..6780348, 6780433..6780753, 6780848..6781542, 6782079..6782812
CUFF.24436.1	1250	GT	G	72	37	GSMUA_Achr6T10140_001	chr6	6784497..6784827, 6785787..6785889, 6785990..6786740, 6786848..6786884, 6786971..6787094, 6787202..6787257
CUFF.24444.1	238	AAGGAGGAGGAGGAGG	AAGGAGGAGGAGG	24	10	GSMUA_Achr6T10220_001	chr6	6835375..6835820, 6835977..6836071, 6836667..6836817, 6837281..6837372, 6837474..6837573, 6837657..6837945, 6838657..6838773, 6838854..6838921, 6838999..6839070
CUFF.24454.2	3996	GAGAAG	GAG	12	4	GSMUA_Achr6T10310_001	chr6	6884831..6886320, 6886453..6888990, 6889078..6889144, 6889218..6889600, 6889672..6890201
CUFF.24455.1	215	TC	T	7	4	GSMUA_Achr6T10320_001	chr6	6900837..6902314
CUFF.24456.1	977	TCC	TC	60	25	GSMUA_Achr6T10320_001	chr6	6902639..6902937, 6903026..6903142, 6904622..6904744, 6904990..6905561
CUFF.24469.1	3494	ATT	ATTT	27	10	GSMUA_Achr6T10420_001	chr6	6975802..6976301, 6976409..6976759, 6976869..6978020, 6979549..6979734, 6979998..6980264, 6980401..6981462
CUFF.24475.1	349	CTGCATGC	CTGC	26	24	GSMUA_Achr6T10510_001	chr6	7013809..7013958, 7014943..7015087, 7015622..7015806, 7016526..7016565
CUFF.24476.1	902	TC	TCTGGC	10	8	GSMUA_Achr6T10530_001	chr6	7017027..7017176, 7017471..7017508, 7018022..7018071, 7018157..7018222, 7018996..7019036, 7019333..7019469, 7019905..7019995, 7020479..7020550, 7021165..7021277, 7021484..7021785
CUFF.24487.1	196	AGACGA	AGA	22	8	GSMUA_Achr6T10610_001	chr6	7060806..7061526
CUFF.24498.1	49	CG	CGGAGGGG	8	7	GSMUA_Achr6T10690_001	chr6	7112999..7113435, 7113802..7113846, 7113974..7114030, 7114205..7114265, 7114837..7114898, 7114987..7115100, 7115212..7115283, 7115485..7115535, 7115653..7115775, 7116680..7116871
CUFF.24499.1	467	AT	ATT	14	6	GSMUA_Achr6T10710_001	chr6	7126284..7126515, 7126607..7126705, 7127063..7127239
CUFF.24518.1	643	ATAG	A	22	12	GSMUA_Achr6T10830_001	chr6	7218407..7219054, 7219911..7220093, 7220785..7220933, 7221767..7221924
CUFF.24543.1	1892	TATCATC	TATCATCATC	26	5	GSMUA_Achr6T10960_001	chr6	7292378..7292475, 7292728..7293297, 7293400..7293655, 7293739..7293921, 7293999..7294908
CUFF.24567.1	442	GAGAAGAAG	GAGAAG	23	12	GSMUA_Achr6T11200_001	chr6	7438632..7439058, 7440028..7440270
CUFF.24568.1	72	CCCTCCTCCTCC	CCCTCCTCCTCCTCC	31	26	GSMUA_Achr6T11200_001	chr6	7441155..7441483, 7442479..7442694, 7444331..7444822, 7444936..7445566
CUFF.24573.1	693	TACAACAACAACAACA	TACAACAACAACA	5	4	GSMUA_Achr6T11230_001	chr6	7460844..7461066, 7461171..7461737
CUFF.24583.1	34	CA	C	9	6	GSMUA_Achr6T11320_001	chr6	7521512..7522233, 7523147..7525663
CUFF.24585.1	3265	C	CT	23	9	GSMUA_Achr6T11360_001	chr6	7540273..7544503
CUFF.24589.1	132	AC	A	4	4	GSMUA_Achr6T11390_001	chr6	7552115..7552399
CUFF.24607.1	3626	GTGATGAT	GTGAT	10	9	GSMUA_Achr6T11540_001	chr6	7648626..7651961, 7652050..7652356
CUFF.24611.1	797	TGCAG	TGCAGCAG	10	4	GSMUA_Achr6T11580_001	chr6	7670669..7670722, 7670799..7670894, 7672745..7672909, 7673237..7673410, 7673659..7673724, 7673831..7673929, 7674973..7675119, 7675480..7675639, 7675735..7675785, 7676614..7676868
CUFF.24615.1	1018	CTT	CTTT	32	31	GSMUA_Achr6T11610_001	chr6	7688517..7688949, 7689309..7689404, 7690152..7690234, 7690329..7690387, 7692128..7692224, 7693083..7693164, 7693267..7693361, 7693523..7693692
CUFF.24615.1	1045	ACC	ACCC	45	22	GSMUA_Achr6T11610_001	chr6	7688517..7688949, 7689309..7689404, 7690152..7690234, 7690329..7690387, 7692128..7692224, 7693083..7693164, 7693267..7693361, 7693523..7693692
CUFF.24616.2	315	AAAGAAGA	AAAGAAGAAGA	6	3	GSMUA_Achr6T11640_001	chr6	7706050..7706195, 7706304..7706382, 7706592..7707331, 7707414..7707467, 7707551..7707793
CUFF.24617.1	448	CCTCT	CCT	14	8	GSMUA_Achr6T11650_001	chr6	7708173..7708967, 7710365..7710638, 7710715..7710777, 7711891..7712274
CUFF.24618.1	218	AAGCAGCAGCAG	AAGCAGCAGCAGCAG	13	9	GSMUA_Achr6T11660_001	chr6	7713129..7713441, 7714422..7714483, 7718472..7718574, 7719495..7719563
CUFF.24658.1	271	TTCGTCG	TTCG	5	3	GSMUA_Achr6T11970_001	chr6	7931191..7931734, 7932663..7932809, 7932961..7933170, 7933311..7934052, 7934151..7935833
CUFF.24658.1	2546	AGG	AGGTGG	12	7	GSMUA_Achr6T11970_001	chr6	7931191..7931734, 7932663..7932809, 7932961..7933170, 7933311..7934052, 7934151..7935833
CUFF.24693.1	97	GAAAAA	GAAAA	14	14	GSMUA_Achr6T12250_001	chr6	8184213..8184527
CUFF.24707.1	168	T	TC	27	14	GSMUA_Achr6T12360_001	chr6	8248924..8249126, 8249366..8249475, 8249575..8249690
CUFF.24723.1	491	CTATTAT	CTAT	55	32	GSMUA_Achr6T12470_001	chr6	8328814..8329197, 8329937..8330122, 8330259..8330392
CUFF.24723.1	580	AGTGGTG	AGTGGTGGTG	22	10	GSMUA_Achr6T12470_001	chr6	8328814..8329197, 8329937..8330122, 8330259..8330392
CUFF.24727.1	391	TGAC	TGACGAC	9	4	GSMUA_Achr6T12490_001	chr6	8341331..8341421, 8343095..8343424
CUFF.24761.1	1728	CACA	CACAACA	35	18	GSMUA_Achr6T12830_001	chr6	8580506..8580952, 8581068..8581180, 8581269..8581571, 8581646..8581831, 8581937..8582197, 8584206..8584737
CUFF.24763.1	274	ATCTCTCTCTCTCTCTC	ATCTCTCTCTCTCTCTCTC	6	3	GSMUA_Achr6T12860_001	chr6	8594508..8595634, 8595714..8596020
CUFF.24765.1	197	TG	T	10	8	GSMUA_Achr6T12890_001	chr6	8604763..8604817, 8604919..8605364, 8605467..8605560, 8605653..8605886, 8605996..8606378
CUFF.24775.1	442	TAGAGA	TAGAGAGA	6	3	GSMUA_Achr6T12970_001	chr6	8683503..8684112
CUFF.24787.1	179	GGCTATCGC	GGC	5	3	GSMUA_Achr6T13060_001	chr6	8753875..8755340, 8755614..8755685, 8756806..8756991, 8757080..8757200, 8758170..8758324, 8759061..8759139, 8760423..8761170
CUFF.24790.1	1672	CACTGAC	CACTGACTGAC	36	16	GSMUA_Achr6T13090_001	chr6	8782345..8783194, 8783290..8783358, 8783465..8783547, 8783632..8783871, 8783959..8784204, 8784295..8784391, 8784491..8784681
CUFF.24816.1	3276	CTTTTTT	CTTTT	12	7	GSMUA_Achr6T13330_001	chr6	8896776..8897412, 8897866..8898176, 8899902..8902405
CUFF.24838.1	951	TGAGA	TGAGAGA	45	24	GSMUA_Achr6T13540_001	chr6	9017977..9018202, 9018593..9018691, 9018767..9018900, 9019525..9019612, 9020376..9020422, 9021007..9021073, 9027479..9027829
CUFF.24850.1	467	AATATAT	AATATATAT	3	2	GSMUA_Achr6T13700_001	chr6	9126816..9127309
CUFF.24852.1	175	CAAGAAGAAGAAGAAGAAG	CAAGAAGAAGAAGAAG	19	16	GSMUA_Achr6T13720_001	chr6	9130911..9133329
CUFF.24884.1	1372	TA	TAA	121	34	GSMUA_Achr6T14060_001	chr6	9294071..9294861, 9296314..9296499, 9297615..9298143
CUFF.24888.1	536	CCCTCCTCC	CCCTCC	7	4	GSMUA_Achr6T14130_001	chr6	9323096..9324940
CUFF.24893.1	2726	AATCTA	AA	10	5	GSMUA_Achr6T14160_001	chr6	9339351..9342052, 9345248..9345334, 9345926..9346068
CUFF.24898.1	1593	GCACAC	GCAC	9	9	GSMUA_Achr6T14220_001	chr6	9368692..9369170, 9369259..9369344, 9370831..9370942, 9371021..9371422, 9373406..9373471, 9373937..9374164, 9374245..9374538, 9374610..9374934
CUFF.24898.1	1896	TTCT	TT	10	6	GSMUA_Achr6T14220_001	chr6	9368692..9369170, 9369259..9369344, 9370831..9370942, 9371021..9371422, 9373406..9373471, 9373937..9374164, 9374245..9374538, 9374610..9374934
CUFF.24917.1	155	CGAGAG	CGAG	24	7	GSMUA_Achr6T14370_001	chr6	9479257..9479438, 9480373..9480512, 9480886..9481131, 9482513..9482630, 9482723..9482798, 9483003..9483069, 9484580..9484848, 9484987..9485154, 9485739..9485833, 9485905..9485944, 9486566..9486642, 9486908..9486956, 9487393..9487449, 9488293..9488382, 9488455..9488518, 9488695..9489100
CUFF.24926.1	541	CT	CTT	25	17	GSMUA_Achr6T14460_001	chr6	9571657..9572044, 9574499..9574559, 9574692..9574816, 9574937..9575007, 9575080..9575273
CUFF.24930.1	1842	ACTCT	ACT	47	10	GSMUA_Achr6T14480_001	chr6	9598538..9598947, 9599035..9599124, 9599208..9599404, 9599720..9599858, 9599950..9600061, 9600546..9600841, 9600941..9601161, 9601354..9601513, 9601618..9601973
CUFF.24934.1	1344	TGG	TGGG	23	19	GSMUA_Achr6T14500_001	chr6	9618279..9619786
CUFF.24938.1	237	AC	A	7	6	GSMUA_Achr6T14530_001	chr6	9633875..9636021
CUFF.24938.1	494	TGAAGAAGAAGAAGA	TGAAGAATAAGAAGAAGAAGAAGAAGAAGA	17	11	GSMUA_Achr6T14530_001	chr6	9633875..9636021
CUFF.24962.1	1383	CTTT	CT	8	3	GSMUA_Achr6T14790_001	chr6	9794937..9796449
CUFF.24976.1	103	CAGAG	CAG	20	14	GSMUA_Achr6T14890_001	chr6	9897514..9898370
CUFF.24986.1	78	AGTGTGT	AGTGT	5	5	GSMUA_Achr6T14950_001	chr6	9934090..9937348
CUFF.24986.1	233	G	GCTT	4	3	GSMUA_Achr6T14950_001	chr6	9934090..9937348
CUFF.24986.1	3098	TACCA	TACCACCA	9	3	GSMUA_Achr6T14950_001	chr6	9934090..9937348
CUFF.25006.1	1361	CATTT	CATTTATTT	11	9	GSMUA_Achr6T15100_001	chr6	10021736..10021978, 10022183..10022541, 10023309..10023510, 10025085..10025932
CUFF.25027.1	166	GGAAGAAGA	GGAAGA	4	3	GSMUA_Achr6T15250_001	chr6	10180455..10181352
CUFF.25044.1	87	TACAG	TACAGACAG	12	11	GSMUA_Achr6T15360_001	chr6	10240121..10240675
CUFF.25050.1	217	CTCTCTCTCTGTCTCTCTCT	CTCTCTCTCT	17	9	GSMUA_Achr6T15410_001	chr6	10267428..10268145, 10269137..10269365, 10270356..10270465, 10271136..10271519, 10271604..10272589, 10272703..10272772, 10273255..10275039
CUFF.25056.1	2972	CAGTGGTGTTGCAGATAAGCATGTTGATAATAGTGGT	CAGTGGT	16	6	GSMUA_Achr6T15450_001	chr6	10292656..10294124, 10294213..10297381
CUFF.25061.1	1210	ATTGAGA	ATTGAGATTTGAGA	13	10	GSMUA_Achr6T15480_001	chr6	10319875..10320408, 10321108..10321499, 10321598..10321787, 10322117..10322331, 10323293..10323418
CUFF.25087.1	571	CAGA	CA	54	37	GSMUA_Achr6T15750_001	chr6	10547303..10548708
CUFF.25089.1	459	AAG	A	14	13	GSMUA_Achr6T15790_001	chr6	10557427..10558037
CUFF.25123.1	104	ATCT	AT	13	11	GSMUA_Achr6T16130_001	chr6	10746791..10747066
CUFF.25122.1	479	TAGC	TAGCAGC	22	6	GSMUA_Achr6T16140_001	chr6	10746658..10746680, 10747068..10747171, 10747259..10747855, 10747940..10748031, 10748273..10748435
CUFF.25125.1	1603	TAC	TACAC	32	23	GSMUA_Achr6T16160_001	chr6	10754813..10755177, 10756429..10756705, 10758238..10758586, 10760435..10761139
CUFF.25126.1	4429	GG	GGCTG	34	28	GSMUA_Achr6T16170_001	chr6	10761626..10762018, 10762648..10762724, 10768573..10770666, 10773001..10773469, 10776609..10776717, 10776802..10776914, 10776995..10777182, 10779165..10779642, 10779729..10780182, 10780272..10780448, 10780728..10781205
CUFF.25127.1	46	TTCTCTCTCTCTCTCTCTCTCTCTCTCTCTCT	TTCTCTCTCTCTCTCTCTCTCTCTCTCTCT	30	11	GSMUA_Achr6T16180_001	chr6	10781734..10782124, 10782289..10782487, 10782738..10782801, 10783025..10783088, 10783189..10783269, 10784220..10784306, 10784610..10784767, 10784916..10784964, 10786267..10786391, 10786472..10786893
CUFF.25134.1	626	CT	CTT	125	70	GSMUA_Achr6T16240_001	chr6	10827282..10827631, 10828356..10828394, 10828549..10828605, 10828693..10828841, 10829017..10829084, 10830538..10830637
CUFF.25141.1	1203	GT	G	45	26	GSMUA_Achr6T16320_001	chr6	10881535..10882100, 10882743..10882826, 10882919..10883036, 10883601..10883699, 10883815..10884187
CUFF.25163.1	605	ACAGCAGCAGCA	ACAGCAGCAGCAGCA	5	4	GSMUA_Achr6T16570_001	chr6	11027008..11027289, 11031375..11032437
CUFF.25165.1	893	ATTGTTG	ATTG	14	13	GSMUA_Achr6T16580_001	chr6	11036584..11036607, 11036695..11036889, 11037164..11037302, 11037391..11037479, 11039875..11039929, 11040010..11040095, 11040886..11041208
CUFF.25173.1	225	CGCAGC	CGCAGCAGC	23	16	GSMUA_Achr6T16660_001	chr6	11090164..11090866, 11092519..11093161
CUFF.25175.1	117	CCCTCCTCC	CCCTCC	28	24	GSMUA_Achr6T16690_001	chr6	11105850..11106161, 11111696..11111970, 11112602..11114338
CUFF.25194.1	189	TTCTC	TTC	68	25	GSMUA_Achr6T16840_001	chr6	11239502..11239921, 11239996..11240285, 11240379..11240522, 11240639..11240710, 11240802..11240873, 11241825..11241841
CUFF.25206.1	1461	GGTC	GGTCGTC	9	7	GSMUA_Achr6T17000_001	chr6	11458214..11458782, 11460417..11460565, 11460867..11460989, 11462229..11462373, 11463460..11463521, 11463762..11463978, 11465575..11466510, 11467226..11467475, 11467555..11467884
CUFF.25208.1	4114	CCTTTT	CT	11	11	GSMUA_Achr6T17030_001	chr6	11471979..11474212, 11474330..11474509, 11474620..11476559
CUFF.25212.1	455	ACTT	A	4	3	GSMUA_Achr6T17090_001	chr6	11508974..11509030, 11509149..11509243, 11509621..11509773, 11511358..11511453, 11513721..11514080
CUFF.25224.1	1815	ACAGCAGCAG	ACAGCAG	20	7	GSMUA_Achr6T17230_001	chr6	11589656..11591610
CUFF.25260.1	2183	CTTTT	CTT	4	3	GSMUA_Achr6T17530_001	chr6	11803022..11803441, 11804629..11804735, 11805421..11805516, 11805637..11805735, 11805856..11805932, 11807712..11807819, 11809443..11809593, 11810473..11810543, 11810635..11811040, 11811132..11811253, 11811334..11811387, 11812116..11812812
CUFF.25274.1	334	TTCCCGTC	TTCCCGTCCCGTC	39	20	GSMUA_Achr6T17680_001	chr6	11882022..11882383, 11882586..11882703, 11884363..11884441, 11885115..11885213, 11885317..11885430, 11886092..11886118
CUFF.25291.1	393	AT	ATT	35	12	GSMUA_Achr6T17800_001	chr6	11977726..11977876, 11980067..11980528
CUFF.25291.1	454	TTCT	TTCTCT	34	8	GSMUA_Achr6T17800_001	chr6	11977726..11977876, 11980067..11980528
CUFF.25300.1	702	ACC	AC	12	7	GSMUA_Achr6T17850_001	chr6	12022210..12022610, 12022686..12022783, 12023018..12023275
CUFF.25305.2	933	TC	T	11	5	GSMUA_Achr6T17860_001	chr6	12064748..12065064, 12065775..12065990, 12067272..12067364, 12069112..12069234, 12069861..12069952, 12074576..12075144
CUFF.25356.1	9	AGG	A	2	2	GSMUA_Achr6T18380_001	chr6	12653119..12653332, 12655515..12655577, 12655969..12656052, 12657917..12658024, 12658137..12658293
CUFF.25366.1	301	TCAACAGAAT	TCAACAGAATGCCCAACAGAAT	7	6	GSMUA_Achr6T18450_001	chr6	12701111..12701213, 12702999..12703727, 12704200..12704538, 12705072..12705136, 12705236..12705331, 12705538..12705628, 12707500..12707580, 12708053..12708138, 12708242..12708516
CUFF.25377.1	236	CGTG	CG	11	4	GSMUA_Achr6T18610_001	chr6	12841448..12843287, 12843363..12843482, 12843687..12843735, 12843875..12844089, 12844200..12844268, 12844378..12844475, 12845918..12846011, 12848108..12848177, 12849472..12850779
CUFF.25377.2	2126	AGAGGAG	AGAG	4	4	GSMUA_Achr6T18610_001	chr6	12843582..12843735, 12843875..12844089, 12844200..12844268, 12844378..12844475, 12845918..12846011, 12848108..12848177, 12849472..12850492, 12850594..12850749, 12851361..12851835
CUFF.25381.1	762	CTGTGTGTGTGTGT	CTGTGTGTGTGTGTGTGTGTGTGT	6	4	GSMUA_Achr6T18640_001	chr6	12880268..12880644, 12880717..12881015, 12881104..12881392
CUFF.25400.1	1732	TTCATGGAA	T	29	12	GSMUA_Achr6T18880_001	chr6	13052464..13052593, 13053551..13053796, 13054224..13054328, 13054417..13054692, 13054783..13054930, 13055342..13055526, 13055653..13055765, 13056275..13056569, 13057232..13057794
CUFF.25452.2	1767	CA	CAA	14	7	GSMUA_Achr6T19370_001	chr6	13664783..13665487, 13666277..13666646, 13667369..13667912, 13668389..13668498, 13670852..13671283
CUFF.25464.1	190	TTCCTCCTCCTCCTCCTCCTCC	TTCCTCCTCCTCCTCCTCCTCCTCC	55	32	GSMUA_Achr6T19480_001	chr6	13787676..13789319
CUFF.25478.1	988	CGG	CG	29	17	GSMUA_Achr6T19600_001	chr6	13888279..13888920, 13892141..13892215, 13892306..13892685
CUFF.25479.2	933	TCTGCTGCTGCTGCTGCT	TCTGCTGCTGCTGCTGCTGCTGCTGCT	30	5	GSMUA_Achr6T19630_001	chr6	13925125..13925601, 13926686..13926812, 13927118..13927215, 13928605..13928772, 13930032..13930271, 13934484..13934653
CUFF.25490.1	2275	GA	G	7	7	GSMUA_Achr6T19720_001	chr6	14013151..14013334, 14013949..14016073
CUFF.25492.1	150	CGTT	C	16	14	GSMUA_Achr6T19770_001	chr6	14052986..14053300, 14054077..14054195, 14055403..14056212
CUFF.25513.1	2332	TTTAGAGGACATTGGGTTGGCGTTA	TTTA	8	8	GSMUA_Achr6T19910_001	chr6	14221754..14222065, 14226220..14226502, 14226952..14227023, 14227098..14227175, 14227266..14227796, 14227875..14228096, 14228576..14228737, 14229736..14230104, 14230184..14231519, 14231600..14231703, 14232232..14232429, 14232826..14233934
CUFF.25513.1	3731	CCTTCTTCTT	CCTTCTT	10	5	GSMUA_Achr6T19910_001	chr6	14221754..14222065, 14226220..14226502, 14226952..14227023, 14227098..14227175, 14227266..14227796, 14227875..14228096, 14228576..14228737, 14229736..14230104, 14230184..14231519, 14231600..14231703, 14232232..14232429, 14232826..14233934
CUFF.25518.1	746	CTGTTGTT	CTGTT	46	17	GSMUA_Achr6T19960_001	chr6	14267048..14267317, 14267730..14267882, 14267974..14268027, 14268131..14268238, 14268340..14268456, 14268885..14268971, 14271619..14271757
CUFF.25536.1	398	ATT	AT	14	7	GSMUA_Achr6T20170_001	chr6	14627837..14628283, 14629614..14629724, 14630886..14630938
CUFF.25536.1	510	AAATAAT	AAAT	8	6	GSMUA_Achr6T20170_001	chr6	14627837..14628283, 14629614..14629724, 14630886..14630938
CUFF.25536.1	567	TG	TGG	7	5	GSMUA_Achr6T20170_001	chr6	14627837..14628283, 14629614..14629724, 14630886..14630938
CUFF.25564.1	51	GCTCTCT	GCTCT	25	12	GSMUA_Achr6T20400_001	chr6	14928017..14928329
CUFF.25580.1	466	CT	CTT	132	35	GSMUA_Achr6T20510_001	chr6	15082420..15082570, 15084219..15084600
CUFF.25621.1	2967	TG	TGGCCATGAAGCAAAG	9	9	GSMUA_Achr6T20960_001	chr6	16262606..16263053, 16263579..16263849, 16264365..16264916, 16266742..16266887, 16266978..16267235, 16287258..16287428, 16287508..16287648, 16292488..16292907, 16293206..16293301, 16293375..16293434, 16293935..16294079, 16296328..16296585, 16300190..16300412
CUFF.25714.1	80	TCTCCTCCTCCTCCTC	TCTCCTCCTCCTCCTCCTC	19	11	GSMUA_Achr6T21830_001	chr6	18458496..18458917, 18459006..18459126, 18459229..18459325, 18459417..18459456, 18459557..18459640, 18460087..18460582
CUFF.25723.1	169	TG	TGCAG	21	4	GSMUA_Achr6T21930_001	chr6	18572334..18572355, 18573718..18573865, 18574353..18574401, 18574483..18574542
CUFF.25731.1	1155	TCTGTC	T	24	16	GSMUA_Achr6T21980_001	chr6	18712341..18712590, 18712674..18712862, 18712976..18713138, 18713258..18713929
CUFF.25746.1	111	ATG	ATGCTTG	4	4	GSMUA_Achr6T22120_001	chr6	18934010..18934447
CUFF.25764.1	411	CAGAGA	CAGAGAGA	17	6	GSMUA_Achr6T22290_001	chr6	19182043..19182730, 19183031..19183095
CUFF.25769.1	297	TTAA	T	43	26	GSMUA_Achr6T22310_001	chr6	19196123..19196490
CUFF.25785.1	1422	GCAATACAGTTTTTC	GC	22	18	GSMUA_Achr6T22490_001	chr6	20438036..20439680
CUFF.25788.1	952	TC	TCTTGAGAACAAAGC	63	47	GSMUA_Achr6T22560_001	chr6	20602258..20602509, 20602590..20602715, 20604672..20604837, 20606496..20606581, 20606977..20607045, 20607120..20607164, 20607339..20607401, 20607516..20607592, 20607874..20608071
CUFF.25789.1	763	GTGACCATGA	GTGACCATGACCATGA	57	14	GSMUA_Achr6T22570_001	chr6	20608662..20609083, 20609761..20609911, 20610010..20610125, 20610319..20610406, 20611699..20611841, 20611917..20611978
CUFF.25789.1	786	TTTCTTCTTCTTCTTCTTCTTCTT	TTTCTTCTTCTTCTTCTTCTT	65	13	GSMUA_Achr6T22570_001	chr6	20608662..20609083, 20609761..20609911, 20610010..20610125, 20610319..20610406, 20611699..20611841, 20611917..20611978
CUFF.25824.1	25	CTT	C	58	22	GSMUA_Achr6T22900_001	chr6	21952334..21952519, 21952607..21952639, 21952850..21952914, 21953003..21953090, 21953187..21953259, 21953668..21953774, 21955517..21955560
CUFF.25826.1	72	CA	CAA	22	22	GSMUA_Achr6T22910_001	chr6	21966050..21966282, 21967221..21967273, 21967984..21968093, 21968459..21968527
CUFF.25827.1	339	CT	C	65	40	GSMUA_Achr6T22910_001	chr6	21970104..21970229, 21970364..21970642
CUFF.25830.1	44	CG	CGG	27	9	GSMUA_Achr6T22940_001	chr6	22039274..22041674, 22053319..22053395, 22053995..22054178
CUFF.25830.1	2488	ATTCGGTTTCGG	ATTCGG	17	13	GSMUA_Achr6T22940_001	chr6	22039274..22041674, 22053319..22053395, 22053995..22054178
CUFF.25842.1	1483	GT	G	6	6	GSMUA_Achr6T23030_001	chr6	22552070..22552714, 22553531..22553734, 22562081..22562341, 22563216..22563431, 22563516..22563912, 22564033..22564184, 22564371..22564458, 22564532..22564605, 22564708..22564782, 22564869..22565225, 22565334..22565674
CUFF.25842.1	2687	CA	C	8	6	GSMUA_Achr6T23030_001	chr6	22552070..22552714, 22553531..22553734, 22562081..22562341, 22563216..22563431, 22563516..22563912, 22564033..22564184, 22564371..22564458, 22564532..22564605, 22564708..22564782, 22564869..22565225, 22565334..22565674
CUFF.25854.1	138	AGATGATGATGAT	AGATGATGAT	31	10	GSMUA_Achr6T23130_001	chr6	23200612..23200911
CUFF.25872.1	1381	TTCT	TTCTCT	7	3	GSMUA_Achr6T23210_001	chr6	23274706..23275387, 23276304..23276391, 23277034..23277105, 23278049..23278295, 23278388..23278480, 23278870..23278971, 23279054..23280478
CUFF.25875.1	2408	CATAT	CAT	12	4	GSMUA_Achr6T23250_001	chr6	23327519..23327636, 23328303..23328364, 23328463..23328564, 23328647..23328739, 23329269..23329421, 23329496..23329551, 23330460..23330550, 23330616..23330702, 23330880..23331077, 23331159..23331257, 23332300..23332431, 23332526..23332662, 23334564..23334663, 23334746..23334841, 23336236..23336336, 23336428..23336530, 23336631..23336720, 23336817..23336946, 23337232..23339550
CUFF.25875.1	2435	CCTGT	CCTGTCTGT	12	4	GSMUA_Achr6T23250_001	chr6	23327519..23327636, 23328303..23328364, 23328463..23328564, 23328647..23328739, 23329269..23329421, 23329496..23329551, 23330460..23330550, 23330616..23330702, 23330880..23331077, 23331159..23331257, 23332300..23332431, 23332526..23332662, 23334564..23334663, 23334746..23334841, 23336236..23336336, 23336428..23336530, 23336631..23336720, 23336817..23336946, 23337232..23339550
CUFF.25875.1	2993	GATATAT	GATAT	5	4	GSMUA_Achr6T23250_001	chr6	23327519..23327636, 23328303..23328364, 23328463..23328564, 23328647..23328739, 23329269..23329421, 23329496..23329551, 23330460..23330550, 23330616..23330702, 23330880..23331077, 23331159..23331257, 23332300..23332431, 23332526..23332662, 23334564..23334663, 23334746..23334841, 23336236..23336336, 23336428..23336530, 23336631..23336720, 23336817..23336946, 23337232..23339550
CUFF.25879.1	1590	ACC	AC	7	5	GSMUA_Achr6T23320_001	chr6	23461973..23462959, 23463981..23464720
CUFF.25885.1	507	ATT	ATTT	14	11	GSMUA_Achr6T23400_001	chr6	23590197..23590331, 23590418..23590482, 23592840..23593095, 23593184..23594457
CUFF.25913.2	125	ATT	ATTT	16	9	GSMUA_Achr6T23640_001	chr6	23872342..23873437, 23873668..23874218, 23874287..23874504, 23874593..23874753, 23877035..23877257, 23877370..23877531
CUFF.25915.1	1593	CAGA	CAGAGA	15	4	GSMUA_Achr6T23660_001	chr6	23953728..23954152, 23954254..23954328, 23954427..23954561, 23957806..23957993, 23958096..23958164, 23958246..23958336, 23958429..23958563, 23959204..23959837
CUFF.25916.1	502	TC	TCC	112	39	GSMUA_Achr6T23670_001	chr6	23961219..23961822, 23970073..23970191
CUFF.25916.1	601	G	GA	90	36	GSMUA_Achr6T23670_001	chr6	23961219..23961822, 23970073..23970191
CUFF.25924.1	157	G	GTCC	66	20	GSMUA_Achr6T23780_001	chr6	24081070..24081164, 24081640..24081921, 24082011..24082112, 24082531..24082661, 24082744..24082852, 24082940..24083169, 24083284..24083444, 24084198..24084977
CUFF.25927.1	553	T	TGCTTCCTCAAAGTTTGAG	5	5	GSMUA_Achr6T23810_001	chr6	24181183..24181253, 24181498..24181596, 24186345..24187246, 24187481..24187981
CUFF.25936.1	2096	A	ATT	8	3	GSMUA_Achr6T23940_001	chr6	24298125..24298392, 24298490..24300411
CUFF.25978.1	871	ACATCA	ACATCATCA	10	8	GSMUA_Achr6T24250_001	chr6	24770096..24770908, 24771897..24772040, 24772204..24772293, 24772806..24773008
CUFF.25985.1	3981	CAAAA	CAA	12	7	GSMUA_Achr6T24310_001	chr6	24851076..24856040
[truncated: 1,209 more rows]

## Sheet: Banana_substitutions
Sequence	Position	Consensus	SNP	Consensus_coverage	SNP_coverage	annotated genes	chr	exon position
CUFF.3270.1	1893	A	G	9	6	GSMUA_Achr10T00020_001	chr10	209528..211784
CUFF.3270.1	2125	G	T	16	8	GSMUA_Achr10T00020_001	chr10	209528..211784
CUFF.3274.1	24	G	C	2	2	GSMUA_Achr10T00040_001	chr10	461160..461431, 461539..461682
CUFF.3274.1	59	G	T	9	2	GSMUA_Achr10T00040_001	chr10	461160..461431, 461539..461682
CUFF.3275.1	226	G	A	10	8	GSMUA_Achr10T00050_001	chr10	462651..462790, 462878..462977, 463117..463212, 463299..463310
CUFF.3275.1	303	A	G	17	11	GSMUA_Achr10T00050_001	chr10	462651..462790, 462878..462977, 463117..463212, 463299..463310
CUFF.3278.1	579	A	T	13	10	GSMUA_Achr10T00070_001	chr10	485876..486279, 487989..488088, 488170..488368, 488630..488681
CUFF.3279.1	471	T	C	40	32	GSMUA_Achr10T00080_001	chr10	489274..489471, 489612..489787, 490500..491173, 491258..491534
CUFF.3279.1	711	T	C	40	26	GSMUA_Achr10T00080_001	chr10	489274..489471, 489612..489787, 490500..491173, 491258..491534
CUFF.3280.1	85	A	G	18	6	GSMUA_Achr10T00130_001	chr10	502547..502913
CUFF.3283.1	101	A	G	11	5	GSMUA_Achr10T00150_001	chr10	516348..516391, 519466..519633, 519720..519895, 520503..520572, 520687..520841, 520921..521004, 521096..521486
CUFF.3283.1	466	T	A	41	15	GSMUA_Achr10T00150_001	chr10	516348..516391, 519466..519633, 519720..519895, 520503..520572, 520687..520841, 520921..521004, 521096..521486
CUFF.3285.1	964	G	C	11	6	GSMUA_Achr10T00160_001	chr10	527587..527726, 528048..528294, 537959..538030, 538482..538560, 539540..539657, 543369..543438, 543582..543911
CUFF.3287.1	986	C	T	169	98	GSMUA_Achr10T00180_001	chr10	547610..547868, 548446..548622, 550790..552244
CUFF.3287.1	1412	A	T	104	48	GSMUA_Achr10T00180_001	chr10	547610..547868, 548446..548622, 550790..552244
CUFF.3292.1	1596	T	C	5	4	GSMUA_Achr10T00200_001	chr10	559215..561049
CUFF.3295.1	52	C	T	7	5	GSMUA_Achr10T00240_001	chr10	747809..748468
CUFF.3295.1	173	G	A	22	15	GSMUA_Achr10T00240_001	chr10	747809..748468
CUFF.3300.1	611	C	G	4	4	GSMUA_Achr10T00270_001	chr10	765021..766108
CUFF.3300.1	646	A	C	4	4	GSMUA_Achr10T00270_001	chr10	765021..766108
CUFF.3301.1	45	G	A	2	2	GSMUA_Achr10T00320_001	chr10	854563..854847, 857115..857224, 858949..859014, 859108..859248, 859326..859409, 861196..861269, 862000..862054, 862547..862651, 862735..862803, 863824..863940, 864053..864206
CUFF.3303.1	94	A	G	54	17	GSMUA_Achr10T00330_001	chr10	870948..871067, 871219..871300, 878645..879243, 881179..881354, 881844..882091
CUFF.3306.1	736	G	C	21	5	GSMUA_Achr10T00350_001	chr10	894041..894415, 894532..894631, 894705..894832, 894942..895109, 895443..895558, 896252..896285
CUFF.3308.1	56	G	C	2	2	GSMUA_Achr10T00360_001	chr10	898577..898800, 900616..901214
CUFF.3308.1	88	A	G	32	13	GSMUA_Achr10T00360_001	chr10	898577..898800, 900616..901214
CUFF.3309.1	605	T	C	130	63	GSMUA_Achr10T00370_001	chr10	902259..902483, 903102..903200, 903301..903628, 903735..903799, 904030..904586
CUFF.3310.1	420	A	G	3	2	GSMUA_Achr10T00380_001	chr10	909161..909319, 909487..910009
CUFF.3312.1	22	G	A	2	2	GSMUA_Achr10T00390_001	chr10	913400..913579, 914707..914799, 914958..915038, 917183..917263, 917377..917460, 917996..918069, 920151..920458
CUFF.3312.1	634	T	C	44	15	GSMUA_Achr10T00390_001	chr10	913400..913579, 914707..914799, 914958..915038, 917183..917263, 917377..917460, 917996..918069, 920151..920458
CUFF.3324.1	29	A	C	5	3	GSMUA_Achr10T00540_001	chr10	1129208..1129263, 1129353..1129449, 1129582..1129685, 1130458..1130536
CUFF.3324.1	272	G	A	66	60	GSMUA_Achr10T00540_001	chr10	1129208..1129263, 1129353..1129449, 1129582..1129685, 1130458..1130536
CUFF.3326.1	1059	T	A	7	5	GSMUA_Achr10T00550_001	chr10	1141185..1141793, 1141866..1141943, 1142099..1143171
CUFF.3327.1	858	C	T	18	3	GSMUA_Achr10T00570_001	chr10	1176898..1177269, 1177550..1177816, 1181250..1181602, 1181836..1182517
CUFF.3328.1	792	A	G	4	4	GSMUA_Achr10T00610_001	chr10	1199006..1199284, 1199586..1199682, 1200096..1200271, 1200360..1200426, 1200524..1200724
CUFF.3330.1	1784	G	A	14	12	GSMUA_Achr10T00640_001	chr10	1210101..1210556, 1210647..1210864, 1210949..1211084, 1211563..1211904, 1212527..1212612, 1212981..1213169, 1213888..1214052, 1214893..1215006, 1215622..1215910
CUFF.3331.1	200	T	C	53	19	GSMUA_Achr10T00650_001	chr10	1215615..1217032, 1217122..1217628, 1217701..1217925, 1218004..1218555
CUFF.3331.1	280	G	T	25	15	GSMUA_Achr10T00650_001	chr10	1215615..1217032, 1217122..1217628, 1217701..1217925, 1218004..1218555
CUFF.3331.1	954	C	T	61	35	GSMUA_Achr10T00650_001	chr10	1215615..1217032, 1217122..1217628, 1217701..1217925, 1218004..1218555
CUFF.3333.1	414	G	A	17	12	GSMUA_Achr10T00670_001	chr10	1225913..1226495, 1226787..1226841, 1226986..1227054, 1227948..1228055, 1228124..1228192, 1229423..1229616
CUFF.3334.1	487	A	G	21	13	GSMUA_Achr10T00670_001	chr10	1230317..1230638, 1232176..1232250, 1232340..1234432
CUFF.3334.1	929	C	A	76	41	GSMUA_Achr10T00670_001	chr10	1230317..1230638, 1232176..1232250, 1232340..1234432
CUFF.3334.1	1078	A	G	31	11	GSMUA_Achr10T00670_001	chr10	1230317..1230638, 1232176..1232250, 1232340..1234432
CUFF.3334.1	1520	A	G	13	5	GSMUA_Achr10T00670_001	chr10	1230317..1230638, 1232176..1232250, 1232340..1234432
CUFF.3334.1	1540	T	C	24	19	GSMUA_Achr10T00670_001	chr10	1230317..1230638, 1232176..1232250, 1232340..1234432
CUFF.3334.1	1678	G	C	8	6	GSMUA_Achr10T00670_001	chr10	1230317..1230638, 1232176..1232250, 1232340..1234432
CUFF.3335.1	58	G	C	4	2	GSMUA_Achr10T00690_001	chr10	1235422..1235679, 1235794..1236720, 1238021..1238135, 1239880..1239991, 1240135..1240727
CUFF.3335.1	335	G	A	5	5	GSMUA_Achr10T00690_001	chr10	1235422..1235679, 1235794..1236720, 1238021..1238135, 1239880..1239991, 1240135..1240727
CUFF.3335.1	964	T	G	16	5	GSMUA_Achr10T00690_001	chr10	1235422..1235679, 1235794..1236720, 1238021..1238135, 1239880..1239991, 1240135..1240727
CUFF.3335.1	1059	T	A	10	9	GSMUA_Achr10T00690_001	chr10	1235422..1235679, 1235794..1236720, 1238021..1238135, 1239880..1239991, 1240135..1240727
CUFF.3335.1	1791	C	T	15	3	GSMUA_Achr10T00690_001	chr10	1235422..1235679, 1235794..1236720, 1238021..1238135, 1239880..1239991, 1240135..1240727
CUFF.3342.1	614	C	G	8	3	GSMUA_Achr10T00790_001	chr10	1419077..1419994
CUFF.3349.1	1126	A	C	5	4	GSMUA_Achr10T00890_001	chr10	1493545..1493699, 1493783..1494050, 1494894..1496031
CUFF.3349.1	1199	G	A	12	12	GSMUA_Achr10T00890_001	chr10	1493545..1493699, 1493783..1494050, 1494894..1496031
CUFF.3350.1	922	T	G	74	48	GSMUA_Achr10T00900_001	chr10	1503439..1505084, 1506497..1506804
CUFF.3350.1	1111	T	C	93	43	GSMUA_Achr10T00900_001	chr10	1503439..1505084, 1506497..1506804
CUFF.3350.1	1285	G	A	57	49	GSMUA_Achr10T00900_001	chr10	1503439..1505084, 1506497..1506804
CUFF.3351.1	129	C	A	40	37	GSMUA_Achr10T00910_001	chr10	1507297..1508246
CUFF.3360.1	483	T	C	3	3	GSMUA_Achr10T00950_001	chr10	1596479..1596981, 1599400..1599842
CUFF.3361.1	84	C	T	14	7	GSMUA_Achr10T00960_001	chr10	1623296..1624553
CUFF.3361.1	755	G	A	16	6	GSMUA_Achr10T00960_001	chr10	1623296..1624553
CUFF.3363.1	935	A	T	53	36	GSMUA_Achr10T00970_001	chr10	1654016..1655187, 1655291..1655392, 1658326..1658442, 1658519..1659056
CUFF.3363.1	1787	G	C	15	8	GSMUA_Achr10T00970_001	chr10	1654016..1655187, 1655291..1655392, 1658326..1658442, 1658519..1659056
CUFF.3364.1	411	C	T	22	12	GSMUA_Achr10T00980_001	chr10	1660085..1660489, 1660712..1661072
CUFF.3365.1	373	C	T	25	24	GSMUA_Achr10T00980_001	chr10	1663253..1663482, 1664226..1664363, 1664576..1664705, 1664896..1665285
CUFF.3376.1	283	A	C	10	10	GSMUA_Achr10T01070_001	chr10	1866937..1868515
CUFF.3378.1	290	T	C	9	7	GSMUA_Achr10T01090_001	chr10	1922532..1922649, 1922733..1922793, 1923571..1924471
CUFF.3379.1	999	A	G	4	3	GSMUA_Achr10T01090_001	chr10	1924546..1925647, 1925819..1925886
CUFF.3381.1	5	T	C	3	2	GSMUA_Achr10T01120_001	chr10	1955068..1956029
CUFF.3381.1	219	C	A	11	5	GSMUA_Achr10T01120_001	chr10	1955068..1956029
CUFF.3382.1	145	C	G	71	57	GSMUA_Achr10T01120_001	chr10	1955593..1955876, 1956298..1956402, 1957555..1957682, 1959145..1959366
CUFF.3384.1	84	C	T	5	2	GSMUA_Achr10T01130_001	chr10	1963088..1964131, 1964218..1964518
CUFF.3384.2	69	G	T	9	5	GSMUA_Achr10T01130_001	chr10	1963088..1964131, 1964218..1964497, 1965006..1965069, 1965161..1965276, 1967667..1967813, 1968977..1969307
CUFF.3384.2	139	A	T	17	13	GSMUA_Achr10T01130_001	chr10	1963088..1964131, 1964218..1964497, 1965006..1965069, 1965161..1965276, 1967667..1967813, 1968977..1969307
CUFF.3391.1	123	T	G	4	3	GSMUA_Achr10T01210_001	chr10	2248839..2249512
CUFF.3396.1	523	C	T	98	89	GSMUA_Achr10T01260_001	chr10	2525292..2525721, 2525806..2525936, 2531358..2531436, 2534136..2534259
CUFF.3399.1	170	C	A	32	16	GSMUA_Achr10T01300_001	chr10	2895972..2896850, 2898073..2899151
CUFF.3403.1	48	C	A	2	2	GSMUA_Achr10T01350_001	chr10	3158057..3158549, 3164448..3164645, 3164814..3165086, 3166784..3166886, 3205830..3205948, 3206872..3207048, 3207810..3208576
CUFF.3403.1	1171	T	C	8	7	GSMUA_Achr10T01350_001	chr10	3158057..3158549, 3164448..3164645, 3164814..3165086, 3166784..3166886, 3205830..3205948, 3206872..3207048, 3207810..3208576
CUFF.3404.1	46	C	T	5	2	GSMUA_Achr10T01360_001	chr10	3267213..3267887, 3267987..3268055, 3289925..3290063, 3323196..3323488
CUFF.3405.1	196	A	T	13	6	GSMUA_Achr10T01380_001	chr10	3367821..3368094, 3368493..3368555, 3368813..3369043
CUFF.3410.1	552	G	A	13	6	GSMUA_Achr10T01400_001	chr10	3402296..3402473, 3402575..3402859, 3403344..3403625, 3403701..3404008, 3404080..3404353, 3404437..3404708, 3404792..3404942, 3405022..3405186, 3405268..3405393, 3405477..3405775
CUFF.3410.1	678	T	G	29	12	GSMUA_Achr10T01400_001	chr10	3402296..3402473, 3402575..3402859, 3403344..3403625, 3403701..3404008, 3404080..3404353, 3404437..3404708, 3404792..3404942, 3405022..3405186, 3405268..3405393, 3405477..3405775
CUFF.3411.1	44	T	G	27	10	GSMUA_Achr10T01410_001	chr10	3446086..3446331, 3446418..3446569, 3446667..3446825, 3446899..3447151, 3447237..3447353, 3447436..3447498, 3447582..3447873
CUFF.3411.1	663	C	A	22	10	GSMUA_Achr10T01410_001	chr10	3446086..3446331, 3446418..3446569, 3446667..3446825, 3446899..3447151, 3447237..3447353, 3447436..3447498, 3447582..3447873
CUFF.3411.1	717	A	G	58	17	GSMUA_Achr10T01410_001	chr10	3446086..3446331, 3446418..3446569, 3446667..3446825, 3446899..3447151, 3447237..3447353, 3447436..3447498, 3447582..3447873
CUFF.3416.1	641	G	A	14	13	GSMUA_Achr10T01450_001	chr10	3488535..3488851, 3488919..3489436
CUFF.3416.1	704	A	T	23	13	GSMUA_Achr10T01450_001	chr10	3488535..3488851, 3488919..3489436
CUFF.3417.2	32	G	A	6	3	GSMUA_Achr10T01460_001	chr10	3508132..3508343, 3537929..3538013
CUFF.3417.2	154	A	C	40	39	GSMUA_Achr10T01460_001	chr10	3508132..3508343, 3537929..3538013
CUFF.3424.1	1108	C	G	54	31	GSMUA_Achr10T01540_001	chr10	3691357..3692565
CUFF.3430.1	118	C	T	2	2	GSMUA_Achr10T01600_001	chr10	3747573..3747670, 3748142..3749138, 3749224..3749295, 3755810..3756048
CUFF.3433.1	31	A	G	3	3	GSMUA_Achr10T01640_001	chr10	3884853..3885051, 3885317..3885446, 3885652..3886265
CUFF.3433.1	40	G	A	3	3	GSMUA_Achr10T01640_001	chr10	3884853..3885051, 3885317..3885446, 3885652..3886265
CUFF.3436.1	2812	T	C	19	9	GSMUA_Achr10T01680_001	chr10	3945627..3946169, 3946304..3947461, 3947551..3947703, 3947806..3947991, 3948083..3948779, 3948894..3949115, 3949193..3949259, 3949335..3949676
CUFF.3436.1	2821	T	G	20	12	GSMUA_Achr10T01680_001	chr10	3945627..3946169, 3946304..3947461, 3947551..3947703, 3947806..3947991, 3948083..3948779, 3948894..3949115, 3949193..3949259, 3949335..3949676
CUFF.3436.1	2827	T	G	22	10	GSMUA_Achr10T01680_001	chr10	3945627..3946169, 3946304..3947461, 3947551..3947703, 3947806..3947991, 3948083..3948779, 3948894..3949115, 3949193..3949259, 3949335..3949676
CUFF.3436.1	2832	G	C	25	11	GSMUA_Achr10T01680_001	chr10	3945627..3946169, 3946304..3947461, 3947551..3947703, 3947806..3947991, 3948083..3948779, 3948894..3949115, 3949193..3949259, 3949335..3949676
CUFF.3437.1	1035	G	T	37	18	GSMUA_Achr10T01710_001	chr10	3966034..3966425, 3968268..3968391, 3969321..3969579, 3974697..3975551
CUFF.3437.1	1045	A	G	36	20	GSMUA_Achr10T01710_001	chr10	3966034..3966425, 3968268..3968391, 3969321..3969579, 3974697..3975551
CUFF.3437.1	1269	T	C	13	4	GSMUA_Achr10T01710_001	chr10	3966034..3966425, 3968268..3968391, 3969321..3969579, 3974697..3975551
CUFF.3437.1	1359	C	G	12	8	GSMUA_Achr10T01710_001	chr10	3966034..3966425, 3968268..3968391, 3969321..3969579, 3974697..3975551
CUFF.3439.1	54	C	T	24	3	GSMUA_Achr10T01720_001	chr10	3981057..3981754, 3984081..3984353, 3984825..3985295
CUFF.3441.1	532	A	C	7	4	GSMUA_Achr10T01740_001	chr10	3993030..3993173, 3993821..3993935, 3994396..3995037
CUFF.3441.1	569	A	C	7	5	GSMUA_Achr10T01740_001	chr10	3993030..3993173, 3993821..3993935, 3994396..3995037
CUFF.3441.1	608	A	C	4	4	GSMUA_Achr10T01740_001	chr10	3993030..3993173, 3993821..3993935, 3994396..3995037
CUFF.3442.1	732	A	G	23	8	GSMUA_Achr10T01750_001	chr10	4022987..4024614
CUFF.3442.1	743	T	A	18	11	GSMUA_Achr10T01750_001	chr10	4022987..4024614
CUFF.3442.1	1015	G	C	17	7	GSMUA_Achr10T01750_001	chr10	4022987..4024614
CUFF.3446.1	706	G	A	23	12	GSMUA_Achr10T01790_001	chr10	4106890..4107236, 4107413..4107583, 4107681..4107794, 4107969..4108139, 4110083..4110202, 4111289..4111363, 4113242..4113298, 4114109..4114289, 4116681..4116757, 4122471..4122538, 4122729..4122820, 4124353..4124460
CUFF.3447.1	32	T	G	7	2	GSMUA_Achr10T01800_001	chr10	4126212..4126463, 4126532..4126759, 4126851..4127186, 4127275..4127830, 4128037..4128223, 4128339..4128705, 4132120..4132266, 4133046..4133392
CUFF.3449.1	801	C	A	82	73	GSMUA_Achr10T01830_001	chr10	4222056..4222541, 4222846..4222905, 4224049..4224246, 4224359..4224540, 4224680..4224776, 4226431..4226619
CUFF.3452.1	51	G	C	6	3	GSMUA_Achr10T01840_001	chr10	4240673..4241188, 4241260..4241425, 4241513..4241704, 4241991..4242134
CUFF.3472.1	621	A	G	7	4	GSMUA_Achr10T01980_001	chr10	4832287..4833209
CUFF.3474.1	609	T	C	40	23	GSMUA_Achr10T02030_001	chr10	5065248..5067683
CUFF.3476.1	209	C	T	23	11	GSMUA_Achr10T02050_001	chr10	5255949..5257755
CUFF.3476.1	277	C	T	29	12	GSMUA_Achr10T02050_001	chr10	5255949..5257755
CUFF.3476.1	280	C	T	27	11	GSMUA_Achr10T02050_001	chr10	5255949..5257755
CUFF.3476.1	662	G	A	48	12	GSMUA_Achr10T02050_001	chr10	5255949..5257755
CUFF.3476.1	950	T	C	8	7	GSMUA_Achr10T02050_001	chr10	5255949..5257755
CUFF.3487.1	3	A	T	21	7	GSMUA_Achr10T02160_001	chr10	5751430..5751690, 5751771..5751941, 5752037..5752269, 5752656..5752923, 5762082..5762147, 5763194..5763319, 5763401..5763541, 5763639..5763649, 5763775..5763922, 5766964..5767088
CUFF.3487.1	395	C	T	67	45	GSMUA_Achr10T02160_001	chr10	5751430..5751690, 5751771..5751941, 5752037..5752269, 5752656..5752923, 5762082..5762147, 5763194..5763319, 5763401..5763541, 5763639..5763649, 5763775..5763922, 5766964..5767088
CUFF.3489.1	89	A	G	6	4	GSMUA_Achr10T02180_001	chr10	5865539..5865870, 5869317..5869374
CUFF.3497.1	429	A	G	26	10	GSMUA_Achr10T02240_001	chr10	6604026..6604265, 6604351..6604500, 6605840..6605965, 6607197..6607612
CUFF.3507.2	394	T	G	16	12	GSMUA_Achr10T02310_001	chr10	6890777..6891128, 6891208..6891461
CUFF.3508.1	1197	A	G	6	5	GSMUA_Achr10T02320_001	chr10	6959429..6959683, 6959758..6959975, 6960059..6960612, 6960692..6961815
CUFF.3510.1	29	G	A	5	4	GSMUA_Achr10T02350_001	chr10	7018220..7018523, 7018593..7019392
CUFF.3511.1	396	T	C	16	12	GSMUA_Achr10T02360_001	chr10	7049952..7050345, 7071194..7071881
CUFF.3511.1	474	C	T	24	23	GSMUA_Achr10T02360_001	chr10	7049952..7050345, 7071194..7071881
CUFF.3511.1	537	G	A	48	16	GSMUA_Achr10T02360_001	chr10	7049952..7050345, 7071194..7071881
CUFF.3511.1	651	T	C	53	46	GSMUA_Achr10T02360_001	chr10	7049952..7050345, 7071194..7071881
CUFF.3512.1	701	G	T	5	4	GSMUA_Achr10T02390_001	chr10	7081096..7082083
CUFF.3512.1	809	C	T	9	5	GSMUA_Achr10T02390_001	chr10	7081096..7082083
CUFF.3513.1	568	A	C	45	42	GSMUA_Achr10T02400_001	chr10	7108427..7110062
CUFF.3514.1	1074	G	A	15	14	GSMUA_Achr10T02410_001	chr10	7128992..7129739, 7129913..7129971, 7131088..7131698, 7131762..7132390
CUFF.3514.1	1580	T	A	41	41	GSMUA_Achr10T02410_001	chr10	7128992..7129739, 7129913..7129971, 7131088..7131698, 7131762..7132390
CUFF.3516.1	1119	G	C	14	14	GSMUA_Achr10T02430_001	chr10	7155165..7156917
CUFF.3517.1	1386	C	T	35	7	GSMUA_Achr10T02440_001	chr10	7179749..7182606, 7182694..7182817
CUFF.3517.1	1531	C	T	34	10	GSMUA_Achr10T02440_001	chr10	7179749..7182606, 7182694..7182817
CUFF.3517.1	1684	A	G	8	7	GSMUA_Achr10T02440_001	chr10	7179749..7182606, 7182694..7182817
CUFF.3517.1	2559	T	G	6	6	GSMUA_Achr10T02440_001	chr10	7179749..7182606, 7182694..7182817
CUFF.3519.1	940	T	C	38	26	GSMUA_Achr10T02460_001	chr10	7219725..7221425
CUFF.3519.1	1323	G	A	7	3	GSMUA_Achr10T02460_001	chr10	7219725..7221425
CUFF.3527.1	434	A	G	13	9	GSMUA_Achr10T02520_001	chr10	7309594..7310357, 7311481..7311596, 7311678..7311753, 7311990..7312600
CUFF.3527.1	811	A	G	27	11	GSMUA_Achr10T02520_001	chr10	7309594..7310357, 7311481..7311596, 7311678..7311753, 7311990..7312600
CUFF.3527.1	982	G	A	57	28	GSMUA_Achr10T02520_001	chr10	7309594..7310357, 7311481..7311596, 7311678..7311753, 7311990..7312600
CUFF.3527.1	1000	C	T	53	30	GSMUA_Achr10T02520_001	chr10	7309594..7310357, 7311481..7311596, 7311678..7311753, 7311990..7312600
CUFF.3527.1	1226	G	A	39	15	GSMUA_Achr10T02520_001	chr10	7309594..7310357, 7311481..7311596, 7311678..7311753, 7311990..7312600
CUFF.3528.1	305	A	T	4	3	GSMUA_Achr10T02540_001	chr10	7352856..7355261
CUFF.3529.1	44	A	C	5	2	GSMUA_Achr10T02560_001	chr10	7404284..7405095
CUFF.3530.1	155	G	A	53	17	GSMUA_Achr10T02570_001	chr10	7414262..7414747, 7414840..7415105, 7415532..7415745
CUFF.3531.1	82	G	A	40	14	GSMUA_Achr10T02580_001	chr10	7430834..7431101, 7431186..7431411
CUFF.3537.1	1115	G	A	17	3	GSMUA_Achr10T02670_001	chr10	8062874..8065756
CUFF.3537.1	1158	T	A	16	6	GSMUA_Achr10T02670_001	chr10	8062874..8065756
CUFF.3537.1	1260	T	G	21	13	GSMUA_Achr10T02670_001	chr10	8062874..8065756
CUFF.3537.1	1277	T	G	21	12	GSMUA_Achr10T02670_001	chr10	8062874..8065756
CUFF.3540.1	751	T	C	21	8	GSMUA_Achr10T02710_001	chr10	8651820..8651886, 8659805..8659888, 8660954..8661071, 8661148..8661237, 8662739..8662804, 8662894..8662989, 8675561..8675868
CUFF.3545.1	308	G	C	28	16	GSMUA_Achr10T02720_001	chr10	8721178..8721971
CUFF.3546.1	733	A	G	26	11	GSMUA_Achr10T02720_001	chr10	8722244..8722394, 8723586..8723674, 8723744..8723845, 8724653..8724781, 8724866..8725027, 8725190..8725300, 8726481..8726552, 8726677..8726811, 8726911..8726967, 8727046..8727135
CUFF.3547.1	68	G	C	6	6	GSMUA_Achr10T02720_001	chr10	8727279..8727457, 8727992..8728201, 8728284..8728475, 8728575..8728781, 8731161..8731252, 8732217..8732474, 8732568..8733093, 8733293..8733832
CUFF.3547.1	76	G	A	6	6	GSMUA_Achr10T02720_001	chr10	8727279..8727457, 8727992..8728201, 8728284..8728475, 8728575..8728781, 8731161..8731252, 8732217..8732474, 8732568..8733093, 8733293..8733832
CUFF.3547.1	78	T	G	9	6	GSMUA_Achr10T02720_001	chr10	8727279..8727457, 8727992..8728201, 8728284..8728475, 8728575..8728781, 8731161..8731252, 8732217..8732474, 8732568..8733093, 8733293..8733832
CUFF.3547.1	253	C	G	9	6	GSMUA_Achr10T02720_001	chr10	8727279..8727457, 8727992..8728201, 8728284..8728475, 8728575..8728781, 8731161..8731252, 8732217..8732474, 8732568..8733093, 8733293..8733832
CUFF.3548.1	41	G	A	12	3	GSMUA_Achr10T02740_001	chr10	8782637..8782804, 8783174..8783377, 8785606..8785753
CUFF.3548.1	138	T	C	9	6	GSMUA_Achr10T02740_001	chr10	8782637..8782804, 8783174..8783377, 8785606..8785753
CUFF.3549.1	441	T	C	20	10	GSMUA_Achr10T02740_001	chr10	8786027..8786175, 8792343..8792486, 8800911..8801015, 8801102..8801245, 8803370..8803467, 8803797..8804007, 8806982..8807562
CUFF.3549.1	604	C	T	40	20	GSMUA_Achr10T02740_001	chr10	8786027..8786175, 8792343..8792486, 8800911..8801015, 8801102..8801245, 8803370..8803467, 8803797..8804007, 8806982..8807562
CUFF.3552.2	311	C	T	4	3	GSMUA_Achr10T02780_001	chr10	9171548..9171759, 9171847..9171939, 9172048..9172118, 9172197..9172266, 9172346..9172609, 9172688..9172741, 9172855..9172947, 9173358..9173660, 9173737..9174138
CUFF.3553.1	515	C	T	12	9	GSMUA_Achr10T02790_001	chr10	9194894..9195286, 9197696..9197769, 9197980..9198063, 9198193..9198273, 9199530..9199610, 9200979..9201071, 9201648..9201827, 9201917..9202141, 9202302..9202355, 9202437..9202529, 9202913..9202979, 9203668..9203985
CUFF.3553.1	962	G	A	11	3	GSMUA_Achr10T02790_001	chr10	9194894..9195286, 9197696..9197769, 9197980..9198063, 9198193..9198273, 9199530..9199610, 9200979..9201071, 9201648..9201827, 9201917..9202141, 9202302..9202355, 9202437..9202529, 9202913..9202979, 9203668..9203985
CUFF.3553.1	1617	A	G	15	13	GSMUA_Achr10T02790_001	chr10	9194894..9195286, 9197696..9197769, 9197980..9198063, 9198193..9198273, 9199530..9199610, 9200979..9201071, 9201648..9201827, 9201917..9202141, 9202302..9202355, 9202437..9202529, 9202913..9202979, 9203668..9203985
CUFF.3554.1	2181	G	C	6	6	GSMUA_Achr10T02820_001	chr10	9465474..9465981, 9466478..9466567, 9476808..9477020, 9478342..9478434, 9480791..9480985, 9481087..9481179, 9483695..9483790, 9484094..9484517, 9487494..9488170, 9488479..9488667, 9489608..9490216
CUFF.3554.1	2296	G	A	21	19	GSMUA_Achr10T02820_001	chr10	9465474..9465981, 9466478..9466567, 9476808..9477020, 9478342..9478434, 9480791..9480985, 9481087..9481179, 9483695..9483790, 9484094..9484517, 9487494..9488170, 9488479..9488667, 9489608..9490216
CUFF.3554.1	2912	C	T	11	6	GSMUA_Achr10T02820_001	chr10	9465474..9465981, 9466478..9466567, 9476808..9477020, 9478342..9478434, 9480791..9480985, 9481087..9481179, 9483695..9483790, 9484094..9484517, 9487494..9488170, 9488479..9488667, 9489608..9490216
CUFF.3556.1	798	C	T	9	6	GSMUA_Achr10T02830_001	chr10	9596470..9596502, 9596888..9598734, 9599182..9599353
CUFF.3556.1	1500	C	T	27	20	GSMUA_Achr10T02830_001	chr10	9596470..9596502, 9596888..9598734, 9599182..9599353
CUFF.3562.1	183	T	A	12	5	GSMUA_Achr10T02870_001	chr10	9665376..9665598, 9666583..9666864, 9667614..9668236
CUFF.3562.1	644	G	A	4	4	GSMUA_Achr10T02870_001	chr10	9665376..9665598, 9666583..9666864, 9667614..9668236
CUFF.3563.1	89	G	A	5	4	GSMUA_Achr10T02880_001	chr10	9672145..9672420, 9672503..9677528
CUFF.3563.1	90	T	A	5	4	GSMUA_Achr10T02880_001	chr10	9672145..9672420, 9672503..9677528
CUFF.3564.1	1335	A	G	11	4	GSMUA_Achr10T02900_001	chr10	9874170..9875753
CUFF.3565.1	25	A	C	10	9	GSMUA_Achr10T02910_001	chr10	9878388..9879252
CUFF.3568.1	27	C	A	9	3	GSMUA_Achr10T02970_001	chr10	9943820..9943856, 9943981..9944375
CUFF.3568.1	52	T	C	10	3	GSMUA_Achr10T02970_001	chr10	9943820..9943856, 9943981..9944375
CUFF.3568.1	67	G	A	6	5	GSMUA_Achr10T02970_001	chr10	9943820..9943856, 9943981..9944375
CUFF.3569.3	96	T	C	7	7	GSMUA_Achr10T02990_001	chr10	9996112..9996196, 9996302..9996389, 9996472..9996565, 9996660..9996985
CUFF.3577.2	769	G	C	11	10	GSMUA_Achr10T03070_001	chr10	10228773..10229130, 10230578..10230721, 10253312..10253590, 10253987..10254094, 10255405..10255681
CUFF.3578.1	502	G	A	20	14	GSMUA_Achr10T03070_001	chr10	10255783..10256098, 10256657..10257392
CUFF.3578.1	946	G	A	29	12	GSMUA_Achr10T03070_001	chr10	10255783..10256098, 10256657..10257392
CUFF.3581.1	52	A	G	6	2	GSMUA_Achr10T03110_001	chr10	10560968..10561001, 10562192..10562268, 10562372..10562594, 10562849..10562907, 10562997..10563087, 10563182..10563347, 10563450..10563585
CUFF.3588.1	7	A	G	14	14	GSMUA_Achr10T03200_001	chr10	10707682..10707878, 10707985..10708065, 10708902..10709009, 10710096..10710172, 10710269..10710377, 10710461..10710559, 10710637..10710724
CUFF.3588.1	275	G	A	30	29	GSMUA_Achr10T03200_001	chr10	10707682..10707878, 10707985..10708065, 10708902..10709009, 10710096..10710172, 10710269..10710377, 10710461..10710559, 10710637..10710724
CUFF.3593.1	343	T	C	72	28	GSMUA_Achr10T03230_001	chr10	10735071..10735657
CUFF.3594.1	1590	A	G	52	16	GSMUA_Achr10T03230_001	chr10	10736235..10736911, 10737514..10737635, 10737769..10737872, 10738261..10738406, 10738494..10738581, 10738675..10738816, 10738894..10739905
CUFF.3603.1	142	A	G	34	21	GSMUA_Achr10T03280_001	chr10	10926532..10926841, 10929876..10930215
CUFF.3604.1	950	G	A	2	2	GSMUA_Achr10T03300_001	chr10	10935319..10936262, 10936453..10936563
CUFF.3605.1	755	A	C	31	13	GSMUA_Achr10T03310_001	chr10	11059703..11061241
CUFF.3605.1	761	A	C	39	15	GSMUA_Achr10T03310_001	chr10	11059703..11061241
CUFF.3619.1	2306	G	A	10	7	GSMUA_Achr10T03510_001	chr10	11442010..11444811, 11445440..11446454, 11447032..11447364
CUFF.3619.1	2905	G	T	41	21	GSMUA_Achr10T03510_001	chr10	11442010..11444811, 11445440..11446454, 11447032..11447364
CUFF.3621.1	144	T	C	10	6	GSMUA_Achr10T03550_001	chr10	11547076..11547264, 11548108..11548191, 11548756..11548884, 11549594..11549682, 11550172..11550355, 11552672..11552762, 11552876..11553030, 11553665..11553757, 11554006..11554071
CUFF.3621.1	519	T	C	10	6	GSMUA_Achr10T03550_001	chr10	11547076..11547264, 11548108..11548191, 11548756..11548884, 11549594..11549682, 11550172..11550355, 11552672..11552762, 11552876..11553030, 11553665..11553757, 11554006..11554071
CUFF.3622.1	175	G	T	35	32	GSMUA_Achr10T03550_001	chr10	11554477..11554608, 11555609..11555704, 11556148..11556566
CUFF.3624.1	21	C	G	7	4	GSMUA_Achr10T03580_001	chr10	11834291..11834424, 11834949..11835093, 11835268..11835333, 11835405..11835501
CUFF.3625.1	587	G	A	26	23	GSMUA_Achr10T03590_001	chr10	11839249..11840743
CUFF.3626.1	264	G	A	63	47	GSMUA_Achr10T03590_001	chr10	11840974..11841403
CUFF.3630.1	308	C	T	24	8	GSMUA_Achr10T03630_001	chr10	11886574..11888318, 11888432..11888545, 11889708..11889972, 11890059..11890326
CUFF.3632.1	586	C	A	10	6	GSMUA_Achr10T03660_001	chr10	11901541..11902857
CUFF.3632.1	907	A	C	15	9	GSMUA_Achr10T03660_001	chr10	11901541..11902857
CUFF.3634.1	36	G	A	6	3	GSMUA_Achr10T03670_001	chr10	11927244..11927734, 11927824..11928089, 11928538..11928619
CUFF.3635.1	210	C	T	110	71	GSMUA_Achr10T03680_001	chr10	12000157..12000294, 12001324..12001468, 12001543..12001703, 12001861..12002292
CUFF.3635.1	240	G	A	172	71	GSMUA_Achr10T03680_001	chr10	12000157..12000294, 12001324..12001468, 12001543..12001703, 12001861..12002292
CUFF.3635.1	588	G	A	17	14	GSMUA_Achr10T03680_001	chr10	12000157..12000294, 12001324..12001468, 12001543..12001703, 12001861..12002292
CUFF.3645.1	47	C	A	29	20	GSMUA_Achr10T03760_001	chr10	12149040..12149242, 12153093..12153249, 12153352..12153487, 12153574..12153635
CUFF.3645.1	50	C	A	36	12	GSMUA_Achr10T03760_001	chr10	12149040..12149242, 12153093..12153249, 12153352..12153487, 12153574..12153635
CUFF.3645.1	53	T	A	31	18	GSMUA_Achr10T03760_001	chr10	12149040..12149242, 12153093..12153249, 12153352..12153487, 12153574..12153635
CUFF.3645.1	60	T	A	31	12	GSMUA_Achr10T03760_001	chr10	12149040..12149242, 12153093..12153249, 12153352..12153487, 12153574..12153635
CUFF.3647.1	60	A	T	25	15	GSMUA_Achr10T03780_001	chr10	12186424..12188063
CUFF.3647.1	1117	A	G	100	34	GSMUA_Achr10T03780_001	chr10	12186424..12188063
CUFF.3647.1	1355	A	G	11	6	GSMUA_Achr10T03780_001	chr10	12186424..12188063
CUFF.3647.1	1381	G	A	18	16	GSMUA_Achr10T03780_001	chr10	12186424..12188063
CUFF.3650.1	23	A	C	3	2	GSMUA_Achr10T03800_001	chr10	12195120..12195339, 12195416..12195494, 12195580..12195708, 12195787..12195924, 12195998..12196148, 12196318..12196406, 12196494..12196596, 12196676..12196951, 12197020..12197826, 12197904..12198017, 12198091..12198139, 12198222..12198384, 12198458..12198911
CUFF.3650.1	450	C	T	77	35	GSMUA_Achr10T03800_001	chr10	12195120..12195339, 12195416..12195494, 12195580..12195708, 12195787..12195924, 12195998..12196148, 12196318..12196406, 12196494..12196596, 12196676..12196951, 12197020..12197826, 12197904..12198017, 12198091..12198139, 12198222..12198384, 12198458..12198911
CUFF.3650.1	1500	C	T	64	53	GSMUA_Achr10T03800_001	chr10	12195120..12195339, 12195416..12195494, 12195580..12195708, 12195787..12195924, 12195998..12196148, 12196318..12196406, 12196494..12196596, 12196676..12196951, 12197020..12197826, 12197904..12198017, 12198091..12198139, 12198222..12198384, 12198458..12198911
CUFF.3650.1	1832	G	A	28	15	GSMUA_Achr10T03800_001	chr10	12195120..12195339, 12195416..12195494, 12195580..12195708, 12195787..12195924, 12195998..12196148, 12196318..12196406, 12196494..12196596, 12196676..12196951, 12197020..12197826, 12197904..12198017, 12198091..12198139, 12198222..12198384, 12198458..12198911
CUFF.3650.1	1897	T	C	34	18	GSMUA_Achr10T03800_001	chr10	12195120..12195339, 12195416..12195494, 12195580..12195708, 12195787..12195924, 12195998..12196148, 12196318..12196406, 12196494..12196596, 12196676..12196951, 12197020..12197826, 12197904..12198017, 12198091..12198139, 12198222..12198384, 12198458..12198911
CUFF.3651.2	1035	C	G	16	9	GSMUA_Achr10T03810_001	chr10	12533221..12533905, 12543421..12543587, 12543733..12543812, 12550395..12550806
CUFF.3652.1	327	T	A	21	4	GSMUA_Achr10T03820_001	chr10	12746916..12747514
CUFF.3652.1	384	G	A	13	5	GSMUA_Achr10T03820_001	chr10	12746916..12747514
CUFF.3663.1	162	C	G	2	2	GSMUA_Achr10T03870_001	chr10	13391557..13391734, 13393227..13393304, 13393534..13393640, 13393773..13393850, 13393944..13394485
CUFF.3664.1	53	T	G	2	2	GSMUA_Achr10T03880_001	chr10	13394621..13395008, 13397852..13398010, 13398927..13399051, 13399926..13400121, 13400267..13400399, 13402202..13403250
CUFF.3664.1	689	T	G	27	7	GSMUA_Achr10T03880_001	chr10	13394621..13395008, 13397852..13398010, 13398927..13399051, 13399926..13400121, 13400267..13400399, 13402202..13403250
CUFF.3667.1	581	G	A	28	21	GSMUA_Achr10T03900_001	chr10	13420108..13420597, 13421663..13421818, 13422000..13422266, 13422839..13424168, 13424757..13424834, 13424912..13425159
CUFF.3671.1	87	C	G	4	2	GSMUA_Achr10T03980_001	chr10	13520282..13521359, 13521981..13522059, 13522158..13522190
CUFF.3672.1	2772	A	G	20	18	GSMUA_Achr10T03980_001	chr10	13523431..13523806, 13525581..13526293, 13527838..13528665, 13531406..13532927
CUFF.3675.2	51	G	T	5	5	GSMUA_Achr10T04050_001	chr10	13593549..13593947, 13595842..13596093, 13596521..13596661, 13598875..13599323
CUFF.3676.1	7	A	T	4	3	GSMUA_Achr10T04050_001	chr10	13598067..13598273
CUFF.3677.1	93	A	G	42	26	GSMUA_Achr10T04100_001	chr10	13691823..13692109
CUFF.3677.1	182	G	A	53	28	GSMUA_Achr10T04100_001	chr10	13691823..13692109
CUFF.3679.1	539	C	T	5	3	GSMUA_Achr10T04160_001	chr10	13704834..13705829, 13705973..13706082
CUFF.3680.1	643	T	A	54	25	GSMUA_Achr10T04170_001	chr10	13748560..13748813, 13750397..13750527, 13751051..13751137, 13751677..13751777, 13751859..13751958, 13753955..13754001, 13754151..13754229, 13755233..13755529
CUFF.3683.1	18	C	T	5	2	GSMUA_Achr10T04190_001	chr10	13761707..13762421
CUFF.3683.1	61	T	C	8	2	GSMUA_Achr10T04190_001	chr10	13761707..13762421
CUFF.3683.1	125	T	G	17	5	GSMUA_Achr10T04190_001	chr10	13761707..13762421
CUFF.3687.1	2281	G	A	47	10	GSMUA_Achr10T04240_001	chr10	13784717..13784859, 13784936..13785017, 13785119..13785478, 13785755..13786125, 13787611..13787734, 13787835..13787982, 13788918..13789017, 13789155..13790164, 13790337..13790479
CUFF.3688.1	24	G	T	43	19	GSMUA_Achr10T04250_001	chr10	13797275..13797333, 13797670..13797853, 13799134..13799281
CUFF.3690.1	65	A	G	9	2	GSMUA_Achr10T04280_001	chr10	13959701..13959834, 13968785..13968889, 13969868..13970129
CUFF.3698.1	540	A	G	2	2	GSMUA_Achr10T04420_001	chr10	14077722..14078874
CUFF.3700.1	863	A	G	4	3	GSMUA_Achr10T04420_001	chr10	14085016..14085051, 14085157..14085256, 14085353..14085457, 14085837..14085899, 14085988..14086110, 14087053..14087196, 14087658..14088087
CUFF.3701.1	59	A	T	69	52	GSMUA_Achr10T04430_001	chr10	14089057..14089516, 14089778..14089921, 14090837..14090939, 14091677..14091942
CUFF.3701.1	237	A	G	72	57	GSMUA_Achr10T04430_001	chr10	14089057..14089516, 14089778..14089921, 14090837..14090939, 14091677..14091942
CUFF.3702.1	32	G	A	6	6	GSMUA_Achr10T04440_001	chr10	14093898..14094196
CUFF.3703.1	602	T	C	5	5	GSMUA_Achr10T04450_001	chr10	14095629..14096348
CUFF.3710.1	144	A	C	11	11	GSMUA_Achr10T04500_001	chr10	14158042..14158096, 14158172..14158252, 14158903..14158968, 14159055..14159335
CUFF.3713.1	162	T	A	15	12	GSMUA_Achr10T04520_001	chr10	14164800..14165540, 14166069..14166242
CUFF.3718.1	666	G	C	14	13	GSMUA_Achr10T04560_001	chr10	14188350..14189629
CUFF.3720.1	211	C	A	24	13	GSMUA_Achr10T04570_001	chr10	14196078..14197673
CUFF.3720.1	823	C	A	14	10	GSMUA_Achr10T04570_001	chr10	14196078..14197673
CUFF.3720.1	848	A	C	7	5	GSMUA_Achr10T04570_001	chr10	14196078..14197673
CUFF.3726.1	1	T	G	2	2	GSMUA_Achr10T04640_001	chr10	14290409..14291209
CUFF.3726.1	49	G	T	6	3	GSMUA_Achr10T04640_001	chr10	14290409..14291209
CUFF.3730.1	516	C	T	123	37	GSMUA_Achr10T04670_001	chr10	14321828..14323077
CUFF.3732.1	1	T	C	2	2	GSMUA_Achr10T04690_001	chr10	14331927..14332362
CUFF.3737.1	546	A	C	17	7	GSMUA_Achr10T04720_001	chr10	14357351..14358193, 14358287..14358582, 14358676..14358859
CUFF.3737.1	549	A	C	11	9	GSMUA_Achr10T04720_001	chr10	14357351..14358193, 14358287..14358582, 14358676..14358859
CUFF.3738.1	1210	C	T	124	37	GSMUA_Achr10T04730_001	chr10	14362022..14362090, 14362190..14362327, 14363522..14363657, 14364015..14364148, 14364978..14365049, 14365405..14365564, 14365671..14365970, 14367049..14367128, 14367396..14367456, 14367555..14367698
CUFF.3743.1	3	A	G	5	4	GSMUA_Achr10T04780_001	chr10	14415209..14415288, 14416230..14416300, 14416382..14416558
CUFF.3743.1	67	C	T	36	4	GSMUA_Achr10T04780_001	chr10	14415209..14415288, 14416230..14416300, 14416382..14416558
CUFF.3745.1	15	T	A	23	6	GSMUA_Achr10T04790_001	chr10	14419301..14419486, 14420288..14420368, 14421094..14421141, 14421228..14421387, 14422391..14422542, 14422996..14423075, 14425179..14425251, 14425349..14425398
CUFF.3746.1	84	A	G	33	28	GSMUA_Achr10T04790_001	chr10	14426772..14426968
CUFF.3751.1	335	C	T	12	6	GSMUA_Achr10T04840_001	chr10	14474566..14474679, 14474812..14474969, 14475051..14475261, 14475361..14475598, 14475669..14475799
CUFF.3751.1	508	A	T	10	7	GSMUA_Achr10T04840_001	chr10	14474566..14474679, 14474812..14474969, 14475051..14475261, 14475361..14475598, 14475669..14475799
CUFF.3751.1	611	C	T	3	3	GSMUA_Achr10T04840_001	chr10	14474566..14474679, 14474812..14474969, 14475051..14475261, 14475361..14475598, 14475669..14475799
CUFF.3757.1	2774	T	A	14	9	GSMUA_Achr10T04870_001	chr10	14509760..14510281, 14510357..14510590, 14510689..14510833, 14510967..14511076, 14511156..14511275, 14511353..14511556, 14512371..14512741, 14512912..14513058, 14513126..14513267, 14513375..14513484, 14513892..14514352, 14514596..14514677, 14514767..14514871, 14514947..14515051, 14515141..14515610
CUFF.3760.1	29	C	T	11	2	GSMUA_Achr10T04890_001	chr10	14535871..14536885
CUFF.3762.1	168	T	C	8	4	GSMUA_Achr10T04930_001	chr10	14585528..14586005, 14586613..14586747, 14586859..14588592
CUFF.3762.1	418	A	T	10	6	GSMUA_Achr10T04930_001	chr10	14585528..14586005, 14586613..14586747, 14586859..14588592
CUFF.3762.1	1737	C	T	50	16	GSMUA_Achr10T04930_001	chr10	14585528..14586005, 14586613..14586747, 14586859..14588592
CUFF.3764.1	71	T	C	31	10	GSMUA_Achr10T04940_001	chr10	14592407..14592814
CUFF.3765.1	489	A	G	112	68	GSMUA_Achr10T04950_001	chr10	14593056..14593493, 14593740..14593844, 14594903..14595166, 14595250..14595411, 14595759..14595836, 14598172..14598250, 14598336..14598508, 14598643..14598711
CUFF.3766.1	527	A	C	42	17	GSMUA_Achr10T04950_001	chr10	14599632..14599769, 14601994..14602155, 14602588..14602761, 14602866..14603807
CUFF.3766.1	1035	T	G	7	5	GSMUA_Achr10T04950_001	chr10	14599632..14599769, 14601994..14602155, 14602588..14602761, 14602866..14603807
CUFF.3767.1	975	A	G	23	13	GSMUA_Achr10T04960_001	chr10	14604277..14604614, 14605030..14605840, 14607476..14607819
CUFF.3768.1	508	A	G	20	11	GSMUA_Achr10T04960_001	chr10	14607946..14608174, 14608338..14608435, 14608583..14608828
CUFF.3777.1	2793	A	G	77	45	GSMUA_Achr10T05060_001	chr10	14687608..14688032, 14688116..14688265, 14689134..14689280, 14689386..14689473, 14690093..14690238, 14690621..14690852, 14690938..14693417
CUFF.3777.1	3382	A	G	179	55	GSMUA_Achr10T05060_001	chr10	14687608..14688032, 14688116..14688265, 14689134..14689280, 14689386..14689473, 14690093..14690238, 14690621..14690852, 14690938..14693417
CUFF.3778.1	733	A	G	16	16	GSMUA_Achr10T05070_001	chr10	14698021..14698222, 14698313..14698593, 14698680..14699416
CUFF.3779.1	645	C	T	33	19	GSMUA_Achr10T05110_001	chr10	14720109..14720343, 14720468..14720581, 14720779..14720874, 14721671..14721910, 14722565..14722737, 14727486..14727581, 14727683..14727772, 14727885..14727974, 14728770..14729091, 14729203..14729307, 14729381..14729482, 14730068..14730125, 14730223..14730291, 14731273..14731360, 14731442..14731503, 14731582..14731633, 14731718..14732259
CUFF.3779.1	1013	C	A	38	19	GSMUA_Achr10T05110_001	chr10	14720109..14720343, 14720468..14720581, 14720779..14720874, 14721671..14721910, 14722565..14722737, 14727486..14727581, 14727683..14727772, 14727885..14727974, 14728770..14729091, 14729203..14729307, 14729381..14729482, 14730068..14730125, 14730223..14730291, 14731273..14731360, 14731442..14731503, 14731582..14731633, 14731718..14732259
CUFF.3787.1	276	C	T	22	6	GSMUA_Achr10T05160_001	chr10	14851912..14852347, 14852503..14852598, 14853794..14853877, 14853961..14854029, 14855105..14855197
CUFF.3790.1	1242	C	T	81	35	GSMUA_Achr10T05190_001	chr10	14885659..14886199, 14886328..14888176
CUFF.3790.1	1949	C	T	15	15	GSMUA_Achr10T05190_001	chr10	14885659..14886199, 14886328..14888176
CUFF.3794.1	416	A	T	10	9	GSMUA_Achr10T05250_001	chr10	14945029..14945132, 14945520..14947263, 14947531..14947708
CUFF.3794.1	659	T	C	9	8	GSMUA_Achr10T05250_001	chr10	14945029..14945132, 14945520..14947263, 14947531..14947708
CUFF.3799.1	1182	T	G	13	7	GSMUA_Achr10T05360_001	chr10	15082481..15082658, 15086575..15087128, 15087232..15087282, 15107778..15108038, 15108137..15108189, 15116514..15116628, 15116725..15116979, 15117313..15118860
CUFF.3799.1	2105	C	T	62	24	GSMUA_Achr10T05360_001	chr10	15082481..15082658, 15086575..15087128, 15087232..15087282, 15107778..15108038, 15108137..15108189, 15116514..15116628, 15116725..15116979, 15117313..15118860
CUFF.3802.1	686	G	A	4	2	GSMUA_Achr10T05380_001	chr10	15130645..15131385, 15132015..15132036
CUFF.3804.1	319	A	C	10	7	GSMUA_Achr10T05400_001	chr10	15158948..15159915, 15160860..15160937, 15161027..15161165
CUFF.3808.1	173	A	G	4	4	GSMUA_Achr10T05440_001	chr10	15200710..15201021
CUFF.3812.1	514	T	C	11	10	GSMUA_Achr10T05470_001	chr10	15214884..15215073, 15224147..15224504, 15225085..15225195, 15232164..15232518, 15234904..15235129, 15238323..15238544, 15247925..15248699
CUFF.3817.1	71	G	C	2	2	GSMUA_Achr10T05520_001	chr10	15322470..15322963
CUFF.3827.1	84	T	A	4	2	GSMUA_Achr10T05620_001	chr10	15932084..15932280, 15932530..15932610, 15934078..15934317, 15936695..15936778, 15965558..15965982
CUFF.3828.1	279	C	T	107	48	GSMUA_Achr10T05640_001	chr10	16091419..16092039, 16092951..16093232, 16093313..16093460, 16093658..16093740, 16099768..16099848, 16099952..16100258
CUFF.3829.1	298	T	G	11	9	GSMUA_Achr10T05640_001	chr10	16101000..16101624
CUFF.3830.1	1884	C	T	193	135	GSMUA_Achr10T05650_001	chr10	16134413..16134696, 16134819..16134905, 16135244..16135504, 16135591..16135822, 16135918..16136112, 16136188..16136277, 16136370..16136545, 16136630..16136752, 16136850..16136996, 16137098..16137225, 16137321..16137441, 16137540..16137715
CUFF.3834.1	32	C	A	18	8	GSMUA_Achr10T05670_001	chr10	16153582..16154588, 16154703..16155951, 16159256..16160386
CUFF.3834.1	1535	C	A	20	11	GSMUA_Achr10T05670_001	chr10	16153582..16154588, 16154703..16155951, 16159256..16160386
CUFF.3834.1	2578	A	T	35	20	GSMUA_Achr10T05670_001	chr10	16153582..16154588, 16154703..16155951, 16159256..16160386
CUFF.3838.1	368	T	C	10	5	GSMUA_Achr10T05700_001	chr10	16175745..16175786, 16177795..16178338
CUFF.3840.1	399	T	A	37	35	GSMUA_Achr10T05720_001	chr10	16191834..16191941, 16192076..16192141, 16192835..16192887, 16194264..16194291, 16195238..16195312, 16196305..16196409, 16200476..16200565, 16200733..16200895
CUFF.3841.1	384	T	C	36	27	GSMUA_Achr10T05730_001	chr10	16201670..16202086, 16204947..16205366, 16205457..16205636, 16206554..16206825
CUFF.3841.1	430	A	G	40	35	GSMUA_Achr10T05730_001	chr10	16201670..16202086, 16204947..16205366, 16205457..16205636, 16206554..16206825
CUFF.3842.2	22	T	C	2	2	GSMUA_Achr10T05740_001	chr10	16212543..16212647, 16212735..16212815, 16212957..16213034, 16213127..16213282, 16215255..16215407, 16216113..16216229
CUFF.3848.1	83	C	A	9	7	GSMUA_Achr10T05800_001	chr10	16257349..16258463, 16262199..16262235
CUFF.3848.1	460	G	A	18	13	GSMUA_Achr10T05800_001	chr10	16257349..16258463, 16262199..16262235
CUFF.3848.1	669	G	A	20	8	GSMUA_Achr10T05800_001	chr10	16257349..16258463, 16262199..16262235
CUFF.3849.1	96	C	T	5	3	GSMUA_Achr10T05800_001	chr10	16262357..16262499, 16263685..16263829, 16263955..16264059
CUFF.3849.1	219	C	A	16	11	GSMUA_Achr10T05800_001	chr10	16262357..16262499, 16263685..16263829, 16263955..16264059
CUFF.3851.2	743	G	T	8	6	GSMUA_Achr10T05820_001	chr10	16268222..16268343, 16268436..16268722, 16269020..16269247, 16270290..16271228
CUFF.3851.2	1177	G	A	9	8	GSMUA_Achr10T05820_001	chr10	16268222..16268343, 16268436..16268722, 16269020..16269247, 16270290..16271228
CUFF.3854.1	323	A	G	11	7	GSMUA_Achr10T05840_001	chr10	16317034..16317511, 16317584..16317773, 16318720..16318832, 16318913..16318977
CUFF.3855.1	40	T	G	3	2	GSMUA_Achr10T05850_001	chr10	16319837..16320489, 16320586..16320671, 16320782..16320838, 16321384..16321476
CUFF.3857.1	250	G	C	13	12	GSMUA_Achr10T05860_001	chr10	16343591..16343737, 16344288..16344357, 16344459..16345028, 16345120..16345296, 16345388..16345501, 16345822..16345880, 16346038..16346104, 16346248..16346299, 16346409..16346760, 16346864..16347288, 16348544..16348605, 16348859..16348928, 16352054..16352134, 16352236..16352337, 16353396..16353520, 16353850..16353970, 16354078..16354320
CUFF.3857.1	1973	C	T	19	18	GSMUA_Achr10T05860_001	chr10	16343591..16343737, 16344288..16344357, 16344459..16345028, 16345120..16345296, 16345388..16345501, 16345822..16345880, 16346038..16346104, 16346248..16346299, 16346409..16346760, 16346864..16347288, 16348544..16348605, 16348859..16348928, 16352054..16352134, 16352236..16352337, 16353396..16353520, 16353850..16353970, 16354078..16354320
CUFF.3862.1	1278	C	T	34	10	GSMUA_Achr10T05900_001	chr10	16385951..16386358, 16387323..16387551, 16387757..16387860, 16390268..16390964
CUFF.3862.1	1350	G	T	17	10	GSMUA_Achr10T05900_001	chr10	16385951..16386358, 16387323..16387551, 16387757..16387860, 16390268..16390964
CUFF.3865.1	189	T	C	2	2	GSMUA_Achr10T05910_001	chr10	16403825..16404502
CUFF.3866.1	2105	C	T	9	3	GSMUA_Achr10T05920_001	chr10	16414790..16417491
CUFF.3872.1	133	G	A	5	3	GSMUA_Achr10T05970_001	chr10	16454775..16456966
CUFF.3872.1	2049	A	G	16	6	GSMUA_Achr10T05970_001	chr10	16454775..16456966
CUFF.3872.1	2123	A	T	10	10	GSMUA_Achr10T05970_001	chr10	16454775..16456966
CUFF.3875.1	168	A	C	6	6	GSMUA_Achr10T06000_001	chr10	16486108..16486499, 16489404..16489524, 16490945..16491735
CUFF.3876.1	48	C	T	5	3	GSMUA_Achr10T06010_001	chr10	16497918..16498078, 16507705..16507835
CUFF.3879.1	1059	C	T	52	22	GSMUA_Achr10T06040_001	chr10	16523746..16524373, 16524686..16524838, 16525091..16525489, 16525639..16525715, 16526080..16527327, 16528685..16528765
CUFF.3879.1	1545	C	T	13	9	GSMUA_Achr10T06040_001	chr10	16523746..16524373, 16524686..16524838, 16525091..16525489, 16525639..16525715, 16526080..16527327, 16528685..16528765
CUFF.3879.1	1749	C	T	41	16	GSMUA_Achr10T06040_001	chr10	16523746..16524373, 16524686..16524838, 16525091..16525489, 16525639..16525715, 16526080..16527327, 16528685..16528765
CUFF.3879.1	1932	C	G	16	11	GSMUA_Achr10T06040_001	chr10	16523746..16524373, 16524686..16524838, 16525091..16525489, 16525639..16525715, 16526080..16527327, 16528685..16528765
CUFF.3879.1	2432	C	T	41	11	GSMUA_Achr10T06040_001	chr10	16523746..16524373, 16524686..16524838, 16525091..16525489, 16525639..16525715, 16526080..16527327, 16528685..16528765
CUFF.3880.1	711	C	T	20	9	GSMUA_Achr10T06050_001	chr10	16529704..16531356
CUFF.3881.1	579	G	A	56	29	GSMUA_Achr10T06050_001	chr10	16530137..16530270, 16530357..16530473, 16530550..16530912, 16530985..16531140
CUFF.3883.1	1339	T	C	8	4	GSMUA_Achr10T06060_001	chr10	16537276..16537696, 16538956..16539132, 16539208..16539632, 16539708..16539860, 16541785..16542705
CUFF.3887.1	147	G	C	45	20	GSMUA_Achr10T06080_001	chr10	16551768..16551986, 16552705..16552869, 16552956..16553065, 16553157..16553265, 16553354..16553466, 16553550..16553703, 16553861..16555286
CUFF.3887.1	161	T	C	43	15	GSMUA_Achr10T06080_001	chr10	16551768..16551986, 16552705..16552869, 16552956..16553065, 16553157..16553265, 16553354..16553466, 16553550..16553703, 16553861..16555286
CUFF.3887.1	1941	C	T	35	18	GSMUA_Achr10T06080_001	chr10	16551768..16551986, 16552705..16552869, 16552956..16553065, 16553157..16553265, 16553354..16553466, 16553550..16553703, 16553861..16555286
CUFF.3888.1	446	T	A	10	8	GSMUA_Achr10T06100_001	chr10	16555911..16558681
CUFF.3888.1	2482	T	C	10	5	GSMUA_Achr10T06100_001	chr10	16555911..16558681
CUFF.3891.1	722	G	A	22	16	GSMUA_Achr10T06120_001	chr10	16567039..16567578, 16567665..16567796, 16567888..16568016, 16568337..16568554, 16568656..16568990
CUFF.3891.1	738	C	T	21	17	GSMUA_Achr10T06120_001	chr10	16567039..16567578, 16567665..16567796, 16567888..16568016, 16568337..16568554, 16568656..16568990
CUFF.3898.1	153	T	C	9	8	GSMUA_Achr10T06200_001	chr10	16642680..16643649, 16643725..16643835, 16644160..16644536, 16645820..16646421
CUFF.3898.1	745	T	A	31	12	GSMUA_Achr10T06200_001	chr10	16642680..16643649, 16643725..16643835, 16644160..16644536, 16645820..16646421
CUFF.3898.1	1884	G	A	12	12	GSMUA_Achr10T06200_001	chr10	16642680..16643649, 16643725..16643835, 16644160..16644536, 16645820..16646421
CUFF.3902.1	10	C	T	2	2	GSMUA_Achr10T06220_001	chr10	16675285..16676229
CUFF.3903.1	99	G	A	14	14	GSMUA_Achr10T06240_001	chr10	16681776..16682672
CUFF.3904.1	319	G	C	7	5	GSMUA_Achr10T06240_001	chr10	16682752..16683482
CUFF.3904.1	323	A	T	8	5	GSMUA_Achr10T06240_001	chr10	16682752..16683482
CUFF.3906.1	201	T	C	2	2	GSMUA_Achr10T06260_001	chr10	16688156..16688681
CUFF.3906.1	340	C	T	15	11	GSMUA_Achr10T06260_001	chr10	16688156..16688681
CUFF.3907.1	9	C	G	2	2	GSMUA_Achr10T06260_001	chr10	16688811..16688884, 16689454..16689559, 16690242..16690370, 16691280..16691564, 16691674..16692270
CUFF.3907.1	216	C	T	40	19	GSMUA_Achr10T06260_001	chr10	16688811..16688884, 16689454..16689559, 16690242..16690370, 16691280..16691564, 16691674..16692270
CUFF.3907.1	287	T	C	19	9	GSMUA_Achr10T06260_001	chr10	16688811..16688884, 16689454..16689559, 16690242..16690370, 16691280..16691564, 16691674..16692270
CUFF.3907.1	292	T	G	18	10	GSMUA_Achr10T06260_001	chr10	16688811..16688884, 16689454..16689559, 16690242..16690370, 16691280..16691564, 16691674..16692270
CUFF.3908.1	67	C	G	3	3	GSMUA_Achr10T06270_001	chr10	16693185..16693399, 16694074..16694215, 16698540..16698609, 16698823..16699100
CUFF.3915.1	709	A	C	19	9	GSMUA_Achr10T06340_001	chr10	16737476..16737711, 16740074..16740259, 16740463..16740529, 16740617..16740767, 16740858..16742916
CUFF.3917.1	37	A	G	53	31	GSMUA_Achr10T06390_001	chr10	16755174..16755273, 16757552..16757706, 16757802..16758080, 16758382..16759095
CUFF.3918.1	41	C	T	16	9	GSMUA_Achr10T06400_001	chr10	16760190..16761020
CUFF.3918.1	233	A	G	14	8	GSMUA_Achr10T06400_001	chr10	16760190..16761020
CUFF.3918.1	376	A	T	13	8	GSMUA_Achr10T06400_001	chr10	16760190..16761020
CUFF.3918.1	560	G	A	7	5	GSMUA_Achr10T06400_001	chr10	16760190..16761020
CUFF.3919.1	517	C	T	7	7	GSMUA_Achr10T06430_001	chr10	16779044..16779561, 16779652..16779718, 16780665..16780830, 16780919..16780964, 16782018..16782086
CUFF.3923.1	83	T	G	160	72	GSMUA_Achr10T06460_001	chr10	16808703..16809488, 16810484..16810678, 16812016..16812109, 16812418..16812582, 16813256..16813611, 16814501..16814523
CUFF.3923.1	1206	T	C	87	19	GSMUA_Achr10T06460_001	chr10	16808703..16809488, 16810484..16810678, 16812016..16812109, 16812418..16812582, 16813256..16813611, 16814501..16814523
CUFF.3927.1	344	G	C	8	7	GSMUA_Achr10T06510_001	chr10	16838929..16839358, 16839993..16840102, 16841462..16841627, 16841720..16841820, 16841942..16842014, 16842130..16842265, 16843309..16843469, 16845988..16846112, 16846210..16846309, 16849137..16849209
CUFF.3927.1	1095	T	C	45	11	GSMUA_Achr10T06510_001	chr10	16838929..16839358, 16839993..16840102, 16841462..16841627, 16841720..16841820, 16841942..16842014, 16842130..16842265, 16843309..16843469, 16845988..16846112, 16846210..16846309, 16849137..16849209
CUFF.3930.1	69	G	A	143	45	GSMUA_Achr10T06510_001	chr10	16866342..16867116
CUFF.3933.1	398	G	A	70	36	GSMUA_Achr10T06550_001	chr10	16879666..16880096, 16880186..16881556, 16881634..16881858, 16899097..16899158, 16899728..16899839, 16899922..16900118, 16900216..16900571
CUFF.3933.1	428	C	T	25	17	GSMUA_Achr10T06550_001	chr10	16879666..16880096, 16880186..16881556, 16881634..16881858, 16899097..16899158, 16899728..16899839, 16899922..16900118, 16900216..16900571
CUFF.3933.1	959	A	G	77	58	GSMUA_Achr10T06550_001	chr10	16879666..16880096, 16880186..16881556, 16881634..16881858, 16899097..16899158, 16899728..16899839, 16899922..16900118, 16900216..16900571
CUFF.3933.1	1583	A	G	45	11	GSMUA_Achr10T06550_001	chr10	16879666..16880096, 16880186..16881556, 16881634..16881858, 16899097..16899158, 16899728..16899839, 16899922..16900118, 16900216..16900571
CUFF.3933.1	1841	A	G	102	80	GSMUA_Achr10T06550_001	chr10	16879666..16880096, 16880186..16881556, 16881634..16881858, 16899097..16899158, 16899728..16899839, 16899922..16900118, 16900216..16900571
CUFF.3933.1	2038	C	T	82	72	GSMUA_Achr10T06550_001	chr10	16879666..16880096, 16880186..16881556, 16881634..16881858, 16899097..16899158, 16899728..16899839, 16899922..16900118, 16900216..16900571
CUFF.3933.1	2089	A	C	167	100	GSMUA_Achr10T06550_001	chr10	16879666..16880096, 16880186..16881556, 16881634..16881858, 16899097..16899158, 16899728..16899839, 16899922..16900118, 16900216..16900571
CUFF.3937.2	695	C	G	11	8	GSMUA_Achr10T06630_001	chr10	16931439..16931789, 16931974..16932058, 16932324..16932426, 16933006..16933328, 16933854..16934583
CUFF.3938.2	1799	T	C	11	9	GSMUA_Achr10T06640_001	chr10	16956453..16956766, 16959083..16959128, 16959205..16959374, 16959515..16959632, 16959752..16959834, 16959957..16960016, 16960948..16961193, 16962923..16963019, 16963347..16963397, 16963500..16963580, 16966782..16966853, 16968045..16968107, 16969971..16970117, 16970859..16970916, 16971070..16971119, 16971250..16971850
CUFF.3939.1	300	G	A	250	129	GSMUA_Achr10T06650_001	chr10	16972974..16973161, 16973254..16973485, 16975280..16975353, 16975439..16975649, 16975730..16975964, 16976336..16977578
CUFF.3948.1	466	T	A	35	9	GSMUA_Achr10T06720_001	chr10	17006704..17008134, 17011643..17011988
CUFF.3948.1	1045	T	C	9	8	GSMUA_Achr10T06720_001	chr10	17006704..17008134, 17011643..17011988
CUFF.3948.1	1324	T	A	18	10	GSMUA_Achr10T06720_001	chr10	17006704..17008134, 17011643..17011988
CUFF.3950.1	274	C	T	49	43	GSMUA_Achr10T06740_001	chr10	17019792..17020098, 17021516..17021556
CUFF.3952.1	678	T	C	14	7	GSMUA_Achr10T06750_001	chr10	17027230..17027593, 17027675..17027744, 17027824..17027939, 17028015..17028951, 17030625..17031206, 17031603..17031762, 17031886..17032102
CUFF.3957.1	27	C	T	3	2	GSMUA_Achr10T06780_001	chr10	17050939..17051106, 17051212..17051295, 17051556..17051626, 17051711..17051853, 17051932..17052024, 17054133..17054186, 17055579..17055930, 17056478..17056660, 17056774..17056925, 17057298..17057417, 17058545..17058656, 17058746..17058904
CUFF.3962.1	304	T	G	10	8	GSMUA_Achr10T06830_001	chr10	17135429..17135845, 17137065..17137164, 17138424..17138504, 17138598..17138694
CUFF.3965.1	96	T	C	5	2	GSMUA_Achr10T06850_001	chr10	17142239..17142288, 17142819..17142979, 17144337..17144385, 17145239..17145306, 17146579..17146659, 17146737..17146765
CUFF.3968.1	1358	C	T	39	12	GSMUA_Achr10T06880_001	chr10	17160836..17161374, 17161645..17162306, 17164054..17164904
CUFF.3968.1	1379	A	C	35	16	GSMUA_Achr10T06880_001	chr10	17160836..17161374, 17161645..17162306, 17164054..17164904
CUFF.3970.1	814	C	T	74	19	GSMUA_Achr10T06930_001	chr10	17180440..17182256, 17182372..17182446, 17182559..17182695, 17182778..17182937, 17183028..17183132, 17183238..17183401, 17183573..17183823
CUFF.3970.1	1620	C	T	77	36	GSMUA_Achr10T06930_001	chr10	17180440..17182256, 17182372..17182446, 17182559..17182695, 17182778..17182937, 17183028..17183132, 17183238..17183401, 17183573..17183823
CUFF.3970.1	1905	G	A	56	26	GSMUA_Achr10T06930_001	chr10	17180440..17182256, 17182372..17182446, 17182559..17182695, 17182778..17182937, 17183028..17183132, 17183238..17183401, 17183573..17183823
CUFF.3970.1	2001	G	A	35	19	GSMUA_Achr10T06930_001	chr10	17180440..17182256, 17182372..17182446, 17182559..17182695, 17182778..17182937, 17183028..17183132, 17183238..17183401, 17183573..17183823
CUFF.3973.1	32	G	A	10	4	GSMUA_Achr10T06960_001	chr10	17190557..17190647, 17192623..17192739, 17192839..17193121
CUFF.3984.1	908	T	G	8	8	GSMUA_Achr10T07070_001	chr10	17272332..17272518, 17414010..17415525, 17440844..17441196
CUFF.3984.1	1527	G	A	39	20	GSMUA_Achr10T07070_001	chr10	17272332..17272518, 17414010..17415525, 17440844..17441196
CUFF.3991.1	25	T	A	14	3	GSMUA_Achr10T07080_001	chr10	17295255..17295463
CUFF.3991.1	75	G	T	12	9	GSMUA_Achr10T07080_001	chr10	17295255..17295463
CUFF.4000.1	28	G	A	7	6	GSMUA_Achr10T07150_001	chr10	17441334..17441706
CUFF.4005.2	298	G	C	13	7	GSMUA_Achr10T07210_001	chr10	17502737..17502741, 17502823..17503008, 17503079..17503131, 17503226..17503326, 17503405..17503452
CUFF.4006.1	657	A	G	9	8	GSMUA_Achr10T07220_001	chr10	17516223..17517511
CUFF.4006.1	829	A	T	16	13	GSMUA_Achr10T07220_001	chr10	17516223..17517511
CUFF.4006.1	972	C	T	6	4	GSMUA_Achr10T07220_001	chr10	17516223..17517511
CUFF.4008.1	301	G	A	6	2	GSMUA_Achr10T07240_001	chr10	17525779..17525954, 17526151..17527395
CUFF.4008.1	1159	A	G	31	8	GSMUA_Achr10T07240_001	chr10	17525779..17525954, 17526151..17527395
CUFF.4009.1	1415	G	A	38	18	GSMUA_Achr10T07250_001	chr10	17528355..17528834, 17529928..17530098, 17530290..17530328, 17530417..17530479, 17530780..17530873, 17530957..17531047, 17531200..17531261, 17531350..17531419, 17531517..17531585, 17531663..17531729, 17532593..17532655, 17532736..17532781, 17532903..17532979, 17533076..17533110, 17534919..17534981, 17535831..17535918, 17536539..17536589, 17537437..17537629
CUFF.4010.1	79	G	A	3	3	GSMUA_Achr10T07260_001	chr10	17537992..17538416, 17538502..17539008, 17540502..17540935
CUFF.4010.1	253	C	T	26	16	GSMUA_Achr10T07260_001	chr10	17537992..17538416, 17538502..17539008, 17540502..17540935
CUFF.4011.1	15	T	A	3	2	GSMUA_Achr10T07270_001	chr10	17547036..17547227, 17547313..17547411, 17547505..17547585, 17547670..17547714, 17547818..17547875, 17547968..17548078, 17548172..17548296
CUFF.4016.1	103	A	T	28	13	GSMUA_Achr10T07300_001	chr10	17562772..17563077, 17563957..17564192, 17564601..17564699, 17565694..17565888, 17566542..17566634, 17566772..17566867, 17568350..17568490, 17568780..17569199
CUFF.4016.1	119	G	C	43	11	GSMUA_Achr10T07300_001	chr10	17562772..17563077, 17563957..17564192, 17564601..17564699, 17565694..17565888, 17566542..17566634, 17566772..17566867, 17568350..17568490, 17568780..17569199
CUFF.4016.1	770	T	C	12	9	GSMUA_Achr10T07300_001	chr10	17562772..17563077, 17563957..17564192, 17564601..17564699, 17565694..17565888, 17566542..17566634, 17566772..17566867, 17568350..17568490, 17568780..17569199
CUFF.4023.1	342	G	A	13	9	GSMUA_Achr10T07380_001	chr10	17607489..17607598, 17607948..17608070, 17609578..17609658, 17609809..17609897, 17610037..17610111, 17612334..17612395, 17612484..17612552, 17612657..17612848, 17613115..17613441
CUFF.4023.1	665	C	T	21	15	GSMUA_Achr10T07380_001	chr10	17607489..17607598, 17607948..17608070, 17609578..17609658, 17609809..17609897, 17610037..17610111, 17612334..17612395, 17612484..17612552, 17612657..17612848, 17613115..17613441
CUFF.4023.1	770	T	C	28	13	GSMUA_Achr10T07380_001	chr10	17607489..17607598, 17607948..17608070, 17609578..17609658, 17609809..17609897, 17610037..17610111, 17612334..17612395, 17612484..17612552, 17612657..17612848, 17613115..17613441
CUFF.4023.1	789	G	C	24	14	GSMUA_Achr10T07380_001	chr10	17607489..17607598, 17607948..17608070, 17609578..17609658, 17609809..17609897, 17610037..17610111, 17612334..17612395, 17612484..17612552, 17612657..17612848, 17613115..17613441
CUFF.4025.1	257	G	T	89	52	GSMUA_Achr10T07400_001	chr10	17618055..17618542, 17621407..17621780
CUFF.4025.1	680	A	G	54	22	GSMUA_Achr10T07400_001	chr10	17618055..17618542, 17621407..17621780
CUFF.4026.1	1	A	C	13	2	GSMUA_Achr10T07430_001	chr10	17647016..17647193, 17647289..17647402, 17648825..17649263
CUFF.4026.1	52	G	T	20	4	GSMUA_Achr10T07430_001	chr10	17647016..17647193, 17647289..17647402, 17648825..17649263
CUFF.4026.1	285	C	T	82	32	GSMUA_Achr10T07430_001	chr10	17647016..17647193, 17647289..17647402, 17648825..17649263
CUFF.4028.1	274	G	A	19	12	GSMUA_Achr10T07440_001	chr10	17654057..17654114, 17654224..17654271, 17654464..17654532, 17659350..17659411, 17659494..17660183
CUFF.4030.1	408	G	C	30	10	GSMUA_Achr10T07460_001	chr10	17678114..17678154, 17678601..17678682, 17678948..17678980, 17679109..17679635, 17679713..17679811, 17679915..17680184, 17680348..17680470, 17680553..17680753, 17680840..17681061, 17682956..17683213, 17683385..17683564, 17686235..17686346, 17687445..17687684, 17688390..17688632, 17688756..17688806, 17688868..17689417
CUFF.4030.1	1125	C	A	16	13	GSMUA_Achr10T07460_001	chr10	17678114..17678154, 17678601..17678682, 17678948..17678980, 17679109..17679635, 17679713..17679811, 17679915..17680184, 17680348..17680470, 17680553..17680753, 17680840..17681061, 17682956..17683213, 17683385..17683564, 17686235..17686346, 17687445..17687684, 17688390..17688632, 17688756..17688806, 17688868..17689417
CUFF.4030.1	1580	T	C	6	5	GSMUA_Achr10T07460_001	chr10	17678114..17678154, 17678601..17678682, 17678948..17678980, 17679109..17679635, 17679713..17679811, 17679915..17680184, 17680348..17680470, 17680553..17680753, 17680840..17681061, 17682956..17683213, 17683385..17683564, 17686235..17686346, 17687445..17687684, 17688390..17688632, 17688756..17688806, 17688868..17689417
CUFF.4030.1	1934	C	T	38	30	GSMUA_Achr10T07460_001	chr10	17678114..17678154, 17678601..17678682, 17678948..17678980, 17679109..17679635, 17679713..17679811, 17679915..17680184, 17680348..17680470, 17680553..17680753, 17680840..17681061, 17682956..17683213, 17683385..17683564, 17686235..17686346, 17687445..17687684, 17688390..17688632, 17688756..17688806, 17688868..17689417
CUFF.4030.2	904	T	A	14	10	GSMUA_Achr10T07460_001	chr10	17678347..17678682, 17678948..17678980, 17679109..17679635, 17679713..17679811, 17679915..17680102
CUFF.4032.1	245	G	A	32	29	GSMUA_Achr10T07480_001	chr10	17696125..17699048
CUFF.4032.1	304	G	A	62	34	GSMUA_Achr10T07480_001	chr10	17696125..17699048
CUFF.4032.1	1177	A	G	39	20	GSMUA_Achr10T07480_001	chr10	17696125..17699048
CUFF.4041.1	866	G	C	18	12	GSMUA_Achr10T07530_001	chr10	17722306..17723345, 17723449..17723580, 17724311..17724348
CUFF.4044.1	4	G	A	8	3	GSMUA_Achr10T07590_001	chr10	17757631..17758000, 17758088..17758154, 17761827..17761887, 17762708..17762865, 17764731..17765055
CUFF.4044.1	61	A	G	8	4	GSMUA_Achr10T07590_001	chr10	17757631..17758000, 17758088..17758154, 17761827..17761887, 17762708..17762865, 17764731..17765055
CUFF.4044.1	75	A	T	9	4	GSMUA_Achr10T07590_001	chr10	17757631..17758000, 17758088..17758154, 17761827..17761887, 17762708..17762865, 17764731..17765055
CUFF.4050.1	1170	G	A	23	12	GSMUA_Achr10T07620_001	chr10	17795309..17796956
CUFF.4055.1	248	C	T	19	6	GSMUA_Achr10T07670_001	chr10	17834484..17834966, 17835059..17835217, 17836356..17836454, 17836563..17836813, 17838706..17839345
CUFF.4055.1	296	A	C	24	11	GSMUA_Achr10T07670_001	chr10	17834484..17834966, 17835059..17835217, 17836356..17836454, 17836563..17836813, 17838706..17839345
CUFF.4055.1	406	A	C	16	9	GSMUA_Achr10T07670_001	chr10	17834484..17834966, 17835059..17835217, 17836356..17836454, 17836563..17836813, 17838706..17839345
CUFF.4055.1	430	A	C	12	12	GSMUA_Achr10T07670_001	chr10	17834484..17834966, 17835059..17835217, 17836356..17836454, 17836563..17836813, 17838706..17839345
CUFF.4056.1	750	C	T	71	28	GSMUA_Achr10T07690_001	chr10	17846448..17848508
CUFF.4056.1	1066	A	C	14	8	GSMUA_Achr10T07690_001	chr10	17846448..17848508
CUFF.4059.1	19	C	G	3	2	GSMUA_Achr10T07730_001	chr10	17872136..17872165, 17872226..17872282, 17873239..17873310, 17873421..17873587, 17873683..17873794, 17876107..17876442
CUFF.4059.1	102	A	G	45	19	GSMUA_Achr10T07730_001	chr10	17872136..17872165, 17872226..17872282, 17873239..17873310, 17873421..17873587, 17873683..17873794, 17876107..17876442
CUFF.4063.1	925	A	G	31	18	GSMUA_Achr10T07760_001	chr10	17892127..17892491, 17892986..17893028, 17896647..17897546
CUFF.4063.1	1129	G	A	32	20	GSMUA_Achr10T07760_001	chr10	17892127..17892491, 17892986..17893028, 17896647..17897546
CUFF.4071.1	958	A	T	14	14	GSMUA_Achr10T07840_001	chr10	17931389..17931784, 17932884..17933810
CUFF.4071.1	994	A	G	13	6	GSMUA_Achr10T07840_001	chr10	17931389..17931784, 17932884..17933810
CUFF.4073.1	1804	C	T	67	42	GSMUA_Achr10T07890_001	chr10	17948205..17949828, 17953057..17953738
CUFF.4077.1	167	A	T	35	17	GSMUA_Achr10T07920_001	chr10	17970018..17970357, 17970435..17971792
CUFF.4077.1	1595	T	A	7	3	GSMUA_Achr10T07920_001	chr10	17970018..17970357, 17970435..17971792
CUFF.4079.1	27	C	T	2	2	GSMUA_Achr10T07930_001	chr10	17986523..17986583, 17987773..17987990
CUFF.4087.1	586	C	T	2	2	GSMUA_Achr10T08000_001	chr10	18023997..18024755
CUFF.4088.2	592	T	C	19	11	GSMUA_Achr10T08010_001	chr10	18024910..18025193, 18025272..18025337, 18025878..18025931, 18025997..18026086, 18029813..18029909, 18031381..18031460, 18031569..18031613, 18031740..18031865, 18033294..18033423, 18035113..18035444, 18036409..18036544, 18038410..18038589, 18041559..18041849, 18043706..18044173
CUFF.4091.1	126	G	A	25	12	GSMUA_Achr10T08030_001	chr10	18052054..18052215, 18053773..18053907, 18056051..18056113
CUFF.4095.1	58	C	T	12	6	GSMUA_Achr10T08040_001	chr10	18062355..18062548, 18062672..18062696, 18062866..18062996
CUFF.4095.1	300	T	C	32	15	GSMUA_Achr10T08040_001	chr10	18062355..18062548, 18062672..18062696, 18062866..18062996
CUFF.4096.1	657	C	T	99	50	GSMUA_Achr10T08040_001	chr10	18063187..18063346, 18063818..18063993, 18064148..18064243, 18065090..18065194, 18065286..18065372, 18065455..18065544, 18065647..18065727, 18065814..18065882, 18066233..18066310, 18066417..18066512, 18066849..18066948, 18067020..18067123, 18067231..18067273
CUFF.4097.1	68	A	T	70	44	GSMUA_Achr10T08040_001	chr10	18067660..18068028
CUFF.4098.1	71	A	G	5	2	GSMUA_Achr10T08050_001	chr10	18069027..18069148, 18069240..18069319, 18070112..18070243, 18070471..18070565, 18070642..18070682, 18073372..18073427, 18073507..18073581, 18073683..18073775, 18075166..18075405, 18075539..18075611, 18080725..18080825, 18080909..18080994, 18081118..18081193, 18085204..18085271, 18085362..18085428, 18085504..18085952, 18086037..18086637
CUFF.4098.1	73	T	C	5	2	GSMUA_Achr10T08050_001	chr10	18069027..18069148, 18069240..18069319, 18070112..18070243, 18070471..18070565, 18070642..18070682, 18073372..18073427, 18073507..18073581, 18073683..18073775, 18075166..18075405, 18075539..18075611, 18080725..18080825, 18080909..18080994, 18081118..18081193, 18085204..18085271, 18085362..18085428, 18085504..18085952, 18086037..18086637
CUFF.4098.1	270	G	A	49	39	GSMUA_Achr10T08050_001	chr10	18069027..18069148, 18069240..18069319, 18070112..18070243, 18070471..18070565, 18070642..18070682, 18073372..18073427, 18073507..18073581, 18073683..18073775, 18075166..18075405, 18075539..18075611, 18080725..18080825, 18080909..18080994, 18081118..18081193, 18085204..18085271, 18085362..18085428, 18085504..18085952, 18086037..18086637
CUFF.4101.1	437	T	G	7	6	GSMUA_Achr10T08080_001	chr10	18104435..18104773, 18106668..18107023, 18109300..18109579
CUFF.4101.1	615	T	C	4	4	GSMUA_Achr10T08080_001	chr10	18104435..18104773, 18106668..18107023, 18109300..18109579
CUFF.4102.1	65	T	G	2	2	GSMUA_Achr10T08080_001	chr10	18109986..18110249, 18110335..18110513, 18111599..18112040
CUFF.4102.1	77	G	A	4	2	GSMUA_Achr10T08080_001	chr10	18109986..18110249, 18110335..18110513, 18111599..18112040
CUFF.4104.1	43	G	C	2	2	GSMUA_Achr10T08130_001	chr10	18151726..18151970, 18153808..18153938, 18155650..18155734, 18155833..18155882, 18157952..18157991, 18158145..18158189, 18158296..18158361, 18158443..18158557, 18158641..18158697, 18158784..18158882, 18159527..18159831
CUFF.4104.1	165	A	G	29	18	GSMUA_Achr10T08130_001	chr10	18151726..18151970, 18153808..18153938, 18155650..18155734, 18155833..18155882, 18157952..18157991, 18158145..18158189, 18158296..18158361, 18158443..18158557, 18158641..18158697, 18158784..18158882, 18159527..18159831
CUFF.4104.1	474	C	T	10	9	GSMUA_Achr10T08130_001	chr10	18151726..18151970, 18153808..18153938, 18155650..18155734, 18155833..18155882, 18157952..18157991, 18158145..18158189, 18158296..18158361, 18158443..18158557, 18158641..18158697, 18158784..18158882, 18159527..18159831
CUFF.4105.1	445	G	A	19	11	GSMUA_Achr10T08140_001	chr10	18162795..18164665, 18166711..18166792, 18166873..18166985, 18167060..18167191, 18167379..18167562, 18168533..18168654
CUFF.4107.1	864	A	G	43	16	GSMUA_Achr10T08150_001	chr10	18177085..18179497
CUFF.4107.1	1539	T	C	47	19	GSMUA_Achr10T08150_001	chr10	18177085..18179497
CUFF.4111.1	905	A	G	44	28	GSMUA_Achr10T08170_001	chr10	18199066..18199564, 18199899..18199976, 18200138..18200332, 18201079..18201291, 18201414..18201519, 18201620..18201708, 18201793..18201865, 18201942..18202081, 18203042..18203153
CUFF.4112.1	150	A	C	23	10	GSMUA_Achr10T08170_001	chr10	18203273..18203351, 18203507..18203800, 18206460..18206715
CUFF.4113.1	60	T	G	2	2	GSMUA_Achr10T08180_001	chr10	18207598..18207743, 18208048..18208239, 18208321..18208922
CUFF.4115.1	84	C	T	4	2	GSMUA_Achr10T08190_001	chr10	18217206..18217719, 18217803..18217884, 18217975..18218069, 18218143..18218198
CUFF.4115.1	649	C	G	6	4	GSMUA_Achr10T08190_001	chr10	18217206..18217719, 18217803..18217884, 18217975..18218069, 18218143..18218198
CUFF.4117.1	805	G	A	21	7	GSMUA_Achr10T08200_001	chr10	18229250..18229312, 18229398..18229511, 18230178..18230282, 18230365..18230463, 18231465..18231621, 18231724..18231826, 18232492..18232842
CUFF.4119.1	20	T	A	21	7	GSMUA_Achr10T08220_001	chr10	18246769..18246877, 18246955..18247065, 18249934..18250005, 18250118..18250234, 18252770..18252919, 18255207..18255307, 18257390..18257713
CUFF.4119.1	835	C	T	54	33	GSMUA_Achr10T08220_001	chr10	18246769..18246877, 18246955..18247065, 18249934..18250005, 18250118..18250234, 18252770..18252919, 18255207..18255307, 18257390..18257713
CUFF.4124.1	73	A	G	13	7	GSMUA_Achr10T08270_001	chr10	18287135..18287709, 18287810..18287886, 18288111..18288513, 18288631..18288842, 18288935..18289221
CUFF.4124.1	118	C	T	17	13	GSMUA_Achr10T08270_001	chr10	18287135..18287709, 18287810..18287886, 18288111..18288513, 18288631..18288842, 18288935..18289221
CUFF.4125.1	800	A	G	5	4	GSMUA_Achr10T08280_001	chr10	18306100..18306914
CUFF.4127.1	52	G	A	8	2	GSMUA_Achr10T08290_001	chr10	18309677..18310086, 18310188..18310307, 18310395..18310449
CUFF.4130.1	1479	G	A	3	3	GSMUA_Achr10T08290_001	chr10	18316825..18318460
CUFF.4132.1	81	C	T	18	12	GSMUA_Achr10T08320_001	chr10	18336195..18336802, 18336918..18337086
CUFF.4133.1	72	T	A	5	2	GSMUA_Achr10T08330_001	chr10	18339770..18340339, 18341167..18341280, 18341375..18341665, 18341759..18342067, 18342161..18343333
CUFF.4133.1	895	A	G	30	27	GSMUA_Achr10T08330_001	chr10	18339770..18340339, 18341167..18341280, 18341375..18341665, 18341759..18342067, 18342161..18343333
CUFF.4133.1	991	A	G	23	23	GSMUA_Achr10T08330_001	chr10	18339770..18340339, 18341167..18341280, 18341375..18341665, 18341759..18342067, 18342161..18343333
CUFF.4133.1	1072	G	A	12	11	GSMUA_Achr10T08330_001	chr10	18339770..18340339, 18341167..18341280, 18341375..18341665, 18341759..18342067, 18342161..18343333
CUFF.4139.1	69	A	G	15	10	GSMUA_Achr10T08380_001	chr10	18394061..18396738, 18397015..18397490
CUFF.4139.1	220	T	C	19	7	GSMUA_Achr10T08380_001	chr10	18394061..18396738, 18397015..18397490
CUFF.4139.1	2176	T	C	8	6	GSMUA_Achr10T08380_001	chr10	18394061..18396738, 18397015..18397490
CUFF.4139.1	2365	G	A	11	8	GSMUA_Achr10T08380_001	chr10	18394061..18396738, 18397015..18397490
CUFF.4139.1	2953	G	C	22	11	GSMUA_Achr10T08380_001	chr10	18394061..18396738, 18397015..18397490
CUFF.4139.1	3040	G	C	21	10	GSMUA_Achr10T08380_001	chr10	18394061..18396738, 18397015..18397490
CUFF.4144.1	1246	G	A	35	21	GSMUA_Achr10T08440_001	chr10	18424150..18424561, 18424715..18424784, 18424881..18425548, 18427039..18427145, 18428393..18428435, 18428780..18428869, 18429384..18429449
CUFF.4149.1	367	T	C	14	6	GSMUA_Achr10T08480_001	chr10	18445407..18445456, 18445638..18445905, 18446354..18446437, 18447990..18448026, 18448138..18448468
CUFF.4149.1	380	T	G	13	6	GSMUA_Achr10T08480_001	chr10	18445407..18445456, 18445638..18445905, 18446354..18446437, 18447990..18448026, 18448138..18448468
CUFF.4149.1	397	C	T	11	6	GSMUA_Achr10T08480_001	chr10	18445407..18445456, 18445638..18445905, 18446354..18446437, 18447990..18448026, 18448138..18448468
CUFF.4150.1	344	C	T	5	5	GSMUA_Achr10T08500_001	chr10	18452486..18453224
CUFF.4155.1	17	T	G	7	3	GSMUA_Achr10T08510_001	chr10	18470356..18470624, 18470937..18470985, 18471097..18471131, 18472868..18473030, 18474501..18474684, 18474899..18475073
CUFF.4155.1	67	G	C	23	5	GSMUA_Achr10T08510_001	chr10	18470356..18470624, 18470937..18470985, 18471097..18471131, 18472868..18473030, 18474501..18474684, 18474899..18475073
CUFF.4157.1	243	C	T	169	103	GSMUA_Achr10T08560_001	chr10	18500566..18501060, 18502782..18502905, 18503011..18503210
CUFF.4158.1	1667	C	T	52	30	GSMUA_Achr10T08590_001	chr10	18511385..18511902, 18512035..18512112, 18512191..18512256, 18512356..18512422, 18512615..18512795, 18513729..18515512, 18515684..18517603, 18517922..18519286
CUFF.4158.1	2147	G	A	41	23	GSMUA_Achr10T08590_001	chr10	18511385..18511902, 18512035..18512112, 18512191..18512256, 18512356..18512422, 18512615..18512795, 18513729..18515512, 18515684..18517603, 18517922..18519286
CUFF.4158.1	5694	A	G	24	10	GSMUA_Achr10T08590_001	chr10	18511385..18511902, 18512035..18512112, 18512191..18512256, 18512356..18512422, 18512615..18512795, 18513729..18515512, 18515684..18517603, 18517922..18519286
CUFF.4164.1	459	C	T	7	6	GSMUA_Achr10T08670_001	chr10	18556217..18557054
CUFF.4167.1	1569	T	C	31	9	GSMUA_Achr10T08720_001	chr10	18634236..18635781, 18636177..18636979, 18637052..18637177, 18637771..18638525
CUFF.4167.1	2812	T	C	38	13	GSMUA_Achr10T08720_001	chr10	18634236..18635781, 18636177..18636979, 18637052..18637177, 18637771..18638525
CUFF.4168.1	392	G	A	15	9	GSMUA_Achr10T08730_001	chr10	18639295..18639571, 18640061..18640146, 18640667..18640754
CUFF.4169.1	466	T	A	16	12	GSMUA_Achr10T08730_001	chr10	18641102..18641242, 18641320..18641406, 18641626..18641828, 18641907..18642009, 18642621..18642712, 18642859..18642921, 18643387..18643627, 18643728..18643768, 18644055..18644228
CUFF.4172.1	10	T	C	31	15	GSMUA_Achr10T08760_001	chr10	18681214..18681266, 18681408..18681589
CUFF.4180.1	14	A	G	70	48	GSMUA_Achr10T08810_001	chr10	18855332..18855635, 18855855..18856043, 18867731..18867759
CUFF.4181.1	287	T	C	4	4	GSMUA_Achr10T08810_001	chr10	18864107..18864362, 18864499..18864640
CUFF.4182.1	138	T	C	15	8	GSMUA_Achr10T08820_001	chr10	18875984..18876204
CUFF.4182.1	153	T	C	13	11	GSMUA_Achr10T08820_001	chr10	18875984..18876204
CUFF.4182.1	167	A	C	15	14	GSMUA_Achr10T08820_001	chr10	18875984..18876204
CUFF.4183.1	1195	C	A	9	9	GSMUA_Achr10T08820_001	chr10	18876642..18876945, 18877047..18878850
CUFF.4185.1	19	G	A	4	2	GSMUA_Achr10T08840_001	chr10	18882908..18884637
CUFF.4185.1	62	A	T	7	2	GSMUA_Achr10T08840_001	chr10	18882908..18884637
CUFF.4185.1	65	G	T	7	2	GSMUA_Achr10T08840_001	chr10	18882908..18884637
CUFF.4185.1	140	T	G	7	4	GSMUA_Achr10T08840_001	chr10	18882908..18884637
CUFF.4191.1	552	T	G	35	22	GSMUA_Achr10T08880_001	chr10	18915468..18915552, 18915895..18917155, 18917454..18917553
CUFF.4192.1	807	C	T	9	4	GSMUA_Achr10T08890_001	chr10	18921992..18922216, 18924407..18924582, 18924688..18924812, 18925211..18925726
CUFF.4193.1	30	G	T	4	3	GSMUA_Achr10T08910_001	chr10	18930450..18930585, 18931205..18931251, 18934358..18934442, 18934526..18934644, 18935474..18935623, 18937462..18937595, 18937806..18937840
CUFF.4198.1	298	C	G	4	2	GSMUA_Achr10T08960_001	chr10	18974538..18974743, 18977393..18977512, 18978836..18978928, 18981588..18981647, 18981749..18981835, 18981917..18982000, 18982177..18982346
CUFF.4200.1	493	A	C	42	26	GSMUA_Achr10T08970_001	chr10	18991173..18991329, 18991839..18992465, 18992983..18993218, 18993328..18993468, 18994116..18994565, 18994810..18995230
CUFF.4201.1	1019	C	T	40	28	GSMUA_Achr10T08980_001	chr10	19000433..19001825
CUFF.4206.1	12	C	G	7	2	GSMUA_Achr10T09000_001	chr10	19010804..19010998
CUFF.4209.1	90	A	G	2	2	GSMUA_Achr10T09010_001	chr10	19014544..19014571, 19014768..19014843, 19015157..19015231, 19015382..19015466, 19016824..19016886
CUFF.4215.1	1138	T	C	84	57	GSMUA_Achr10T09050_001	chr10	19045802..19046309, 19047668..19047877, 19048260..19049251, 19050214..19050310, 19050390..19050526, 19050606..19050696
CUFF.4216.1	45	A	T	2	2	GSMUA_Achr10T09050_001	chr10	19055280..19055385, 19055511..19055592, 19055977..19056116
CUFF.4219.1	239	C	T	21	5	GSMUA_Achr10T09050_001	chr10	19069851..19069914, 19070003..19070417, 19070622..19071082
CUFF.4219.1	332	A	G	24	13	GSMUA_Achr10T09050_001	chr10	19069851..19069914, 19070003..19070417, 19070622..19071082
CUFF.4219.1	376	G	A	19	10	GSMUA_Achr10T09050_001	chr10	19069851..19069914, 19070003..19070417, 19070622..19071082
CUFF.4219.1	441	G	A	18	13	GSMUA_Achr10T09050_001	chr10	19069851..19069914, 19070003..19070417, 19070622..19071082
CUFF.4220.1	310	A	G	22	16	GSMUA_Achr10T09070_001	chr10	19072015..19072334, 19072425..19072487, 19072602..19072679, 19072836..19072994, 19073064..19073235
CUFF.4220.1	475	C	T	10	10	GSMUA_Achr10T09070_001	chr10	19072015..19072334, 19072425..19072487, 19072602..19072679, 19072836..19072994, 19073064..19073235
CUFF.4220.1	617	G	T	12	3	GSMUA_Achr10T09070_001	chr10	19072015..19072334, 19072425..19072487, 19072602..19072679, 19072836..19072994, 19073064..19073235
CUFF.4221.1	416	A	G	13	6	GSMUA_Achr10T09080_001	chr10	19075243..19075590, 19076119..19076209, 19076300..19076501, 19077081..19077776, 19078057..19078291, 19078383..19078445
CUFF.4222.1	262	T	C	9	9	GSMUA_Achr10T09090_001	chr10	19080960..19083289
CUFF.4222.1	1610	T	G	5	3	GSMUA_Achr10T09090_001	chr10	19080960..19083289
CUFF.4223.1	535	T	C	5	3	GSMUA_Achr10T09100_001	chr10	19087630..19087786, 19088021..19088124, 19088333..19088452, 19090711..19090834, 19092578..19092653
CUFF.4232.1	276	A	G	160	59	GSMUA_Achr10T09180_001	chr10	19120385..19120608, 19121142..19121296, 19123254..19123530, 19123694..19123942, 19124643..19124894
CUFF.4233.1	352	G	T	8	8	GSMUA_Achr10T09190_001	chr10	19128853..19129438
CUFF.4237.1	1034	C	T	223	110	GSMUA_Achr10T09210_001	chr10	19136976..19137726, 19138078..19138175, 19138250..19138405, 19138631..19139256, 19139665..19139735, 19139809..19140054, 19140139..19140256, 19140424..19140595, 19140682..19141291
CUFF.4237.1	1394	C	T	37	23	GSMUA_Achr10T09210_001	chr10	19136976..19137726, 19138078..19138175, 19138250..19138405, 19138631..19139256, 19139665..19139735, 19139809..19140054, 19140139..19140256, 19140424..19140595, 19140682..19141291
CUFF.4237.1	1878	A	G	18	13	GSMUA_Achr10T09210_001	chr10	19136976..19137726, 19138078..19138175, 19138250..19138405, 19138631..19139256, 19139665..19139735, 19139809..19140054, 19140139..19140256, 19140424..19140595, 19140682..19141291
CUFF.4237.1	2635	G	A	90	64	GSMUA_Achr10T09210_001	chr10	19136976..19137726, 19138078..19138175, 19138250..19138405, 19138631..19139256, 19139665..19139735, 19139809..19140054, 19140139..19140256, 19140424..19140595, 19140682..19141291
CUFF.4238.1	19	G	T	36	16	GSMUA_Achr10T09220_001	chr10	19142485..19142597, 19142683..19142767, 19142855..19143096
CUFF.4238.1	43	T	C	27	21	GSMUA_Achr10T09220_001	chr10	19142485..19142597, 19142683..19142767, 19142855..19143096
CUFF.4238.1	78	A	G	25	5	GSMUA_Achr10T09220_001	chr10	19142485..19142597, 19142683..19142767, 19142855..19143096
CUFF.4238.1	167	A	G	60	32	GSMUA_Achr10T09220_001	chr10	19142485..19142597, 19142683..19142767, 19142855..19143096
CUFF.4243.1	77	T	A	195	93	GSMUA_Achr10T09270_001	chr10	19173460..19173872, 19175715..19175855, 19175967..19176177
CUFF.4243.1	362	G	C	16	13	GSMUA_Achr10T09270_001	chr10	19173460..19173872, 19175715..19175855, 19175967..19176177
CUFF.4244.1	51	A	G	14	2	GSMUA_Achr10T09270_001	chr10	19177372..19177599, 19178790..19178882
CUFF.4246.1	91	A	G	15	2	GSMUA_Achr10T09280_001	chr10	19181777..19182065, 19182141..19182218, 19182955..19183008, 19183508..19183571, 19183666..19183711, 19183794..19183866, 19184284..19184546, 19186159..19186211, 19186292..19186382, 19187222..19187553
CUFF.4246.1	199	T	C	33	21	GSMUA_Achr10T09280_001	chr10	19181777..19182065, 19182141..19182218, 19182955..19183008, 19183508..19183571, 19183666..19183711, 19183794..19183866, 19184284..19184546, 19186159..19186211, 19186292..19186382, 19187222..19187553
CUFF.4246.1	862	G	C	26	9	GSMUA_Achr10T09280_001	chr10	19181777..19182065, 19182141..19182218, 19182955..19183008, 19183508..19183571, 19183666..19183711, 19183794..19183866, 19184284..19184546, 19186159..19186211, 19186292..19186382, 19187222..19187553
CUFF.4249.1	30	C	T	3	2	GSMUA_Achr10T09290_001	chr10	19191006..19191860, 19193119..19193217, 19193352..19193471, 19193557..19193723, 19194351..19194421, 19195271..19195413, 19196171..19196282, 19196585..19196694, 19196779..19197259
CUFF.4249.1	222	G	A	2	2	GSMUA_Achr10T09290_001	chr10	19191006..19191860, 19193119..19193217, 19193352..19193471, 19193557..19193723, 19194351..19194421, 19195271..19195413, 19196171..19196282, 19196585..19196694, 19196779..19197259
CUFF.4249.1	491	C	T	6	6	GSMUA_Achr10T09290_001	chr10	19191006..19191860, 19193119..19193217, 19193352..19193471, 19193557..19193723, 19194351..19194421, 19195271..19195413, 19196171..19196282, 19196585..19196694, 19196779..19197259
CUFF.4249.1	747	G	A	5	4	GSMUA_Achr10T09290_001	chr10	19191006..19191860, 19193119..19193217, 19193352..19193471, 19193557..19193723, 19194351..19194421, 19195271..19195413, 19196171..19196282, 19196585..19196694, 19196779..19197259
CUFF.4250.1	138	T	C	9	4	GSMUA_Achr10T09300_001	chr10	19197621..19198141
CUFF.4250.1	162	A	C	6	6	GSMUA_Achr10T09300_001	chr10	19197621..19198141
CUFF.4255.1	114	T	A	8	6	GSMUA_Achr10T09380_001	chr10	19251009..19251750, 19252742..19252774, 19253370..19253457, 19254923..19255404, 19255481..19255747, 19255997..19256346, 19256450..19257053
CUFF.4255.1	1546	T	C	29	13	GSMUA_Achr10T09380_001	chr10	19251009..19251750, 19252742..19252774, 19253370..19253457, 19254923..19255404, 19255481..19255747, 19255997..19256346, 19256450..19257053
CUFF.4257.1	29	G	T	2	2	GSMUA_Achr10T09400_001	chr10	19260150..19260466, 19260980..19261177, 19261306..19261384
CUFF.4261.1	34	C	T	3	2	GSMUA_Achr10T09430_001	chr10	19283844..19285031
CUFF.4261.1	207	A	C	16	5	GSMUA_Achr10T09430_001	chr10	19283844..19285031
CUFF.4261.1	297	A	T	2	2	GSMUA_Achr10T09430_001	chr10	19283844..19285031
CUFF.4266.1	915	T	G	30	11	GSMUA_Achr10T09470_001	chr10	19304529..19304897, 19306292..19306376, 19307481..19307613, 19308174..19308756
CUFF.4268.1	771	C	A	26	12	GSMUA_Achr10T09490_001	chr10	19313557..19315765
CUFF.4268.1	956	G	A	43	26	GSMUA_Achr10T09490_001	chr10	19313557..19315765
CUFF.4268.1	1481	C	T	17	8	GSMUA_Achr10T09490_001	chr10	19313557..19315765
CUFF.4270.1	391	G	A	27	11	GSMUA_Achr10T09510_001	chr10	19327922..19330060
CUFF.4270.1	701	G	T	28	14	GSMUA_Achr10T09510_001	chr10	19327922..19330060
CUFF.4271.1	65	G	A	11	5	GSMUA_Achr10T09520_001	chr10	19335667..19336123, 19337217..19337410, 19337518..19337910
CUFF.4277.1	42	C	G	8	4	GSMUA_Achr10T09570_001	chr10	19358363..19359128
CUFF.4279.1	1888	T	A	7	7	GSMUA_Achr10T09580_001	chr10	19365546..19367045, 19367124..19367192, 19367711..19368118
CUFF.4280.1	36	T	C	10	2	GSMUA_Achr10T09590_001	chr10	19369110..19369695, 19369791..19369976, 19370050..19370408
CUFF.4280.1	38	A	G	10	2	GSMUA_Achr10T09590_001	chr10	19369110..19369695, 19369791..19369976, 19370050..19370408
CUFF.4280.1	558	G	A	8	8	GSMUA_Achr10T09590_001	chr10	19369110..19369695, 19369791..19369976, 19370050..19370408
CUFF.4291.1	66	T	G	5	5	GSMUA_Achr10T09680_001	chr10	19396854..19397191
CUFF.4292.1	1276	C	G	10	8	GSMUA_Achr10T09730_001	chr10	19405227..19408972
CUFF.4292.1	1450	G	T	11	10	GSMUA_Achr10T09730_001	chr10	19405227..19408972
CUFF.4292.1	1498	G	A	16	6	GSMUA_Achr10T09730_001	chr10	19405227..19408972
CUFF.4292.1	1805	T	C	9	4	GSMUA_Achr10T09730_001	chr10	19405227..19408972
CUFF.4294.1	478	C	T	12	5	GSMUA_Achr10T09740_001	chr10	19414731..19415952, 19416514..19417110, 19417988..19418349, 19420374..19420677, 19422498..19422620, 19423553..19424006
CUFF.4294.1	2158	C	T	67	33	GSMUA_Achr10T09740_001	chr10	19414731..19415952, 19416514..19417110, 19417988..19418349, 19420374..19420677, 19422498..19422620, 19423553..19424006
CUFF.4294.1	2638	C	T	17	9	GSMUA_Achr10T09740_001	chr10	19414731..19415952, 19416514..19417110, 19417988..19418349, 19420374..19420677, 19422498..19422620, 19423553..19424006
CUFF.4294.1	2719	T	C	45	27	GSMUA_Achr10T09740_001	chr10	19414731..19415952, 19416514..19417110, 19417988..19418349, 19420374..19420677, 19422498..19422620, 19423553..19424006
CUFF.4294.1	2827	A	G	37	18	GSMUA_Achr10T09740_001	chr10	19414731..19415952, 19416514..19417110, 19417988..19418349, 19420374..19420677, 19422498..19422620, 19423553..19424006
CUFF.4295.1	524	G	A	32	24	GSMUA_Achr10T09740_001	chr10	19424762..19425472
CUFF.4297.1	1865	G	T	18	14	GSMUA_Achr10T09750_001	chr10	19426591..19426706, 19427275..19427449, 19427991..19428024, 19428137..19428375, 19428459..19428536, 19430069..19431627, 19432581..19432998
CUFF.4299.1	70	G	C	7	3	GSMUA_Achr10T09820_001	chr10	19503240..19503716
CUFF.4309.1	173	A	G	19	9	GSMUA_Achr10T09870_001	chr10	19520187..19520554, 19521616..19521684, 19521772..19521868, 19522628..19523030
CUFF.4309.1	199	T	G	11	5	GSMUA_Achr10T09870_001	chr10	19520187..19520554, 19521616..19521684, 19521772..19521868, 19522628..19523030
CUFF.4310.1	28	T	C	15	5	GSMUA_Achr10T09870_001	chr10	19523091..19523202, 19523292..19523396, 19523475..19523812, 19523950..19524025
CUFF.4314.1	749	T	A	8	5	GSMUA_Achr10T09880_001	chr10	19527645..19528788, 19528861..19528966, 19530387..19530514, 19530621..19530756, 19530916..19530972, 19531942..19532068
CUFF.4314.1	1122	A	G	7	6	GSMUA_Achr10T09880_001	chr10	19527645..19528788, 19528861..19528966, 19530387..19530514, 19530621..19530756, 19530916..19530972, 19531942..19532068
CUFF.4314.2	146	A	G	17	14	GSMUA_Achr10T09880_001	chr10	19528544..19528631, 19528709..19528788, 19528861..19528966, 19530387..19530412
CUFF.4319.1	82	T	C	4	3	GSMUA_Achr10T09920_001	chr10	19544791..19545093
CUFF.4324.1	253	A	G	26	16	GSMUA_Achr10T09950_001	chr10	19578474..19579721, 19580931..19581163, 19581295..19581585, 19582626..19582754, 19582851..19583024, 19583320..19583427, 19583514..19584058
CUFF.4324.1	1253	C	T	14	4	GSMUA_Achr10T09950_001	chr10	19578474..19579721, 19580931..19581163, 19581295..19581585, 19582626..19582754, 19582851..19583024, 19583320..19583427, 19583514..19584058
CUFF.4324.1	1412	A	G	13	6	GSMUA_Achr10T09950_001	chr10	19578474..19579721, 19580931..19581163, 19581295..19581585, 19582626..19582754, 19582851..19583024, 19583320..19583427, 19583514..19584058
CUFF.4325.1	323	T	C	44	16	GSMUA_Achr10T09970_001	chr10	19640736..19640986, 19641511..19641565, 19641645..19641693, 19641787..19641962, 19642194..19642313, 19642553..19642627, 19642719..19642832
CUFF.4326.2	512	C	T	182	61	GSMUA_Achr10T09970_001	chr10	19643161..19643216, 19643359..19643484, 19643929..19643997, 19644906..19644983, 19645063..19645194, 19646313..19646426, 19646537..19646626, 19647485..19647541, 19647629..19647720, 19648011..19648128, 19648371..19648459, 19648576..19648666, 19648753..19648844, 19649031..19649332, 19649424..19649650
CUFF.4328.1	706	T	C	4	4	GSMUA_Achr10T09990_001	chr10	19658272..19659767
CUFF.4329.1	464	A	G	5	4	GSMUA_Achr10T10000_001	chr10	19661419..19662206
CUFF.4330.1	657	G	A	83	60	GSMUA_Achr10T10010_001	chr10	19663248..19663837, 19664831..19665044, 19665529..19665751, 19666606..19666831, 19666930..19667933
CUFF.4330.1	1798	C	T	25	22	GSMUA_Achr10T10010_001	chr10	19663248..19663837, 19664831..19665044, 19665529..19665751, 19666606..19666831, 19666930..19667933
CUFF.4334.1	136	T	C	10	10	GSMUA_Achr10T10060_001	chr10	19688449..19688682, 19689934..19690119
CUFF.4335.1	410	T	A	104	56	GSMUA_Achr10T10080_001	chr10	19713808..19714144, 19714490..19714752, 19715331..19715424, 19716324..19716426
CUFF.4335.1	443	T	A	125	60	GSMUA_Achr10T10080_001	chr10	19713808..19714144, 19714490..19714752, 19715331..19715424, 19716324..19716426
CUFF.4338.1	89	T	G	50	38	GSMUA_Achr10T10130_001	chr10	19750566..19750740, 19752071..19752141, 19752437..19752523, 19753927..19754279
CUFF.4341.1	170	G	A	5	2	GSMUA_Achr10T10140_001	chr10	19758104..19758380, 19758476..19758598, 19759356..19759423, 19759509..19759572, 19760286..19760427, 19760502..19760590, 19762189..19762252, 19762331..19762434, 19762534..19762671, 19763304..19763429, 19763522..19763734, 19763854..19763936
CUFF.4342.1	114	G	T	26	6	GSMUA_Achr10T10140_001	chr10	19764082..19764244, 19765289..19765422, 19766643..19766732, 19766838..19766996, 19768147..19768225, 19768897..19768994, 19770349..19770462, 19772167..19772329, 19772610..19772842, 19774854..19774997, 19775088..19775759
CUFF.4342.1	135	C	A	15	13	GSMUA_Achr10T10140_001	chr10	19764082..19764244, 19765289..19765422, 19766643..19766732, 19766838..19766996, 19768147..19768225, 19768897..19768994, 19770349..19770462, 19772167..19772329, 19772610..19772842, 19774854..19774997, 19775088..19775759
CUFF.4342.1	1350	T	C	38	10	GSMUA_Achr10T10140_001	chr10	19764082..19764244, 19765289..19765422, 19766643..19766732, 19766838..19766996, 19768147..19768225, 19768897..19768994, 19770349..19770462, 19772167..19772329, 19772610..19772842, 19774854..19774997, 19775088..19775759
CUFF.4344.1	27	T	C	15	5	GSMUA_Achr10T10160_001	chr10	19791990..19792483, 19792564..19792800, 19792877..19793007, 19793138..19794021, 19795304..19795534, 19797494..19797699
CUFF.4344.1	51	A	C	15	9	GSMUA_Achr10T10160_001	chr10	19791990..19792483, 19792564..19792800, 19792877..19793007, 19793138..19794021, 19795304..19795534, 19797494..19797699
CUFF.4344.1	53	A	G	18	9	GSMUA_Achr10T10160_001	chr10	19791990..19792483, 19792564..19792800, 19792877..19793007, 19793138..19794021, 19795304..19795534, 19797494..19797699
CUFF.4344.1	106	C	T	18	11	GSMUA_Achr10T10160_001	chr10	19791990..19792483, 19792564..19792800, 19792877..19793007, 19793138..19794021, 19795304..19795534, 19797494..19797699
CUFF.4344.1	118	C	T	19	11	GSMUA_Achr10T10160_001	chr10	19791990..19792483, 19792564..19792800, 19792877..19793007, 19793138..19794021, 19795304..19795534, 19797494..19797699
CUFF.4350.1	95	C	T	10	8	GSMUA_Achr10T10240_001	chr10	19846122..19846587, 19847000..19847086, 19848525..19848583
CUFF.4352.1	1171	A	C	6	6	GSMUA_Achr10T10260_001	chr10	19854016..19855608
CUFF.4352.1	1439	G	C	13	8	GSMUA_Achr10T10260_001	chr10	19854016..19855608
CUFF.4356.1	129	T	C	13	6	GSMUA_Achr10T10280_001	chr10	19864744..19864775, 19865392..19865456, 19865566..19865644, 19866558..19866632, 19866842..19867402, 19868059..19868223, 19868701..19869329
CUFF.4356.1	348	G	A	16	15	GSMUA_Achr10T10280_001	chr10	19864744..19864775, 19865392..19865456, 19865566..19865644, 19866558..19866632, 19866842..19867402, 19868059..19868223, 19868701..19869329
CUFF.4356.1	1235	T	G	12	9	GSMUA_Achr10T10280_001	chr10	19864744..19864775, 19865392..19865456, 19865566..19865644, 19866558..19866632, 19866842..19867402, 19868059..19868223, 19868701..19869329
CUFF.4363.1	948	C	T	4	3	GSMUA_Achr10T10340_001	chr10	19925902..19925970, 19926467..19926755, 19926853..19926990, 19927588..19927675, 19927982..19928102, 19928274..19928866
CUFF.4362.1	627	A	G	3	3	GSMUA_Achr10T10350_001	chr10	19907619..19907753, 19931273..19931431, 19931549..19931898, 19931983..19932128
CUFF.4367.1	101	A	T	23	6	GSMUA_Achr10T10360_001	chr10	19937649..19939147
CUFF.4369.1	672	G	T	65	22	GSMUA_Achr10T10400_001	chr10	19955623..19956934
CUFF.4369.1	725	C	T	34	12	GSMUA_Achr10T10400_001	chr10	19955623..19956934
CUFF.4371.1	248	G	A	60	23	GSMUA_Achr10T10410_001	chr10	19962008..19962403, 19962847..19962944, 19968001..19968105, 19968449..19968514, 19969839..19969925, 19970385..19970563
CUFF.4371.1	289	A	C	43	18	GSMUA_Achr10T10410_001	chr10	19962008..19962403, 19962847..19962944, 19968001..19968105, 19968449..19968514, 19969839..19969925, 19970385..19970563
CUFF.4372.1	258	T	A	6	3	GSMUA_Achr10T10440_001	chr10	19971647..19972293
CUFF.4378.1	2129	A	G	17	7	GSMUA_Achr10T10480_001	chr10	20025106..20028272
CUFF.4380.1	243	T	C	20	14	GSMUA_Achr10T10520_001	chr10	20040546..20041386, 20041512..20041556, 20041651..20041727, 20041849..20041965, 20043030..20043133, 20059786..20059855, 20059986..20060083, 20061715..20061808, 20063910..20064000, 20064088..20064158
CUFF.4380.1	786	G	T	42	16	GSMUA_Achr10T10520_001	chr10	20040546..20041386, 20041512..20041556, 20041651..20041727, 20041849..20041965, 20043030..20043133, 20059786..20059855, 20059986..20060083, 20061715..20061808, 20063910..20064000, 20064088..20064158
CUFF.4381.1	901	G	A	13	7	GSMUA_Achr10T10520_001	chr10	20064366..20064692, 20066195..20066670, 20066852..20067066
CUFF.4382.1	218	A	C	16	6	GSMUA_Achr10T10530_001	chr10	20068689..20069183, 20070604..20070671, 20070744..20071121, 20071258..20071725, 20072295..20073084
CUFF.4382.1	1819	C	T	10	8	GSMUA_Achr10T10530_001	chr10	20068689..20069183, 20070604..20070671, 20070744..20071121, 20071258..20071725, 20072295..20073084
CUFF.4388.1	581	G	C	6	5	GSMUA_Achr10T10550_001	chr10	20162444..20163173
CUFF.4395.1	267	T	C	23	13	GSMUA_Achr10T10590_001	chr10	20234316..20236569
CUFF.4397.1	61	G	C	11	5	GSMUA_Achr10T10610_001	chr10	20247625..20247883, 20248342..20248436, 20248530..20248567, 20250262..20250525
CUFF.4398.1	1300	C	T	18	10	GSMUA_Achr10T10660_001	chr10	20292486..20293980, 20303247..20303531, 20303629..20303946, 20306290..20306517, 20307259..20307359, 20307546..20307633
CUFF.4398.1	2413	T	C	21	12	GSMUA_Achr10T10660_001	chr10	20292486..20293980, 20303247..20303531, 20303629..20303946, 20306290..20306517, 20307259..20307359, 20307546..20307633
CUFF.4400.1	206	G	A	10	6	GSMUA_Achr10T10670_001	chr10	20313444..20313846, 20315711..20315799, 20316265..20316357
CUFF.4400.1	329	G	A	7	5	GSMUA_Achr10T10670_001	chr10	20313444..20313846, 20315711..20315799, 20316265..20316357
CUFF.4402.1	53	G	C	5	2	GSMUA_Achr10T10680_001	chr10	20332653..20332699, 20332819..20333207
CUFF.4404.1	139	T	G	8	6	GSMUA_Achr10T10700_001	chr10	20348832..20349535, 20349622..20349672, 20350594..20350797, 20352791..20352918, 20353078..20353337, 20353754..20353949, 20354493..20354738, 20355579..20355953
CUFF.4408.1	3153	T	C	52	29	GSMUA_Achr10T10750_001	chr10	20431089..20431200, 20431548..20431741, 20433426..20433556, 20434367..20434442, 20434530..20434640, 20437202..20437384, 20437821..20437964, 20439192..20439359, 20439441..20439788, 20439873..20440205, 20440678..20440863, 20440952..20441926, 20442170..20442622
CUFF.4410.1	726	C	T	26	24	GSMUA_Achr10T10780_001	chr10	20469503..20470313, 20472618..20472806, 20472899..20472984, 20474240..20474321, 20475582..20475733, 20476404..20476517, 20476615..20476713, 20477645..20477683
CUFF.4410.1	1293	A	G	162	89	GSMUA_Achr10T10780_001	chr10	20469503..20470313, 20472618..20472806, 20472899..20472984, 20474240..20474321, 20475582..20475733, 20476404..20476517, 20476615..20476713, 20477645..20477683
CUFF.4413.1	61	G	A	25	10	GSMUA_Achr10T10810_001	chr10	20491198..20491484, 20491574..20491649
CUFF.4416.1	239	A	G	3	3	GSMUA_Achr10T10810_001	chr10	20503145..20503843
CUFF.4417.1	6	C	A	5	2	GSMUA_Achr10T10830_001	chr10	20511048..20511442, 20512208..20512468, 20512590..20512775, 20512886..20513188, 20513270..20513382, 20513480..20513952
CUFF.4417.1	74	A	G	10	3	GSMUA_Achr10T10830_001	chr10	20511048..20511442, 20512208..20512468, 20512590..20512775, 20512886..20513188, 20513270..20513382, 20513480..20513952
CUFF.4417.1	481	G	T	36	14	GSMUA_Achr10T10830_001	chr10	20511048..20511442, 20512208..20512468, 20512590..20512775, 20512886..20513188, 20513270..20513382, 20513480..20513952
CUFF.4423.1	343	T	G	18	12	GSMUA_Achr10T10890_001	chr10	20544219..20544574, 20546523..20546607, 20546701..20546870, 20548712..20548922, 20550094..20550262, 20550565..20550694, 20552914..20553028, 20553144..20553301, 20553388..20553511, 20553799..20553849, 20553945..20554027, 20555218..20555481, 20555567..20555665, 20556538..20556648, 20556725..20556808, 20556885..20557025, 20558339..20558431, 20558517..20558638, 20558724..20558886, 20558973..20559212,…
CUFF.4423.1	759	G	A	27	14	GSMUA_Achr10T10890_001	chr10	20544219..20544574, 20546523..20546607, 20546701..20546870, 20548712..20548922, 20550094..20550262, 20550565..20550694, 20552914..20553028, 20553144..20553301, 20553388..20553511, 20553799..20553849, 20553945..20554027, 20555218..20555481, 20555567..20555665, 20556538..20556648, 20556725..20556808, 20556885..20557025, 20558339..20558431, 20558517..20558638, 20558724..20558886, 20558973..20559212,…
CUFF.4423.1	4125	C	G	7	4	GSMUA_Achr10T10890_001	chr10	20544219..20544574, 20546523..20546607, 20546701..20546870, 20548712..20548922, 20550094..20550262, 20550565..20550694, 20552914..20553028, 20553144..20553301, 20553388..20553511, 20553799..20553849, 20553945..20554027, 20555218..20555481, 20555567..20555665, 20556538..20556648, 20556725..20556808, 20556885..20557025, 20558339..20558431, 20558517..20558638, 20558724..20558886, 20558973..20559212,…
CUFF.4426.1	187	T	G	3	2	GSMUA_Achr10T10900_001	chr10	20568409..20569278, 20570908..20571135, 20571388..20571517, 20571810..20572352
CUFF.4431.1	21	G	C	2	2	GSMUA_Achr10T10990_001	chr10	20617613..20617670, 20618320..20618384, 20618504..20618603, 20618827..20618868, 20618969..20619010, 20619641..20619781
CUFF.4432.1	373	C	T	10	8	GSMUA_Achr10T11000_001	chr10	20620717..20621077, 20621197..20621299, 20621667..20621775
CUFF.4435.1	1343	A	G	9	5	GSMUA_Achr10T11010_001	chr10	20637742..20637763, 20637892..20638251, 20638360..20638456, 20638543..20638613, 20639757..20639813, 20641707..20641784, 20641867..20641941, 20645025..20645071, 20645247..20645577, 20645738..20645799, 20647518..20648451
CUFF.4441.1	322	C	T	5	5	GSMUA_Achr10T11060_001	chr10	20663726..20663892, 20663958..20664020, 20664086..20664286, 20666015..20666126, 20666671..20666742, 20666879..20666941, 20667403..20667483, 20669457..20669798
CUFF.4443.1	1150	G	A	22	17	GSMUA_Achr10T11080_001	chr10	20675479..20677036
CUFF.4445.1	151	A	C	20	14	GSMUA_Achr10T11100_001	chr10	20685716..20687462
CUFF.4454.1	476	A	T	20	11	GSMUA_Achr10T11160_001	chr10	20734322..20734753, 20736020..20736058, 20736154..20736268
CUFF.4455.1	839	T	G	5	5	GSMUA_Achr10T11160_001	chr10	20736415..20736480, 20736651..20736790, 20736870..20736927, 20737002..20737038, 20737195..20737635, 20738114..20738196, 20738291..20738327, 20738539..20738607, 20738689..20738780, 20738861..20738945, 20739484..20741159, 20741286..20741376, 20742289..20744706, 20744789..20745580, 20745964..20746080, 20746184..20746309
CUFF.4455.1	3308	C	T	31	22	GSMUA_Achr10T11160_001	chr10	20736415..20736480, 20736651..20736790, 20736870..20736927, 20737002..20737038, 20737195..20737635, 20738114..20738196, 20738291..20738327, 20738539..20738607, 20738689..20738780, 20738861..20738945, 20739484..20741159, 20741286..20741376, 20742289..20744706, 20744789..20745580, 20745964..20746080, 20746184..20746309
CUFF.4455.1	6164	G	T	31	13	GSMUA_Achr10T11160_001	chr10	20736415..20736480, 20736651..20736790, 20736870..20736927, 20737002..20737038, 20737195..20737635, 20738114..20738196, 20738291..20738327, 20738539..20738607, 20738689..20738780, 20738861..20738945, 20739484..20741159, 20741286..20741376, 20742289..20744706, 20744789..20745580, 20745964..20746080, 20746184..20746309
CUFF.4464.1	382	C	T	4	4	GSMUA_Achr10T11250_001	chr10	20801676..20802336
CUFF.4471.1	678	G	T	7	4	GSMUA_Achr10T11310_001	chr10	20821506..20822813, 20822939..20823102
CUFF.4486.1	81	A	T	13	2	GSMUA_Achr10T11450_001	chr10	20911175..20911366
CUFF.4486.1	120	T	C	18	13	GSMUA_Achr10T11450_001	chr10	20911175..20911366
CUFF.4498.2	85	G	T	64	41	GSMUA_Achr10T11620_001	chr10	20999763..21000015, 21001584..21001658, 21001740..21001796, 21001875..21001997, 21003426..21003552, 21003685..21003777
CUFF.4500.1	47	T	C	5	5	GSMUA_Achr10T11630_001	chr10	21017038..21017405
CUFF.4504.1	368	A	G	12	11	GSMUA_Achr10T11640_001	chr10	21023593..21023828, 21027356..21028261
CUFF.4504.1	469	C	T	13	12	GSMUA_Achr10T11640_001	chr10	21023593..21023828, 21027356..21028261
CUFF.4506.1	1929	T	G	25	15	GSMUA_Achr10T11650_001	chr10	21030797..21030832, 21030933..21031115, 21031201..21031303, 21031386..21031571, 21032893..21035345, 21038128..21038917
CUFF.4507.1	532	A	G	28	13	GSMUA_Achr10T11670_001	chr10	21041205..21041517, 21041601..21041690, 21042745..21042909, 21043014..21043106, 21043194..21043325
CUFF.4511.1	222	C	T	5	3	GSMUA_Achr10T11700_001	chr10	21059636..21061869
CUFF.4511.1	838	A	G	4	3	GSMUA_Achr10T11700_001	chr10	21059636..21061869
CUFF.4516.1	1015	G	C	30	15	GSMUA_Achr10T11730_001	chr10	21076255..21077734, 21078094..21078270, 21079813..21080342
CUFF.4517.1	15	T	A	18	6	GSMUA_Achr10T11740_001	chr10	21083562..21083826, 21085206..21085541
CUFF.4517.1	315	G	A	15	8	GSMUA_Achr10T11740_001	chr10	21083562..21083826, 21085206..21085541
CUFF.4518.1	147	A	G	6	6	GSMUA_Achr10T11750_001	chr10	21086708..21086869, 21086978..21087076, 21087222..21087711
CUFF.4519.1	1530	G	C	74	65	GSMUA_Achr10T11760_001	chr10	21091126..21093357
CUFF.4519.1	1645	G	A	26	13	GSMUA_Achr10T11760_001	chr10	21091126..21093357
CUFF.4519.1	1772	C	A	32	30	GSMUA_Achr10T11760_001	chr10	21091126..21093357
[truncated: 20,752 more rows]
