# Supplementary material for: Analysis of banana transcriptome and global gene expression profiles in banana roots in response to infection by race 1 and tropical race 4 of Fusarium oxysporum f. sp. cubense
Source: BMC Genomics. 2013 Dec 5;14(1):851. doi: 10.1186/1471-2164-14-851 (PMC4046742; doi:10.1186/1471-2164-14-851)
Supplement: Supplementary file 5 — Additional file 5: Table S4: A list of all genes identified from the DGE tags. (XLSX 2 MB) [file 12864_2013_5566_MOESM5_ESM.xlsx]

## Sheet: Sheet1
Table S4. Expression level seqeunced by DGE
Gene	gene	strand	C-3h	C-27h	C-51h	Foc1-3h	Foc1-27h	Foc1-51h	Foc4-3h	Foc4-27h	Foc4-51h	functional annotation	symbol
CUFF.10191.2	CUFF.10191.2	sense	5.17027	0	2.79651	5.09466	13.4154	1.02719	0.857111	4.77632	4.73477	s-receptor kinase
CUFF.10238.1*	CUFF.10238.1	antisense	84.2015	71.8869	68.5145	72.7808	15.6513	10.2719	44.5698	14.329	23.6738	auxin-responsive family protein
CUFF.10297.1*	CUFF.10297.1	antisense	67.2135	4.10782	3.49564	14.5562	8.94359	7.19031	32.5702	10.7467	7.10215	e3 ubiquitin-protein ligase rma1h1-like
CUFF.10297.1	CUFF.10297.1	sense	1156.66	155.413	198.552	326.058	237.005	168.459	857.111	303.296	233.187	e3 ubiquitin-protein ligase rma1h1-like
CUFF.10406.1	CUFF.10406.1	sense	8.12471	10.2696	11.186	7.27808	2.2359	8.2175	6.85689	2.38816	4.73477	---NA---
CUFF.10581.1*	CUFF.10581.1	antisense	1.47722	2.73855	2.09738	4.36685	44.718	27.734	15.428	31.0461	75.7563	pectinesterase inhibitor
CUFF.10581.1	CUFF.10581.1	sense	28.8058	43.8168	16.7791	69.8696	292.903	327.673	96.8536	349.865	485.314	pectinesterase inhibitor
CUFF.10754.1*	CUFF.10754.1	antisense	0.73861	2.73855	5.59302	1.45562	118.503	73.9575	0.857111	53.7336	24.8575	alpha beta-hydrolase domain-containing protein
CUFF.10754.1	CUFF.10754.1	sense	0.73861	50.6632	46.1424	29.1123	1077.7	1335.34	17.9993	1600.07	1002.59	alpha beta-hydrolase domain-containing protein
CUFF.10755.1*	CUFF.10755.1	antisense	0	5.4771	0	5.09466	11.1795	4.10875	2.57133	11.9408	8.28584	alpha beta-hydrolase domain-containing protein
CUFF.10755.1	CUFF.10755.1	sense	2.95444	4.79246	1.39825	2.91123	24.5949	24.6525	2.57133	69.2566	13.0206	alpha beta-hydrolase domain-containing protein
CUFF.1080.1	CUFF.1080.1	sense	21.4197	11.6388	23.7703	11.6449	11.1795	8.2175	22.2849	10.7467	4.73477	indole-3-butyric acid response 5
CUFF.10813.1*	CUFF.10813.1	antisense	42.8394	16.4313	36.3546	67.6862	26.8308	1.02719	11.9996	0	44.9803	fasciclin-like arabinogalactan protein 11-like
CUFF.10813.1	CUFF.10813.1	sense	178.005	156.097	263.571	433.774	174.4	7.19031	162.851	19.1053	775.318	fasciclin-like arabinogalactan protein 11-like
CUFF.108.1*	CUFF.108.1	antisense	4.43166	8.21565	11.186	5.82246	17.8872	19.5166	11.1424	11.9408	20.1228	PREDICTED: uncharacterized protein LOC100252766 [Vitis vinifera]
CUFF.108.1	CUFF.108.1	sense	1.47722	5.4771	0.699127	4.36685	8.94359	14.3806	1.71422	15.523	2.36738	PREDICTED: uncharacterized protein LOC100252766 [Vitis vinifera]
CUFF.10895.1*	CUFF.10895.1	antisense	7.3861	10.9542	16.7791	6.55027	11.1795	7.19031	8.57111	2.38816	9.46953	---NA---
CUFF.10895.1	CUFF.10895.1	sense	0	0.684637	4.19476	1.45562	6.7077	10.2719	7.714	2.38816	1.18369	---NA---
CUFF.10919.1*	CUFF.10919.1	antisense	14.7722	30.124	20.9738	35.6626	8.94359	11.2991	31.7131	4.77632	20.1228	hypothetical protein OsI_14996 [Oryza sativa Indica Group]
CUFF.10919.1	CUFF.10919.1	sense	303.569	254.685	209.039	358.082	190.051	181.812	574.265	155.23	125.471	hypothetical protein OsI_14996 [Oryza sativa Indica Group]
CUFF.10933.1*	CUFF.10933.1	antisense	0.73861	0.684637	2.79651	0.727808	4.4718	20.5437	9.42822	0	0	---NA---
CUFF.1106.1*	CUFF.1106.1	antisense	287.319	172.529	127.94	298.401	1862.5	1209	299.132	2224.57	1955.46	PREDICTED: uncharacterized protein LOC100842915 [Brachypodium distachyon]
CUFF.1106.1	CUFF.1106.1	sense	1.47722	1.36927	0.699127	1.45562	24.5949	19.5166	5.14267	32.2401	27.2249	PREDICTED: uncharacterized protein LOC100842915 [Brachypodium distachyon]
CUFF.11067.1	CUFF.11067.1	sense	48.7482	21.9084	28.6642	54.5856	33.5385	35.9515	44.5698	35.8224	63.9194	B0616E02-H0507E05.1 [Oryza sativa Indica Group]
CUFF.11083.1	CUFF.11083.1	sense	5.90888	8.90029	16.7791	2.91123	8.94359	14.3806	11.1424	8.35856	8.28584	uncharacterized mitochondrial protein ymf11-like
CUFF.11200.1	CUFF.11200.1	sense	64.9977	67.7791	106.966	74.2364	136.39	271.177	281.99	156.424	157.431	---NA---
CUFF.11230.1*	CUFF.11230.1	antisense	6.64749	2.73855	9.08865	5.09466	20.1231	28.7612	17.9993	35.8224	37.8781	est gb
CUFF.11230.1	CUFF.11230.1	sense	0	2.05391	0	0.727808	8.94359	3.08156	0	3.58224	2.36738	est gb
CUFF.11448.2	CUFF.11448.2	sense	0	0	0.699127	0	13.4154	2.05437	0	5.9704	2.36738	protein
CUFF.11517.1*	CUFF.11517.1	antisense	2.21583	3.42319	1.39825	9.46151	11.1795	106.827	22.2849	4.77632	8.28584	---NA---
CUFF.11517.1	CUFF.11517.1	sense	1.47722	0	0	0	2.2359	10.2719	0.857111	3.58224	0	---NA---
CUFF.11522.1	CUFF.11522.1	sense	319.079	254.685	269.164	210.337	230.298	242.416	364.272	185.082	370.496	uncharacterized protein LOC100276758 [Zea mays]
CUFF.11625.1*	CUFF.11625.1	antisense	3.69305	6.16174	4.19476	6.55027	0	9.24468	6.85689	10.7467	1.18369	---NA---
CUFF.11625.1	CUFF.11625.1	sense	48.7482	62.9866	95.7804	78.6033	78.2564	81.1478	101.996	42.9869	74.5726	---NA---
CUFF.11684.1*	CUFF.11684.1	antisense	23.6355	19.8545	27.9651	34.207	129.682	77.039	39.4271	53.7336	174.003	branched-chain amino acid
CUFF.11784.1*	CUFF.11784.1	antisense	25.8513	33.5472	27.9651	31.2957	33.5385	18.4894	26.5705	25.0757	26.0412	probable calcium-binding protein cml17-like
CUFF.11849.1*	CUFF.11849.1	antisense	56.873	88.3182	75.5057	59.6803	100.615	105.8	69.426	136.125	69.8378	pinus taeda anonymous locus cl3702contig1_01 genomic sequence
CUFF.11849.1	CUFF.11849.1	sense	40.6235	104.75	66.4171	27.6567	69.3129	36.9787	32.5702	66.8685	71.0215	pinus taeda anonymous locus cl3702contig1_01 genomic sequence
CUFF.11895.1	CUFF.11895.1	sense	66.4749	41.7629	72.7092	56.0412	64.8411	58.5497	57.4265	97.9145	60.3683	pinus taeda anonymous locus 2_123_01 genomic sequence
CUFF.119.1*	CUFF.119.1	antisense	12.5564	12.3235	20.2747	13.8284	8.94359	3.08156	5.99978	5.9704	5.91846	---NA---
CUFF.12007.1*	CUFF.12007.1	antisense	6.64749	15.7467	20.2747	1.45562	4.4718	3.08156	4.28556	7.16448	15.388	protein
CUFF.12072.1	CUFF.12072.1	sense	48.0096	0	1.39825	40.7573	6.7077	3.08156	20.5707	14.329	7.10215	at1g18740 f6a14_15
CUFF.12078.1*	CUFF.12078.1	antisense	6.64749	15.062	8.38953	6.55027	17.8872	24.6525	11.9996	45.375	4.73477	peroxidase 12
CUFF.12109.1	CUFF.12109.1	sense	8.86332	26.7009	25.1686	26.9289	35.7744	44.169	43.7127	27.4638	29.5923	protein far1-related sequence 6-like
CUFF.1215.1*	CUFF.1215.1	antisense	42.8394	106.803	179.676	105.532	76.0205	50.3322	138.852	90.75	145.594	Conserved hypothetical protein [Musa balbisiana]
CUFF.12282.1*	CUFF.12282.1	antisense	9.60193	2.73855	6.99127	14.5562	20.1231	10.2719	12.8567	11.9408	13.0206	protein
CUFF.12405.1*	CUFF.12405.1	antisense	5.17027	12.3235	23.0712	9.46151	4.4718	18.4894	33.4273	3.58224	9.46953	uncharacterized protein [Arabidopsis thaliana]
CUFF.12438.1	CUFF.12438.1	sense	77.554	163.628	171.985	112.81	120.739	170.513	87.4254	126.572	213.065	global transcription factor group
CUFF.12549.1	CUFF.12549.1	sense	3.69305	12.3235	9.78778	5.82246	4.4718	20.5437	11.1424	16.7171	15.388	beta-galactosidase precursor
CUFF.12578.1*	CUFF.12578.1	antisense	39.8849	10.2696	4.19476	17.4674	20.1231	54.4409	11.1424	35.8224	46.164	dre-binding protein dreb1
CUFF.12578.1	CUFF.12578.1	sense	200.163	46.5553	51.0363	203.058	138.626	312.265	149.994	151.648	250.943	dre-binding protein dreb1
CUFF.12586.1	CUFF.12586.1	sense	0.73861	0	1.39825	0.727808	15.6513	4.10875	0.857111	20.2994	9.46953	predicted protein [Populus trichocarpa]
CUFF.12691.1	CUFF.12691.1	sense	5.90888	20.5391	43.3459	19.6508	11.1795	61.6312	23.142	27.4638	39.0618	inorganic phosphate transporter 2-1
CUFF.12781.1*	CUFF.12781.1	antisense	11.0791	2.73855	6.99127	16.7396	26.8308	35.9515	50.5696	28.6579	16.5717	drepp2 protein
CUFF.12781.1	CUFF.12781.1	sense	62.0432	40.3936	66.4171	66.9583	120.739	140.725	106.282	125.378	78.1237	drepp2 protein
CUFF.13044.1	CUFF.13044.1	sense	152.154	126.658	108.365	203.058	109.559	137.643	81.4256	207.77	125.471	protein
CUFF.13057.1*	CUFF.13057.1	antisense	0	4.79246	9.78778	0.727808	2.2359	2.05437	1.71422	2.38816	3.55108	hypothetical protein OsI_31909 [Oryza sativa Indica Group]
CUFF.13057.1	CUFF.13057.1	sense	1.47722	8.90029	13.2834	0	0	0	1.71422	2.38816	2.36738	hypothetical protein OsI_31909 [Oryza sativa Indica Group]
CUFF.1330.1*	CUFF.1330.1	antisense	135.904	90.3721	163.596	148.473	116.267	108.882	101.139	95.5264	214.248	---NA---
CUFF.1330.1	CUFF.1330.1	sense	20.6811	24.6469	29.3633	17.4674	42.4821	34.9244	22.2849	17.9112	36.6944	---NA---
CUFF.13356.1*	CUFF.13356.1	antisense	5.17027	15.7467	14.6817	9.46151	26.8308	39.0331	23.9991	9.55264	15.388	protein
CUFF.13356.1	CUFF.13356.1	sense	116.7	104.065	134.232	131.733	172.164	156.132	150.852	255.533	313.678	protein
CUFF.13486.1	CUFF.13486.1	sense	559.866	4.79246	2.79651	414.123	288.431	561.871	405.414	1828.14	55.6335	early nodulin 93
CUFF.13518.1	CUFF.13518.1	sense	18.4652	32.178	23.7703	29.8401	13.4154	33.8972	58.2836	14.329	49.7151	subtilisin-like protease-like
CUFF.13565.1*	CUFF.13565.1	antisense	16.2494	12.3235	20.2747	21.1064	6.7077	39.0331	36.8558	11.9408	27.2249	hypothetical protein MBP_81C12.30 [Musa balbisiana]
CUFF.13575.1	CUFF.13575.1	sense	8.12471	35.6011	21.6729	2.18342	4.4718	2.05437	4.28556	0	5.91846	protein
CUFF.13616.1	CUFF.13616.1	sense	3.69305	1.36927	5.59302	5.82246	2.2359	1.02719	10.2853	1.19408	1.18369	protein
CUFF.13784.1*	CUFF.13784.1	antisense	62.0432	39.0243	70.6118	42.9407	44.718	34.9244	64.2833	27.4638	58.0009	carrier protein mitochondrial-like
CUFF.13825.1	CUFF.13825.1	sense	13.295	8.90029	13.9825	19.6508	38.0103	22.5981	22.2849	25.0757	15.388	---NA---
CUFF.14062.1	CUFF.14062.1	sense	37.6691	92.4261	47.5406	44.3963	73.7847	22.5981	36.8558	38.2105	40.2455	dof zinc finger protein
CUFF.14104.1	CUFF.14104.1	sense	104.144	220.453	109.763	90.976	91.6718	66.7671	51.4267	91.9441	137.308	conserved hypothetical protein [Ricinus communis]
CUFF.14363.1	CUFF.14363.1	sense	14.7722	15.7467	30.7616	20.3786	42.4821	46.2234	35.9987	14.329	22.4901	monocopper oxidase-like protein sku5
CUFF.14370.1*	CUFF.14370.1	antisense	7.3861	19.1698	19.5756	5.82246	4.4718	2.05437	4.28556	2.38816	3.55108	PREDICTED: uncharacterized protein LOC100777580 [Glycine max]
CUFF.14370.1	CUFF.14370.1	sense	2.95444	7.53101	8.38953	2.18342	2.2359	0	0.857111	0	0	PREDICTED: uncharacterized protein LOC100777580 [Glycine max]
CUFF.14443.1	CUFF.14443.1	sense	2.21583	7.53101	8.38953	9.46151	22.359	16.435	19.7136	21.4934	13.0206	protein
CUFF.14461.1	CUFF.14461.1	sense	2.95444	8.21565	6.29214	9.46151	4.4718	2.05437	0	3.58224	7.10215	uncharacterized protein LOC100276086 [Zea mays]
CUFF.14465.1*	CUFF.14465.1	antisense	5.17027	8.90029	2.79651	0.727808	0	0	0	1.19408	1.18369	armadillo beta-catenin-like repeat family expressed
CUFF.14465.1	CUFF.14465.1	sense	32.4988	67.7791	37.0537	21.8342	15.6513	6.16312	32.5702	5.9704	14.2043	armadillo beta-catenin-like repeat family expressed
CUFF.14503.1	CUFF.14503.1	sense	35.4533	32.178	24.4694	28.3845	55.8975	44.169	79.7114	59.704	34.3271	esterase lipase domain-containing protein
CUFF.14530.1	CUFF.14530.1	sense	0	0	0.699127	0	11.1795	3.08156	0	0	0	PREDICTED: uncharacterized protein LOC100830553 [Brachypodium distachyon]
CUFF.14531.1	CUFF.14531.1	sense	6.64749	8.21565	5.59302	2.18342	11.1795	10.2719	3.42845	3.58224	4.73477	cle21 protein
CUFF.1454.1	CUFF.1454.1	sense	48.0096	4.10782	2.09738	53.8578	17.8872	13.3534	5.99978	59.704	15.388	protein
CUFF.14737.1	CUFF.14737.1	sense	14.7722	6.16174	5.59302	17.4674	13.4154	11.2991	12.8567	14.329	15.388	e3 ubiquitin-protein ligase atl6-like
CUFF.14739.1	CUFF.14739.1	sense	6.64749	17.8006	26.5668	10.1893	2.2359	8.2175	2.57133	5.9704	3.55108	ring-h2 finger protein atl5f
CUFF.14889.1	CUFF.14889.1	sense	47.271	49.2939	17.4782	64.7749	69.3129	119.154	31.7131	78.8092	151.513	---NA---
CUFF.1495.1*	CUFF.1495.1	antisense	8.12471	0	1.39825	5.09466	11.1795	7.19031	4.28556	20.2994	1.18369	pinus taeda anonymous locus 2_9901_01 genomic sequence
CUFF.1495.1	CUFF.1495.1	sense	145.506	51.3478	60.1249	72.7808	127.446	65.74	69.426	162.395	142.043	pinus taeda anonymous locus 2_9901_01 genomic sequence
CUFF.14993.1*	CUFF.14993.1	antisense	7.3861	2.73855	2.09738	16.7396	4.4718	6.16312	12.8567	7.16448	3.55108	transcription factor
CUFF.14993.1	CUFF.14993.1	sense	121.132	0.684637	0	139.011	149.805	307.129	308.56	242.398	78.1237	transcription factor
CUFF.1507.2*	CUFF.1507.2	antisense	11.0791	5.4771	2.79651	34.207	6.7077	10.2719	23.9991	5.9704	10.6532	bcl-2-associated athanogene-like protein
CUFF.1507.2	CUFF.1507.2	sense	410.667	99.2724	88.09	983.269	518.728	337.944	1289.95	645.997	406.006	bcl-2-associated athanogene-like protein
CUFF.15121.2*	CUFF.15121.2	antisense	11.0791	21.2238	20.9738	10.1893	4.4718	14.3806	4.28556	9.55264	8.28584	---NA---
CUFF.15121.2	CUFF.15121.2	sense	261.468	137.612	257.279	305.679	330.913	359.515	347.987	287.773	276.984	---NA---
CUFF.15326.1	CUFF.15326.1	sense	73.861	0	1.39825	31.2957	17.8872	9.24468	41.1413	21.4934	16.5717	sigma factor binding protein
CUFF.1537.2*	CUFF.1537.2	antisense	0	0	0	8.00589	38.0103	61.6312	6.85689	26.2697	243.841	---NA---
CUFF.1553.1	CUFF.1553.1	sense	25.1127	0	0	3.63904	4.4718	5.13593	0.857111	1.19408	1.18369	protein
CUFF.15696.1*	CUFF.15696.1	antisense	4.43166	6.16174	4.19476	2.18342	8.94359	10.2719	5.99978	9.55264	18.9391	b12d-like protein
CUFF.15735.1	CUFF.15735.1	sense	12.5564	19.1698	19.5756	10.1893	26.8308	25.6797	12.8567	19.1053	34.3271	bzip transcription factor atb2
CUFF.15979.1*	CUFF.15979.1	antisense	3.69305	0.684637	0	2.18342	6.7077	48.2778	18.8564	5.9704	0	PREDICTED: uncharacterized protein LOC100257450 [Vitis vinifera]
CUFF.16016.1	CUFF.16016.1	sense	14.7722	1.36927	2.09738	7.27808	2.2359	5.13593	3.42845	3.58224	9.46953	protein
CUFF.16042.1	CUFF.16042.1	sense	0.73861	10.2696	7.6904	3.63904	8.94359	4.10875	0.857111	1.19408	7.10215	basic secretory protein family protein
CUFF.16081.1	CUFF.16081.1	sense	43.578	20.5391	26.5668	37.846	38.0103	66.7671	64.2833	32.2401	35.5108	hexokinase 2
CUFF.16220.1	CUFF.16220.1	sense	2.21583	1.36927	4.89389	0	8.94359	4.10875	2.57133	5.9704	3.55108	pentatricopeptide repeat-containing protein at5g66520-like
CUFF.16380.1	CUFF.16380.1	sense	4.43166	2.73855	0.699127	5.09466	4.4718	11.2991	6.85689	5.9704	7.10215	hypothetical protein VITISV_008028 [Vitis vinifera]
CUFF.16437.1	CUFF.16437.1	sense	14.7722	8.90029	18.8764	17.4674	15.6513	13.3534	23.9991	13.1349	14.2043	protein
CUFF.1661.1	CUFF.1661.1	sense	0	0	0.699127	0	8.94359	9.24468	5.14267	3.58224	3.55108	proline-rich receptor-like protein kinase perk13-like
CUFF.16612.1	CUFF.16612.1	sense	40.6235	85.5797	44.7441	48.0353	20.1231	31.8428	92.568	31.0461	36.6944	glutamine dumper 2
CUFF.16652.1*	CUFF.16652.1	antisense	219.367	7.53101	34.2572	245.999	93.9077	63.6856	368.558	77.6152	39.0618	hypothetical protein SORBIDRAFT_10g027700 [Sorghum bicolor]
CUFF.16652.1	CUFF.16652.1	sense	51.7027	2.73855	4.89389	46.5797	38.0103	28.7612	77.9971	26.2697	26.0412	hypothetical protein SORBIDRAFT_10g027700 [Sorghum bicolor]
CUFF.16796.1*	CUFF.16796.1	antisense	12.5564	16.4313	22.3721	12.3727	11.1795	5.13593	3.42845	8.35856	10.6532	predicted protein [Populus trichocarpa]
CUFF.16796.1	CUFF.16796.1	sense	235.617	354.642	286.642	153.568	277.251	202.356	182.565	280.609	313.678	predicted protein [Populus trichocarpa]
CUFF.16817.1	CUFF.16817.1	sense	13.295	14.3774	10.4869	6.55027	6.7077	1.02719	2.57133	8.35856	9.46953	Conserved hypothetical protein [Musa balbisiana]
CUFF.1703.1	CUFF.1703.1	sense	11.8178	13.6927	16.7791	17.4674	8.94359	8.2175	5.99978	7.16448	11.8369	predicted protein [Populus trichocarpa]
CUFF.17079.1	CUFF.17079.1	sense	8.86332	29.4394	41.2485	29.1123	15.6513	17.4622	44.5698	8.35856	20.1228	unknown [Zea mays]
CUFF.17111.1*	CUFF.17111.1	antisense	2.95444	0	1.39825	1.45562	0	1.02719	10.2853	2.38816	0	---NA---
CUFF.17298.1*	CUFF.17298.1	antisense	12.5564	2.05391	3.49564	4.36685	0	6.16312	5.14267	2.38816	3.55108	short chain alcohol
CUFF.17298.1	CUFF.17298.1	sense	56.1343	34.9165	39.8502	47.3075	33.5385	43.1418	41.1413	22.6875	44.9803	short chain alcohol
CUFF.17310.1*	CUFF.17310.1	antisense	7.3861	5.4771	6.99127	2.18342	29.0667	86.2837	51.4267	10.7467	13.0206	---NA---
CUFF.17311.1*	CUFF.17311.1	antisense	3.69305	3.42319	2.09738	2.18342	4.4718	5.13593	0.857111	9.55264	3.55108	60s ribosomal protein
CUFF.17311.1	CUFF.17311.1	sense	45.7938	40.3936	49.638	45.8519	76.0205	82.175	40.2842	106.273	102.981	60s ribosomal protein
CUFF.17313.1*	CUFF.17313.1	antisense	6.64749	0	3.49564	16.0118	58.1334	90.3924	21.4278	16.7171	28.4086	nac1 transcription factor
CUFF.17690.1	CUFF.17690.1	sense	18.4652	16.4313	16.7791	17.4674	20.1231	20.5437	24.8562	54.9277	22.4901	protein
CUFF.17750.1*	CUFF.17750.1	antisense	8.86332	15.7467	6.99127	14.5562	26.8308	50.3322	23.142	27.4638	27.2249	homeobox protein
CUFF.17750.1	CUFF.17750.1	sense	9.60193	4.10782	3.49564	16.7396	24.5949	11.2991	18.8564	3.58224	20.1228	homeobox protein
CUFF.17774.1*	CUFF.17774.1	antisense	3.69305	33.5472	43.3459	2.91123	0	2.05437	3.42845	2.38816	1.18369	polyprotein
CUFF.17782.1*	CUFF.17782.1	antisense	0	1.36927	2.09738	10.1893	0	4.10875	0.857111	1.19408	0	f-box protein
CUFF.17782.1	CUFF.17782.1	sense	12.5564	18.4852	23.7703	21.8342	11.1795	31.8428	28.2847	9.55264	17.7554	f-box protein
CUFF.17873.1*	CUFF.17873.1	antisense	46.5324	20.5391	27.9651	47.3075	33.5385	80.1206	49.7125	48.9573	59.1846	protein
CUFF.17873.1	CUFF.17873.1	sense	11.8178	1.36927	5.59302	10.1893	8.94359	6.16312	11.9996	9.55264	15.388	protein
CUFF.18073.1*	CUFF.18073.1	antisense	5.90888	0	0.699127	8.7337	4.4718	2.05437	8.57111	0	5.91846	ribosomal protein s19
CUFF.18135.1	CUFF.18135.1	sense	2.21583	32.178	24.4694	2.91123	4.4718	0	2.57133	0	1.18369	hydroxyproline-rich glycoprotein
CUFF.18314.1*	CUFF.18314.1	antisense	68.6907	107.488	79.7005	74.2364	40.2462	74.9846	43.7127	97.9145	68.6541	glycine-rich protein 2
CUFF.18314.1	CUFF.18314.1	sense	14.0336	13.0081	11.8852	10.9171	6.7077	3.08156	5.14267	10.7467	7.10215	glycine-rich protein 2
CUFF.18371.1	CUFF.18371.1	sense	4.43166	20.5391	22.3721	8.00589	2.2359	3.08156	5.14267	10.7467	13.0206	uncharacterized protein [Arabidopsis thaliana]
CUFF.18467.1	CUFF.18467.1	sense	5.90888	19.8545	11.186	10.1893	2.2359	9.24468	6.85689	5.9704	24.8575	PREDICTED: uncharacterized protein LOC100843122 [Brachypodium distachyon]
CUFF.185.1*	CUFF.185.1	antisense	20.6811	22.593	23.7703	9.46151	13.4154	13.3534	12.8567	34.6283	15.388	---NA---
CUFF.18559.1*	CUFF.18559.1	antisense	2.21583	15.7467	21.6729	1.45562	22.359	30.8156	35.1416	16.7171	11.8369	protein
CUFF.18560.1*	CUFF.18560.1	antisense	5.90888	12.3235	9.08865	5.09466	15.6513	17.4622	14.5709	10.7467	18.9391	protein
CUFF.18562.1	CUFF.18562.1	sense	9.60193	2.05391	4.89389	6.55027	17.8872	12.3262	5.14267	5.9704	7.10215	50s ribosomal protein l18
CUFF.18570.1	CUFF.18570.1	sense	175.789	15.7467	20.9738	186.319	196.759	222.9	123.424	183.888	207.146	probable beta- -xylosyltransferase irx9h-like
CUFF.18632.1	CUFF.18632.1	sense	26.59	14.3774	32.859	16.7396	17.8872	23.6253	52.2838	10.7467	10.6532	guanylate-binding protein
CUFF.18705.1*	CUFF.18705.1	antisense	13.295	0.684637	1.39825	16.0118	6.7077	17.4622	5.14267	32.2401	3.55108	protein
CUFF.18705.1	CUFF.18705.1	sense	305.046	17.8006	29.3633	252.549	259.364	248.579	182.565	363	295.923	protein
CUFF.18832.1*	CUFF.18832.1	antisense	4.43166	0	4.19476	7.27808	26.8308	78.0662	53.998	0	1.18369	saur33 - auxin-responsive saur family member
CUFF.18832.1	CUFF.18832.1	sense	1.47722	13.6927	4.89389	0.727808	0	0	5.99978	4.77632	9.46953	saur33 - auxin-responsive saur family member
CUFF.18858.1*	CUFF.18858.1	antisense	23.6355	49.2939	26.5668	60.4081	152.041	60.604	35.1416	237.622	80.491	non-specific lipid-transfer protein 2-like
CUFF.18858.1	CUFF.18858.1	sense	9.60193	14.3774	8.38953	45.8519	2.2359	2.05437	0.857111	9.55264	2.36738	non-specific lipid-transfer protein 2-like
CUFF.18887.1	CUFF.18887.1	sense	137.381	95.8492	121.648	101.893	393.518	191.057	59.9978	352.253	247.392	metalloendoproteinase 1-like
CUFF.18895.1*	CUFF.18895.1	antisense	782.188	186.221	245.394	467.981	286.195	215.709	304.275	327.178	314.862	pinus taeda anonymous locus 0_8672_01 genomic sequence
CUFF.18895.1	CUFF.18895.1	sense	51.7027	30.124	9.78778	21.1064	46.9539	16.435	34.2845	38.2105	28.4086	pinus taeda anonymous locus 0_8672_01 genomic sequence
CUFF.1900.1*	CUFF.1900.1	antisense	2.21583	0.684637	0.699127	1.45562	13.4154	5.13593	0.857111	17.9112	15.388	bon1-associated protein 2-like
CUFF.1900.1	CUFF.1900.1	sense	53.9185	23.9623	11.186	45.1241	201.231	111.963	16.2851	321.207	140.859	bon1-associated protein 2-like
CUFF.19071.1*	CUFF.19071.1	antisense	25.1127	0.684637	18.8764	16.7396	20.1231	62.6584	49.7125	27.4638	4.73477	rna polymerase beta subunit
CUFF.19088.1*	CUFF.19088.1	antisense	33.976	28.7548	31.4607	18.1952	8.94359	6.16312	17.1422	3.58224	10.6532	---NA---
CUFF.19088.1	CUFF.19088.1	sense	259.252	633.29	652.985	245.271	147.569	97.5828	399.414	101.497	559.886	---NA---
CUFF.19101.1*	CUFF.19101.1	antisense	8.12471	6.16174	10.4869	6.55027	11.1795	11.2991	2.57133	7.16448	7.10215	protein
CUFF.19101.1	CUFF.19101.1	sense	29.5444	65.7252	79.0014	25.4733	53.6616	57.5225	40.2842	71.6448	100.614	protein
CUFF.19139.1*	CUFF.19139.1	antisense	0.73861	0	2.79651	0.727808	20.1231	19.5166	26.5705	2.38816	1.18369	---NA---
CUFF.19146.1	CUFF.19146.1	sense	34.7147	54.771	55.9302	17.4674	17.8872	4.10875	7.714	16.7171	17.7554	saur11 - auxin-responsive saur family member
CUFF.19149.1	CUFF.19149.1	sense	7.3861	13.0081	2.79651	0	4.4718	3.08156	1.71422	15.523	3.55108	rna recognition motif containing protein
CUFF.19227.1	CUFF.19227.1	sense	5.17027	6.16174	6.29214	5.09466	4.4718	17.4622	6.85689	4.77632	10.6532	transposon expressed
CUFF.19340.1*	CUFF.19340.1	antisense	18.4652	3.42319	1.39825	4.36685	2.2359	10.2719	4.28556	5.9704	1.18369	protein
CUFF.19340.1	CUFF.19340.1	sense	135.904	9.58492	20.9738	76.4198	105.087	83.2021	79.7114	84.7796	93.5117	protein
CUFF.19446.1*	CUFF.19446.1	antisense	19.2039	0	0	0.727808	0	0	0.857111	0	0	protein bps1
CUFF.19446.1	CUFF.19446.1	sense	116.7	0	0	46.5797	0	0	14.5709	1.19408	1.18369	protein bps1
CUFF.19501.1*	CUFF.19501.1	antisense	186.13	2.05391	9.08865	125.183	71.5488	118.126	209.135	69.2566	67.4704	saur family protein
CUFF.19501.1	CUFF.19501.1	sense	10.3405	0	0.699127	15.284	0	6.16312	19.7136	2.38816	8.28584	saur family protein
CUFF.19548.1*	CUFF.19548.1	antisense	12.5564	2.05391	1.39825	13.8284	2.2359	7.19031	10.2853	3.58224	3.55108	unknow protein
CUFF.19548.1	CUFF.19548.1	sense	940.989	45.8707	48.9389	583.702	250.421	285.558	704.545	213.74	375.23	unknow protein
CUFF.19577.1*	CUFF.19577.1	antisense	0.73861	0	0.699127	0	8.94359	3.08156	2.57133	0	0	bark storage protein a-like
CUFF.19577.1	CUFF.19577.1	sense	16.2494	30.124	37.7529	17.4674	49.1898	145.861	105.425	13.1349	13.0206	bark storage protein a-like
CUFF.19609.1*	CUFF.19609.1	antisense	5.90888	0.684637	2.09738	1.45562	2.2359	4.10875	2.57133	3.58224	10.6532	drought and salt tolerance protein
CUFF.19700.1*	CUFF.19700.1	antisense	2.21583	14.3774	19.5756	1.45562	13.4154	3.08156	4.28556	4.77632	10.6532	predicted protein [Hordeum vulgare subsp. vulgare]
CUFF.19760.1	CUFF.19760.1	sense	25.8513	32.8626	50.3372	25.4733	24.5949	22.5981	34.2845	28.6579	21.3065	hypothetical protein SORBIDRAFT_08g019100 [Sorghum bicolor]
CUFF.19963.1	CUFF.19963.1	sense	28.0672	8.21565	20.9738	11.6449	11.1795	11.2991	23.9991	3.58224	7.10215	PREDICTED: uncharacterized protein LOC100251092 [Vitis vinifera]
CUFF.19995.1	CUFF.19995.1	sense	8.12471	18.4852	22.3721	19.6508	11.1795	5.13593	9.42822	8.35856	30.776	hypothetical protein MTR_2g005710 [Medicago truncatula]
CUFF.20026.1	CUFF.20026.1	sense	1.47722	0	2.79651	0	0	9.24468	1.71422	0	1.18369	---NA---
CUFF.2041.1*	CUFF.2041.1	antisense	1.47722	5.4771	6.29214	8.00589	2.2359	6.16312	4.28556	11.9408	1.18369	pinus taeda anonymous locus cl3702contig1_01 genomic sequence
CUFF.2041.1	CUFF.2041.1	sense	200.163	147.882	129.339	134.644	152.041	160.241	83.9969	253.145	149.145	pinus taeda anonymous locus cl3702contig1_01 genomic sequence
CUFF.20506.1	CUFF.20506.1	sense	2.95444	3.42319	2.79651	16.0118	0	3.08156	8.57111	3.58224	2.36738	bri1 kinase inhibitor 1
CUFF.20603.1*	CUFF.20603.1	antisense	27.3286	54.771	86.6918	64.0471	73.7847	108.882	143.138	213.74	92.328	PREDICTED: uncharacterized protein LOC100266350 [Vitis vinifera]
CUFF.2062.1*	CUFF.2062.1	antisense	39.8849	89.6875	95.7804	33.4792	33.5385	3.08156	11.1424	4.77632	36.6944	mannose-binding lectin
CUFF.2062.1	CUFF.2062.1	sense	112.269	247.839	354.457	62.5915	35.7744	23.6253	26.5705	51.3454	221.35	mannose-binding lectin
CUFF.20711.1	CUFF.20711.1	sense	5.90888	6.16174	2.09738	12.3727	13.4154	7.19031	10.2853	7.16448	17.7554	alpha-expansin 8
CUFF.20732.1*	CUFF.20732.1	antisense	2.95444	1.36927	2.09738	0.727808	6.7077	18.4894	7.714	0	7.10215	zinc finger
CUFF.2076.1*	CUFF.2076.1	antisense	4.43166	0.684637	2.09738	1.45562	6.7077	49.305	8.57111	2.38816	11.8369	---NA---
CUFF.20884.1	CUFF.20884.1	sense	9.60193	48.6093	68.5145	22.5621	11.1795	10.2719	35.9987	26.2697	20.1228	hypothetical protein SORBIDRAFT_01g009530 [Sorghum bicolor]
CUFF.20972.1*	CUFF.20972.1	antisense	7.3861	3.42319	3.49564	27.6567	20.1231	118.126	42.8556	91.9441	58.0009	exostosin family protein
CUFF.20993.1	CUFF.20993.1	sense	5.90888	0.684637	4.19476	9.46151	2.2359	18.4894	3.42845	15.523	4.73477	---NA---
CUFF.21273.1*	CUFF.21273.1	antisense	15.5108	14.3774	16.7791	9.46151	2.2359	5.13593	9.42822	3.58224	5.91846	conserved hypothetical protein [Ricinus communis]
CUFF.21577.1*	CUFF.21577.1	antisense	295.444	20.5391	27.9651	135.372	201.231	170.513	131.995	254.339	260.412	protein
CUFF.21577.1	CUFF.21577.1	sense	56.1343	4.10782	0	32.0236	40.2462	35.9515	33.4273	66.8685	27.2249	protein
CUFF.21596.1	CUFF.21596.1	sense	5.90888	13.0081	9.78778	11.6449	8.94359	39.0331	26.5705	13.1349	11.8369	---NA---
CUFF.2165.1	CUFF.2165.1	sense	123.348	111.596	132.135	120.816	91.6718	40.0603	37.7129	118.214	48.5314	glycine-rich protein 2
CUFF.21653.1*	CUFF.21653.1	antisense	234.878	17.1159	12.5843	111.355	152.041	92.4468	131.995	247.174	133.757	auxin-induced protein 10a5-like
CUFF.21653.1	CUFF.21653.1	sense	11.8178	3.42319	1.39825	3.63904	6.7077	2.05437	4.28556	5.9704	7.10215	auxin-induced protein 10a5-like
CUFF.21673.1*	CUFF.21673.1	antisense	5.90888	39.0243	90.1874	10.9171	2.2359	0	5.14267	1.19408	18.9391	14 kda proline-rich protein
CUFF.21673.1	CUFF.21673.1	sense	544.355	1207.7	3301.98	312.23	138.626	4.10875	216.849	29.852	694.827	14 kda proline-rich protein
CUFF.21692.1*	CUFF.21692.1	antisense	9.60193	23.9623	6.99127	10.1893	11.1795	13.3534	10.2853	2.38816	14.2043	cytochrome p450 86b1
CUFF.21755.1	CUFF.21755.1	sense	2.95444	8.90029	6.99127	2.91123	2.2359	2.05437	4.28556	0	5.91846	Os01g0938400 [Oryza sativa Japonica Group]
CUFF.21890.1*	CUFF.21890.1	antisense	19.9425	2.73855	2.09738	19.6508	31.3026	34.9244	47.1411	33.4342	26.0412	hypothetical protein SORBIDRAFT_10g007550 [Sorghum bicolor]
CUFF.21890.1	CUFF.21890.1	sense	228.23	3.42319	5.59302	139.739	163.221	136.616	139.709	188.665	182.289	hypothetical protein SORBIDRAFT_10g007550 [Sorghum bicolor]
CUFF.21931.1	CUFF.21931.1	sense	19.9425	17.8006	35.6555	27.6567	31.3026	23.6253	17.9993	13.1349	16.5717	---NA---
CUFF.2.1*	CUFF.2.1	antisense	7.3861	7.53101	9.08865	1.45562	26.8308	25.6797	7.714	40.5987	24.8575	conserved hypothetical protein [Ricinus communis]
CUFF.22067.1	CUFF.22067.1	sense	73.861	12.3235	35.6555	69.8696	11.1795	16.435	160.28	15.523	13.0206	PREDICTED: uncharacterized protein LOC100841854 [Brachypodium distachyon]
CUFF.22262.1	CUFF.22262.1	sense	2.95444	4.79246	4.89389	4.36685	0	11.2991	7.714	13.1349	7.10215	---NA---
CUFF.22272.1*	CUFF.22272.1	antisense	575.377	69.833	27.9651	173.946	310.79	200.301	396.843	304.49	214.248	bzip transcription factor
CUFF.22272.1	CUFF.22272.1	sense	193.516	10.2696	11.186	80.0589	29.0667	56.4953	67.7118	94.3323	67.4704	bzip transcription factor
CUFF.22291.1	CUFF.22291.1	sense	69.4293	74.6255	92.9839	80.7867	89.4359	72.9303	87.4254	65.6744	78.1237	---NA---
CUFF.2234.1	CUFF.2234.1	sense	1.47722	7.53101	7.6904	5.09466	20.1231	11.2991	13.7138	3.58224	1.18369	---NA---
CUFF.22402.1	CUFF.22402.1	sense	209.027	196.491	345.369	259.1	105.087	66.7671	209.992	63.2862	139.676	protein
CUFF.22523.1	CUFF.22523.1	sense	6.64749	17.1159	27.9651	15.284	13.4154	33.8972	27.4276	19.1053	29.5923	nuclease harbi1-like
CUFF.22683.1	CUFF.22683.1	sense	11.8178	9.58492	17.4782	10.9171	20.1231	25.6797	21.4278	15.523	26.0412	protein far1-related sequence 5-like
CUFF.22728.1	CUFF.22728.1	sense	10.3405	26.0162	19.5756	26.9289	11.1795	22.5981	29.1418	14.329	18.9391	protein
CUFF.22910.1	CUFF.22910.1	sense	12.5564	14.3774	24.4694	8.7337	38.0103	27.734	30.856	64.4803	35.5108	ring zinc finger
CUFF.22924.1	CUFF.22924.1	sense	135.166	187.591	173.384	200.147	156.513	156.132	329.988	232.846	216.616	unnamed protein product [Vitis vinifera]
CUFF.22975.1*	CUFF.22975.1	antisense	19.9425	4.79246	4.19476	9.46151	6.7077	7.19031	4.28556	10.7467	3.55108	predicted protein [Hordeum vulgare subsp. vulgare]
CUFF.22975.1	CUFF.22975.1	sense	324.25	27.3855	18.1773	58.2246	78.2564	98.6099	119.996	107.467	76.94	predicted protein [Hordeum vulgare subsp. vulgare]
CUFF.23002.1*	CUFF.23002.1	antisense	0.73861	0	4.19476	1.45562	11.1795	9.24468	10.2853	0	3.55108	calcium-dependent protein kinase 17
CUFF.23002.1	CUFF.23002.1	sense	6.64749	2.05391	4.89389	5.09466	2.2359	7.19031	6.85689	5.9704	9.46953	calcium-dependent protein kinase 17
CUFF.23075.1	CUFF.23075.1	sense	31.7602	20.5391	9.78778	7.27808	8.94359	0	2.57133	4.77632	13.0206	ring-h2 finger protein atl5
CUFF.23139.1	CUFF.23139.1	sense	50.2255	338.896	290.837	77.8755	102.851	32.87	70.2831	142.095	131.39	mannose-binding lectin
CUFF.23237.1	CUFF.23237.1	sense	15.5108	0	0	1.45562	0	0	1.71422	1.19408	0	wrky transcription
CUFF.23261.1	CUFF.23261.1	sense	22.8969	97.2185	60.1249	30.5679	78.2564	79.0934	66.8547	87.1678	58.0009	heavy metal-associated domain containing expressed
CUFF.23461.1*	CUFF.23461.1	antisense	3.69305	2.05391	2.79651	0	8.94359	0	0	0	1.18369	ribosomal protein
CUFF.23461.1	CUFF.23461.1	sense	8.12471	8.90029	11.8852	5.09466	6.7077	5.13593	3.42845	8.35856	2.36738	ribosomal protein
CUFF.23520.1*	CUFF.23520.1	antisense	143.29	14.3774	16.0799	128.822	60.3693	51.3593	67.7118	83.5856	88.7769	calmodulin-binding protein
CUFF.23520.1	CUFF.23520.1	sense	98.9737	9.58492	16.0799	69.8696	69.3129	73.9575	63.4262	95.5264	79.3074	calmodulin-binding protein
CUFF.23542.1	CUFF.23542.1	sense	6.64749	132.82	101.373	34.9348	76.0205	24.6525	59.9978	35.8224	118.369	oxidoreductase transition metal ion binding protein
CUFF.23551.1*	CUFF.23551.1	antisense	5.17027	2.05391	2.79651	0.727808	0	7.19031	9.42822	0	1.18369	---NA---
CUFF.23587.1	CUFF.23587.1	sense	41.3621	37.6551	42.6468	40.7573	62.6052	48.2778	95.9965	41.7928	39.0618	atp gtp binding protein
CUFF.23721.1*	CUFF.23721.1	antisense	28.8058	21.9084	74.8066	29.1123	13.4154	10.2719	22.2849	16.7171	4.73477	---NA---
CUFF.23721.1	CUFF.23721.1	sense	313.909	669.575	780.226	319.508	93.9077	171.54	170.565	200.605	242.657	---NA---
CUFF.23807.1*	CUFF.23807.1	antisense	12.5564	1.36927	1.39825	4.36685	2.2359	1.02719	2.57133	7.16448	1.18369	unknow protein
CUFF.23807.1	CUFF.23807.1	sense	168.403	15.7467	4.89389	53.13	22.359	14.3806	12.8567	144.484	13.0206	unknow protein
CUFF.23856.1	CUFF.23856.1	sense	11.8178	8.21565	7.6904	6.55027	4.4718	4.10875	2.57133	4.77632	1.18369	anthocyanin 5-o-glucosyltransferase
CUFF.23856.2*	CUFF.23856.2	antisense	31.7602	1.36927	2.79651	21.8342	11.1795	2.05437	0.857111	4.77632	2.36738	anthocyanin 5-o-glucosyltransferase
CUFF.23856.2	CUFF.23856.2	sense	147.722	13.6927	22.3721	104.077	62.6052	11.2991	57.4265	38.2105	30.776	anthocyanin 5-o-glucosyltransferase
CUFF.24056.1	CUFF.24056.1	sense	11.8178	19.8545	13.2834	41.4851	6.7077	20.5437	10.2853	16.7171	35.5108	---NA---
CUFF.24167.1	CUFF.24167.1	sense	7.3861	1.36927	1.39825	11.6449	2.2359	10.2719	15.428	1.19408	2.36738	protein
CUFF.24254.1*	CUFF.24254.1	antisense	8.86332	2.73855	0.699127	8.00589	20.1231	0	5.14267	15.523	14.2043	protein
CUFF.24254.1	CUFF.24254.1	sense	73.861	58.8788	12.5843	40.0294	109.559	41.0875	27.4276	100.303	93.5117	protein
CUFF.24452.1	CUFF.24452.1	sense	0.73861	8.21565	15.3808	5.09466	6.7077	8.2175	11.1424	8.35856	9.46953	ring-h2 finger protein atl5f
CUFF.2448.1*	CUFF.2448.1	antisense	2.95444	0.684637	1.39825	3.63904	13.4154	19.5166	5.14267	16.7171	8.28584	uncharacterized glycosyltransferase ago61-like
CUFF.2448.1	CUFF.2448.1	sense	0	0	0.699127	2.91123	11.1795	16.435	5.14267	10.7467	13.0206	uncharacterized glycosyltransferase ago61-like
CUFF.24517.1	CUFF.24517.1	sense	90.1104	21.9084	21.6729	69.1418	73.7847	25.6797	99.4249	107.467	33.1434	pinus taeda anonymous locus 0_2658_01 genomic sequence
CUFF.24606.1	CUFF.24606.1	sense	17.7266	20.5391	18.8764	10.9171	26.8308	12.3262	18.8564	25.0757	22.4901	stress responsive alpha-beta barrel domain protein
CUFF.2461.1*	CUFF.2461.1	antisense	27.3286	2.05391	4.89389	19.6508	13.4154	10.2719	4.28556	33.4342	13.0206	protein
CUFF.2461.1	CUFF.2461.1	sense	497.084	94.48	79.0014	144.834	319.733	42.1147	112.282	238.816	266.331	protein
CUFF.24638.1	CUFF.24638.1	sense	18.4652	66.4098	54.5319	22.5621	33.5385	23.6253	38.57	40.5987	31.9597	hypothetical protein SORBIDRAFT_06g015160 [Sorghum bicolor]
CUFF.2464.1	CUFF.2464.1	sense	127.041	10.9542	72.0101	90.976	0	8.2175	83.1398	8.35856	21.3065	---NA---
CUFF.24773.1	CUFF.24773.1	sense	0.73861	0	0.699127	0	8.94359	15.4078	8.57111	1.19408	3.55108	---NA---
CUFF.24942.1	CUFF.24942.1	sense	31.7602	43.1322	51.0363	120.816	31.3026	14.3806	70.2831	40.5987	129.022	bacterial-induced peroxidase precursor
CUFF.24964.1*	CUFF.24964.1	antisense	9.60193	69.1484	25.8677	11.6449	71.5488	96.5556	13.7138	130.155	65.1031	lachrymatory-factor synthase-like
CUFF.25187.1	CUFF.25187.1	sense	0	0.684637	4.19476	5.82246	11.1795	13.3534	7.714	14.329	9.46953	protein
CUFF.2535.1	CUFF.2535.1	sense	5.17027	2.05391	9.08865	0	2.2359	3.08156	11.1424	2.38816	0	transcription factor hex
CUFF.25429.1	CUFF.25429.1	sense	43.578	21.9084	11.8852	17.4674	8.94359	8.2175	12.8567	19.1053	18.9391	u-box domain-containing protein 8-like
CUFF.25457.1	CUFF.25457.1	sense	19.9425	28.7548	38.452	41.4851	46.9539	35.9515	28.2847	32.2401	72.2052	PREDICTED: uncharacterized protein LOC100264664 [Vitis vinifera]
CUFF.25708.1	CUFF.25708.1	sense	12.5564	14.3774	27.266	13.1005	11.1795	2.05437	28.2847	4.77632	22.4901	protein
CUFF.25850.1	CUFF.25850.1	sense	4.43166	7.53101	7.6904	3.63904	6.7077	22.5981	7.714	5.9704	13.0206	PREDICTED: oral cancer-overexpressed protein 1-like isoform 1 [Brachypodium distachyon]
CUFF.25995.1*	CUFF.25995.1	antisense	4.43166	2.73855	6.29214	0	11.1795	26.7069	11.9996	1.19408	2.36738	---NA---
CUFF.26020.1*	CUFF.26020.1	antisense	11.0791	9.58492	9.78778	6.55027	0	2.05437	5.14267	1.19408	9.46953	mfp1 attachment factor 1-like
CUFF.26020.1	CUFF.26020.1	sense	135.166	157.467	180.375	104.804	93.9077	87.3109	83.9969	138.513	139.676	mfp1 attachment factor 1-like
CUFF.26085.1	CUFF.26085.1	sense	5.17027	19.8545	21.6729	2.18342	0	10.2719	0.857111	15.523	5.91846	protein
CUFF.261.1	CUFF.261.1	sense	0	4.10782	4.19476	0	6.7077	8.2175	1.71422	20.2994	3.55108	auxin induced protein
CUFF.26473.1*	CUFF.26473.1	antisense	3.69305	3.42319	2.09738	6.55027	15.6513	7.19031	6.85689	8.35856	8.28584	conserved hypothetical protein [Ricinus communis]
CUFF.26473.1	CUFF.26473.1	sense	42.1008	41.7629	56.6293	46.5797	80.4923	93.474	37.7129	122.99	55.6335	conserved hypothetical protein [Ricinus communis]
CUFF.26494.1*	CUFF.26494.1	antisense	23.6355	0	0	12.3727	17.8872	27.734	2.57133	15.523	28.4086	---NA---
CUFF.26494.1	CUFF.26494.1	sense	167.664	5.4771	2.09738	75.692	198.995	314.319	34.2845	331.954	383.516	---NA---
CUFF.26503.1	CUFF.26503.1	sense	8.12471	10.9542	10.4869	2.91123	22.359	31.8428	17.1422	15.523	11.8369	transposon unclassified
CUFF.26528.1	CUFF.26528.1	sense	0.73861	0.684637	1.39825	7.27808	13.4154	13.3534	0.857111	22.6875	8.28584	vq motif-containing protein
CUFF.26547.1*	CUFF.26547.1	antisense	22.8969	2.73855	6.99127	19.6508	22.359	24.6525	34.2845	26.2697	22.4901	PREDICTED: uncharacterized protein LOC100836569 [Brachypodium distachyon]
CUFF.26547.1	CUFF.26547.1	sense	3.69305	0	1.39825	5.09466	4.4718	9.24468	5.14267	9.55264	2.36738	PREDICTED: uncharacterized protein LOC100836569 [Brachypodium distachyon]
CUFF.26549.1	CUFF.26549.1	sense	5.17027	28.0701	28.6642	8.7337	17.8872	9.24468	23.142	2.38816	20.1228	cupredoxin-like protein
CUFF.26606.1	CUFF.26606.1	sense	2.21583	10.9542	9.78778	2.18342	0	15.4078	9.42822	5.9704	10.6532	predicted protein [Hordeum vulgare subsp. vulgare]
CUFF.26714.1	CUFF.26714.1	sense	6.64749	22.593	21.6729	6.55027	11.1795	6.16312	8.57111	11.9408	24.8575	gdu1
CUFF.2682.1*	CUFF.2682.1	antisense	26.59	2.73855	6.99127	18.1952	31.3026	38.0059	34.2845	10.7467	17.7554	pinus taeda anonymous locus 0_11531_01 genomic sequence
CUFF.2682.1	CUFF.2682.1	sense	81.9857	2.05391	0.699127	42.9407	4.4718	9.24468	36.8558	3.58224	8.28584	pinus taeda anonymous locus 0_11531_01 genomic sequence
CUFF.26906.1*	CUFF.26906.1	antisense	7.3861	11.6388	11.186	6.55027	4.4718	7.19031	7.714	3.58224	13.0206	alanine--glyoxylate aminotransferase 2
CUFF.26955.1	CUFF.26955.1	sense	11.8178	12.3235	5.59302	11.6449	4.4718	2.05437	1.71422	8.35856	5.91846	---NA---
CUFF.26984.1*	CUFF.26984.1	antisense	3.69305	0	4.89389	5.09466	2.2359	11.2991	11.9996	1.19408	3.55108	fasciclin-like arabinogalactan protein 11-like
CUFF.26984.1	CUFF.26984.1	sense	23.6355	6.16174	5.59302	4.36685	4.4718	15.4078	17.9993	8.35856	11.8369	fasciclin-like arabinogalactan protein 11-like
CUFF.27025.1*	CUFF.27025.1	antisense	7.3861	3.42319	13.9825	8.00589	2.2359	10.2719	3.42845	8.35856	8.28584	histone h4
CUFF.27043.1*	CUFF.27043.1	antisense	5.90888	15.062	7.6904	7.27808	6.7077	3.08156	0.857111	1.19408	5.91846	concanavalin a-like lectin
CUFF.27043.1	CUFF.27043.1	sense	70.1679	45.1861	206.942	75.692	71.5488	26.7069	70.2831	34.6283	42.6129	concanavalin a-like lectin
CUFF.27075.1	CUFF.27075.1	sense	47.271	51.3478	49.638	40.7573	33.5385	34.9244	35.1416	48.9573	48.5314	pleckstrin homology domain-containing protein 1
CUFF.27096.1*	CUFF.27096.1	antisense	5.90888	18.4852	2.79651	13.1005	13.4154	6.16312	11.1424	15.523	8.28584	protein maternal effect embryo arrest 60
CUFF.27096.1	CUFF.27096.1	sense	317.602	212.922	227.915	330.425	201.231	116.072	133.709	255.533	216.616	protein maternal effect embryo arrest 60
CUFF.27244.1*	CUFF.27244.1	antisense	12.5564	10.9542	18.8764	13.1005	22.359	13.3534	6.85689	34.6283	13.0206	PREDICTED: uncharacterized protein LOC100266438 [Vitis vinifera]
CUFF.27244.1	CUFF.27244.1	sense	13.295	9.58492	11.186	5.09466	6.7077	24.6525	10.2853	48.9573	13.0206	PREDICTED: uncharacterized protein LOC100266438 [Vitis vinifera]
CUFF.27289.1	CUFF.27289.1	sense	5.17027	10.2696	6.99127	2.18342	6.7077	12.3262	10.2853	14.329	13.0206	protein
CUFF.2731.1*	CUFF.2731.1	antisense	46.5324	0	1.39825	24.7455	4.4718	2.05437	15.428	2.38816	1.18369	hypothetical protein SORBIDRAFT_09g018260 [Sorghum bicolor]
CUFF.2731.1	CUFF.2731.1	sense	461.631	4.79246	25.8677	264.922	93.9077	49.305	319.703	74.0329	86.4095	hypothetical protein SORBIDRAFT_09g018260 [Sorghum bicolor]
CUFF.27343.1*	CUFF.27343.1	antisense	10.3405	9.58492	11.8852	9.46151	20.1231	13.3534	10.2853	14.329	16.5717	protein
CUFF.27343.1	CUFF.27343.1	sense	5.90888	25.3316	21.6729	13.1005	8.94359	15.4078	11.9996	28.6579	20.1228	protein
CUFF.27609.1	CUFF.27609.1	sense	0	2.05391	4.19476	8.7337	0	6.16312	2.57133	5.9704	3.55108	prostrate growth 1
CUFF.27736.1	CUFF.27736.1	sense	5.17027	32.178	23.0712	8.7337	4.4718	9.24468	14.5709	4.77632	9.46953	pinus taeda anonymous locus 0_1872_01 genomic sequence
CUFF.27785.1	CUFF.27785.1	sense	4.43166	16.4313	13.9825	5.09466	4.4718	9.24468	7.714	3.58224	17.7554	at5g13880 mac12_16
CUFF.27786.1	CUFF.27786.1	sense	17.7266	22.593	21.6729	28.3845	8.94359	17.4622	24.8562	9.55264	43.7966	disease resistance
CUFF.27794.1*	CUFF.27794.1	antisense	132.211	386.82	394.308	70.5974	172.164	94.5012	63.4262	269.862	192.942	calmodulin binding protein
CUFF.27794.1	CUFF.27794.1	sense	569.468	1384.34	1524.1	323.875	1120.19	1296.31	761.972	1449.61	1020.34	calmodulin binding protein
CUFF.27818.1	CUFF.27818.1	sense	4.43166	7.53101	7.6904	6.55027	4.4718	8.2175	10.2853	1.19408	5.91846	---NA---
CUFF.2800.1	CUFF.2800.1	sense	0	10.2696	15.3808	1.45562	2.2359	0	0.857111	0	0	auxin-induced protein 6b
CUFF.28071.1	CUFF.28071.1	sense	4.43166	8.90029	11.8852	7.27808	6.7077	4.10875	4.28556	11.9408	5.91846	hypothetical protein OsI_27934 [Oryza sativa Indica Group]
CUFF.28185.1	CUFF.28185.1	sense	5.17027	7.53101	1.39825	8.7337	2.2359	2.05437	4.28556	3.58224	9.46953	ferredoxin-like protein
CUFF.28215.1	CUFF.28215.1	sense	91.5876	4.79246	0.699127	95.3429	42.4821	146.888	249.419	51.3454	59.1846	cbf-like transcription factor
CUFF.28223.1*	CUFF.28223.1	antisense	7.3861	15.7467	25.1686	9.46151	17.8872	19.5166	20.5707	17.9112	17.7554	lung seven transmembrane receptor 1
CUFF.28223.1	CUFF.28223.1	sense	232.662	431.322	362.148	302.04	550.031	396.494	346.273	520.619	759.93	lung seven transmembrane receptor 1
CUFF.28229.1*	CUFF.28229.1	antisense	12.5564	0.684637	2.09738	7.27808	2.2359	4.10875	19.7136	8.35856	2.36738	hypothetical protein OsJ_22061 [Oryza sativa Japonica Group]
CUFF.28229.1	CUFF.28229.1	sense	320.557	39.709	23.7703	163.757	80.4923	42.1147	251.134	76.4211	67.4704	hypothetical protein OsJ_22061 [Oryza sativa Japonica Group]
CUFF.28275.1*	CUFF.28275.1	antisense	31.0216	30.8087	30.0625	32.7514	22.359	63.6856	49.7125	31.0461	59.1846	---NA---
CUFF.28275.1	CUFF.28275.1	sense	7.3861	12.3235	6.29214	2.91123	11.1795	7.19031	9.42822	0	2.36738	---NA---
CUFF.28308.1	CUFF.28308.1	sense	10.3405	13.6927	16.0799	9.46151	8.94359	18.4894	18.8564	19.1053	24.8575	scl1 protein
CUFF.28669.1	CUFF.28669.1	sense	36.1919	4.10782	15.3808	30.5679	33.5385	28.7612	26.5705	14.329	31.9597	unknow protein
CUFF.28702.1	CUFF.28702.1	sense	0	3.42319	3.49564	2.18342	0	17.4622	0	2.38816	3.55108	plastidic atp adp transporter
CUFF.28781.1*	CUFF.28781.1	antisense	2.21583	2.73855	1.39825	8.00589	15.6513	21.5709	13.7138	10.7467	8.28584	---NA---
CUFF.29022.1	CUFF.29022.1	sense	6.64749	11.6388	23.0712	6.55027	2.2359	5.13593	4.28556	1.19408	0	---NA---
CUFF.29032.1*	CUFF.29032.1	antisense	5.17027	6.84637	2.79651	15.284	6.7077	3.08156	9.42822	5.9704	4.73477	protein
CUFF.29032.1	CUFF.29032.1	sense	23.6355	3.42319	2.79651	29.1123	4.4718	4.10875	12.8567	4.77632	11.8369	protein
CUFF.29129.1*	CUFF.29129.1	antisense	8.12471	2.05391	4.19476	11.6449	2.2359	4.10875	5.14267	7.16448	5.91846	protein
CUFF.29129.1	CUFF.29129.1	sense	16.2494	29.4394	16.7791	30.5679	22.359	34.9244	21.4278	51.3454	37.8781	protein
CUFF.29341.1*	CUFF.29341.1	antisense	7.3861	2.05391	7.6904	4.36685	0	0	3.42845	0	2.36738	cell wall
CUFF.29341.1	CUFF.29341.1	sense	5.90888	0.684637	1.39825	3.63904	0	6.16312	23.142	0	1.18369	cell wall
CUFF.2948.1	CUFF.2948.1	sense	11.0791	16.4313	17.4782	24.0177	8.94359	54.4409	30.856	27.4638	53.2661	hypothetical protein SORBIDRAFT_03g009390 [Sorghum bicolor]
CUFF.29485.1*	CUFF.29485.1	antisense	27.3286	3.42319	2.09738	21.8342	22.359	34.9244	35.1416	26.2697	16.5717	ring zinc finger
CUFF.29485.1	CUFF.29485.1	sense	198.686	43.1322	30.0625	222.709	120.739	149.969	129.424	189.859	196.493	ring zinc finger
CUFF.29598.1	CUFF.29598.1	sense	22.1583	2.73855	3.49564	41.4851	29.0667	31.8428	47.1411	25.0757	26.0412	protein
CUFF.29928.1	CUFF.29928.1	sense	37.6691	115.704	162.897	61.8637	80.4923	47.2506	101.996	107.467	104.165	predicted protein [Populus trichocarpa]
CUFF.29929.1	CUFF.29929.1	sense	14.7722	15.062	23.7703	22.5621	42.4821	69.8487	47.1411	40.5987	36.6944	duf246 domain-containing protein at1g04910-like
CUFF.30063.1	CUFF.30063.1	sense	135.166	121.181	99.276	77.8755	58.1334	53.4137	113.996	64.4803	29.5923	hypothetical protein OsI_27352 [Oryza sativa Indica Group]
CUFF.30134.1	CUFF.30134.1	sense	3.69305	15.062	8.38953	13.8284	6.7077	9.24468	38.57	7.16448	17.7554	dof zinc finger
CUFF.30161.1	CUFF.30161.1	sense	79.0312	11.6388	12.5843	21.1064	13.4154	15.4078	47.9982	130.155	4.73477	uncharacterized plant-specific domain tigr01615 family expressed
CUFF.3023.1	CUFF.3023.1	sense	10.3405	10.2696	11.8852	4.36685	4.4718	14.3806	5.14267	5.9704	5.91846	at5g21040-like partial
CUFF.30305.1*	CUFF.30305.1	antisense	118.916	25.3316	56.6293	95.3429	51.4257	31.8428	31.7131	33.4342	49.7151	hypothetical protein SORBIDRAFT_04g007540 [Sorghum bicolor]
CUFF.30305.1	CUFF.30305.1	sense	1997.2	564.141	1041	1228.54	1759.65	859.755	972.821	1019.74	1418.06	hypothetical protein SORBIDRAFT_04g007540 [Sorghum bicolor]
CUFF.30387.1	CUFF.30387.1	sense	2.95444	0.684637	0.699127	0	8.94359	5.13593	4.28556	3.58224	0	probable polygalacturonase-like
CUFF.30443.1*	CUFF.30443.1	antisense	11.8178	36.9704	48.9389	11.6449	15.6513	1.02719	3.42845	4.77632	5.91846	PREDICTED: uncharacterized protein LOC100811541 [Glycine max]
CUFF.30443.1	CUFF.30443.1	sense	5.90888	5.4771	2.79651	5.82246	0	0	17.1422	0	0	PREDICTED: uncharacterized protein LOC100811541 [Glycine max]
CUFF.3086.1*	CUFF.3086.1	antisense	0	3.42319	0.699127	0.727808	8.94359	2.05437	3.42845	4.77632	0	beta-glucosidase 25-like
CUFF.31047.1	CUFF.31047.1	sense	17.7266	10.2696	18.1773	31.2957	35.7744	96.5556	57.4265	34.6283	29.5923	dof zinc finger protein
CUFF.31342.1	CUFF.31342.1	sense	127.779	35.6011	33.5581	144.834	143.098	297.884	328.274	71.6448	105.349	aminoacrylate hydrolase -like
CUFF.31722.1	CUFF.31722.1	sense	0.73861	0	3.49564	2.18342	6.7077	14.3806	3.42845	4.77632	1.18369	---NA---
CUFF.31728.1*	CUFF.31728.1	antisense	9.60193	0.684637	0.699127	5.82246	13.4154	14.3806	2.57133	16.7171	13.0206	predicted protein [Populus trichocarpa]
CUFF.31728.1	CUFF.31728.1	sense	236.355	16.4313	8.38953	205.242	259.364	225.981	105.425	288.967	346.822	predicted protein [Populus trichocarpa]
CUFF.31807.1	CUFF.31807.1	sense	0	8.90029	1.39825	1.45562	2.2359	4.10875	3.42845	4.77632	7.10215	---NA---
CUFF.31816.1	CUFF.31816.1	sense	30.283	49.9785	41.2485	47.3075	67.077	47.2506	41.9985	63.2862	104.165	hypothetical protein SORBIDRAFT_02g029320 [Sorghum bicolor]
CUFF.31904.1*	CUFF.31904.1	antisense	1.47722	1.36927	2.09738	0	2.2359	12.3262	7.714	1.19408	0	protein
CUFF.31904.1	CUFF.31904.1	sense	7.3861	6.16174	23.7703	3.63904	17.8872	99.6371	59.1407	4.77632	9.46953	protein
CUFF.31968.1	CUFF.31968.1	sense	35.4533	10.9542	6.99127	32.0236	20.1231	22.5981	72.8545	27.4638	27.2249	bzip transcription factor
CUFF.31991.1	CUFF.31991.1	sense	9.60193	8.21565	6.99127	12.3727	17.8872	41.0875	23.142	11.9408	16.5717	pentatricopeptide repeat-containing protein
CUFF.32114.1*	CUFF.32114.1	antisense	4.43166	4.10782	4.19476	1.45562	8.94359	6.16312	9.42822	2.38816	3.55108	gag-pol polyprotein
CUFF.32120.1*	CUFF.32120.1	antisense	254.082	0.684637	0.699127	47.3075	31.3026	50.3322	39.4271	80.0033	27.2249	protein
CUFF.32120.1	CUFF.32120.1	sense	74.5996	1.36927	0	15.284	8.94359	15.4078	15.428	28.6579	9.46953	protein
CUFF.32167.1*	CUFF.32167.1	antisense	190.561	179.375	313.908	272.928	1480.16	1418.55	563.979	1781.57	1195.53	hypothetical protein OsI_09814 [Oryza sativa Indica Group]
CUFF.32167.1	CUFF.32167.1	sense	5.17027	9.58492	16.0799	11.6449	26.8308	24.6525	3.42845	32.2401	43.7966	hypothetical protein OsI_09814 [Oryza sativa Indica Group]
CUFF.32286.1	CUFF.32286.1	sense	107.837	2.05391	5.59302	78.6033	6.7077	25.6797	108.853	3.58224	17.7554	Os03g0132600 [Oryza sativa Japonica Group]
CUFF.32315.1	CUFF.32315.1	sense	4.43166	22.593	26.5668	13.1005	11.1795	7.19031	7.714	19.1053	28.4086	conserved hypothetical protein [Culex quinquefasciatus]
CUFF.32385.2*	CUFF.32385.2	antisense	5.90888	5.4771	9.78778	18.923	15.6513	27.734	29.9989	16.7171	24.8575	---NA---
CUFF.32385.2	CUFF.32385.2	sense	9.60193	8.21565	12.5843	8.00589	11.1795	26.7069	24.8562	14.329	46.164	---NA---
CUFF.32393.1*	CUFF.32393.1	antisense	11.8178	4.10782	5.59302	6.55027	6.7077	17.4622	4.28556	20.2994	14.2043	ethylene receptor
CUFF.32393.1	CUFF.32393.1	sense	7.3861	2.05391	0	11.6449	0	2.05437	0.857111	3.58224	11.8369	ethylene receptor
CUFF.32780.1	CUFF.32780.1	sense	8.86332	9.58492	11.8852	6.55027	15.6513	12.3262	7.714	11.9408	13.0206	ankyrin repeat-containing protein
CUFF.32800.1*	CUFF.32800.1	antisense	0.73861	11.6388	18.8764	6.55027	4.4718	2.05437	3.42845	5.9704	4.73477	rht-d1 protein
CUFF.32800.1	CUFF.32800.1	sense	14.0336	249.893	157.304	31.2957	58.1334	32.87	43.7127	31.0461	114.818	rht-d1 protein
CUFF.33131.1	CUFF.33131.1	sense	11.0791	8.21565	34.9564	1.45562	2.2359	6.16312	4.28556	5.9704	3.55108	protein
CUFF.33405.1	CUFF.33405.1	sense	5.90888	7.53101	9.08865	4.36685	15.6513	6.16312	14.5709	8.35856	14.2043	6b-interacting protein 1
CUFF.33511.1	CUFF.33511.1	sense	0.73861	1.36927	9.78778	0	0	9.24468	4.28556	0	4.73477	hypothetical protein SORBIDRAFT_07g028980 [Sorghum bicolor]
CUFF.33529.1	CUFF.33529.1	sense	84.2015	67.7791	99.276	85.1535	78.2564	173.595	121.71	66.8685	98.2464	g-type lectin s-receptor-like serine threonine-protein kinase at1g34300-like
CUFF.33582.1*	CUFF.33582.1	antisense	7.3861	11.6388	16.0799	5.09466	26.8308	18.4894	12.8567	7.16448	14.2043	---NA---
CUFF.33582.1	CUFF.33582.1	sense	8.12471	17.1159	27.266	10.9171	11.1795	28.7612	12.8567	10.7467	22.4901	---NA---
CUFF.33688.1*	CUFF.33688.1	antisense	2.21583	0	0.699127	0	4.4718	9.24468	5.14267	2.38816	1.18369	non-ltr retroelement reverse transcriptase
CUFF.33944.1	CUFF.33944.1	sense	3.69305	1.36927	3.49564	11.6449	4.4718	9.24468	19.7136	14.329	15.388	rapid alkalinization factor
CUFF.34031.1*	CUFF.34031.1	antisense	0.73861	1.36927	4.19476	6.55027	4.4718	14.3806	16.2851	1.19408	1.18369	protein
CUFF.34204.1	CUFF.34204.1	sense	5.17027	5.4771	7.6904	2.18342	4.4718	1.02719	1.71422	0	1.18369	protein ida-like protein
CUFF.34435.1*	CUFF.34435.1	antisense	3.69305	2.73855	2.79651	22.5621	2.2359	4.10875	3.42845	7.16448	11.8369	hydroxyproline-rich glycoprotein family protein
CUFF.34443.1	CUFF.34443.1	sense	16.988	29.4394	8.38953	11.6449	26.8308	40.0603	32.5702	26.2697	21.3065	major facilitator superfamily expressed
CUFF.34494.1*	CUFF.34494.1	antisense	1.47722	3.42319	9.78778	0	0	1.02719	0.857111	0	0	micronuclear linker histone
CUFF.34494.1	CUFF.34494.1	sense	1.47722	17.8006	23.0712	1.45562	0	0	2.57133	1.19408	3.55108	micronuclear linker histone
CUFF.34543.1*	CUFF.34543.1	antisense	31.7602	36.9704	26.5668	58.9525	46.9539	14.3806	24.8562	105.079	26.0412	kda proline-rich protein
CUFF.34543.1	CUFF.34543.1	sense	1260.07	3004.19	2116.26	2950.53	1363.9	654.318	1464.8	3442.53	1485.53	kda proline-rich protein
CUFF.34586.1	CUFF.34586.1	sense	31.0216	58.8788	51.0363	42.9407	42.4821	17.4622	20.5707	32.2401	30.776	pol polyprotein
CUFF.34840.1*	CUFF.34840.1	antisense	81.2471	324.518	157.304	118.633	210.174	120.181	133.709	161.201	300.658	protein
CUFF.34840.1	CUFF.34840.1	sense	2.95444	10.2696	7.6904	4.36685	11.1795	0	5.99978	8.35856	4.73477	protein
CUFF.34858.1	CUFF.34858.1	sense	2.95444	2.73855	7.6904	1.45562	0	1.02719	1.71422	2.38816	2.36738	---NA---
CUFF.34909.1	CUFF.34909.1	sense	22.1583	7.53101	10.4869	16.0118	20.1231	10.2719	5.99978	10.7467	15.388	zinc finger a20 and an1 domain-containing stress-associated protein 5-like
CUFF.3491.1*	CUFF.3491.1	antisense	20.6811	18.4852	16.0799	26.9289	24.5949	19.5166	18.8564	20.2994	14.2043	rrna intron-encoded homing endonuclease
CUFF.3491.1	CUFF.3491.1	sense	200.163	110.227	148.215	158.662	131.918	111.963	53.998	115.826	17.7554	rrna intron-encoded homing endonuclease
CUFF.35217.1*	CUFF.35217.1	antisense	0.73861	0.684637	7.6904	9.46151	0	4.10875	4.28556	2.38816	1.18369	---NA---
CUFF.35294.1*	CUFF.35294.1	antisense	0	0	5.59302	0.727808	13.4154	14.3806	11.1424	5.9704	0	---NA---
CUFF.35580.1	CUFF.35580.1	sense	48.0096	21.9084	6.99127	61.8637	62.6052	182.839	28.2847	71.6448	113.634	---NA---
CUFF.3573.1*	CUFF.3573.1	antisense	0.73861	5.4771	7.6904	0	0	1.02719	1.71422	1.19408	5.91846	PREDICTED: uncharacterized protein LOC100260457 [Vitis vinifera]
CUFF.3573.1	CUFF.3573.1	sense	3.69305	21.9084	30.0625	6.55027	2.2359	8.2175	5.99978	28.6579	14.2043	PREDICTED: uncharacterized protein LOC100260457 [Vitis vinifera]
CUFF.35778.1*	CUFF.35778.1	antisense	2.21583	0.684637	0	0	0	9.24468	3.42845	1.19408	1.18369	---NA---
CUFF.35778.1	CUFF.35778.1	sense	2.95444	6.16174	4.19476	8.7337	17.8872	24.6525	23.142	3.58224	3.55108	---NA---
CUFF.36106.1*	CUFF.36106.1	antisense	4.43166	9.58492	7.6904	6.55027	4.4718	0	0.857111	0	2.36738	protein
CUFF.36106.1	CUFF.36106.1	sense	82.7243	197.86	191.561	118.633	29.0667	5.13593	74.5687	20.2994	79.3074	protein
CUFF.36128.1*	CUFF.36128.1	antisense	146.983	110.227	132.834	144.834	301.846	224.954	290.561	248.369	233.187	ubiquitin-conjugating enzyme e2-17 kda
CUFF.36128.1	CUFF.36128.1	sense	5.90888	1.36927	6.29214	3.63904	13.4154	5.13593	6.85689	2.38816	4.73477	ubiquitin-conjugating enzyme e2-17 kda
CUFF.36145.1	CUFF.36145.1	sense	0	8.90029	11.186	12.3727	4.4718	7.19031	3.42845	9.55264	13.0206	protein
CUFF.3617.1*	CUFF.3617.1	antisense	1.47722	0	0	2.18342	6.7077	11.2991	3.42845	0	1.18369	phd finger protein
CUFF.3617.1	CUFF.3617.1	sense	4.43166	0	9.78778	3.63904	13.4154	26.7069	10.2853	4.77632	14.2043	phd finger protein
CUFF.36188.1*	CUFF.36188.1	antisense	2.95444	3.42319	5.59302	6.55027	15.6513	23.6253	31.7131	7.16448	8.28584	pinus taeda anonymous locus 2_6034_01 genomic sequence
CUFF.36188.1	CUFF.36188.1	sense	19.9425	17.8006	21.6729	19.6508	35.7744	24.6525	58.2836	14.329	13.0206	pinus taeda anonymous locus 2_6034_01 genomic sequence
CUFF.36249.1*	CUFF.36249.1	antisense	101.19	70.5177	76.2049	155.023	84.9641	61.6312	312.846	35.8224	138.492	Conserved hypothetical protein [Musa balbisiana]
CUFF.36249.1	CUFF.36249.1	sense	8.12471	3.42319	8.38953	14.5562	8.94359	4.10875	17.1422	4.77632	8.28584	Conserved hypothetical protein [Musa balbisiana]
CUFF.3633.1	CUFF.3633.1	sense	26.59	9.58492	27.9651	22.5621	8.94359	5.13593	9.42822	3.58224	10.6532	protein
CUFF.36377.1*	CUFF.36377.1	antisense	0	0.684637	0	6.55027	13.4154	7.19031	0	2.38816	1.18369	af428444_1 at1g01240 f6f3_11
CUFF.36377.1	CUFF.36377.1	sense	16.988	8.90029	16.0799	18.1952	51.4257	45.1962	9.42822	47.7632	53.2661	af428444_1 at1g01240 f6f3_11
CUFF.3641.1	CUFF.3641.1	sense	5.90888	30.8087	16.0799	8.7337	17.8872	4.10875	4.28556	10.7467	5.91846	nuclease harbi1-like
CUFF.36416.1*	CUFF.36416.1	antisense	4.43166	4.10782	16.0799	0	2.2359	4.10875	9.42822	10.7467	5.91846	storekeeper protein
CUFF.36416.1	CUFF.36416.1	sense	37.6691	51.3478	64.3197	26.2011	13.4154	20.5437	30.856	22.6875	40.2455	storekeeper protein
CUFF.36594.1*	CUFF.36594.1	antisense	2.21583	3.42319	2.09738	6.55027	0	7.19031	6.85689	9.55264	5.91846	random slug protein 5-like
CUFF.36817.1*	CUFF.36817.1	antisense	18.4652	39.0243	17.4782	16.0118	20.1231	4.10875	3.42845	9.55264	9.46953	fasciclin-like arabinogalactan protein
CUFF.36817.1	CUFF.36817.1	sense	194.254	402.567	230.712	255.461	134.154	85.2565	168.851	169.559	205.962	fasciclin-like arabinogalactan protein
CUFF.36862.1*	CUFF.36862.1	antisense	40.6235	42.4475	51.7354	32.0236	46.9539	52.3865	41.1413	28.6579	67.4704	at4g27380 m4i22_190
CUFF.37015.1*	CUFF.37015.1	antisense	4.43166	15.7467	13.2834	3.63904	6.7077	13.3534	4.28556	9.55264	10.6532	protein
CUFF.37015.1	CUFF.37015.1	sense	361.18	851.004	797.005	592.436	474.01	336.917	294.846	483.602	711.399	protein
CUFF.37128.1*	CUFF.37128.1	antisense	2.95444	24.6469	38.452	4.36685	33.5385	11.2991	0.857111	20.2994	18.9391	bzip transcription factor atb2
CUFF.37128.1	CUFF.37128.1	sense	5.17027	115.704	54.5319	13.1005	53.6616	31.8428	9.42822	74.0329	62.7357	bzip transcription factor atb2
CUFF.374.2*	CUFF.374.2	antisense	5.90888	15.7467	12.5843	4.36685	20.1231	10.2719	10.2853	22.6875	18.9391	{ related
CUFF.374.2	CUFF.374.2	sense	6.64749	10.2696	12.5843	8.00589	4.4718	2.05437	5.14267	22.6875	8.28584	{ related
CUFF.37453.1	CUFF.37453.1	sense	23.6355	0.684637	1.39825	13.1005	4.4718	4.10875	28.2847	0	5.91846	protein
CUFF.37459.1	CUFF.37459.1	sense	80.5085	84.895	90.1874	56.0412	67.077	57.5225	57.4265	85.9737	87.5932	predicted protein [Hordeum vulgare subsp. vulgare]
CUFF.37468.1*	CUFF.37468.1	antisense	10.3405	10.9542	3.49564	5.82246	17.8872	27.734	10.2853	28.6579	33.1434	---NA---
CUFF.37606.1*	CUFF.37606.1	antisense	1.47722	0	1.39825	0	11.1795	13.3534	0	20.2994	9.46953	protein
CUFF.37606.1	CUFF.37606.1	sense	11.0791	1.36927	2.79651	14.5562	51.4257	30.8156	4.28556	25.0757	33.1434	protein
CUFF.37669.1*	CUFF.37669.1	antisense	50.2255	14.3774	4.89389	42.2129	11.1795	22.5981	11.9996	16.7171	49.7151	pinus taeda anonymous locus 0_3046_01 genomic sequence
CUFF.37669.1	CUFF.37669.1	sense	64.259	40.3936	28.6642	66.2305	100.615	206.465	35.9987	234.04	223.718	pinus taeda anonymous locus 0_3046_01 genomic sequence
CUFF.37675.1	CUFF.37675.1	sense	112.269	15.7467	30.7616	89.5204	6.7077	8.2175	144.852	10.7467	9.46953	hypothetical protein OsI_26891 [Oryza sativa Indica Group]
CUFF.37775.1	CUFF.37775.1	sense	14.0336	39.0243	39.1511	20.3786	38.0103	62.6584	13.7138	41.7928	37.8781	f-box kelch-repeat protein at1g57790-like
CUFF.37829.2	CUFF.37829.2	sense	6.64749	2.05391	6.29214	6.55027	4.4718	8.2175	5.14267	1.19408	10.6532	---NA---
CUFF.37914.3	CUFF.37914.3	sense	0	2.05391	0.699127	2.18342	2.2359	10.2719	8.57111	3.58224	0	pentatricopeptide repeat-containing
CUFF.38006.1	CUFF.38006.1	sense	19.2039	12.3235	9.08865	20.3786	20.1231	20.5437	28.2847	17.9112	4.73477	---NA---
CUFF.38195.1*	CUFF.38195.1	antisense	14.0336	13.0081	18.1773	0	4.4718	11.2991	1.71422	4.77632	16.5717	calmodulin binding protein
CUFF.38195.1	CUFF.38195.1	sense	223.799	268.378	516.655	132.461	156.513	165.377	67.7118	114.632	215.432	calmodulin binding protein
CUFF.38277.1*	CUFF.38277.1	antisense	2.21583	3.42319	1.39825	0.727808	2.2359	4.10875	2.57133	8.35856	9.46953	protein
CUFF.38277.1	CUFF.38277.1	sense	41.3621	5.4771	25.1686	71.3252	60.3693	77.039	80.5685	95.5264	41.4292	protein
CUFF.38284.1	CUFF.38284.1	sense	9.60193	3.42319	13.9825	11.6449	24.5949	17.4622	4.28556	31.0461	26.0412	pentatricopeptide repeat-containing protein at5g15300-like
CUFF.38288.1	CUFF.38288.1	sense	9.60193	94.48	67.1162	41.4851	51.4257	45.1962	79.7114	14.329	121.92	protein
CUFF.38311.1*	CUFF.38311.1	antisense	18.4652	15.7467	21.6729	13.8284	2.2359	9.24468	8.57111	33.4342	15.388	predicted protein [Populus trichocarpa]
CUFF.38323.1	CUFF.38323.1	sense	16.2494	34.2319	25.8677	55.3134	42.4821	54.4409	52.2838	17.9112	46.164	fad binding protein
CUFF.38453.1*	CUFF.38453.1	antisense	33.2374	5.4771	18.8764	8.7337	24.5949	8.2175	7.714	8.35856	8.28584	Maturase [Medicago truncatula]
CUFF.38517.1	CUFF.38517.1	sense	1.47722	8.90029	13.9825	6.55027	4.4718	6.16312	5.14267	3.58224	7.10215	3-hydroxybenzoate 6-hydroxylase
CUFF.38569.1	CUFF.38569.1	sense	8.86332	22.593	11.186	13.8284	20.1231	34.9244	18.8564	21.4934	28.4086	syntaxin
CUFF.38590.1*	CUFF.38590.1	antisense	0	5.4771	8.38953	0	2.2359	0	2.57133	2.38816	5.91846	Conserved hypothetical protein [Musa balbisiana]
CUFF.38590.1	CUFF.38590.1	sense	1.47722	26.0162	37.7529	0	2.2359	0	1.71422	4.77632	20.1228	Conserved hypothetical protein [Musa balbisiana]
CUFF.38613.1*	CUFF.38613.1	antisense	14.0336	25.3316	13.2834	20.3786	44.718	45.1962	9.42822	65.6744	40.2455	kelch repeat-containing f-box-like protein
CUFF.38613.1	CUFF.38613.1	sense	11.0791	19.1698	26.5668	19.6508	31.3026	29.7884	11.9996	21.4934	14.2043	kelch repeat-containing f-box-like protein
CUFF.3877.1	CUFF.3877.1	sense	0.73861	14.3774	7.6904	2.91123	4.4718	8.2175	2.57133	15.523	24.8575	pentatricopeptide repeat-containing protein
CUFF.38779.1*	CUFF.38779.1	antisense	28.0672	0	0.699127	0	0	0	2.57133	0	0	wrky dna binding domain containing expressed
CUFF.38779.1	CUFF.38779.1	sense	283.626	1.36927	9.78778	40.0294	0	0	48.8553	0	3.55108	wrky dna binding domain containing expressed
CUFF.39162.1*	CUFF.39162.1	antisense	2.21583	8.21565	1.39825	2.18342	4.4718	8.2175	1.71422	4.77632	2.36738	PREDICTED: uncharacterized protein LOC100827360 [Brachypodium distachyon]
CUFF.39162.1	CUFF.39162.1	sense	87.8946	28.7548	42.6468	66.2305	91.6718	72.9303	65.9976	112.243	156.247	PREDICTED: uncharacterized protein LOC100827360 [Brachypodium distachyon]
CUFF.39359.1	CUFF.39359.1	sense	12.5564	6.84637	4.19476	6.55027	4.4718	3.08156	1.71422	1.19408	4.73477	hypothetical protein VITISV_008798 [Vitis vinifera]
CUFF.39450.1	CUFF.39450.1	sense	14.7722	15.062	16.0799	14.5562	35.7744	11.2991	21.4278	17.9112	42.6129	protein
CUFF.39579.1	CUFF.39579.1	sense	35.4533	27.3855	23.0712	8.00589	22.359	10.2719	10.2853	14.329	11.8369	orf120
CUFF.39635.1	CUFF.39635.1	sense	8.12471	0.684637	3.49564	2.18342	15.6513	6.16312	11.1424	10.7467	9.46953	---NA---
CUFF.39710.1*	CUFF.39710.1	antisense	59.0888	54.0864	58.0275	45.8519	67.077	45.1962	76.2829	33.4342	74.5726	protein
CUFF.39936.1	CUFF.39936.1	sense	19.2039	17.1159	13.9825	13.8284	29.0667	16.435	10.2853	53.7336	31.9597	Os12g0182500 [Oryza sativa Japonica Group]
CUFF.39977.1	CUFF.39977.1	sense	0.73861	0.684637	11.8852	0	8.94359	12.3262	11.1424	0	1.18369	---NA---
CUFF.39983.1	CUFF.39983.1	sense	8.86332	2.73855	2.79651	5.82246	4.4718	1.02719	12.8567	5.9704	1.18369	gdu1
CUFF.39992.1*	CUFF.39992.1	antisense	5.17027	4.79246	9.08865	4.36685	2.2359	1.02719	3.42845	1.19408	5.91846	pentatricopeptide repeat-containing protein
CUFF.39992.1	CUFF.39992.1	sense	22.8969	34.2319	38.452	29.1123	31.3026	31.8428	19.7136	48.9573	29.5923	pentatricopeptide repeat-containing protein
CUFF.40135.1	CUFF.40135.1	sense	1.47722	7.53101	2.79651	2.91123	6.7077	7.19031	3.42845	2.38816	4.73477	---NA---
CUFF.40164.1	CUFF.40164.1	sense	101.19	52.7171	59.4258	179.041	20.1231	74.9846	141.423	32.2401	80.491	soluble diacylglycerol acyltransferase
CUFF.40166.1*	CUFF.40166.1	antisense	0	0	0	0	140.862	7.19031	5.99978	39.4046	14.2043	rrna intron-encoded homing endonuclease
CUFF.40200.1	CUFF.40200.1	sense	16.2494	8.90029	6.99127	13.8284	46.9539	31.8428	10.2853	37.0165	46.164	Os03g0126850 [Oryza sativa Japonica Group]
CUFF.40332.1	CUFF.40332.1	sense	48.0096	14.3774	34.9564	29.8401	84.9641	211.6	169.708	25.0757	27.2249	---NA---
CUFF.40341.1*	CUFF.40341.1	antisense	3.69305	1.36927	3.49564	2.18342	4.4718	2.05437	0	7.16448	20.1228	acidic endochitinase
CUFF.40341.1	CUFF.40341.1	sense	14.0336	33.5472	11.186	88.0648	76.0205	76.0118	29.1418	131.349	737.44	acidic endochitinase
CUFF.40351.1*	CUFF.40351.1	antisense	6.64749	11.6388	4.19476	2.18342	6.7077	15.4078	6.85689	3.58224	4.73477	transposon expressed
CUFF.40351.1	CUFF.40351.1	sense	57.6116	65.7252	88.7891	48.7631	58.1334	128.398	57.4265	95.5264	69.8378	transposon expressed
CUFF.40386.1	CUFF.40386.1	sense	0	0.684637	0	0	0	11.2991	2.57133	0	0	---NA---
CUFF.40470.1*	CUFF.40470.1	antisense	36.1919	34.9165	34.2572	25.4733	24.5949	44.169	42.8556	19.1053	31.9597	histidinol dehydrogenase
CUFF.40519.1	CUFF.40519.1	sense	11.0791	16.4313	28.6642	8.00589	11.1795	22.5981	15.428	7.16448	15.388	protein
CUFF.40662.1	CUFF.40662.1	sense	5.90888	0.684637	0.699127	0.727808	2.2359	12.3262	12.8567	3.58224	0	nicotinamide mononucleotide adenylyltransferase
CUFF.40688.1*	CUFF.40688.1	antisense	0.73861	4.79246	2.09738	0.727808	8.94359	6.16312	0	3.58224	11.8369	pollen ole e 1 allergen and extensin family protein
CUFF.40688.1	CUFF.40688.1	sense	52.4413	121.865	49.638	29.8401	167.692	211.6	51.4267	97.9145	754.012	pollen ole e 1 allergen and extensin family protein
CUFF.40737.1	CUFF.40737.1	sense	8.86332	9.58492	14.6817	4.36685	2.2359	10.2719	9.42822	4.77632	7.10215	mterf family protein
CUFF.40776.1*	CUFF.40776.1	antisense	9.60193	14.3774	13.9825	10.1893	22.359	13.3534	41.9985	10.7467	20.1228	protein
CUFF.40812.1	CUFF.40812.1	sense	12.5564	10.9542	9.78778	18.1952	15.6513	30.8156	15.428	23.8816	17.7554	cucumber peeling
CUFF.40837.1	CUFF.40837.1	sense	12.5564	21.2238	7.6904	2.91123	11.1795	1.02719	4.28556	3.58224	16.5717	rapid alkalinization factor preproprotein
CUFF.40933.1	CUFF.40933.1	sense	63.5204	68.4637	137.728	88.7926	58.1334	282.476	113.139	80.0033	65.1031	---NA---
CUFF.4138.1	CUFF.4138.1	sense	39.1463	20.5391	41.2485	40.7573	44.718	34.9244	33.4273	71.6448	59.1846	protein
CUFF.4148.1*	CUFF.4148.1	antisense	3.69305	19.1698	9.08865	2.91123	0	4.10875	7.714	4.77632	3.55108	mterf-like protein
CUFF.4213.1	CUFF.4213.1	sense	19.9425	24.6469	17.4782	10.9171	64.8411	47.2506	28.2847	28.6579	33.1434	vacuolar protein sorting-associated protein 28-1
CUFF.424.1	CUFF.424.1	sense	17.7266	26.7009	7.6904	17.4674	6.7077	8.2175	16.2851	28.6579	31.9597	PREDICTED: uncharacterized protein LOC100254752 [Vitis vinifera]
CUFF.4282.2	CUFF.4282.2	sense	14.0336	5.4771	4.19476	10.1893	2.2359	9.24468	22.2849	4.77632	5.91846	universal minicircle sequence binding protein
CUFF.4329.1	CUFF.4329.1	sense	0	2.73855	2.79651	3.63904	0	4.10875	0.857111	0	10.6532	hypothetical protein VITISV_038837 [Vitis vinifera]
CUFF.4450.1	CUFF.4450.1	sense	18.4652	0	0.699127	4.36685	6.7077	9.24468	2.57133	11.9408	2.36738	predicted protein [Populus trichocarpa]
CUFF.4524.1*	CUFF.4524.1	antisense	30.283	59.5635	28.6642	8.7337	24.5949	62.6584	18.8564	122.99	36.6944	---NA---
CUFF.4609.1*	CUFF.4609.1	antisense	11.0791	53.4017	34.2572	9.46151	24.5949	19.5166	12.8567	14.329	33.1434	protein
CUFF.4609.1	CUFF.4609.1	sense	71.6451	177.321	162.197	72.7808	105.087	56.4953	40.2842	103.885	169.268	protein
CUFF.4798.1*	CUFF.4798.1	antisense	2.95444	0	0.699127	4.36685	17.8872	28.7612	0.857111	9.55264	11.8369	PREDICTED: uncharacterized protein LOC100246308 [Vitis vinifera]
CUFF.4798.1	CUFF.4798.1	sense	124.825	6.84637	8.38953	117.905	261.6	218.791	50.5696	148.066	228.453	PREDICTED: uncharacterized protein LOC100246308 [Vitis vinifera]
CUFF.4819.1	CUFF.4819.1	sense	3.69305	25.3316	47.5406	14.5562	8.94359	0	13.7138	0	33.1434	predicted protein [Hordeum vulgare subsp. vulgare]
CUFF.4827.1*	CUFF.4827.1	antisense	76.8154	106.803	81.0987	150.656	203.467	116.072	150.852	173.142	170.452	protein
CUFF.4827.1	CUFF.4827.1	sense	2.95444	5.4771	9.08865	10.1893	15.6513	5.13593	7.714	11.9408	15.388	protein
CUFF.4951.1	CUFF.4951.1	sense	0	30.8087	21.6729	6.55027	6.7077	22.5981	11.1424	5.9704	16.5717	basic secretory protein family protein
CUFF.4958.1*	CUFF.4958.1	antisense	12.5564	44.5014	158.702	6.55027	0	1.02719	11.1424	7.16448	2.36738	chlorophyll a b binding protein
CUFF.5121.1	CUFF.5121.1	sense	19.9425	5.4771	18.8764	20.3786	2.2359	21.5709	47.9982	15.523	4.73477	ring u-box domain-containing protein
CUFF.5188.1	CUFF.5188.1	sense	23.6355	48.6093	66.4171	32.0236	26.8308	49.305	26.5705	45.375	59.1846	pentatricopeptide repeat-containing protein
CUFF.5196.1*	CUFF.5196.1	antisense	3.69305	8.90029	4.89389	8.00589	6.7077	6.16312	8.57111	5.9704	11.8369	inhibitor of apoptosis-like protein
CUFF.5196.1	CUFF.5196.1	sense	113.746	55.4556	46.8415	108.443	67.077	45.1962	174.851	44.1809	65.1031	inhibitor of apoptosis-like protein
CUFF.531.1	CUFF.531.1	sense	18.4652	11.6388	30.7616	9.46151	33.5385	49.305	25.7133	54.9277	42.6129	f-box domain containing protein
CUFF.5344.1*	CUFF.5344.1	antisense	506.686	21.9084	12.5843	396.655	494.134	317.401	386.557	503.902	325.515	calcium-binding protein cml42
CUFF.5344.1	CUFF.5344.1	sense	24.3741	1.36927	0.699127	21.8342	20.1231	13.3534	13.7138	4.77632	5.91846	calcium-binding protein cml42
CUFF.5348.1*	CUFF.5348.1	antisense	2.95444	3.42319	0.699127	0.727808	4.4718	16.435	5.14267	5.9704	4.73477	glucomannan 4-beta-mannosyltransferase 9-like
CUFF.5348.1	CUFF.5348.1	sense	4.43166	4.79246	13.9825	10.9171	6.7077	11.2991	25.7133	2.38816	11.8369	glucomannan 4-beta-mannosyltransferase 9-like
CUFF.5357.1*	CUFF.5357.1	antisense	9.60193	10.2696	21.6729	9.46151	4.4718	10.2719	11.1424	8.35856	10.6532	---NA---
CUFF.5374.1*	CUFF.5374.1	antisense	1698.06	217.03	126.542	493.454	415.877	307.129	824.541	1718.28	269.882	predicted protein [Populus trichocarpa]
CUFF.5374.1	CUFF.5374.1	sense	520.72	47.9246	36.3546	151.384	127.446	61.6312	279.418	328.372	91.1443	predicted protein [Populus trichocarpa]
CUFF.5502.1*	CUFF.5502.1	antisense	17.7266	12.3235	6.99127	22.5621	107.323	97.5828	18.8564	142.095	88.7769	hypothetical protein OsI_00250 [Oryza sativa Indica Group]
CUFF.5502.1	CUFF.5502.1	sense	0.73861	0.684637	0.699127	2.18342	8.94359	5.13593	3.42845	10.7467	10.6532	hypothetical protein OsI_00250 [Oryza sativa Indica Group]
CUFF.5575.1	CUFF.5575.1	sense	11.8178	15.062	8.38953	16.0118	17.8872	12.3262	10.2853	16.7171	18.9391	omega secalin
CUFF.5701.1*	CUFF.5701.1	antisense	4.43166	2.73855	8.38953	2.18342	2.2359	2.05437	0.857111	4.77632	2.36738	dna-binding wrky
CUFF.5701.1	CUFF.5701.1	sense	2.21583	10.9542	6.29214	1.45562	0	3.08156	0	1.19408	5.91846	dna-binding wrky
CUFF.5750.1	CUFF.5750.1	sense	71.6451	6.16174	6.29214	31.2957	17.8872	23.6253	33.4273	26.2697	18.9391	f-box kelch-repeat protein at1g80440-like
CUFF.5804.1*	CUFF.5804.1	antisense	333.852	3221.22	4381.43	560.412	2251.55	2645.01	457.697	6814.61	4021	delta tonoplast intrinsic protein tip2 2
CUFF.5804.1	CUFF.5804.1	sense	50.2255	226.615	476.106	64.7749	219.118	166.404	33.4273	487.184	228.453	delta tonoplast intrinsic protein tip2 2
CUFF.5825.1	CUFF.5825.1	sense	6.64749	3.42319	0	4.36685	0	6.16312	10.2853	0	2.36738	protein
CUFF.5833.1*	CUFF.5833.1	antisense	2.95444	1.36927	0.699127	3.63904	2.2359	14.3806	11.9996	2.38816	2.36738	conserved hypothetical protein [Ricinus communis]
CUFF.5834.1*	CUFF.5834.1	antisense	2.95444	13.6927	5.59302	4.36685	6.7077	3.08156	1.71422	2.38816	1.18369	anthocyanin 5-aromatic
CUFF.5834.1	CUFF.5834.1	sense	71.6451	275.224	137.728	83.6979	78.2564	34.9244	53.998	14.329	50.8987	anthocyanin 5-aromatic
CUFF.589.1*	CUFF.589.1	antisense	0.73861	8.21565	6.99127	2.18342	0	0	5.99978	0	2.36738	arabinogalactan protein
CUFF.589.1	CUFF.589.1	sense	147.722	67.7791	264.27	46.5797	13.4154	7.19031	82.2827	8.35856	18.9391	arabinogalactan protein
CUFF.5925.1*	CUFF.5925.1	antisense	124.825	249.893	348.165	291.851	167.692	133.534	264.847	170.753	150.329	ring zinc finger
CUFF.5925.1	CUFF.5925.1	sense	2.95444	8.21565	2.79651	6.55027	6.7077	2.05437	5.14267	3.58224	11.8369	ring zinc finger
CUFF.6121.1	CUFF.6121.1	sense	28.0672	18.4852	20.9738	18.1952	2.2359	1.02719	5.14267	1.19408	2.36738	hypothetical protein SORBIDRAFT_02g026690 [Sorghum bicolor]
CUFF.6.1	CUFF.6.1	sense	54.6571	60.2481	34.2572	57.4968	109.559	90.3924	41.9985	145.678	142.043	ferredoxin-thioredoxin variable chain
CUFF.6408.1*	CUFF.6408.1	antisense	15.5108	2.05391	4.89389	0	4.4718	0	2.57133	4.77632	3.55108	protein
CUFF.6408.1	CUFF.6408.1	sense	183.175	57.5095	37.0537	27.6567	31.3026	35.9515	25.7133	60.8981	67.4704	protein
CUFF.6501.1*	CUFF.6501.1	antisense	558.389	61.6174	45.4433	310.774	384.575	163.323	201.421	437.033	230.82	Os01g0175100 [Oryza sativa Japonica Group]
CUFF.6501.1	CUFF.6501.1	sense	39.1463	8.90029	3.49564	21.8342	20.1231	6.16312	6.85689	8.35856	10.6532	Os01g0175100 [Oryza sativa Japonica Group]
CUFF.6503.1*	CUFF.6503.1	antisense	1.47722	0	6.99127	2.18342	20.1231	29.7884	17.1422	7.16448	3.55108	---NA---
CUFF.6555.1*	CUFF.6555.1	antisense	7.3861	2.05391	4.19476	8.00589	13.4154	3.08156	8.57111	10.7467	3.55108	uncharacterized plant-specific domain tigr01615 family expressed
CUFF.6555.1	CUFF.6555.1	sense	15.5108	9.58492	9.08865	10.9171	6.7077	6.16312	11.1424	25.0757	4.73477	uncharacterized plant-specific domain tigr01615 family expressed
CUFF.6604.1	CUFF.6604.1	sense	70.9065	130.081	61.5232	125.183	53.6616	51.3593	72.8545	63.2862	69.8378	predicted protein [Populus trichocarpa]
CUFF.6605.1	CUFF.6605.1	sense	19.9425	9.58492	10.4869	23.2899	2.2359	7.19031	24.8562	8.35856	7.10215	cc-nbs-lrr resistance protein
CUFF.6653.1	CUFF.6653.1	sense	0.73861	0	0.699127	2.18342	13.4154	19.5166	11.1424	0	1.18369	---NA---
CUFF.6676.1*	CUFF.6676.1	antisense	384.816	9.58492	18.8764	217.615	270.544	261.933	265.705	194.635	229.636	PREDICTED: uncharacterized protein LOC100781046 [Glycine max]
CUFF.6676.1	CUFF.6676.1	sense	27.3286	0	0.699127	17.4674	13.4154	14.3806	14.5709	10.7467	8.28584	PREDICTED: uncharacterized protein LOC100781046 [Glycine max]
CUFF.6696.1	CUFF.6696.1	sense	7.3861	26.0162	23.7703	1.45562	2.2359	3.08156	7.714	2.38816	1.18369	mads box
CUFF.6725.1*	CUFF.6725.1	antisense	4.43166	6.84637	9.78778	5.09466	8.94359	9.24468	5.14267	14.329	21.3065	ring-h2 finger protein atl5f
CUFF.6725.1	CUFF.6725.1	sense	102.667	75.9948	82.497	66.2305	163.221	168.459	68.5689	158.813	239.106	ring-h2 finger protein atl5f
CUFF.6733.1*	CUFF.6733.1	antisense	5.17027	5.4771	7.6904	2.18342	2.2359	7.19031	2.57133	4.77632	1.18369	protein
CUFF.6733.1	CUFF.6733.1	sense	42.8394	97.2185	79.7005	63.3193	51.4257	119.154	48.8553	59.704	94.6953	protein
CUFF.6782.1*	CUFF.6782.1	antisense	2507.58	351.219	547.417	834.068	1178.32	580.361	491.125	1061.54	611.969	conserved hypothetical protein [Ricinus communis]
CUFF.6782.1	CUFF.6782.1	sense	310.216	86.2643	44.045	101.893	125.21	122.235	54.8551	169.559	126.655	conserved hypothetical protein [Ricinus communis]
CUFF.6799.1	CUFF.6799.1	sense	7.3861	9.58492	11.186	2.18342	8.94359	42.1147	25.7133	4.77632	3.55108	50s ribosomal protein l4
CUFF.6849.1*	CUFF.6849.1	antisense	6.64749	7.53101	2.79651	2.18342	0	5.13593	4.28556	2.38816	11.8369	f-box protein
CUFF.6849.1	CUFF.6849.1	sense	38.4077	28.7548	23.0712	20.3786	24.5949	93.474	83.9969	22.6875	18.9391	f-box protein
CUFF.6871.1	CUFF.6871.1	sense	16.988	21.2238	30.7616	10.1893	31.3026	23.6253	17.9993	20.2994	21.3065	protein
CUFF.7160.1	CUFF.7160.1	sense	5.90888	11.6388	6.29214	10.9171	0	8.2175	10.2853	5.9704	15.388	pre-mrna processing protein expressed
CUFF.7196.1	CUFF.7196.1	sense	9.60193	1.36927	2.09738	3.63904	4.4718	4.10875	5.99978	7.16448	3.55108	rav-like 1 protein
CUFF.7209.1*	CUFF.7209.1	antisense	37.6691	13.0081	7.6904	38.5738	13.4154	6.16312	23.9991	7.16448	10.6532	atp binding
CUFF.7209.1	CUFF.7209.1	sense	1553.3	547.71	731.287	1574.98	534.38	451.962	895.681	789.287	427.313	atp binding
CUFF.7346.1	CUFF.7346.1	sense	324.25	182.114	278.253	249.638	228.062	378.005	231.42	334.342	384.7	membrane steroid-binding protein 2-like
CUFF.7484.1	CUFF.7484.1	sense	108.576	316.987	397.104	241.632	324.205	324.591	279.418	404.793	714.95	pinus taeda anonymous locus 0_2658_01 genomic sequence
CUFF.7642.1	CUFF.7642.1	sense	6.64749	44.5014	30.0625	21.8342	17.8872	6.16312	21.4278	11.9408	24.8575	protein
CUFF.7789.1*	CUFF.7789.1	antisense	1.47722	6.84637	3.49564	0.727808	2.2359	4.10875	9.42822	3.58224	3.55108	---NA---
CUFF.7881.1*	CUFF.7881.1	antisense	16.2494	32.178	18.8764	18.923	26.8308	34.9244	17.9993	5.9704	30.776	60s ribosomal protein l3-like
CUFF.7973.1	CUFF.7973.1	sense	17.7266	48.6093	56.6293	38.5738	4.4718	7.19031	29.9989	0	16.5717	---NA---
CUFF.799.1	CUFF.799.1	sense	2.95444	0.684637	1.39825	3.63904	0	12.3262	5.99978	1.19408	4.73477	---NA---
CUFF.800.1	CUFF.800.1	sense	7.3861	15.062	26.5668	6.55027	4.4718	3.08156	1.71422	2.38816	3.55108	uncharacterized protein LOC100275470 [Zea mays]
CUFF.86.1*	CUFF.86.1	antisense	16.2494	30.124	22.3721	41.4851	51.4257	56.4953	29.1418	99.1086	92.328	ring zinc finger
CUFF.86.1	CUFF.86.1	sense	49.4869	75.3101	60.1249	83.6979	167.692	354.379	82.2827	409.569	428.496	ring zinc finger
CUFF.8651.1*	CUFF.8651.1	antisense	2.95444	4.79246	2.79651	2.18342	8.94359	2.05437	3.42845	2.38816	3.55108	werner syndrome-like exonuclease-like
CUFF.874.1*	CUFF.874.1	antisense	15.5108	4.79246	12.5843	19.6508	26.8308	45.1962	29.9989	25.0757	10.6532	conserved hypothetical protein [Ricinus communis]
CUFF.874.1	CUFF.874.1	sense	2.95444	17.1159	11.8852	17.4674	4.4718	5.13593	4.28556	14.329	10.6532	conserved hypothetical protein [Ricinus communis]
CUFF.9284.1	CUFF.9284.1	sense	22.8969	3.42319	6.29214	24.0177	4.4718	8.2175	29.1418	4.77632	3.55108	b3 domain-containing protein os03g0120900-like
CUFF.9418.2	CUFF.9418.2	sense	6.64749	2.05391	5.59302	0.727808	6.7077	20.5437	40.2842	0	3.55108	---NA---
CUFF.9574.1*	CUFF.9574.1	antisense	1.47722	8.21565	9.08865	5.09466	15.6513	18.4894	2.57133	19.1053	9.46953	protein
CUFF.9574.1	CUFF.9574.1	sense	0	4.10782	1.39825	2.91123	4.4718	3.08156	4.28556	13.1349	7.10215	protein
CUFF.9611.1*	CUFF.9611.1	antisense	2.21583	1.36927	0	4.36685	8.94359	16.435	11.9996	3.58224	5.91846	low-temperature-induced 65 kda protein
CUFF.9722.1	CUFF.9722.1	sense	5.17027	10.9542	17.4782	10.1893	6.7077	10.2719	15.428	5.9704	13.0206	dna binding
CUFF.9858.1	CUFF.9858.1	sense	0.73861	2.05391	1.39825	0.727808	0	1.02719	1.71422	1.19408	10.6532	---NA---
CUFF.9888.1	CUFF.9888.1	sense	9.60193	19.1698	21.6729	10.1893	15.6513	22.5981	21.4278	22.6875	17.7554	ring u-box domain-containing protein
GSMUA_Achr10G00020_001*	GSMUA_Achr10G00020_001	antisense	4.43166	4.79246	0.699127	5.09466	4.4718	0	1.71422	5.9704	9.46953	exo70 exocyst complex subunit domain containing protein%2C expressed	Exoc7	complete
GSMUA_Achr10G00020_001	GSMUA_Achr10G00020_001	sense	14.7722	21.2238	11.8852	9.46151	44.718	14.3806	15.428	51.3454	36.6944	exo70 exocyst complex subunit domain containing protein%2C expressed	Exoc7	complete
GSMUA_Achr10G00050_001	GSMUA_Achr10G00050_001	sense	0	1.36927	3.49564	2.91123	11.1795	5.13593	2.57133	1.19408	0	Putative Probable protein ABIL3	Os01g0236400	fragment
GSMUA_Achr10G00180_001*	GSMUA_Achr10G00180_001	antisense	0.73861	10.2696	4.89389	6.55027	8.94359	8.2175	2.57133	5.9704	8.28584	phosphoesterase family protein%2C putative%2C expressed	plcD	fragment
GSMUA_Achr10G00180_001	GSMUA_Achr10G00180_001	sense	6.64749	22.593	22.3721	12.3727	17.8872	8.2175	7.714	11.9408	24.8575	phosphoesterase family protein%2C putative%2C expressed	plcD	fragment
GSMUA_Achr10G00270_001	GSMUA_Achr10G00270_001	sense	9.60193	50.6632	46.1424	16.7396	4.4718	0	0	4.77632	3.55108	Hypothetical protein	PYL5	missing_functional_completeness
GSMUA_Achr10G00320_001*	GSMUA_Achr10G00320_001	antisense	2.21583	3.42319	5.59302	3.63904	6.7077	10.2719	4.28556	7.16448	4.73477	Putative Phosphorylated carbohydrates phosphatase TM_1254	TM_1254	modules
GSMUA_Achr10G00320_001	GSMUA_Achr10G00320_001	sense	36.9305	32.178	46.8415	55.3134	53.6616	60.604	70.2831	62.0921	42.6129	Putative Phosphorylated carbohydrates phosphatase TM_1254	TM_1254	modules
GSMUA_Achr10G00330_001*	GSMUA_Achr10G00330_001	antisense	6.64749	12.3235	9.08865	3.63904	2.2359	6.16312	5.99978	10.7467	9.46953	exonuclease%2C putative%2C expressed	eri2	modules
GSMUA_Achr10G00330_001	GSMUA_Achr10G00330_001	sense	4.43166	13.6927	16.0799	7.27808	11.1795	3.08156	4.28556	5.9704	5.91846	exonuclease%2C putative%2C expressed	eri2	modules
GSMUA_Achr10G00370_001	GSMUA_Achr10G00370_001	sense	4.43166	6.84637	18.1773	7.27808	0	8.2175	8.57111	7.16448	2.36738	Magnesium-protoporphyrin IX monomethyl ester [oxidative] cyclase%2C chloroplastic	CRD1	complete
GSMUA_Achr10G00390_001*	GSMUA_Achr10G00390_001	antisense	3.69305	10.2696	9.78778	5.09466	2.2359	4.10875	5.14267	2.38816	4.73477	Putative Endoplasmic reticulum-Golgi intermediate compartment protein 3	ergic3	modules
GSMUA_Achr10G00390_001	GSMUA_Achr10G00390_001	sense	2.21583	8.21565	6.99127	5.82246	2.2359	1.02719	5.99978	4.77632	4.73477	Putative Endoplasmic reticulum-Golgi intermediate compartment protein 3	ergic3	modules
GSMUA_Achr10G00440_001*	GSMUA_Achr10G00440_001	antisense	5.90888	8.21565	1.39825	2.18342	0	0	0	5.9704	3.55108	Putative Heterogeneous nuclear ribonucleoprotein A/B	Hnrnpab	modules
GSMUA_Achr10G00440_001	GSMUA_Achr10G00440_001	sense	340.499	350.534	269.164	259.827	102.851	88.3381	59.9978	174.336	195.309	Putative Heterogeneous nuclear ribonucleoprotein A/B	Hnrnpab	modules
GSMUA_Achr10G00450_001	GSMUA_Achr10G00450_001	sense	10.3405	8.90029	9.78778	8.7337	2.2359	3.08156	5.14267	5.9704	4.73477	NDP1%2C putative%2C expressed	Klc3	complete
GSMUA_Achr10G00490_001*	GSMUA_Achr10G00490_001	antisense	51.7027	57.5095	42.6468	30.5679	17.8872	16.435	34.2845	14.329	30.776	Tropinone reductase homolog At1g07440	At1g07440	complete
GSMUA_Achr10G00490_001	GSMUA_Achr10G00490_001	sense	63.5204	119.127	60.1249	98.9819	29.0667	28.7612	88.2825	29.852	78.1237	Tropinone reductase homolog At1g07440	At1g07440	complete
GSMUA_Achr10G00570_001	GSMUA_Achr10G00570_001	sense	4.43166	11.6388	9.78778	0	4.4718	5.13593	9.42822	5.9704	11.8369	Digalactosyldiacylglycerol synthase 2%2C chloroplastic	DGD2	complete
GSMUA_Achr10G00630_001	GSMUA_Achr10G00630_001	sense	3.69305	19.1698	8.38953	8.00589	4.4718	2.05437	1.71422	0	4.73477	Putative expressed protein	unknown_gene	complete
GSMUA_Achr10G00640_001	GSMUA_Achr10G00640_001	sense	9.60193	1.36927	6.99127	5.82246	8.94359	5.13593	6.85689	3.58224	5.91846	Probable serine/threonine-protein kinase At5g41260	At5g41260	complete
GSMUA_Achr10G00670_001	GSMUA_Achr10G00670_001	sense	10.3405	8.90029	6.99127	5.82246	6.7077	15.4078	3.42845	13.1349	3.55108	Putative Mitochondrial substrate carrier family protein Q	mcfQ	complete
GSMUA_Achr10G00680_001	GSMUA_Achr10G00680_001	sense	130.734	0	4.19476	39.3016	6.7077	2.05437	28.2847	11.9408	3.55108	hs1%2C putative%2C expressed	kynA	complete
GSMUA_Achr10G00690_001	GSMUA_Achr10G00690_001	sense	21.4197	21.2238	13.9825	13.1005	8.94359	3.08156	6.85689	3.58224	8.28584	retrotransposon protein%2C putative%2C unclassified%2C expressed	unknown_gene	complete
GSMUA_Achr10G00710_001*	GSMUA_Achr10G00710_001	antisense	0.73861	0.684637	6.29214	11.6449	8.94359	11.2991	11.9996	0	10.6532	Protein yippee-like	At3g11230	fragment
GSMUA_Achr10G00800_001	GSMUA_Achr10G00800_001	sense	6.64749	4.10782	10.4869	12.3727	2.2359	21.5709	10.2853	3.58224	4.73477	Hypothetical protein	Srrm1	missing_functional_completeness
GSMUA_Achr10G00840_001*	GSMUA_Achr10G00840_001	antisense	2.95444	5.4771	3.49564	3.63904	11.1795	4.10875	6.85689	8.35856	1.18369	Putative Uncharacterized protein C24B11.05	SPAC24B11.05	complete
GSMUA_Achr10G00840_001	GSMUA_Achr10G00840_001	sense	45.0552	21.2238	23.0712	51.6744	33.5385	14.3806	41.9985	39.4046	14.2043	Putative Uncharacterized protein C24B11.05	SPAC24B11.05	complete
GSMUA_Achr10G00850_001	GSMUA_Achr10G00850_001	sense	23.6355	12.3235	25.8677	13.1005	20.1231	7.19031	22.2849	3.58224	2.36738	Putative expressed protein	spc25	complete
GSMUA_Achr10G00860_001*	GSMUA_Achr10G00860_001	antisense	66.4749	36.9704	88.7891	88.0648	109.559	92.4468	160.28	81.1974	44.9803	Hypothetical protein	unknown_gene	missing_functional_completeness
GSMUA_Achr10G00870_001	GSMUA_Achr10G00870_001	sense	5.90888	1.36927	5.59302	10.1893	4.4718	3.08156	15.428	8.35856	3.55108	Protein kinase APK1A%2C chloroplastic	APK1A	complete
GSMUA_Achr10G00890_001*	GSMUA_Achr10G00890_001	antisense	9.60193	6.16174	14.6817	5.09466	11.1795	11.2991	3.42845	20.2994	17.7554	Glucan endo-1%2C3-beta-glucosidase	GLC1	complete
GSMUA_Achr10G00890_001	GSMUA_Achr10G00890_001	sense	19.9425	9.58492	6.99127	9.46151	8.94359	3.08156	10.2853	7.16448	14.2043	Glucan endo-1%2C3-beta-glucosidase	GLC1	complete
GSMUA_Achr10G00900_001	GSMUA_Achr10G00900_001	sense	3.69305	28.0701	16.0799	7.27808	17.8872	9.24468	11.9996	9.55264	9.46953	Heat shock cognate 70 kDa protein	HSP70	complete
GSMUA_Achr10G00910_001*	GSMUA_Achr10G00910_001	antisense	11.8178	30.8087	21.6729	12.3727	38.0103	11.2991	11.1424	44.1809	43.7966	Putative Cysteine-rich repeat secretory protein 55	CRRSP55	complete
GSMUA_Achr10G00910_001	GSMUA_Achr10G00910_001	sense	91.5876	147.197	125.144	104.804	512.021	475.588	88.2825	736.747	800.176	Putative Cysteine-rich repeat secretory protein 55	CRRSP55	complete
GSMUA_Achr10G00960_001*	GSMUA_Achr10G00960_001	antisense	3.69305	6.16174	9.08865	6.55027	11.1795	11.2991	1.71422	5.9704	11.8369	enoyl-CoA hydratase/isomerase family protein%2C putative%2C expressed	caiD	complete
GSMUA_Achr10G00960_001	GSMUA_Achr10G00960_001	sense	3.69305	3.42319	2.09738	4.36685	8.94359	4.10875	2.57133	5.9704	22.4901	enoyl-CoA hydratase/isomerase family protein%2C putative%2C expressed	caiD	complete
GSMUA_Achr10G00980_001	GSMUA_Achr10G00980_001	sense	2.21583	1.36927	2.79651	1.45562	11.1795	2.05437	2.57133	4.77632	1.18369	Mitogen-activated protein kinase 1	MPK1	complete
GSMUA_Achr10G01010_001	GSMUA_Achr10G01010_001	sense	4.43166	2.05391	5.59302	5.09466	22.359	57.5225	38.57	7.16448	14.2043	Putative callose synthase 8	CALS8	complete
GSMUA_Achr10G01070_001	GSMUA_Achr10G01070_001	sense	53.1799	74.6255	148.215	42.9407	17.8872	5.13593	11.1424	22.6875	31.9597	Putative Hydroquinone glucosyltransferase	AS	complete
GSMUA_Achr10G01120_001*	GSMUA_Achr10G01120_001	antisense	14.7722	1.36927	0	10.1893	4.4718	12.3262	21.4278	3.58224	5.91846	Ubiquitin-conjugating enzyme E2 10	UBC10	complete
GSMUA_Achr10G01120_001	GSMUA_Achr10G01120_001	sense	17.7266	0	0	21.1064	11.1795	3.08156	20.5707	0	9.46953	Ubiquitin-conjugating enzyme E2 10	UBC10	complete
GSMUA_Achr10G01130_001	GSMUA_Achr10G01130_001	sense	2.95444	6.84637	9.08865	4.36685	4.4718	6.16312	5.14267	11.9408	9.46953	E1-BTB2 - Bric-a-Brac%2C Tramtrack%2C and Broad Complex domain with E1 subfamily conserved sequence%2C expressed	Klhl13	modules
GSMUA_Achr10G01140_001	GSMUA_Achr10G01140_001	sense	1.47722	1.36927	2.79651	5.09466	4.4718	10.2719	12.8567	27.4638	3.55108	expressed protein	Trerf1	complete
GSMUA_Achr10G01150_001	GSMUA_Achr10G01150_001	sense	28.0672	4.79246	1.39825	8.7337	6.7077	7.19031	19.7136	4.77632	7.10215	Putative WRKY transcription factor 22	WRKY22	complete
GSMUA_Achr10G01190_001*	GSMUA_Achr10G01190_001	antisense	2.21583	1.36927	6.29214	2.91123	2.2359	4.10875	1.71422	4.77632	11.8369	Putative Eukaryotic translation initiation factor 3 subunit L	v1g169424	complete
GSMUA_Achr10G01190_001	GSMUA_Achr10G01190_001	sense	3.69305	6.84637	14.6817	10.9171	8.94359	4.10875	7.714	4.77632	9.46953	Putative Eukaryotic translation initiation factor 3 subunit L	v1g169424	complete
GSMUA_Achr10G01220_001	GSMUA_Achr10G01220_001	sense	2.95444	2.05391	4.19476	5.09466	0	10.2719	5.99978	4.77632	3.55108	Putative Adenosine deaminase-like protein	adal	fragment
GSMUA_Achr10G01250_001*	GSMUA_Achr10G01250_001	antisense	8.12471	1.36927	2.79651	106.26	11.1795	54.4409	77.14	146.872	53.2661	Lichenase	GN1	complete
GSMUA_Achr10G01250_001	GSMUA_Achr10G01250_001	sense	41.3621	1.36927	4.19476	310.046	38.0103	155.105	184.279	773.764	171.635	Lichenase	GN1	complete
GSMUA_Achr10G01260_001*	GSMUA_Achr10G01260_001	antisense	44.3166	77.364	64.3197	44.3963	33.5385	57.5225	15.428	48.9573	59.1846	Nascent polypeptide-associated complex subunit alpha-like protein	At3g12390	complete
GSMUA_Achr10G01260_001	GSMUA_Achr10G01260_001	sense	22.8969	11.6388	9.78778	13.1005	13.4154	2.05437	4.28556	2.38816	1.18369	Nascent polypeptide-associated complex subunit alpha-like protein	At3g12390	complete
GSMUA_Achr10G01280_001	GSMUA_Achr10G01280_001	sense	2.95444	3.42319	4.89389	4.36685	2.2359	1.02719	6.85689	7.16448	10.6532	Putative Serine/threonine-protein phosphatase 2A 65 kDa regulatory subunit A beta isoform	PP2AA2	complete
GSMUA_Achr10G01300_001*	GSMUA_Achr10G01300_001	antisense	4.43166	0	0	3.63904	0	5.13593	11.1424	1.19408	0	Hypothetical protein	PHRF1	missing_functional_completeness
GSMUA_Achr10G01300_001	GSMUA_Achr10G01300_001	sense	13.295	4.10782	0	6.55027	0	4.10875	7.714	11.9408	2.36738	Hypothetical protein	PHRF1	missing_functional_completeness
GSMUA_Achr10G01350_001	GSMUA_Achr10G01350_001	sense	78.2926	102.696	95.0813	69.1418	55.8975	62.6584	117.424	42.9869	62.7357	lipase class 3 family protein%2C putative%2C expressed	hisA	fragment
GSMUA_Achr10G01390_001*	GSMUA_Achr10G01390_001	antisense	2.21583	7.53101	2.79651	0.727808	4.4718	5.13593	0.857111	5.9704	1.18369	BI1-like protein	At4g15470	complete
GSMUA_Achr10G01410_001	GSMUA_Achr10G01410_001	sense	0	4.79246	5.59302	5.09466	4.4718	1.02719	9.42822	1.19408	10.6532	Putative Auxin-induced protein 5NG4	AF_0266	complete
GSMUA_Achr10G01440_001	GSMUA_Achr10G01440_001	sense	22.1583	21.9084	27.9651	26.9289	26.8308	15.4078	10.2853	35.8224	22.4901	Putative uncharacterized protein Sb09g020320	TGA1B	complete
GSMUA_Achr10G01510_001*	GSMUA_Achr10G01510_001	antisense	21.4197	10.2696	14.6817	5.09466	11.1795	7.19031	6.85689	7.16448	9.46953	Calmodulin	CAM	complete
GSMUA_Achr10G01540_001*	GSMUA_Achr10G01540_001	antisense	12.5564	0	0	4.36685	2.2359	0	1.71422	0	2.36738	Putative uncharacterized protein	polC	complete
GSMUA_Achr10G01650_001	GSMUA_Achr10G01650_001	sense	28.8058	0	0	9.46151	35.7744	44.169	27.4276	35.8224	4.73477	Phospholipid-transporting ATPase 1	ALA1	fragment
GSMUA_Achr10G01660_001	GSMUA_Achr10G01660_001	sense	14.7722	2.05391	0.699127	9.46151	4.4718	5.13593	30.856	5.9704	3.55108	Hypothetical protein	ALA1	missing_functional_completeness
GSMUA_Achr10G01830_001*	GSMUA_Achr10G01830_001	antisense	16.988	8.90029	9.78778	8.00589	15.6513	7.19031	8.57111	25.0757	18.9391	Putative Proactivator polypeptide-like 1	Psapl1	fragment
GSMUA_Achr10G01830_001	GSMUA_Achr10G01830_001	sense	2.95444	10.9542	5.59302	5.09466	6.7077	11.2991	5.99978	19.1053	11.8369	Putative Proactivator polypeptide-like 1	Psapl1	fragment
GSMUA_Achr10G01840_001*	GSMUA_Achr10G01840_001	antisense	2.21583	6.16174	4.19476	0.727808	24.5949	48.2778	11.1424	32.2401	110.083	Cationic peroxidase 1	PNC1	complete
GSMUA_Achr10G01840_001	GSMUA_Achr10G01840_001	sense	9.60193	76.6794	46.8415	56.769	411.405	509.485	99.4249	323.596	1028.63	Cationic peroxidase 1	PNC1	complete
GSMUA_Achr10G01950_001	GSMUA_Achr10G01950_001	sense	8.86332	22.593	9.08865	2.91123	15.6513	24.6525	9.42822	13.1349	24.8575	Probable alpha-mannosidase I MNS5	MNS5	fragment
GSMUA_Achr10G02080_001	GSMUA_Achr10G02080_001	sense	7.3861	2.05391	2.79651	2.91123	6.7077	9.24468	7.714	2.38816	5.91846	Probable protein phosphatase 2C 2	Os01g0295700	complete
GSMUA_Achr10G02090_001	GSMUA_Achr10G02090_001	sense	6.64749	5.4771	7.6904	5.82246	13.4154	16.435	11.1424	15.523	5.91846	DNA methyltransferase protein%2C putative%2C expressed	DRM2	fragment
GSMUA_Achr10G02130_001	GSMUA_Achr10G02130_001	sense	6.64749	6.16174	18.1773	5.09466	0	3.08156	1.71422	5.9704	2.36738	Putative Pentatricopeptide repeat-containing protein At1g56690%2C mitochondrial	PCMP-H69	complete
GSMUA_Achr10G02150_001	GSMUA_Achr10G02150_001	sense	19.9425	0.684637	9.08865	7.27808	8.94359	11.2991	20.5707	2.38816	2.36738	Putative Villin-3	VLN3	fragment
GSMUA_Achr10G02260_001	GSMUA_Achr10G02260_001	sense	192.777	245.1	240.5	181.952	129.682	111.963	113.996	142.095	218.983	expressed protein	INP54	fragment
GSMUA_Achr10G02320_001	GSMUA_Achr10G02320_001	sense	4.43166	10.2696	9.78778	13.8284	4.4718	18.4894	14.5709	2.38816	3.55108	Putative Peptide transporter PTR1	PTR1	complete
GSMUA_Achr10G02370_001	GSMUA_Achr10G02370_001	sense	16.988	6.84637	17.4782	8.7337	24.5949	5.13593	5.99978	10.7467	7.10215	RNA recognition motif containing protein%2C putative%2C expressed	eif3g-b	fragment
GSMUA_Achr10G02390_001	GSMUA_Achr10G02390_001	sense	0	8.90029	4.19476	0	0	0	0.857111	4.77632	0	Putative Probable transcriptional regulator RABBIT EARS	RBE	complete
GSMUA_Achr10G02400_001*	GSMUA_Achr10G02400_001	antisense	8.86332	0.684637	2.79651	1.45562	4.4718	4.10875	8.57111	25.0757	8.28584	Hypothetical protein	ESC	missing_functional_completeness
GSMUA_Achr10G02400_001	GSMUA_Achr10G02400_001	sense	15.5108	0.684637	0.699127	8.7337	11.1795	5.13593	3.42845	8.35856	14.2043	Hypothetical protein	ESC	missing_functional_completeness
GSMUA_Achr10G02430_001*	GSMUA_Achr10G02430_001	antisense	20.6811	2.73855	4.19476	16.7396	6.7077	11.2991	14.5709	13.1349	3.55108	zinc finger%2C RING-type%2C putative%2C expressed	RING1	complete
GSMUA_Achr10G02430_001	GSMUA_Achr10G02430_001	sense	154.369	34.9165	35.6555	153.568	125.21	85.2565	245.134	102.691	99.4301	zinc finger%2C RING-type%2C putative%2C expressed	RING1	complete
GSMUA_Achr10G02460_001*	GSMUA_Achr10G02460_001	antisense	31.0216	5.4771	4.19476	29.1123	20.1231	28.7612	18.8564	33.4342	15.388	plant-specific domain TIGR01615 family protein%2C expressed	rpoC1	complete
GSMUA_Achr10G02460_001	GSMUA_Achr10G02460_001	sense	562.082	87.6336	59.4258	561.868	319.733	441.69	251.991	790.481	379.965	plant-specific domain TIGR01615 family protein%2C expressed	rpoC1	complete
GSMUA_Achr10G02490_001	GSMUA_Achr10G02490_001	sense	3.69305	2.73855	3.49564	5.09466	6.7077	4.10875	11.1424	2.38816	3.55108	DHHC zinc finger domain containing protein%2C expressed	Zdhhc17	complete
GSMUA_Achr10G02520_001	GSMUA_Achr10G02520_001	sense	11.0791	2.73855	13.9825	3.63904	4.4718	5.13593	4.28556	4.77632	1.18369	N-acetylglucosaminyltransferase%2C putative%2C expressed	Xylt1	complete
GSMUA_Achr10G02560_001	GSMUA_Achr10G02560_001	sense	17.7266	75.3101	69.2136	27.6567	26.8308	5.13593	29.9989	4.77632	15.388	Histone H2B.11	H2B.11	fragment
GSMUA_Achr10G02610_001	GSMUA_Achr10G02610_001	sense	18.4652	0	0	31.2957	8.94359	4.10875	5.99978	9.55264	26.0412	exo70 exocyst complex subunit%2C putative%2C expressed	exo70	complete
GSMUA_Achr10G02670_001	GSMUA_Achr10G02670_001	sense	3.69305	5.4771	2.79651	2.18342	0	11.2991	0.857111	5.9704	3.55108	Putative protein kinase domain containing protein%2C expressed	CTR1	complete
GSMUA_Achr10G02720_001*	GSMUA_Achr10G02720_001	antisense	11.0791	3.42319	9.78778	0	2.2359	1.02719	3.42845	3.58224	8.28584	Putative RRP12-like protein	RRP12	complete
GSMUA_Achr10G02780_001	GSMUA_Achr10G02780_001	sense	1.47722	8.21565	0.699127	0	0	0	5.14267	0	0	uncharacterized glycosyl hydrolase Rv2006/MT2062%2C putative%2C expressed	otsB	complete
GSMUA_Achr10G02790_001*	GSMUA_Achr10G02790_001	antisense	9.60193	14.3774	5.59302	7.27808	17.8872	18.4894	18.8564	13.1349	14.2043	Endoplasmic reticulum-Golgi intermediate compartment protein 3	ergic3	complete
GSMUA_Achr10G02820_001	GSMUA_Achr10G02820_001	sense	4.43166	4.10782	5.59302	9.46151	6.7077	4.10875	5.99978	9.55264	7.10215	PolI-like DNA polymerase%2C putative%2C expressed	polA	complete
GSMUA_Achr10G02830_001*	GSMUA_Achr10G02830_001	antisense	3.69305	13.0081	6.99127	10.1893	0	10.2719	9.42822	7.16448	10.6532	rabGAP/TBC domain-containing protein%2C putative%2C expressed	Tbc1d5	complete
GSMUA_Achr10G02830_001	GSMUA_Achr10G02830_001	sense	145.506	295.763	238.402	209.609	230.298	194.138	175.708	284.191	278.168	rabGAP/TBC domain-containing protein%2C putative%2C expressed	Tbc1d5	complete
GSMUA_Achr10G02880_001*	GSMUA_Achr10G02880_001	antisense	2.21583	4.10782	8.38953	2.91123	0	1.02719	0.857111	1.19408	1.18369	Putative Splicing factor 3B subunit 1	sf3b1	complete
GSMUA_Achr10G02910_001	GSMUA_Achr10G02910_001	sense	2.21583	3.42319	4.89389	2.91123	8.94359	4.10875	2.57133	5.9704	7.10215	60S ribosomal protein L12	RPL12	complete
GSMUA_Achr10G03030_001	GSMUA_Achr10G03030_001	sense	19.9425	9.58492	11.186	18.1952	38.0103	28.7612	36.8558	10.7467	48.5314	Putative Whole genome shotgun sequence of line PN40024%2C scaffold_4.assembly12x (Fragment)	DOF2.1	complete
GSMUA_Achr10G03050_001*	GSMUA_Achr10G03050_001	antisense	4.43166	5.4771	4.89389	11.6449	2.2359	6.16312	0.857111	2.38816	2.36738	Putative IBR domain containing protein	rbrA	fragment
GSMUA_Achr10G03050_001	GSMUA_Achr10G03050_001	sense	59.8274	29.4394	68.5145	38.5738	60.3693	93.474	48.8553	87.1678	36.6944	Putative IBR domain containing protein	rbrA	fragment
GSMUA_Achr10G03060_001*	GSMUA_Achr10G03060_001	antisense	2.95444	1.36927	9.08865	2.18342	2.2359	3.08156	0.857111	1.19408	2.36738	protein kinase family protein%2C putative%2C expressed	SRPK1	fragment
GSMUA_Achr10G03110_001*	GSMUA_Achr10G03110_001	antisense	2.21583	4.79246	8.38953	6.55027	4.4718	6.16312	9.42822	2.38816	3.55108	Putative mRNA turnover protein 4 homolog	MRTO4	complete
GSMUA_Achr10G03120_001	GSMUA_Achr10G03120_001	sense	16.2494	25.3316	9.78778	10.9171	6.7077	58.5497	17.9993	38.2105	29.5923	Probable phytol kinase 2%2C chloroplastic	Os01g0832000	complete
GSMUA_Achr10G03230_001	GSMUA_Achr10G03230_001	sense	56.873	72.5716	92.9839	36.3904	58.1334	82.175	132.852	22.6875	48.5314	AP2 domain containing protein%2C expressed	AP2	complete
GSMUA_Achr10G03250_001*	GSMUA_Achr10G03250_001	antisense	14.7722	22.593	11.8852	13.1005	6.7077	13.3534	7.714	7.16448	16.5717	Elongation factor 1-alpha	EF1	fragment
GSMUA_Achr10G03250_001	GSMUA_Achr10G03250_001	sense	14.0336	26.0162	13.2834	19.6508	20.1231	6.16312	11.1424	15.523	33.1434	Elongation factor 1-alpha	EF1	fragment
GSMUA_Achr10G03500_001	GSMUA_Achr10G03500_001	sense	6.64749	17.1159	13.9825	10.9171	8.94359	4.10875	3.42845	13.1349	8.28584	Putative expressed protein	WIP2	fragment
GSMUA_Achr10G03520_001	GSMUA_Achr10G03520_001	sense	36.1919	63.6713	87.3909	85.8814	35.7744	16.435	35.9987	25.0757	27.2249	Heat shock protein 81-2	HSP81-2	complete
GSMUA_Achr10G03580_001*	GSMUA_Achr10G03580_001	antisense	9.60193	0.684637	2.09738	2.91123	15.6513	17.4622	11.1424	14.329	4.73477	Elicitor-responsive protein 1	ERG1	complete
GSMUA_Achr10G03630_001*	GSMUA_Achr10G03630_001	antisense	8.86332	1.36927	0	8.00589	0	4.10875	9.42822	2.38816	5.91846	Probable protein phosphatase 2C 4	PLL5	complete
GSMUA_Achr10G03630_001	GSMUA_Achr10G03630_001	sense	14.0336	0	1.39825	18.1952	11.1795	17.4622	29.1418	8.35856	10.6532	Probable protein phosphatase 2C 4	PLL5	complete
GSMUA_Achr10G03670_001	GSMUA_Achr10G03670_001	sense	221.583	198.545	124.445	179.041	149.805	101.692	101.139	189.859	78.1237	Actin-depolymerizing factor 1	ADF1	modules
GSMUA_Achr10G03680_001*	GSMUA_Achr10G03680_001	antisense	5.17027	4.10782	9.78778	7.27808	4.4718	5.13593	5.99978	7.16448	3.55108	40S ribosomal protein S15a	RPS15A	complete
GSMUA_Achr10G03680_001	GSMUA_Achr10G03680_001	sense	127.779	163.628	174.083	96.0707	93.9077	54.4409	71.9974	54.9277	72.2052	40S ribosomal protein S15a	RPS15A	complete
GSMUA_Achr10G03690_001*	GSMUA_Achr10G03690_001	antisense	50.2255	57.5095	40.5494	37.1182	67.077	36.9787	41.1413	25.0757	37.8781	Ras-related protein ARA-3	ARA-3	complete
GSMUA_Achr10G03690_001	GSMUA_Achr10G03690_001	sense	13.295	17.8006	10.4869	9.46151	13.4154	4.10875	11.1424	8.35856	11.8369	Ras-related protein ARA-3	ARA-3	complete
GSMUA_Achr10G03700_001	GSMUA_Achr10G03700_001	sense	28.8058	15.062	10.4869	12.3727	13.4154	14.3806	24.8562	71.6448	9.46953	ZOS3-09 - C2H2 zinc finger protein%2C expressed	su(Hw)	fragment
GSMUA_Achr10G03730_001*	GSMUA_Achr10G03730_001	antisense	14.0336	12.3235	10.4869	8.00589	8.94359	19.5166	9.42822	11.9408	14.2043	Actin-2	ACT2	complete
GSMUA_Achr10G03770_001*	GSMUA_Achr10G03770_001	antisense	11.0791	0	0	8.00589	0	2.05437	1.71422	0	1.18369	Putative exo70 exocyst complex subunit domain containing protein%2C expressed	Exoc7	complete
GSMUA_Achr10G03770_001	GSMUA_Achr10G03770_001	sense	19.2039	0	0	5.09466	0	0	0.857111	0	0	Putative exo70 exocyst complex subunit domain containing protein%2C expressed	Exoc7	complete
GSMUA_Achr10G03780_001*	GSMUA_Achr10G03780_001	antisense	14.0336	17.1159	23.0712	21.8342	11.1795	4.10875	5.14267	8.35856	9.46953	Lung seven transmembrane receptor domain containing protein%2C putative%2C expressed	Gpr107	modules
GSMUA_Achr10G03780_001	GSMUA_Achr10G03780_001	sense	127.041	149.251	151.011	126.639	58.1334	40.0603	64.2833	35.8224	85.2258	Lung seven transmembrane receptor domain containing protein%2C putative%2C expressed	Gpr107	modules
GSMUA_Achr10G03850_001*	GSMUA_Achr10G03850_001	antisense	11.8178	6.84637	6.29214	5.09466	6.7077	7.19031	6.85689	4.77632	2.36738	Ras-related protein ARA-3	ARA-3	complete
GSMUA_Achr10G03870_001	GSMUA_Achr10G03870_001	sense	11.8178	20.5391	13.2834	10.9171	8.94359	4.10875	6.85689	4.77632	2.36738	Elongation factor P	efp	modules
GSMUA_Achr10G03880_001	GSMUA_Achr10G03880_001	sense	2.21583	2.05391	8.38953	2.91123	4.4718	5.13593	8.57111	4.77632	3.55108	protein kinase domain containing protein%2C expressed	HT1	complete
GSMUA_Achr10G03900_001*	GSMUA_Achr10G03900_001	antisense	6.64749	12.3235	13.9825	3.63904	8.94359	9.24468	6.85689	3.58224	4.73477	ABC1 family domain containing protein%2C putative%2C expressed	abkC	complete
GSMUA_Achr10G03910_001	GSMUA_Achr10G03910_001	sense	4.43166	6.84637	3.49564	0	6.7077	7.19031	9.42822	2.38816	4.73477	Kelch repeat-containing protein At3g27220	At3g27220	complete
GSMUA_Achr10G03920_001*	GSMUA_Achr10G03920_001	antisense	1.47722	0	2.09738	2.91123	8.94359	4.10875	5.14267	5.9704	5.91846	zinc finger%2C RING-type%2C putative%2C expressed	rnf141	complete
GSMUA_Achr10G03970_001*	GSMUA_Achr10G03970_001	antisense	3.69305	0	0	0	11.1795	10.2719	1.71422	1.19408	1.18369	Putative Inactive hydroxysteroid dehydrogenase-like protein 1	HSDL1	fragment
GSMUA_Achr10G03970_001	GSMUA_Achr10G03970_001	sense	9.60193	3.42319	9.78778	8.00589	6.7077	24.6525	8.57111	13.1349	1.18369	Putative Inactive hydroxysteroid dehydrogenase-like protein 1	HSDL1	fragment
GSMUA_Achr10G03980_001	GSMUA_Achr10G03980_001	sense	16.988	51.3478	40.5494	10.9171	2.2359	12.3262	15.428	9.55264	8.28584	ZOS1-20 - C2H2 zinc finger protein%2C expressed	lid	modules
GSMUA_Achr10G04170_001	GSMUA_Achr10G04170_001	sense	52.4413	26.7009	34.2572	44.3963	118.503	41.0875	42.8556	64.4803	53.2661	Probable thiol methyltransferase 2	HOL3	modules
GSMUA_Achr10G04190_001	GSMUA_Achr10G04190_001	sense	8.86332	7.53101	6.29214	5.82246	0	3.08156	2.57133	1.19408	5.91846	acyl-coenzyme A thioesterase 10%2C mitochondrial precursor%2C putative%2C expressed	ACOT9	modules
GSMUA_Achr10G04220_001	GSMUA_Achr10G04220_001	sense	4.43166	4.10782	20.2747	2.91123	0	0	4.28556	1.19408	1.18369	Hypothetical protein	FH1	missing_functional_completeness
GSMUA_Achr10G04230_001*	GSMUA_Achr10G04230_001	antisense	29.5444	8.90029	25.1686	24.0177	11.1795	21.5709	18.8564	19.1053	17.7554	60S ribosomal protein L5	RPL5	complete
GSMUA_Achr10G04230_001	GSMUA_Achr10G04230_001	sense	23.6355	19.8545	24.4694	17.4674	11.1795	1.02719	4.28556	5.9704	3.55108	60S ribosomal protein L5	RPL5	complete
GSMUA_Achr10G04260_001	GSMUA_Achr10G04260_001	sense	11.8178	17.8006	9.08865	6.55027	20.1231	30.8156	33.4273	10.7467	17.7554	bromodomain protein 103%2C putative%2C expressed	ATAD2B	complete
GSMUA_Achr10G04280_001	GSMUA_Achr10G04280_001	sense	116.7	47.24	107.666	101.165	73.7847	64.7128	79.7114	78.8092	46.164	Putative Uncharacterized protein C2orf64 homolog	TGas128e22.1	complete
GSMUA_Achr10G04300_001*	GSMUA_Achr10G04300_001	antisense	6.64749	10.9542	6.29214	8.7337	4.4718	7.19031	8.57111	4.77632	11.8369	late embryogenesis abundant protein%2C putative%2C expressed	LEA14-A	complete
GSMUA_Achr10G04300_001	GSMUA_Achr10G04300_001	sense	17.7266	8.90029	9.78778	21.1064	2.2359	3.08156	9.42822	7.16448	18.9391	late embryogenesis abundant protein%2C putative%2C expressed	LEA14-A	complete
GSMUA_Achr10G04420_001*	GSMUA_Achr10G04420_001	antisense	22.1583	32.8626	37.7529	28.3845	31.3026	94.5012	35.9987	56.1217	87.5932	AAA family ATPase%2C putative%2C expressed	clpX	complete
GSMUA_Achr10G04430_001*	GSMUA_Achr10G04430_001	antisense	7.3861	3.42319	4.89389	12.3727	6.7077	5.13593	11.1424	8.35856	3.55108	rickettsia 17 kDa surface antigen family protein%2C expressed	NIP2	complete
GSMUA_Achr10G04430_001	GSMUA_Achr10G04430_001	sense	17.7266	27.3855	11.8852	5.82246	15.6513	29.7884	27.4276	19.1053	24.8575	rickettsia 17 kDa surface antigen family protein%2C expressed	NIP2	complete
GSMUA_Achr10G04450_001	GSMUA_Achr10G04450_001	sense	8.86332	0	0	0	0	0	2.57133	3.58224	0	Hypothetical protein	ERF020	missing_functional_completeness
GSMUA_Achr10G04490_001	GSMUA_Achr10G04490_001	sense	0.73861	4.79246	4.19476	13.1005	29.0667	19.5166	19.7136	29.852	9.46953	Hypothetical protein	unknown_gene	missing_functional_completeness
GSMUA_Achr10G04510_001*	GSMUA_Achr10G04510_001	antisense	0	0	0	1.45562	4.4718	10.2719	0.857111	9.55264	4.73477	glycosyl transferase%2C putative%2C expressed	GYG2	complete
GSMUA_Achr10G04510_001	GSMUA_Achr10G04510_001	sense	1.47722	0.684637	0.699127	2.18342	0	6.16312	2.57133	10.7467	2.36738	glycosyl transferase%2C putative%2C expressed	GYG2	complete
GSMUA_Achr10G04520_001	GSMUA_Achr10G04520_001	sense	4.43166	6.16174	2.09738	8.7337	15.6513	9.24468	6.85689	8.35856	22.4901	Probable pectinesterase/pectinesterase inhibitor 51	PME51	complete
GSMUA_Achr10G04570_001*	GSMUA_Achr10G04570_001	antisense	3.69305	0	0.699127	2.91123	0	8.2175	14.5709	3.58224	1.18369	NAC domain-containing protein 2	NAC002	complete
GSMUA_Achr10G04570_001	GSMUA_Achr10G04570_001	sense	114.485	38.3397	16.7791	216.159	221.354	400.603	178.279	743.912	188.207	NAC domain-containing protein 2	NAC002	complete
GSMUA_Achr10G04640_001*	GSMUA_Achr10G04640_001	antisense	1.47722	1.36927	7.6904	0.727808	2.2359	8.2175	0	0	9.46953	Nodulin-21	pcl1	modules
GSMUA_Achr10G04670_001*	GSMUA_Achr10G04670_001	antisense	8.86332	10.9542	7.6904	11.6449	4.4718	3.08156	5.14267	14.329	8.28584	harpin-induced protein 1 domain containing protein%2C expressed	At1g08160	complete
GSMUA_Achr10G04710_001	GSMUA_Achr10G04710_001	sense	4.43166	2.73855	1.39825	8.00589	2.2359	5.13593	1.71422	0	1.18369	Vesicle-associated membrane protein 714	VAMP714	complete
GSMUA_Achr10G04730_001*	GSMUA_Achr10G04730_001	antisense	8.12471	12.3235	5.59302	13.1005	0	8.2175	5.14267	7.16448	7.10215	Putative Sorting nexin-1	SNX1	fragment
GSMUA_Achr10G04740_001*	GSMUA_Achr10G04740_001	antisense	3.69305	0	2.09738	1.45562	2.2359	9.24468	7.714	2.38816	1.18369	F-box/LRR-repeat protein At1g67190	At1g67190	complete
GSMUA_Achr10G04740_001	GSMUA_Achr10G04740_001	sense	4.43166	7.53101	4.19476	8.00589	11.1795	12.3262	8.57111	7.16448	4.73477	F-box/LRR-repeat protein At1g67190	At1g67190	complete
GSMUA_Achr10G04770_001	GSMUA_Achr10G04770_001	sense	0.73861	0	3.49564	3.63904	0	6.16312	11.9996	3.58224	2.36738	Putative Uncharacterized oxidoreductase At1g06690%2C chloroplastic	At1g06690	fragment
GSMUA_Achr10G04780_001*	GSMUA_Achr10G04780_001	antisense	4.43166	5.4771	13.9825	4.36685	2.2359	0	2.57133	0	2.36738	Putative Histone deacetylase HDT1	HDT1	complete
GSMUA_Achr10G04780_001	GSMUA_Achr10G04780_001	sense	175.789	314.933	355.157	186.319	169.928	105.8	175.708	88.3619	184.656	Putative Histone deacetylase HDT1	HDT1	complete
GSMUA_Achr10G04790_001*	GSMUA_Achr10G04790_001	antisense	14.0336	12.3235	16.7791	5.09466	11.1795	3.08156	5.99978	8.35856	13.0206	Alpha-soluble NSF attachment protein	ASNAP2	complete
GSMUA_Achr10G04790_001	GSMUA_Achr10G04790_001	sense	8.86332	24.6469	9.08865	10.1893	6.7077	5.13593	5.99978	19.1053	17.7554	Alpha-soluble NSF attachment protein	ASNAP2	complete
GSMUA_Achr10G04850_001*	GSMUA_Achr10G04850_001	antisense	15.5108	2.05391	2.09738	13.8284	4.4718	4.10875	2.57133	5.9704	9.46953	Putative U-box domain-containing protein 8	PUB8	complete
GSMUA_Achr10G04860_001*	GSMUA_Achr10G04860_001	antisense	2.21583	2.05391	1.39825	2.91123	0	1.02719	10.2853	1.19408	2.36738	ethylene-responsive protein related%2C putative%2C expressed	BHLH112	complete
GSMUA_Achr10G04860_001	GSMUA_Achr10G04860_001	sense	43.578	12.3235	17.4782	44.3963	8.94359	27.734	57.4265	17.9112	21.3065	ethylene-responsive protein related%2C putative%2C expressed	BHLH112	complete
GSMUA_Achr10G04930_001	GSMUA_Achr10G04930_001	sense	5.90888	3.42319	7.6904	5.82246	2.2359	2.05437	2.57133	7.16448	2.36738	Putative expressed protein	At5g41620	complete
GSMUA_Achr10G04950_001*	GSMUA_Achr10G04950_001	antisense	6.64749	1.36927	6.99127	2.18342	4.4718	9.24468	5.99978	4.77632	4.73477	Putative Protein transport protein SEC23	SEC23	complete
GSMUA_Achr10G04960_001*	GSMUA_Achr10G04960_001	antisense	4.43166	0	10.4869	2.18342	0	12.3262	4.28556	7.16448	3.55108	Putative Protein gufA	gufA	modules
GSMUA_Achr10G04960_001	GSMUA_Achr10G04960_001	sense	24.3741	30.8087	13.2834	24.7455	22.359	46.2234	29.9989	53.7336	27.2249	Putative Protein gufA	gufA	modules
GSMUA_Achr10G04970_001	GSMUA_Achr10G04970_001	sense	124.825	10.2696	6.99127	57.4968	33.5385	76.0118	71.1402	41.7928	59.1846	Hypothetical protein	unknown_gene	missing_functional_completeness
GSMUA_Achr10G05010_001	GSMUA_Achr10G05010_001	sense	4.43166	3.42319	8.38953	2.18342	4.4718	1.02719	2.57133	2.38816	1.18369	Probable galacturonosyltransferase 7	GAUT7	fragment
GSMUA_Achr10G05060_001	GSMUA_Achr10G05060_001	sense	8.12471	6.84637	16.0799	10.1893	13.4154	4.10875	8.57111	13.1349	4.73477	expressed protein	bmi1a	complete
GSMUA_Achr10G05080_001	GSMUA_Achr10G05080_001	sense	3.69305	2.73855	3.49564	5.09466	8.94359	2.05437	5.99978	3.58224	0	MYB family transcription factor%2C putative%2C expressed	MYB44	complete
GSMUA_Achr10G05120_001	GSMUA_Achr10G05120_001	sense	3.69305	6.84637	2.09738	12.3727	2.2359	2.05437	2.57133	1.19408	5.91846	Pyruvate kinase%2C cytosolic isozyme	At4g26390	complete
GSMUA_Achr10G05160_001*	GSMUA_Achr10G05160_001	antisense	7.3861	2.73855	7.6904	2.18342	8.94359	5.13593	0.857111	2.38816	3.55108	Mitochondrial import receptor subunit TOM40 homolog 1	TOM40-1	fragment
GSMUA_Achr10G05420_001*	GSMUA_Achr10G05420_001	antisense	1.47722	1.36927	1.39825	1.45562	0	7.19031	1.71422	9.55264	2.36738	Putative 1-aminocyclopropane-1-carboxylate oxidase homolog 4	At1g06650	complete
GSMUA_Achr10G05420_001	GSMUA_Achr10G05420_001	sense	89.3718	145.143	102.073	148.473	377.867	409.848	172.279	392.852	325.515	Putative 1-aminocyclopropane-1-carboxylate oxidase homolog 4	At1g06650	complete
GSMUA_Achr10G05440_001	GSMUA_Achr10G05440_001	sense	11.0791	15.062	18.1773	18.1952	24.5949	31.8428	23.142	22.6875	27.2249	Putative SET domain-containing protein 3	SETD3	fragment
GSMUA_Achr10G05480_001	GSMUA_Achr10G05480_001	sense	5.17027	34.9165	18.8764	2.91123	4.4718	9.24468	9.42822	4.77632	4.73477	Probable anion transporter 7	PHT4.7	fragment
GSMUA_Achr10G05520_001	GSMUA_Achr10G05520_001	sense	11.8178	15.062	3.49564	4.36685	8.94359	24.6525	6.85689	10.7467	16.5717	Magnesium transporter MRS2-1	MRS2-1	complete
GSMUA_Achr10G05530_001*	GSMUA_Achr10G05530_001	antisense	1.47722	10.9542	6.99127	0	0	2.05437	0.857111	0	4.73477	Putative expressed protein	GL12933	complete
GSMUA_Achr10G05530_001	GSMUA_Achr10G05530_001	sense	2.21583	8.90029	2.09738	2.18342	0	11.2991	2.57133	5.9704	5.91846	Putative expressed protein	GL12933	complete
GSMUA_Achr10G05640_001*	GSMUA_Achr10G05640_001	antisense	11.0791	9.58492	10.4869	7.27808	13.4154	18.4894	7.714	10.7467	15.388	COP9 signalosome complex subunit 5a	CSN5A	complete
GSMUA_Achr10G05640_001	GSMUA_Achr10G05640_001	sense	8.86332	22.593	17.4782	8.00589	4.4718	4.10875	7.714	7.16448	28.4086	COP9 signalosome complex subunit 5a	CSN5A	complete
GSMUA_Achr10G05650_001*	GSMUA_Achr10G05650_001	antisense	6.64749	10.2696	6.29214	8.00589	6.7077	6.16312	9.42822	1.19408	4.73477	70 kDa peptidyl-prolyl isomerase	FKBP70	complete
GSMUA_Achr10G05650_001	GSMUA_Achr10G05650_001	sense	37.6691	44.5014	60.8241	32.0236	20.1231	10.2719	21.4278	16.7171	14.2043	70 kDa peptidyl-prolyl isomerase	FKBP70	complete
GSMUA_Achr10G05690_001	GSMUA_Achr10G05690_001	sense	5.90888	32.8626	16.0799	10.1893	0	6.16312	12.8567	11.9408	10.6532	Zinc finger CCCH domain-containing protein ZFN-like	Os11g0472000	complete
GSMUA_Achr10G05760_001	GSMUA_Achr10G05760_001	sense	8.86332	9.58492	9.78778	6.55027	31.3026	60.604	29.1418	31.0461	17.7554	CBS domain-containing protein%2C putative%2C expressed	mug70	complete
GSMUA_Achr10G05790_001*	GSMUA_Achr10G05790_001	antisense	7.3861	1.36927	12.5843	5.09466	13.4154	8.2175	10.2853	2.38816	0	Putative DEK C terminal domain containing protein%2C expressed	Dek	complete
GSMUA_Achr10G05790_001	GSMUA_Achr10G05790_001	sense	5.90888	8.21565	14.6817	6.55027	4.4718	7.19031	9.42822	1.19408	4.73477	Putative DEK C terminal domain containing protein%2C expressed	Dek	complete
GSMUA_Achr10G05860_001	GSMUA_Achr10G05860_001	sense	24.3741	26.0162	32.859	20.3786	11.1795	25.6797	28.2847	5.9704	11.8369	TBC domain containing protein%2C expressed	Tbc1d8b	complete
GSMUA_Achr10G05870_001*	GSMUA_Achr10G05870_001	antisense	8.12471	4.10782	11.8852	5.82246	6.7077	3.08156	10.2853	3.58224	4.73477	tonneau 1b%2C putative%2C expressed	FGFR1OP	complete
GSMUA_Achr10G05930_001*	GSMUA_Achr10G05930_001	antisense	0	4.79246	9.78778	8.7337	0	2.05437	0.857111	3.58224	3.55108	Putative expressed protein	clpB	complete
GSMUA_Achr10G05930_001	GSMUA_Achr10G05930_001	sense	42.8394	240.308	129.339	87.337	80.4923	289.667	82.2827	120.602	144.41	Putative expressed protein	clpB	complete
GSMUA_Achr10G05940_001	GSMUA_Achr10G05940_001	sense	8.86332	4.10782	9.78778	8.00589	8.94359	12.3262	8.57111	7.16448	5.91846	PHD finger protein At5g26210	At5g26210	complete
GSMUA_Achr10G05960_001	GSMUA_Achr10G05960_001	sense	19.9425	32.8626	37.7529	39.3016	42.4821	41.0875	37.7129	41.7928	39.0618	Ubiquitin-activating enzyme E1 2	UBA2	complete
GSMUA_Achr10G05990_001*	GSMUA_Achr10G05990_001	antisense	0	1.36927	0.699127	0.727808	11.1795	10.2719	0	5.9704	10.6532	Peroxidase 4	GSVIVT00023967001	complete
GSMUA_Achr10G05990_001	GSMUA_Achr10G05990_001	sense	5.17027	4.79246	0	12.3727	33.5385	39.0331	5.99978	50.1513	102.981	Peroxidase 4	GSVIVT00023967001	complete
GSMUA_Achr10G06030_001	GSMUA_Achr10G06030_001	sense	7.3861	15.062	16.7791	7.27808	22.359	8.2175	25.7133	10.7467	8.28584	Putative Uncharacterized protein At2g39795%2C mitochondrial	At2g39795	complete
GSMUA_Achr10G06050_001*	GSMUA_Achr10G06050_001	antisense	14.0336	0	1.39825	18.1952	6.7077	16.435	32.5702	14.329	8.28584	Putative Probable WRKY transcription factor 40	WRKY40	complete
GSMUA_Achr10G06050_001	GSMUA_Achr10G06050_001	sense	714.974	12.3235	3.49564	538.578	509.785	593.714	1503.37	415.54	310.127	Putative Probable WRKY transcription factor 40	WRKY40	complete
GSMUA_Achr10G06060_001	GSMUA_Achr10G06060_001	sense	4.43166	2.05391	0.699127	3.63904	2.2359	0	11.9996	5.9704	4.73477	Putative Probable WRKY transcription factor 4	WRKY4	modules
GSMUA_Achr10G06070_001	GSMUA_Achr10G06070_001	sense	27.3286	38.3397	37.7529	11.6449	13.4154	42.1147	37.7129	22.6875	40.2455	methyladenine glycosylase%2C putative%2C expressed	guaA	complete
GSMUA_Achr10G06190_001	GSMUA_Achr10G06190_001	sense	5.17027	8.21565	6.29214	1.45562	4.4718	7.19031	7.714	3.58224	3.55108	ADP-ribosylation factor 1	ARF1	complete
GSMUA_Achr10G06200_001	GSMUA_Achr10G06200_001	sense	59.8274	78.0487	72.7092	117.905	71.5488	89.3653	136.281	90.75	43.7966	D-3-phosphoglycerate dehydrogenase%2C chloroplastic	At1g17745	complete
GSMUA_Achr10G06250_001*	GSMUA_Achr10G06250_001	antisense	11.0791	7.53101	4.89389	8.00589	8.94359	14.3806	9.42822	2.38816	15.388	60S ribosomal protein L7-4	RPL7D	complete
GSMUA_Achr10G06250_001	GSMUA_Achr10G06250_001	sense	310.955	263.585	320.2	270.017	266.072	163.323	199.707	142.095	188.207	60S ribosomal protein L7-4	RPL7D	complete
GSMUA_Achr10G06260_001	GSMUA_Achr10G06260_001	sense	0	6.16174	1.39825	0	8.94359	0	0	4.77632	5.91846	GATA transcription factor 24	GATA24	modules
GSMUA_Achr10G06300_001*	GSMUA_Achr10G06300_001	antisense	5.90888	10.9542	10.4869	5.82246	6.7077	2.05437	6.85689	8.35856	8.28584	Peptidyl-prolyl cis-trans isomerase CYP20-1	CYP20-1	complete
GSMUA_Achr10G06300_001	GSMUA_Achr10G06300_001	sense	2.21583	8.21565	7.6904	10.1893	8.94359	2.05437	1.71422	3.58224	4.73477	Peptidyl-prolyl cis-trans isomerase CYP20-1	CYP20-1	complete
GSMUA_Achr10G06350_001	GSMUA_Achr10G06350_001	sense	4.43166	0	0.699127	8.00589	2.2359	2.05437	5.14267	2.38816	0	UDP-glucoronosyl and UDP-glucosyl transferase%2C putative%2C expressed	ZOX1	complete
GSMUA_Achr10G06390_001*	GSMUA_Achr10G06390_001	antisense	5.17027	4.10782	15.3808	8.00589	15.6513	11.2991	8.57111	23.8816	10.6532	expressed protein	unknown_gene	complete
GSMUA_Achr10G06390_001	GSMUA_Achr10G06390_001	sense	9.60193	13.0081	2.09738	5.09466	11.1795	9.24468	5.14267	7.16448	10.6532	expressed protein	unknown_gene	complete
GSMUA_Achr10G06460_001	GSMUA_Achr10G06460_001	sense	1.47722	3.42319	0.699127	0	4.4718	8.2175	1.71422	9.55264	1.18369	Putative Eyes absent homolog 2	EYA2	fragment
GSMUA_Achr10G06510_001	GSMUA_Achr10G06510_001	sense	92.3262	89.6875	118.152	76.4198	107.323	89.3653	93.4251	96.7204	87.5932	WD domain%2C G-beta repeat domain containing protein%2C expressed	SWD1	modules
GSMUA_Achr10G06550_001*	GSMUA_Achr10G06550_001	antisense	2.21583	0	11.186	5.09466	4.4718	5.13593	6.85689	3.58224	3.55108	Putative Protein LHY	LHY	complete
GSMUA_Achr10G06550_001	GSMUA_Achr10G06550_001	sense	19.2039	19.1698	24.4694	12.3727	13.4154	19.5166	18.8564	10.7467	5.91846	Putative Protein LHY	LHY	complete
GSMUA_Achr10G06560_001*	GSMUA_Achr10G06560_001	antisense	18.4652	21.9084	23.7703	4.36685	31.3026	11.2991	17.9993	13.1349	10.6532	Protein CCA1	CCA1	fragment
GSMUA_Achr10G06570_001	GSMUA_Achr10G06570_001	sense	13.295	33.5472	33.5581	41.4851	53.6616	29.7884	28.2847	47.7632	79.3074	Putative zinc finger%2C C3HC4 type domain containing protein%2C expressed	RHA1B	complete
GSMUA_Achr10G06600_001	GSMUA_Achr10G06600_001	sense	2.21583	9.58492	3.49564	5.82246	8.94359	5.13593	0	3.58224	7.10215	Putative E3 ubiquitin-protein ligase RHA1B	RHA1B	complete
GSMUA_Achr10G06640_001	GSMUA_Achr10G06640_001	sense	50.2255	101.326	85.9926	72.053	53.6616	77.039	43.7127	53.7336	61.552	Putative Probable FAD synthase	SPCC1235.04c	modules
GSMUA_Achr10G06650_001*	GSMUA_Achr10G06650_001	antisense	31.0216	27.3855	39.8502	36.3904	62.6052	55.4681	39.4271	38.2105	60.3683	ABC transporter F family member 1	ABCF1	complete
GSMUA_Achr10G06650_001	GSMUA_Achr10G06650_001	sense	18.4652	20.5391	12.5843	14.5562	13.4154	8.2175	15.428	15.523	29.5923	ABC transporter F family member 1	ABCF1	complete
GSMUA_Achr10G06660_001	GSMUA_Achr10G06660_001	sense	14.7722	8.90029	7.6904	7.27808	0	4.10875	1.71422	13.1349	4.73477	LYK8%2C putative%2C expressed	APK1B	fragment
GSMUA_Achr10G06720_001	GSMUA_Achr10G06720_001	sense	1.47722	4.79246	1.39825	8.00589	6.7077	2.05437	4.28556	15.523	10.6532	expressed protein	At1g76660	complete
GSMUA_Achr10G06730_001	GSMUA_Achr10G06730_001	sense	15.5108	6.84637	0.699127	14.5562	26.8308	23.6253	7.714	19.1053	42.6129	Putative Zinc finger protein 1	RBE	fragment
GSMUA_Achr10G06740_001	GSMUA_Achr10G06740_001	sense	11.0791	2.73855	6.29214	13.8284	4.4718	13.3534	12.8567	11.9408	5.91846	Superoxide dismutase [Cu-Zn]%2C chloroplastic	SODCP	complete
GSMUA_Achr10G06750_001*	GSMUA_Achr10G06750_001	antisense	6.64749	1.36927	3.49564	2.91123	33.5385	13.3534	20.5707	2.38816	2.36738	Putative domain of unknown function DUF966 domain containing protein%2C expressed	unknown_gene	fragment
GSMUA_Achr10G06760_001	GSMUA_Achr10G06760_001	sense	14.0336	15.062	4.19476	7.27808	17.8872	18.4894	12.8567	35.8224	30.776	Serine carboxypeptidase-like 51	SCPL51	complete
GSMUA_Achr10G06770_001*	GSMUA_Achr10G06770_001	antisense	5.90888	71.8869	75.5057	34.207	51.4257	62.6584	41.9985	39.4046	59.1846	Probable aquaporin PIP1-2	PIP1-2	fragment
GSMUA_Achr10G06770_001	GSMUA_Achr10G06770_001	sense	2.21583	13.0081	10.4869	12.3727	13.4154	13.3534	3.42845	8.35856	17.7554	Probable aquaporin PIP1-2	PIP1-2	fragment
GSMUA_Achr10G06840_001*	GSMUA_Achr10G06840_001	antisense	47.271	16.4313	20.9738	17.4674	49.1898	23.6253	26.5705	119.408	27.2249	Putative Stem-specific protein TSJT1	TSJT1	modules
GSMUA_Achr10G06840_001	GSMUA_Achr10G06840_001	sense	107.837	45.1861	39.8502	80.0589	105.087	54.4409	62.5691	317.625	66.2867	Putative Stem-specific protein TSJT1	TSJT1	modules
GSMUA_Achr10G06890_001	GSMUA_Achr10G06890_001	sense	1.47722	21.9084	6.29214	2.18342	4.4718	3.08156	2.57133	0	4.73477	GEM%2C putative%2C expressed	At5g08350	complete
GSMUA_Achr10G06920_001*	GSMUA_Achr10G06920_001	antisense	1.47722	5.4771	9.78778	0.727808	2.2359	5.13593	1.71422	2.38816	2.36738	Probable metal-nicotianamine transporter YSL12	YSL12	complete
GSMUA_Achr10G06950_001	GSMUA_Achr10G06950_001	sense	50.2255	45.8707	63.6206	40.0294	6.7077	5.13593	11.1424	1.19408	7.10215	Putative Replication protein A 32 kDa subunit	Rpa2	complete
GSMUA_Achr10G07050_001	GSMUA_Achr10G07050_001	sense	19.9425	19.1698	37.7529	6.55027	17.8872	17.4622	11.9996	23.8816	7.10215	NBS-LRR disease resistance protein%2C putative	RGA1	missing_completeness
GSMUA_Achr10G07190_001	GSMUA_Achr10G07190_001	sense	65.7363	96.5339	89.4883	48.0353	78.2564	74.9846	72.8545	60.8981	50.8987	SNF1-related protein kinase catalytic subunit alpha KIN10	KIN10	complete
GSMUA_Achr10G07210_001*	GSMUA_Achr10G07210_001	antisense	0	1.36927	0	1.45562	11.1795	32.87	9.42822	4.77632	9.46953	auxin efflux carrier component%2C putative%2C expressed	YBR287W	complete
GSMUA_Achr10G07210_001	GSMUA_Achr10G07210_001	sense	2.21583	3.42319	0.699127	17.4674	29.0667	22.5981	15.428	15.523	15.388	auxin efflux carrier component%2C putative%2C expressed	YBR287W	complete
GSMUA_Achr10G07220_001*	GSMUA_Achr10G07220_001	antisense	2.21583	3.42319	12.5843	2.18342	0	0	2.57133	0	3.55108	Histone H4	SlH4	complete
GSMUA_Achr10G07220_001	GSMUA_Achr10G07220_001	sense	332.374	375.866	350.962	120.816	102.851	38.0059	159.423	66.8685	118.369	Histone H4	SlH4	complete
GSMUA_Achr10G07260_001*	GSMUA_Achr10G07260_001	antisense	1.47722	0.684637	1.39825	1.45562	6.7077	7.19031	4.28556	10.7467	1.18369	WUSCHEL-related homeobox 8	WOX8	complete
GSMUA_Achr10G07270_001	GSMUA_Achr10G07270_001	sense	146.245	185.537	200.649	153.568	105.087	156.132	205.707	163.589	136.125	HMG1/2-like protein	MNB1B	complete
GSMUA_Achr10G07320_001*	GSMUA_Achr10G07320_001	antisense	13.295	13.0081	9.08865	6.55027	20.1231	13.3534	16.2851	14.329	9.46953	Putative expressed protein	Spata9	modules
GSMUA_Achr10G07320_001	GSMUA_Achr10G07320_001	sense	58.3502	35.6011	72.0101	37.1182	55.8975	55.4681	37.7129	54.9277	39.0618	Putative expressed protein	Spata9	modules
GSMUA_Achr10G07370_001	GSMUA_Achr10G07370_001	sense	2.21583	5.4771	10.4869	4.36685	6.7077	23.6253	5.14267	20.2994	14.2043	histone-like transcription factor and archaeal histone%2C putative%2C expressed	Drap1	complete
GSMUA_Achr10G07390_001	GSMUA_Achr10G07390_001	sense	185.391	213.607	183.171	141.923	172.164	176.676	143.138	90.75	149.145	Putative Trafficking protein particle complex subunit 2-like protein	trappc2l	complete
GSMUA_Achr10G07400_001*	GSMUA_Achr10G07400_001	antisense	2.21583	5.4771	4.19476	4.36685	8.94359	5.13593	0.857111	5.9704	7.10215	SKP1-like protein 1A	SKP1A	complete
GSMUA_Achr10G07400_001	GSMUA_Achr10G07400_001	sense	1.47722	0	2.79651	10.1893	2.2359	0	0	1.19408	2.36738	SKP1-like protein 1A	SKP1A	complete
GSMUA_Achr10G07430_001*	GSMUA_Achr10G07430_001	antisense	4.43166	12.3235	8.38953	8.00589	6.7077	3.08156	0.857111	5.9704	2.36738	40S ribosomal protein S20-2	RPS20B	complete
GSMUA_Achr10G07450_001	GSMUA_Achr10G07450_001	sense	0	13.6927	6.29214	4.36685	6.7077	6.16312	5.14267	7.16448	8.28584	APOBEC1 complementation factor%2C putative%2C expressed	Syncrip	complete
GSMUA_Achr10G07460_001	GSMUA_Achr10G07460_001	sense	28.0672	26.0162	40.5494	21.8342	4.4718	12.3262	22.2849	19.1053	5.91846	Putative expressed protein	PF13_0198	complete
GSMUA_Achr10G07480_001	GSMUA_Achr10G07480_001	sense	36.9305	25.3316	17.4782	38.5738	24.5949	12.3262	17.1422	25.0757	24.8575	Arginine decarboxylase	SPE2	complete
GSMUA_Achr10G07530_001	GSMUA_Achr10G07530_001	sense	1.47722	10.2696	4.19476	4.36685	8.94359	11.2991	10.2853	9.55264	2.36738	transcriptional corepressor SEUSS%2C putative%2C expressed	SPBC30B4.03c	complete
GSMUA_Achr10G07590_001	GSMUA_Achr10G07590_001	sense	4.43166	4.10782	4.19476	8.00589	8.94359	3.08156	11.1424	2.38816	4.73477	Putative expressed protein	Susd4	modules
GSMUA_Achr10G07630_001	GSMUA_Achr10G07630_001	sense	4.43166	4.10782	4.89389	6.55027	0	7.19031	5.14267	11.9408	5.91846	Hypothetical protein	unknown_gene	missing_functional_completeness
GSMUA_Achr10G07640_001	GSMUA_Achr10G07640_001	sense	6.64749	17.1159	13.2834	12.3727	11.1795	9.24468	18.8564	20.2994	8.28584	Putative Uncharacterized protein C119.09c	SPBC119.09c	fragment
GSMUA_Achr10G07660_001	GSMUA_Achr10G07660_001	sense	2.95444	6.16174	1.39825	8.7337	2.2359	2.05437	1.71422	5.9704	2.36738	UBX domain-containing protein%2C putative%2C expressed	FAF1	complete
GSMUA_Achr10G07700_001	GSMUA_Achr10G07700_001	sense	93.8034	65.0406	97.1787	83.6979	22.359	38.0059	56.5693	32.2401	48.5314	plant-specific domain TIGR01589 family protein%2C putative%2C expressed	TNFAIP8L2	complete
GSMUA_Achr10G07820_001	GSMUA_Achr10G07820_001	sense	1.47722	0	0.699127	2.18342	8.94359	10.2719	0.857111	34.6283	15.388	BRASSINOSTEROID INSENSITIVE 1-associated receptor kinase 1%2C putative	At2g17120	fragment
GSMUA_Achr10G07850_001	GSMUA_Achr10G07850_001	sense	8.12471	6.16174	2.09738	8.00589	24.5949	21.5709	12.8567	32.2401	11.8369	Structural molecule%2C putative	PAP6	complete
GSMUA_Achr10G07890_001*	GSMUA_Achr10G07890_001	antisense	2.21583	6.16174	19.5756	8.00589	4.4718	11.2991	3.42845	5.9704	5.91846	ankyrin repeat domain containing protein%2C expressed	ANKRD13B	complete
GSMUA_Achr10G07890_001	GSMUA_Achr10G07890_001	sense	114.485	109.542	178.977	118.633	91.6718	39.0331	80.5685	72.8389	61.552	ankyrin repeat domain containing protein%2C expressed	ANKRD13B	complete
GSMUA_Achr10G07910_001*	GSMUA_Achr10G07910_001	antisense	6.64749	14.3774	8.38953	2.91123	33.5385	9.24468	1.71422	10.7467	10.6532	RNA recognition motif containing protein%2C putative%2C expressed	SPBC660.15	fragment
GSMUA_Achr10G07910_001	GSMUA_Achr10G07910_001	sense	210.504	412.152	328.59	164.485	172.164	154.078	128.567	217.322	224.901	RNA recognition motif containing protein%2C putative%2C expressed	SPBC660.15	fragment
GSMUA_Achr10G07930_001	GSMUA_Achr10G07930_001	sense	7.3861	12.3235	18.8764	1.45562	4.4718	4.10875	6.85689	5.9704	4.73477	Glutathione gamma-glutamylcysteinyltransferase 1	PCS1	complete
GSMUA_Achr10G07940_001	GSMUA_Achr10G07940_001	sense	3.69305	0	1.39825	4.36685	4.4718	7.19031	15.428	7.16448	7.10215	prenyltransferase%2C putative%2C expressed	PTAR1	complete
GSMUA_Achr10G08040_001*	GSMUA_Achr10G08040_001	antisense	7.3861	17.8006	46.1424	10.1893	8.94359	7.19031	12.8567	1.19408	14.2043	Chaperonin CPN60-2%2C mitochondrial	CPN60-2	complete
GSMUA_Achr10G08040_001	GSMUA_Achr10G08040_001	sense	186.868	236.885	464.92	240.177	288.431	252.688	359.13	109.855	224.901	Chaperonin CPN60-2%2C mitochondrial	CPN60-2	complete
GSMUA_Achr10G08050_001*	GSMUA_Achr10G08050_001	antisense	8.12471	3.42319	10.4869	7.27808	11.1795	9.24468	5.99978	1.19408	3.55108	Dihydrolipoyllysine-residue acetyltransferase component 3 of pyruvate dehydrogenase complex%2C mitochondrial	At1g54220	complete
GSMUA_Achr10G08050_001	GSMUA_Achr10G08050_001	sense	5.17027	6.84637	11.186	8.00589	6.7077	5.13593	5.14267	7.16448	4.73477	Dihydrolipoyllysine-residue acetyltransferase component 3 of pyruvate dehydrogenase complex%2C mitochondrial	At1g54220	complete
GSMUA_Achr10G08130_001*	GSMUA_Achr10G08130_001	antisense	10.3405	2.05391	6.29214	5.09466	2.2359	13.3534	3.42845	3.58224	4.73477	CDP-diacylglycerol--inositol 3-phosphatidyltransferase 1	PIS1	complete
GSMUA_Achr10G08150_001*	GSMUA_Achr10G08150_001	antisense	3.69305	4.10782	10.4869	2.91123	4.4718	5.13593	8.57111	3.58224	1.18369	Putative CCR4-NOT transcription complex subunit 10	CNOT10	modules
GSMUA_Achr10G08180_001	GSMUA_Achr10G08180_001	sense	23.6355	22.593	32.859	16.7396	8.94359	45.1962	39.4271	14.329	21.3065	Putative Probable E3 ubiquitin-protein ligase HERC4	Herc4	complete
GSMUA_Achr10G08200_001	GSMUA_Achr10G08200_001	sense	14.0336	20.5391	24.4694	18.923	11.1795	17.4622	10.2853	9.55264	14.2043	Mitochondrial import inner membrane translocase subunit TIM50	TIM50	complete
GSMUA_Achr10G08220_001*	GSMUA_Achr10G08220_001	antisense	2.21583	8.21565	7.6904	7.27808	2.2359	9.24468	6.85689	3.58224	4.73477	Putative TBC1 domain family member 15	TBC1D15	fragment
GSMUA_Achr10G08220_001	GSMUA_Achr10G08220_001	sense	3.69305	4.79246	3.49564	9.46151	11.1795	10.2719	5.14267	14.329	5.91846	Putative TBC1 domain family member 15	TBC1D15	fragment
GSMUA_Achr10G08280_001	GSMUA_Achr10G08280_001	sense	0	7.53101	12.5843	4.36685	2.2359	6.16312	11.1424	1.19408	2.36738	Hypothetical protein	DOF5.7	missing_functional_completeness
GSMUA_Achr10G08350_001	GSMUA_Achr10G08350_001	sense	5.17027	17.1159	8.38953	10.9171	62.6052	66.7671	26.5705	25.0757	37.8781	MYB family transcription factor%2C putative%2C expressed	RAX3	complete
GSMUA_Achr10G08380_001	GSMUA_Achr10G08380_001	sense	9.60193	0	0	4.36685	0	1.02719	0	0	3.55108	Putative Receptor-like protein kinase HAIKU2	IKU2	complete
GSMUA_Achr10G08470_001*	GSMUA_Achr10G08470_001	antisense	29.5444	20.5391	25.1686	15.284	13.4154	12.3262	16.2851	19.1053	39.0618	Probable glutathione S-transferase parA	PARA	complete
GSMUA_Achr10G08470_001	GSMUA_Achr10G08470_001	sense	983.828	829.096	713.809	562.596	467.303	229.063	247.705	512.26	574.091	Probable glutathione S-transferase parA	PARA	complete
GSMUA_Achr10G08510_001	GSMUA_Achr10G08510_001	sense	81.2471	86.2643	52.4345	82.9701	60.3693	44.169	59.1407	58.5099	75.7563	Uncharacterized protein At3g03773	At3g03773	complete
GSMUA_Achr10G08520_001	GSMUA_Achr10G08520_001	sense	12.5564	10.2696	17.4782	7.27808	0	2.05437	5.14267	4.77632	3.55108	anthranilate phosphoribosyltransferase%2C putative%2C expressed	UNC13C	fragment
GSMUA_Achr10G08560_001	GSMUA_Achr10G08560_001	sense	9.60193	10.2696	7.6904	10.1893	8.94359	1.02719	2.57133	5.9704	3.55108	Proteasome subunit beta type-2-A	PBD1	complete
GSMUA_Achr10G08590_001	GSMUA_Achr10G08590_001	sense	0.73861	9.58492	3.49564	6.55027	0	0	6.85689	1.19408	2.36738	KIP1%2C putative%2C expressed	MYH8	complete
GSMUA_Achr10G08650_001	GSMUA_Achr10G08650_001	sense	8.12471	2.05391	0.699127	6.55027	11.1795	6.16312	2.57133	4.77632	5.91846	Putative Light-inducible protein CPRF2	CPRF2	fragment
GSMUA_Achr10G08680_001	GSMUA_Achr10G08680_001	sense	230.446	6.16174	2.09738	249.638	17.8872	7.19031	139.709	5.9704	14.2043	Indole-3-glycerol phosphate lyase%2C chloroplastic	BX1	fragment
GSMUA_Achr10G08740_001	GSMUA_Achr10G08740_001	sense	16.2494	10.2696	11.186	6.55027	2.2359	3.08156	8.57111	3.58224	7.10215	GRF-interacting factor 1%2C putative%2C expressed	Ss18	complete
GSMUA_Achr10G08760_001*	GSMUA_Achr10G08760_001	antisense	40.6235	71.2023	43.3459	17.4674	6.7077	0	21.4278	5.9704	22.4901	Putative Salt stress-induced protein	SALT	modules
GSMUA_Achr10G08760_001	GSMUA_Achr10G08760_001	sense	25.1127	22.593	17.4782	2.18342	0	0	12.8567	0	3.55108	Putative Salt stress-induced protein	SALT	modules
GSMUA_Achr10G08800_001	GSMUA_Achr10G08800_001	sense	7.3861	19.8545	2.79651	18.923	24.5949	7.19031	11.1424	34.6283	8.28584	Putative Salt stress-induced protein	SALT	complete
GSMUA_Achr10G08810_001*	GSMUA_Achr10G08810_001	antisense	14.0336	91.7414	14.6817	24.7455	46.9539	23.6253	34.2845	76.4211	31.9597	Putative Nitrile-specifier protein 4	NSP4	fragment
GSMUA_Achr10G08810_001	GSMUA_Achr10G08810_001	sense	245.218	296.448	53.8328	195.053	98.3795	274.259	110.567	1578.57	56.8172	Putative Nitrile-specifier protein 4	NSP4	fragment
GSMUA_Achr10G08820_001	GSMUA_Achr10G08820_001	sense	183.914	20.5391	39.8502	131.005	109.559	119.154	102.853	131.349	88.7769	exostosin%2C putative%2C expressed	Ext2	complete
GSMUA_Achr10G08830_001*	GSMUA_Achr10G08830_001	antisense	6.64749	5.4771	5.59302	8.00589	6.7077	8.2175	5.99978	4.77632	7.10215	Putative Uncharacterized protein C6C3.02c	SPAC6C3.02c	complete
GSMUA_Achr10G08830_001	GSMUA_Achr10G08830_001	sense	56.1343	47.9246	32.1598	29.1123	87.2	29.7884	22.2849	87.1678	53.2661	Putative Uncharacterized protein C6C3.02c	SPAC6C3.02c	complete
GSMUA_Achr10G08880_001	GSMUA_Achr10G08880_001	sense	0	6.16174	7.6904	6.55027	4.4718	5.13593	1.71422	2.38816	2.36738	Putative Microfibrillar-associated protein 1	MFAP1	complete
GSMUA_Achr10G08980_001	GSMUA_Achr10G08980_001	sense	257.775	33.5472	24.4694	232.171	330.913	299.939	147.423	654.356	213.065	Putative plant-specific domain TIGR01627 family protein%2C expressed	DDB_G0283893	complete
GSMUA_Achr10G09140_001	GSMUA_Achr10G09140_001	sense	14.7722	23.9623	6.99127	17.4674	15.6513	4.10875	16.2851	8.35856	24.8575	Putative Probable ADP-ribosylation factor GTPase-activating protein AGD11	AGD11	fragment
GSMUA_Achr10G09170_001	GSMUA_Achr10G09170_001	sense	12.5564	23.9623	30.7616	26.2011	22.359	14.3806	11.1424	15.523	14.2043	Hypothetical protein	CFTR	missing_functional_completeness
GSMUA_Achr10G09180_001*	GSMUA_Achr10G09180_001	antisense	18.4652	14.3774	8.38953	15.284	2.2359	5.13593	9.42822	5.9704	11.8369	Probable protein phosphatase 2C 62	Os07g0507000	complete
GSMUA_Achr10G09180_001	GSMUA_Achr10G09180_001	sense	235.617	92.4261	134.232	192.869	40.2462	42.1147	21.4278	66.8685	22.4901	Probable protein phosphatase 2C 62	Os07g0507000	complete
GSMUA_Achr10G09200_001*	GSMUA_Achr10G09200_001	antisense	32.4988	53.4017	32.859	32.0236	46.9539	58.5497	97.7107	46.5691	50.8987	Autophagy-related protein 8C	ATG8C	complete
GSMUA_Achr10G09200_001	GSMUA_Achr10G09200_001	sense	9.60193	6.16174	4.89389	10.9171	13.4154	15.4078	14.5709	13.1349	11.8369	Autophagy-related protein 8C	ATG8C	complete
GSMUA_Achr10G09210_001*	GSMUA_Achr10G09210_001	antisense	8.86332	23.2777	13.2834	6.55027	11.1795	11.2991	11.9996	2.38816	18.9391	Putative Subtilisin-like protease	ARA12	complete
GSMUA_Achr10G09210_001	GSMUA_Achr10G09210_001	sense	24.3741	45.1861	34.2572	14.5562	11.1795	5.13593	24.8562	28.6579	20.1228	Putative Subtilisin-like protease	ARA12	complete
GSMUA_Achr10G09240_001*	GSMUA_Achr10G09240_001	antisense	9.60193	6.84637	10.4869	5.82246	8.94359	13.3534	4.28556	9.55264	14.2043	Putative Uncharacterized RNA-binding protein C23E6.01c	SPBC23E6.01c	complete
GSMUA_Achr10G09240_001	GSMUA_Achr10G09240_001	sense	16.2494	32.178	13.2834	18.1952	8.94359	13.3534	8.57111	25.0757	16.5717	Putative Uncharacterized RNA-binding protein C23E6.01c	SPBC23E6.01c	complete
GSMUA_Achr10G09250_001	GSMUA_Achr10G09250_001	sense	4.43166	8.21565	3.49564	9.46151	2.2359	4.10875	0.857111	3.58224	3.55108	B2 protein	aroK	fragment
GSMUA_Achr10G09260_001	GSMUA_Achr10G09260_001	sense	2.95444	0.684637	6.29214	3.63904	4.4718	10.2719	0	2.38816	7.10215	Putative Whole genome shotgun sequence of line PN40024%2C scaffold_90.assembly12x (Fragment)	yfiP	complete
GSMUA_Achr10G09270_001*	GSMUA_Achr10G09270_001	antisense	7.3861	4.10782	17.4782	10.1893	4.4718	6.16312	7.714	15.523	9.46953	expressed protein	yueC	complete
GSMUA_Achr10G09280_001*	GSMUA_Achr10G09280_001	antisense	7.3861	4.79246	4.89389	11.6449	13.4154	3.08156	10.2853	10.7467	11.8369	tobamovirus multiplication protein%2C putative%2C expressed	ACSF2	complete
GSMUA_Achr10G09350_001	GSMUA_Achr10G09350_001	sense	12.5564	15.7467	9.08865	11.6449	17.8872	10.2719	15.428	4.77632	4.73477	Putative membrane-bound O-acyltransferase C24H6.01c	SPAC24H6.01c	complete
GSMUA_Achr10G09380_001*	GSMUA_Achr10G09380_001	antisense	0.73861	0.684637	4.19476	0	8.94359	4.10875	3.42845	0	1.18369	Digalactosyldiacylglycerol synthase 1%2C chloroplastic	DGD1	complete
GSMUA_Achr10G09420_001	GSMUA_Achr10G09420_001	sense	2.21583	1.36927	0.699127	4.36685	4.4718	3.08156	11.9996	2.38816	1.18369	Hypothetical protein	DGD1	missing_functional_completeness
GSMUA_Achr10G09460_001	GSMUA_Achr10G09460_001	sense	169.142	60.9327	59.4258	93.8872	20.1231	13.3534	197.136	8.35856	16.5717	Histidine decarboxylase	HDC	complete
GSMUA_Achr10G09480_001*	GSMUA_Achr10G09480_001	antisense	29.5444	12.3235	21.6729	18.1952	0	0	5.14267	1.19408	0	Histone H3.2	B34	complete
GSMUA_Achr10G09490_001*	GSMUA_Achr10G09490_001	antisense	6.64749	8.21565	27.266	7.27808	0	1.02719	13.7138	4.77632	7.10215	homeodomain%2C putative%2C expressed	KIAA1826	complete
GSMUA_Achr10G09490_001	GSMUA_Achr10G09490_001	sense	212.72	178.69	325.094	153.568	80.4923	65.74	197.136	93.1382	124.288	homeodomain%2C putative%2C expressed	KIAA1826	complete
GSMUA_Achr10G09510_001*	GSMUA_Achr10G09510_001	antisense	15.5108	10.2696	1.39825	5.09466	2.2359	1.02719	6.85689	5.9704	4.73477	Putative uncharacterized protein	Os10g0513300	modules
GSMUA_Achr10G09510_001	GSMUA_Achr10G09510_001	sense	15.5108	7.53101	4.19476	12.3727	6.7077	5.13593	5.99978	9.55264	3.55108	Putative uncharacterized protein	Os10g0513300	modules
GSMUA_Achr10G09520_001	GSMUA_Achr10G09520_001	sense	29.5444	41.0782	40.5494	33.4792	29.0667	22.5981	17.1422	35.8224	44.9803	expressed protein	SGMS1	complete
GSMUA_Achr10G09530_001*	GSMUA_Achr10G09530_001	antisense	2.95444	10.9542	4.89389	5.09466	6.7077	3.08156	3.42845	1.19408	1.18369	Mak16 protein domain containing protein%2C expressed	mak16-a	complete
GSMUA_Achr10G09560_001*	GSMUA_Achr10G09560_001	antisense	5.17027	0	0.699127	0.727808	8.94359	0	4.28556	2.38816	0	Hypothetical protein	ERF114	missing_functional_completeness
GSMUA_Achr10G09560_001	GSMUA_Achr10G09560_001	sense	144.768	2.05391	0	90.2482	100.615	65.74	113.139	99.1086	47.3477	Hypothetical protein	ERF114	missing_functional_completeness
GSMUA_Achr10G09610_001	GSMUA_Achr10G09610_001	sense	42.8394	25.3316	27.9651	56.769	89.4359	121.208	141.423	54.9277	41.4292	Serine/threonine-protein kinase SAPK7	SAPK7	complete
GSMUA_Achr10G09660_001*	GSMUA_Achr10G09660_001	antisense	8.12471	7.53101	1.39825	10.9171	2.2359	5.13593	6.85689	5.9704	1.18369	Putative Uncharacterized sodium-dependent transporter yocS	yocS	modules
GSMUA_Achr10G09670_001	GSMUA_Achr10G09670_001	sense	6.64749	8.21565	10.4869	6.55027	4.4718	1.02719	8.57111	2.38816	9.46953	FHA domain containing protein%2C putative%2C expressed	ncaph2	fragment
GSMUA_Achr10G09740_001	GSMUA_Achr10G09740_001	sense	16.2494	99.9571	29.3633	34.9348	42.4821	32.87	23.142	40.5987	68.6541	expressed protein	SDR2	complete
GSMUA_Achr10G09750_001	GSMUA_Achr10G09750_001	sense	9.60193	17.1159	13.2834	10.9171	11.1795	4.10875	8.57111	2.38816	7.10215	RNA recognition motif containing protein%2C putative%2C expressed	CSTF2	fragment
GSMUA_Achr10G09840_001	GSMUA_Achr10G09840_001	sense	69.4293	18.4852	23.0712	59.6803	55.8975	110.936	68.5689	108.661	40.2455	Hypothetical protein	NIFU2	missing_functional_completeness
GSMUA_Achr10G09850_001	GSMUA_Achr10G09850_001	sense	6.64749	11.6388	11.8852	13.8284	24.5949	9.24468	15.428	8.35856	29.5923	Serine hydroxymethyltransferase 2	shmt2	modules
GSMUA_Achr10G09860_001	GSMUA_Achr10G09860_001	sense	23.6355	4.10782	9.08865	15.284	6.7077	15.4078	16.2851	8.35856	2.36738	Aspartic proteinase Asp1	ASP1	complete
GSMUA_Achr10G09870_001	GSMUA_Achr10G09870_001	sense	0	0	0.699127	1.45562	0	2.05437	3.42845	10.7467	0	Aldehyde dehydrogenase family 3 member H1	ALDH3H1	complete
GSMUA_Achr10G09880_001	GSMUA_Achr10G09880_001	sense	6.64749	5.4771	5.59302	6.55027	11.1795	17.4622	13.7138	5.9704	9.46953	E3 ubiquitin-protein ligase RGLG1	RGLG1	fragment
GSMUA_Achr10G09940_001	GSMUA_Achr10G09940_001	sense	115.962	82.8411	132.834	80.0589	64.8411	86.2837	84.854	56.1217	117.185	40S ribosomal protein S12	RPS12	fragment
GSMUA_Achr10G09980_001*	GSMUA_Achr10G09980_001	antisense	19.9425	45.8707	50.3372	20.3786	6.7077	12.3262	10.2853	5.9704	16.5717	nucleolin%2C putative%2C expressed	gar2	fragment
GSMUA_Achr10G09980_001	GSMUA_Achr10G09980_001	sense	187.607	428.583	304.819	179.041	382.339	355.407	291.418	248.369	248.575	nucleolin%2C putative%2C expressed	gar2	fragment
GSMUA_Achr10G10010_001*	GSMUA_Achr10G10010_001	antisense	0.73861	7.53101	4.19476	0.727808	11.1795	4.10875	6.85689	7.16448	9.46953	Glucose-6-phosphate/phosphate translocator 2%2C chloroplastic	GPT2	modules
GSMUA_Achr10G10010_001	GSMUA_Achr10G10010_001	sense	4.43166	6.16174	7.6904	3.63904	0	3.08156	0.857111	7.16448	3.55108	Glucose-6-phosphate/phosphate translocator 2%2C chloroplastic	GPT2	modules
GSMUA_Achr10G10070_001*	GSMUA_Achr10G10070_001	antisense	5.90888	4.79246	4.19476	1.45562	4.4718	4.10875	8.57111	9.55264	11.8369	Calmodulin-related protein	CAM53	complete
GSMUA_Achr10G10080_001*	GSMUA_Achr10G10080_001	antisense	13.295	15.062	22.3721	8.7337	2.2359	6.16312	10.2853	9.55264	10.6532	Flavoprotein wrbA	wrbA	complete
GSMUA_Achr10G10080_001	GSMUA_Achr10G10080_001	sense	24.3741	21.9084	25.8677	15.284	6.7077	1.02719	3.42845	3.58224	16.5717	Flavoprotein wrbA	wrbA	complete
GSMUA_Achr10G10140_001*	GSMUA_Achr10G10140_001	antisense	21.4197	13.6927	15.3808	9.46151	4.4718	12.3262	17.1422	5.9704	5.91846	Isoleucyl-tRNA synthetase%2C cytoplasmic	Iars	complete
GSMUA_Achr10G10140_001	GSMUA_Achr10G10140_001	sense	14.0336	7.53101	12.5843	5.82246	4.4718	13.3534	10.2853	3.58224	4.73477	Isoleucyl-tRNA synthetase%2C cytoplasmic	Iars	complete
GSMUA_Achr10G10160_001*	GSMUA_Achr10G10160_001	antisense	7.3861	0.684637	4.19476	10.9171	17.8872	10.2719	10.2853	17.9112	14.2043	Putative Lysine histidine transporter 1	LHT1	complete
GSMUA_Achr10G10160_001	GSMUA_Achr10G10160_001	sense	183.175	50.6632	53.8328	180.496	259.364	402.657	121.71	330.76	241.473	Putative Lysine histidine transporter 1	LHT1	complete
GSMUA_Achr10G10180_001*	GSMUA_Achr10G10180_001	antisense	5.90888	15.062	7.6904	4.36685	4.4718	4.10875	9.42822	2.38816	7.10215	Nucleobase-ascorbate transporter 12	NAT12	complete
GSMUA_Achr10G10270_001*	GSMUA_Achr10G10270_001	antisense	8.86332	14.3774	4.89389	7.27808	2.2359	7.19031	8.57111	11.9408	11.8369	Histidine-containing phosphotransfer protein 1	HP1	complete
GSMUA_Achr10G10270_001	GSMUA_Achr10G10270_001	sense	7.3861	4.10782	0	2.18342	8.94359	7.19031	8.57111	5.9704	7.10215	Histidine-containing phosphotransfer protein 1	HP1	complete
GSMUA_Achr10G10280_001	GSMUA_Achr10G10280_001	sense	0	13.6927	6.99127	9.46151	4.4718	13.3534	14.5709	8.35856	4.73477	Putative Transcription initiation factor TFIID subunit 12	Taf12	modules
GSMUA_Achr10G10290_001	GSMUA_Achr10G10290_001	sense	24.3741	18.4852	13.2834	32.0236	0	0	33.4273	1.19408	0	CEN-like protein 2	CET2	complete
GSMUA_Achr10G10300_001	GSMUA_Achr10G10300_001	sense	3.69305	5.4771	9.08865	1.45562	8.94359	8.2175	9.42822	0	7.10215	transcription factor%2C putative%2C expressed	TGA21	complete
GSMUA_Achr10G10350_001	GSMUA_Achr10G10350_001	sense	28.8058	47.9246	25.8677	26.9289	4.4718	9.24468	23.9991	2.38816	4.73477	125 kDa kinesin-related protein	TKRP125	complete
GSMUA_Achr10G10360_001	GSMUA_Achr10G10360_001	sense	28.8058	12.3235	17.4782	28.3845	33.5385	25.6797	16.2851	60.8981	15.388	DUF584 domain containing protein%2C putative%2C expressed	unknown_gene	complete
GSMUA_Achr10G10380_001	GSMUA_Achr10G10380_001	sense	2.21583	0	0.699127	5.82246	6.7077	2.05437	2.57133	10.7467	2.36738	Putative Cytochrome c oxidase subunit 3	MT-CO3	fragment
GSMUA_Achr10G10390_001	GSMUA_Achr10G10390_001	sense	62.7818	10.2696	6.99127	71.3252	53.6616	22.5981	26.5705	125.378	43.7966	Momilactone A synthase	Os04g0179200	complete
GSMUA_Achr10G10400_001*	GSMUA_Achr10G10400_001	antisense	25.8513	0	0	7.27808	2.2359	10.2719	10.2853	11.9408	13.0206	Putative harpin-induced protein 1 domain containing protein%2C expressed	SYP24	complete
GSMUA_Achr10G10400_001	GSMUA_Achr10G10400_001	sense	1111.61	3.42319	4.19476	815.145	440.472	372.869	268.276	912.277	490.048	Putative harpin-induced protein 1 domain containing protein%2C expressed	SYP24	complete
GSMUA_Achr10G10410_001*	GSMUA_Achr10G10410_001	antisense	8.12471	7.53101	4.89389	3.63904	0	11.2991	4.28556	4.77632	8.28584	VAMP-like protein YKT61	YKT61	complete
GSMUA_Achr10G10410_001	GSMUA_Achr10G10410_001	sense	7.3861	16.4313	4.19476	11.6449	8.94359	8.2175	7.714	8.35856	13.0206	VAMP-like protein YKT61	YKT61	complete
GSMUA_Achr10G10420_001	GSMUA_Achr10G10420_001	sense	13.295	26.0162	20.9738	8.7337	22.359	26.7069	8.57111	13.1349	21.3065	Hypothetical protein	unknown_gene	missing_functional_completeness
GSMUA_Achr10G10450_001*	GSMUA_Achr10G10450_001	antisense	0.73861	0	0	0	4.4718	5.13593	1.71422	0	9.46953	Hypothetical protein	unknown_gene	missing_functional_completeness
GSMUA_Achr10G10450_001	GSMUA_Achr10G10450_001	sense	3.69305	0	0	1.45562	2.2359	2.05437	0	7.16448	9.46953	Hypothetical protein	unknown_gene	missing_functional_completeness
GSMUA_Achr10G10530_001	GSMUA_Achr10G10530_001	sense	2.21583	4.10782	9.08865	2.91123	6.7077	5.13593	0.857111	0	5.91846	deoxynucleoside kinase family%2C putative%2C expressed	DCK	complete
GSMUA_Achr10G10590_001	GSMUA_Achr10G10590_001	sense	1.47722	6.16174	8.38953	4.36685	8.94359	4.10875	2.57133	9.55264	5.91846	Pentatricopeptide repeat-containing protein At1g10270	GRP23	fragment
GSMUA_Achr10G10710_001*	GSMUA_Achr10G10710_001	antisense	77.554	23.2777	48.9389	52.4022	98.3795	83.2021	39.4271	58.5099	67.4704	( )-pulegone reductase	P2	complete
GSMUA_Achr10G10710_001	GSMUA_Achr10G10710_001	sense	720.883	277.963	497.778	640.471	956.965	560.844	510.838	616.145	757.563	( )-pulegone reductase	P2	complete
GSMUA_Achr10G10750_001	GSMUA_Achr10G10750_001	sense	28.8058	23.9623	32.1598	14.5562	17.8872	3.08156	11.1424	3.58224	4.73477	Putative Dedicator of cytokinesis protein 8	Dock8	fragment
GSMUA_Achr10G10800_001	GSMUA_Achr10G10800_001	sense	2.95444	0.684637	0.699127	7.27808	20.1231	40.0603	6.85689	23.8816	37.8781	Putative MYB transcription factor	MYB44	complete
GSMUA_Achr10G10810_001	GSMUA_Achr10G10810_001	sense	2.95444	2.05391	11.186	5.09466	2.2359	9.24468	8.57111	4.77632	3.55108	phosphatidylserine decarboxylase%2C putative%2C expressed	SPAC31G5.15	complete
GSMUA_Achr10G10830_001*	GSMUA_Achr10G10830_001	antisense	42.1008	13.0081	39.1511	24.0177	24.5949	19.5166	41.1413	16.7171	34.3271	Putative UPF0580 protein C15orf58 homolog	C15orf58	complete
GSMUA_Achr10G10830_001	GSMUA_Achr10G10830_001	sense	461.631	277.278	425.768	359.537	440.472	628.638	873.396	512.26	527.927	Putative UPF0580 protein C15orf58 homolog	C15orf58	complete
GSMUA_Achr10G10890_001*	GSMUA_Achr10G10890_001	antisense	2.95444	3.42319	7.6904	1.45562	0	3.08156	2.57133	1.19408	1.18369	Cullin-associated NEDD8-dissociated protein 1	CAND1	complete
GSMUA_Achr10G10890_001	GSMUA_Achr10G10890_001	sense	150.676	195.122	171.985	144.106	91.6718	84.2293	115.71	84.7796	87.5932	Cullin-associated NEDD8-dissociated protein 1	CAND1	complete
GSMUA_Achr10G10900_001	GSMUA_Achr10G10900_001	sense	18.4652	3.42319	5.59302	9.46151	4.4718	4.10875	13.7138	7.16448	2.36738	Putative PHD finger protein At1g33420	At1g33420	complete
GSMUA_Achr10G10970_001	GSMUA_Achr10G10970_001	sense	48.7482	30.124	29.3633	50.2188	33.5385	44.169	70.2831	70.4507	47.3477	Ras-related protein RABD1	RABD1	complete
GSMUA_Achr10G11100_001	GSMUA_Achr10G11100_001	sense	20.6811	4.79246	1.39825	36.3904	35.7744	15.4078	21.4278	34.6283	17.7554	Putative Cytochrome P450 94A1	CYP94A1	complete
GSMUA_Achr10G11120_001*	GSMUA_Achr10G11120_001	antisense	2.95444	3.42319	10.4869	1.45562	0	5.13593	5.99978	0	2.36738	60S acidic ribosomal protein P2B	RPP2B	complete
GSMUA_Achr10G11120_001	GSMUA_Achr10G11120_001	sense	16.988	15.062	16.7791	8.7337	22.359	25.6797	18.8564	13.1349	16.5717	60S acidic ribosomal protein P2B	RPP2B	complete
GSMUA_Achr10G11160_001	GSMUA_Achr10G11160_001	sense	3.69305	2.05391	9.78778	2.91123	4.4718	3.08156	3.42845	0	2.36738	Hypothetical protein	ROS1	missing_functional_completeness
GSMUA_Achr10G11180_001	GSMUA_Achr10G11180_001	sense	16.2494	17.1159	9.78778	27.6567	11.1795	1.02719	21.4278	1.19408	2.36738	Glucomannan 4-beta-mannosyltransferase 9	CSLA9	complete
GSMUA_Achr10G11190_001	GSMUA_Achr10G11190_001	sense	301.353	130.081	130.038	232.171	223.59	204.41	181.708	237.622	150.329	Putative Peptidyl-prolyl cis-trans isomerase CYP21-3%2C mitochondrial	CYP21-3	complete
GSMUA_Achr10G11200_001*	GSMUA_Achr10G11200_001	antisense	14.0336	10.2696	4.89389	9.46151	2.2359	3.08156	15.428	0	0	Putative Bifunctional polymyxin resistance protein ArnA	arnA	fragment
GSMUA_Achr10G11200_001	GSMUA_Achr10G11200_001	sense	165.449	98.5878	162.197	185.591	69.3129	58.5497	148.28	42.9869	65.1031	Putative Bifunctional polymyxin resistance protein ArnA	arnA	fragment
GSMUA_Achr10G11270_001*	GSMUA_Achr10G11270_001	antisense	5.17027	12.3235	2.09738	7.27808	60.3693	76.0118	8.57111	81.1974	36.6944	Basic blue protein	At2g02850	complete
GSMUA_Achr10G11290_001	GSMUA_Achr10G11290_001	sense	1.47722	0	0	2.18342	13.4154	12.3262	11.1424	13.1349	8.28584	DUF292 domain containing protein%2C expressed	DDB_G0289029	modules
GSMUA_Achr10G11300_001	GSMUA_Achr10G11300_001	sense	22.8969	26.0162	30.7616	36.3904	82.7282	102.719	35.9987	97.9145	134.941	Putative Probable gibberellin receptor GID1L3	GID1L3	fragment
GSMUA_Achr10G11310_001	GSMUA_Achr10G11310_001	sense	183.175	21.2238	22.3721	85.8814	40.2462	68.8215	116.567	106.273	97.0627	Putative U-box domain-containing protein 4	PUB4	fragment
GSMUA_Achr10G11370_001	GSMUA_Achr10G11370_001	sense	10.3405	0	2.09738	16.7396	0	4.10875	11.9996	10.7467	4.73477	HLS%2C putative%2C expressed	naa20	complete
GSMUA_Achr10G11400_001*	GSMUA_Achr10G11400_001	antisense	31.7602	75.3101	38.452	18.923	26.8308	15.4078	23.142	20.2994	40.2455	40S ribosomal protein S29	RPS29	complete
GSMUA_Achr10G11400_001	GSMUA_Achr10G11400_001	sense	505.948	509.37	675.357	336.975	532.144	440.663	449.983	545.694	622.622	40S ribosomal protein S29	RPS29	complete
GSMUA_Achr10G11480_001*	GSMUA_Achr10G11480_001	antisense	0	5.4771	12.5843	10.1893	2.2359	4.10875	3.42845	3.58224	3.55108	Putative Sigma factor sigB regulation protein rsbQ	rsbQ	complete
GSMUA_Achr10G11480_001	GSMUA_Achr10G11480_001	sense	46.5324	79.4179	152.41	32.0236	29.0667	20.5437	15.428	39.4046	54.4498	Putative Sigma factor sigB regulation protein rsbQ	rsbQ	complete
GSMUA_Achr10G11490_001	GSMUA_Achr10G11490_001	sense	44.3166	24.6469	26.5668	39.3016	26.8308	20.5437	27.4276	19.1053	41.4292	Putative Cytochrome b5	At2g32720	complete
GSMUA_Achr10G11560_001	GSMUA_Achr10G11560_001	sense	0	3.42319	7.6904	3.63904	2.2359	0	1.71422	2.38816	1.18369	Whole genome shotgun sequence of line PN40024%2C scaffold_113.assembly12x (Fragment)	nuoG	complete
GSMUA_Achr10G11620_001*	GSMUA_Achr10G11620_001	antisense	14.0336	11.6388	12.5843	15.284	13.4154	20.5437	14.5709	10.7467	9.46953	Probable mitochondrial saccharopine dehydrogenase At5g39410	At5g39410	modules
GSMUA_Achr10G11620_001	GSMUA_Achr10G11620_001	sense	310.955	248.523	252.385	337.703	185.58	123.262	237.42	138.513	183.472	Probable mitochondrial saccharopine dehydrogenase At5g39410	At5g39410	modules
GSMUA_Achr10G11630_001*	GSMUA_Achr10G11630_001	antisense	25.1127	0	0	15.284	6.7077	12.3262	5.14267	23.8816	8.28584	Putative Probable LRR receptor-like serine/threonine-protein kinase At1g74360	At1g74360	complete
GSMUA_Achr10G11630_001	GSMUA_Achr10G11630_001	sense	293.967	4.79246	4.19476	159.39	181.108	204.41	160.28	275.832	158.615	Putative Probable LRR receptor-like serine/threonine-protein kinase At1g74360	At1g74360	complete
GSMUA_Achr10G11640_001	GSMUA_Achr10G11640_001	sense	72.3838	25.3316	17.4782	68.414	91.6718	53.4137	78.8542	68.0625	59.1846	Putative Cell division topological specificity factor	minE	modules
GSMUA_Achr10G11650_001	GSMUA_Achr10G11650_001	sense	0.73861	1.36927	3.49564	13.1005	0	4.10875	17.9993	3.58224	4.73477	nucleotidyltransferase%2C putative%2C expressed	cid14	complete
GSMUA_Achr10G11660_001	GSMUA_Achr10G11660_001	sense	22.8969	47.9246	34.2572	43.6685	2.2359	38.0059	21.4278	32.2401	35.5108	nucleotidyltransferase%2C putative%2C expressed	Dmrta1	fragment
GSMUA_Achr10G11670_001*	GSMUA_Achr10G11670_001	antisense	11.0791	6.84637	11.186	5.82246	6.7077	10.2719	6.85689	1.19408	11.8369	Probable ubiquitin conjugation factor E4	PUB1	complete
GSMUA_Achr10G11670_001	GSMUA_Achr10G11670_001	sense	15.5108	10.2696	11.8852	12.3727	4.4718	9.24468	8.57111	14.329	8.28584	Probable ubiquitin conjugation factor E4	PUB1	complete
GSMUA_Achr10G11710_001*	GSMUA_Achr10G11710_001	antisense	2.21583	3.42319	3.49564	2.91123	4.4718	7.19031	1.71422	10.7467	4.73477	Putative expressed protein	SCAPER	modules
GSMUA_Achr10G11730_001	GSMUA_Achr10G11730_001	sense	25.1127	41.7629	23.7703	61.1359	49.1898	95.5284	36.8558	117.02	92.328	Hypothetical protein	plcC	missing_functional_completeness
GSMUA_Achr10G11760_001	GSMUA_Achr10G11760_001	sense	197.209	99.9571	151.711	144.834	60.3693	78.0662	83.9969	91.9441	108.9	Acetolactate synthase 1%2C chloroplastic	ALS1	complete
GSMUA_Achr10G11770_001	GSMUA_Achr10G11770_001	sense	136.643	124.604	94.3822	149.201	71.5488	44.169	79.7114	71.6448	63.9194	Glucose-6-phosphate 1-dehydrogenase%2C chloroplastic	At5g13110	complete
GSMUA_Achr10G11790_001	GSMUA_Achr10G11790_001	sense	8.12471	4.10782	4.89389	5.09466	6.7077	3.08156	1.71422	17.9112	4.73477	TCP family transcription factor%2C putative%2C expressed	TCP20	fragment
GSMUA_Achr10G11820_001	GSMUA_Achr10G11820_001	sense	1.47722	2.73855	2.09738	0.727808	4.4718	9.24468	2.57133	3.58224	0	Putative [Protein-PII] uridylyltransferase	glnD	fragment
GSMUA_Achr10G11830_001	GSMUA_Achr10G11830_001	sense	0	1.36927	0.699127	0	8.94359	3.08156	2.57133	3.58224	3.55108	LGC1%2C putative	At1g05835	fragment
GSMUA_Achr10G11850_001	GSMUA_Achr10G11850_001	sense	31.0216	2.05391	1.39825	40.7573	0	5.13593	60.8549	3.58224	2.36738	Hypothetical protein	RPL7A	missing_functional_completeness
GSMUA_Achr10G11890_001*	GSMUA_Achr10G11890_001	antisense	14.7722	3.42319	0	5.82246	0	8.2175	16.2851	3.58224	3.55108	glycerophosphoryl diester phosphodiesterase family protein%2C putative%2C expressed	GDE1	complete
GSMUA_Achr10G11890_001	GSMUA_Achr10G11890_001	sense	356.749	23.9623	20.2747	227.076	190.051	200.301	701.117	235.234	42.6129	glycerophosphoryl diester phosphodiesterase family protein%2C putative%2C expressed	GDE1	complete
GSMUA_Achr10G11910_001	GSMUA_Achr10G11910_001	sense	4.43166	21.2238	2.79651	18.923	22.359	16.435	34.2845	27.4638	10.6532	ANAC083 transcription factor	NAC029	complete
GSMUA_Achr10G11980_001	GSMUA_Achr10G11980_001	sense	5.90888	12.3235	8.38953	0	0	13.3534	8.57111	2.38816	3.55108	expressed protein	BROX	complete
GSMUA_Achr10G12000_001	GSMUA_Achr10G12000_001	sense	15.5108	47.24	59.4258	21.1064	11.1795	17.4622	5.14267	29.852	21.3065	Transport inhibitor response 1-like protein Os04g0395600	Os04g0395600	complete
GSMUA_Achr10G12030_001	GSMUA_Achr10G12030_001	sense	4.43166	7.53101	0.699127	0	6.7077	3.08156	1.71422	7.16448	8.28584	Putative RNA polymerase II C-terminal domain phosphatase-like 3	CPL3	complete
GSMUA_Achr10G12070_001	GSMUA_Achr10G12070_001	sense	1.47722	6.16174	7.6904	10.1893	2.2359	13.3534	6.85689	3.58224	5.91846	Auxin response factor 24	ARF24	complete
GSMUA_Achr10G12080_001*	GSMUA_Achr10G12080_001	antisense	17.7266	7.53101	11.186	26.2011	6.7077	6.16312	6.85689	13.1349	8.28584	Obtusifoliol 14-alpha demethylase	CYP51	complete
GSMUA_Achr10G12080_001	GSMUA_Achr10G12080_001	sense	641.113	149.936	269.863	482.537	346.564	195.166	456.84	336.73	197.677	Obtusifoliol 14-alpha demethylase	CYP51	complete
GSMUA_Achr10G12120_001	GSMUA_Achr10G12120_001	sense	6.64749	4.79246	16.7791	5.82246	4.4718	4.10875	8.57111	13.1349	4.73477	transcription factor%2C putative	SPEF2	complete
GSMUA_Achr10G12140_001*	GSMUA_Achr10G12140_001	antisense	3.69305	2.73855	2.09738	1.45562	26.8308	26.7069	10.2853	16.7171	9.46953	N-alpha-acetyltransferase 30%2C NatC catalytic subunit	NAA30	fragment
GSMUA_Achr10G12150_001*	GSMUA_Achr10G12150_001	antisense	0	0	2.09738	0	11.1795	23.6253	2.57133	4.77632	7.10215	AP2 domain transcription factor RAP2.3%2C putative	ERF114	complete
GSMUA_Achr10G12150_001	GSMUA_Achr10G12150_001	sense	84.9401	128.712	83.8953	98.2541	1231.98	2349.18	490.268	880.037	501.885	AP2 domain transcription factor RAP2.3%2C putative	ERF114	complete
GSMUA_Achr10G12200_001	GSMUA_Achr10G12200_001	sense	238.571	295.079	120.25	318.78	84.9641	145.861	88.2825	130.155	220.167	Chalcone synthase	CHS	complete
GSMUA_Achr10G12220_001*	GSMUA_Achr10G12220_001	antisense	0	0	7.6904	2.18342	4.4718	16.435	0.857111	9.55264	0	Nudix hydrolase 13%2C mitochondrial	NUDT13	complete
GSMUA_Achr10G12230_001*	GSMUA_Achr10G12230_001	antisense	11.8178	10.2696	11.186	8.7337	2.2359	4.10875	6.85689	5.9704	18.9391	DAG protein%2C chloroplast precursor%2C putative%2C expressed	At3g15000	complete
GSMUA_Achr10G12230_001	GSMUA_Achr10G12230_001	sense	161.756	406.675	263.571	195.053	194.523	125.317	178.279	152.842	228.453	DAG protein%2C chloroplast precursor%2C putative%2C expressed	At3g15000	complete
GSMUA_Achr10G12320_001	GSMUA_Achr10G12320_001	sense	41.3621	74.6255	58.7267	53.13	82.7282	80.1206	52.2838	46.5691	44.9803	Putative Staphylococcal nuclease domain-containing protein 1	Snd1	complete
GSMUA_Achr10G12330_001*	GSMUA_Achr10G12330_001	antisense	1.47722	3.42319	4.19476	6.55027	8.94359	5.13593	4.28556	1.19408	8.28584	Putative TVP38/TMEM64 family membrane protein slr0305	slr0305	modules
GSMUA_Achr10G12330_001	GSMUA_Achr10G12330_001	sense	11.0791	15.7467	13.9825	10.9171	13.4154	32.87	14.5709	17.9112	24.8575	Putative TVP38/TMEM64 family membrane protein slr0305	slr0305	modules
GSMUA_Achr10G12340_001	GSMUA_Achr10G12340_001	sense	43.578	21.9084	32.1598	55.3134	136.39	123.262	62.5691	96.7204	69.8378	Respiratory burst oxidase homolog protein C	RBOHC	complete
GSMUA_Achr10G12350_001*	GSMUA_Achr10G12350_001	antisense	5.90888	2.05391	3.49564	1.45562	11.1795	8.2175	1.71422	3.58224	5.91846	Putative uncharacterized protein	XIAP	fragment
GSMUA_Achr10G12350_001	GSMUA_Achr10G12350_001	sense	158.801	45.8707	66.4171	58.9525	234.769	263.987	101.139	395.24	106.532	Putative uncharacterized protein	XIAP	fragment
GSMUA_Achr10G12390_001*	GSMUA_Achr10G12390_001	antisense	4.43166	24.6469	16.7791	10.1893	4.4718	10.2719	5.99978	3.58224	5.91846	Probable protein phosphatase 2C 39	Os04g0403701	complete
GSMUA_Achr10G12390_001	GSMUA_Achr10G12390_001	sense	5.90888	27.3855	16.7791	8.7337	2.2359	7.19031	13.7138	10.7467	2.36738	Probable protein phosphatase 2C 39	Os04g0403701	complete
GSMUA_Achr10G12410_001	GSMUA_Achr10G12410_001	sense	2.21583	0	0.699127	0	11.1795	3.08156	4.28556	4.77632	5.91846	Acetyl-coenzyme A synthetase	acsA	complete
GSMUA_Achr10G12460_001*	GSMUA_Achr10G12460_001	antisense	2.21583	0	2.79651	8.7337	2.2359	9.24468	11.1424	8.35856	7.10215	PAC%2C putative%2C expressed	unknown_gene	complete
GSMUA_Achr10G12480_001*	GSMUA_Achr10G12480_001	antisense	5.17027	7.53101	6.99127	0	8.94359	5.13593	3.42845	8.35856	4.73477	Putative cation-transporting ATPase	At5g23630	modules
GSMUA_Achr10G12480_001	GSMUA_Achr10G12480_001	sense	6.64749	13.6927	18.8764	8.7337	15.6513	12.3262	3.42845	11.9408	15.388	Putative cation-transporting ATPase	At5g23630	modules
GSMUA_Achr10G12510_001	GSMUA_Achr10G12510_001	sense	2.95444	7.53101	2.79651	4.36685	4.4718	5.13593	1.71422	3.58224	3.55108	expressed protein	BCAS3	complete
GSMUA_Achr10G12580_001	GSMUA_Achr10G12580_001	sense	31.7602	32.8626	42.6468	15.284	46.9539	38.0059	23.9991	60.8981	50.8987	Probable gibberellin receptor GID1L3	GID1L3	complete
GSMUA_Achr10G12610_001*	GSMUA_Achr10G12610_001	antisense	0.73861	4.79246	7.6904	4.36685	8.94359	5.13593	1.71422	2.38816	8.28584	Putative ATP synthase mitochondrial F1 complex assembly factor 2	ATPAF2	complete
GSMUA_Achr10G12610_001	GSMUA_Achr10G12610_001	sense	157.324	158.836	162.897	117.177	78.2564	72.9303	78.8542	69.2566	107.716	Putative ATP synthase mitochondrial F1 complex assembly factor 2	ATPAF2	complete
GSMUA_Achr10G12620_001	GSMUA_Achr10G12620_001	sense	2.21583	7.53101	0.699127	5.09466	0	0	0	1.19408	0	Tubulin beta-2 chain	TUBB2	complete
GSMUA_Achr10G12630_001	GSMUA_Achr10G12630_001	sense	0.73861	10.9542	6.29214	5.82246	8.94359	4.10875	12.8567	2.38816	10.6532	Putative expressed protein	Tcea3	complete
GSMUA_Achr10G12650_001	GSMUA_Achr10G12650_001	sense	2.95444	0.684637	1.39825	3.63904	2.2359	11.2991	14.5709	7.16448	5.91846	Hypothetical protein	unknown_gene	missing_functional_completeness
GSMUA_Achr10G12800_001*	GSMUA_Achr10G12800_001	antisense	10.3405	9.58492	14.6817	18.1952	17.8872	11.2991	16.2851	15.523	11.8369	ETHYLENE INSENSITIVE 3-like 1 protein	EIL3	missing_completeness
GSMUA_Achr10G12800_001	GSMUA_Achr10G12800_001	sense	3.69305	3.42319	5.59302	3.63904	8.94359	5.13593	5.99978	7.16448	9.46953	ETHYLENE INSENSITIVE 3-like 1 protein	EIL3	missing_completeness
GSMUA_Achr10G12860_001	GSMUA_Achr10G12860_001	sense	0	0.684637	0	4.36685	6.7077	7.19031	2.57133	11.9408	8.28584	NAC domain protein	NAC029	complete
GSMUA_Achr10G12890_001	GSMUA_Achr10G12890_001	sense	3.69305	5.4771	10.4869	10.1893	8.94359	9.24468	10.2853	10.7467	5.91846	zinc finger%2C C3HC4 type family protein%2C expressed	RNFT2	complete
GSMUA_Achr10G12900_001*	GSMUA_Achr10G12900_001	antisense	87.156	145.828	123.046	75.692	129.682	72.9303	88.2825	69.2566	100.614	60S ribosomal protein L10	RPL10	complete
GSMUA_Achr10G12900_001	GSMUA_Achr10G12900_001	sense	1347.22	1337.78	1263.32	838.435	1055.34	841.266	812.542	943.323	1528.15	60S ribosomal protein L10	RPL10	complete
GSMUA_Achr10G12920_001*	GSMUA_Achr10G12920_001	antisense	77.554	55.4556	56.6293	53.8578	60.3693	45.1962	24.8562	71.6448	76.94	Trans-cinnamate 4-monooxygenase	CYP73A16	fragment
GSMUA_Achr10G12920_001	GSMUA_Achr10G12920_001	sense	141.074	90.3721	87.3909	143.378	78.2564	84.2293	83.9969	84.7796	74.5726	Trans-cinnamate 4-monooxygenase	CYP73A16	fragment
GSMUA_Achr10G12970_001	GSMUA_Achr10G12970_001	sense	7.3861	19.1698	13.9825	18.1952	55.8975	26.7069	7.714	87.1678	33.1434	Putative Wound-induced protein 1	WUN1	complete
GSMUA_Achr10G13000_001*	GSMUA_Achr10G13000_001	antisense	2.21583	4.10782	1.39825	5.82246	6.7077	7.19031	11.9996	0	0	Uncharacterized 38.1 kDa protein	L7003	complete
GSMUA_Achr10G13080_001	GSMUA_Achr10G13080_001	sense	0.73861	2.73855	1.39825	0.727808	4.4718	8.2175	11.1424	15.523	4.73477	AMP deaminase	AMPD	complete
GSMUA_Achr10G13090_001	GSMUA_Achr10G13090_001	sense	16.988	9.58492	13.9825	14.5562	4.4718	3.08156	11.9996	2.38816	10.6532	Putative Gibberellin 2-beta-dioxygenase 8	GA2OX7	complete
GSMUA_Achr10G13100_001	GSMUA_Achr10G13100_001	sense	25.8513	21.2238	9.08865	15.284	15.6513	22.5981	22.2849	14.329	24.8575	Putative Phosphatidylinositide phosphatase SAC1	sacm1l	complete
GSMUA_Achr10G13110_001	GSMUA_Achr10G13110_001	sense	274.024	288.232	304.12	127.366	134.154	36.9787	72.8545	80.0033	177.554	60S ribosomal protein L13a-4	RPL13AD	complete
GSMUA_Achr10G13130_001	GSMUA_Achr10G13130_001	sense	79.0312	60.9327	66.4171	77.8755	80.4923	78.0662	93.4251	63.2862	69.8378	Importin subunit alpha-2	Os01g0158000	complete
GSMUA_Achr10G13140_001	GSMUA_Achr10G13140_001	sense	1.47722	0	0.699127	0.727808	4.4718	9.24468	6.85689	1.19408	0	Serine/threonine-protein kinase PBS1	PBS1	complete
GSMUA_Achr10G13150_001*	GSMUA_Achr10G13150_001	antisense	6.64749	24.6469	8.38953	9.46151	8.94359	6.16312	3.42845	3.58224	5.91846	40S ribosomal protein S26-1	RPS26A	modules
GSMUA_Achr10G13150_001	GSMUA_Achr10G13150_001	sense	8.86332	2.73855	12.5843	11.6449	11.1795	3.08156	5.14267	2.38816	9.46953	40S ribosomal protein S26-1	RPS26A	modules
GSMUA_Achr10G13160_001*	GSMUA_Achr10G13160_001	antisense	2.95444	1.36927	5.59302	0	8.94359	8.2175	1.71422	7.16448	1.18369	Putative Cornifelin homolog	cnfn	modules
GSMUA_Achr10G13180_001*	GSMUA_Achr10G13180_001	antisense	0	1.36927	7.6904	5.09466	0	1.02719	0.857111	0	0	expressed protein	TMEM70	complete
GSMUA_Achr10G13210_001*	GSMUA_Achr10G13210_001	antisense	0.73861	6.16174	9.78778	9.46151	4.4718	7.19031	1.71422	4.77632	9.46953	Putative Thioredoxin domain-containing protein 5	Txndc5	fragment
GSMUA_Achr10G13210_001	GSMUA_Achr10G13210_001	sense	201.64	132.135	159.401	127.366	163.221	143.806	113.996	212.546	151.513	Putative Thioredoxin domain-containing protein 5	Txndc5	fragment
GSMUA_Achr10G13220_001*	GSMUA_Achr10G13220_001	antisense	1.47722	17.1159	7.6904	11.6449	4.4718	11.2991	8.57111	8.35856	10.6532	Elongation factor 1-alpha	BLT63	fragment
GSMUA_Achr10G13220_001	GSMUA_Achr10G13220_001	sense	12.5564	26.0162	22.3721	21.1064	11.1795	4.10875	11.9996	5.9704	17.7554	Elongation factor 1-alpha	BLT63	fragment
GSMUA_Achr10G13250_001	GSMUA_Achr10G13250_001	sense	8.86332	11.6388	10.4869	3.63904	11.1795	3.08156	12.8567	1.19408	5.91846	Putative Protein IQ-DOMAIN 1	IQD1	complete
GSMUA_Achr10G13320_001	GSMUA_Achr10G13320_001	sense	82.7243	34.9165	26.5668	42.9407	42.4821	52.3865	40.2842	56.1217	48.5314	Probable protein phosphatase 2C 28	Os03g0137200	complete
GSMUA_Achr10G13340_001*	GSMUA_Achr10G13340_001	antisense	11.8178	21.9084	23.0712	12.3727	13.4154	16.435	19.7136	14.329	17.7554	Protein ALUMINUM SENSITIVE 3	ALS3	complete
GSMUA_Achr10G13340_001	GSMUA_Achr10G13340_001	sense	0.73861	8.90029	27.266	7.27808	11.1795	7.19031	7.714	9.55264	10.6532	Protein ALUMINUM SENSITIVE 3	ALS3	complete
GSMUA_Achr10G13370_001*	GSMUA_Achr10G13370_001	antisense	14.7722	33.5472	30.0625	15.284	22.359	26.7069	19.7136	19.1053	26.0412	splicing factor%2C arginine/serine-rich%2C putative%2C expressed	Srsf4	complete
GSMUA_Achr10G13370_001	GSMUA_Achr10G13370_001	sense	477.142	297.817	490.787	390.105	266.072	473.533	290.561	409.569	155.064	splicing factor%2C arginine/serine-rich%2C putative%2C expressed	Srsf4	complete
GSMUA_Achr10G13380_001	GSMUA_Achr10G13380_001	sense	2.21583	1.36927	9.08865	4.36685	22.359	31.8428	23.142	7.16448	3.55108	Hypothetical protein	unknown_gene	missing_functional_completeness
GSMUA_Achr10G13400_001*	GSMUA_Achr10G13400_001	antisense	0	5.4771	9.78778	5.82246	11.1795	7.19031	5.99978	9.55264	5.91846	Calcium-transporting ATPase 1%2C endoplasmic reticulum-type	ECA1	complete
GSMUA_Achr10G13460_001	GSMUA_Achr10G13460_001	sense	2.21583	6.84637	6.29214	0	4.4718	12.3262	7.714	4.77632	3.55108	Hypothetical protein	NUDT9	missing_functional_completeness
GSMUA_Achr10G13500_001	GSMUA_Achr10G13500_001	sense	30.283	30.8087	41.9476	29.8401	31.3026	30.8156	37.7129	35.8224	35.5108	vacuolar fusion protein MON1 homolog A%2C putative%2C expressed	MON1A	complete
GSMUA_Achr10G13530_001*	GSMUA_Achr10G13530_001	antisense	5.90888	0	0	2.18342	0	0	10.2853	0	1.18369	Hypothetical protein	ZNF335	missing_functional_completeness
GSMUA_Achr10G13540_001	GSMUA_Achr10G13540_001	sense	114.485	3.42319	6.99127	46.5797	261.6	130.453	58.2836	303.296	201.228	ZOS3-09 - C2H2 zinc finger protein%2C expressed	ZNF238	complete
GSMUA_Achr10G13550_001*	GSMUA_Achr10G13550_001	antisense	5.90888	0.684637	0.699127	8.00589	8.94359	5.13593	19.7136	9.55264	4.73477	Soluble inorganic pyrophosphatase	PPA	complete
GSMUA_Achr10G13580_001*	GSMUA_Achr10G13580_001	antisense	2.21583	12.3235	4.89389	3.63904	8.94359	3.08156	0.857111	3.58224	4.73477	Putative RNA and export factor-binding protein 2	Refbp2	complete
GSMUA_Achr10G13580_001	GSMUA_Achr10G13580_001	sense	5.90888	8.21565	6.99127	3.63904	0	2.05437	0.857111	8.35856	2.36738	Putative RNA and export factor-binding protein 2	Refbp2	complete
GSMUA_Achr10G13590_001	GSMUA_Achr10G13590_001	sense	14.0336	23.9623	13.2834	11.6449	17.8872	21.5709	9.42822	8.35856	27.2249	Putative F-box only protein 34	Fbxo34	fragment
GSMUA_Achr10G13610_001*	GSMUA_Achr10G13610_001	antisense	1.47722	4.10782	1.39825	0.727808	26.8308	20.5437	1.71422	66.8685	46.164	Cysteine-rich repeat secretory protein 55	CRRSP55	complete
GSMUA_Achr10G13640_001	GSMUA_Achr10G13640_001	sense	12.5564	5.4771	10.4869	10.1893	13.4154	15.4078	9.42822	26.2697	11.8369	E3 ubiquitin-protein ligase SPL11	SPL11	complete
GSMUA_Achr10G13670_001*	GSMUA_Achr10G13670_001	antisense	62.7818	19.1698	17.4782	85.8814	51.4257	53.4137	89.1396	76.4211	62.7357	OsRhmbd18 - Putative Rhomboid homologue%2C expressed	rhbdf1	modules
GSMUA_Achr10G13670_001	GSMUA_Achr10G13670_001	sense	19.9425	8.90029	11.186	12.3727	15.6513	10.2719	14.5709	15.523	14.2043	OsRhmbd18 - Putative Rhomboid homologue%2C expressed	rhbdf1	modules
GSMUA_Achr10G13690_001	GSMUA_Achr10G13690_001	sense	2.95444	13.6927	7.6904	6.55027	0	3.08156	4.28556	2.38816	3.55108	Putative expressed protein	unknown_gene	complete
GSMUA_Achr10G13710_001	GSMUA_Achr10G13710_001	sense	12.5564	5.4771	0.699127	3.63904	4.4718	3.08156	0	5.9704	10.6532	Putative Aspartic proteinase nepenthesin-2	nep2	fragment
GSMUA_Achr10G13730_001	GSMUA_Achr10G13730_001	sense	2.21583	16.4313	17.4782	8.00589	6.7077	6.16312	10.2853	5.9704	5.91846	Protein TOC75-3%2C chloroplastic	TOC75-3	fragment
GSMUA_Achr10G13750_001*	GSMUA_Achr10G13750_001	antisense	0.73861	4.10782	7.6904	4.36685	2.2359	2.05437	0	3.58224	7.10215	Uncharacterized protein At3g49720	At3g49720	complete
GSMUA_Achr10G13750_001	GSMUA_Achr10G13750_001	sense	175.051	147.882	151.711	139.011	194.523	165.377	98.5678	277.026	82.8584	Uncharacterized protein At3g49720	At3g49720	complete
GSMUA_Achr10G13760_001*	GSMUA_Achr10G13760_001	antisense	5.90888	3.42319	1.39825	21.8342	11.1795	16.435	16.2851	17.9112	27.2249	Putative Non-specific lipid-transfer protein-like protein At2g13820	At2g13820	fragment
GSMUA_Achr10G13760_001	GSMUA_Achr10G13760_001	sense	44.3166	18.4852	8.38953	112.082	178.872	117.099	107.139	189.859	129.022	Putative Non-specific lipid-transfer protein-like protein At2g13820	At2g13820	fragment
GSMUA_Achr10G13770_001*	GSMUA_Achr10G13770_001	antisense	13.295	3.42319	10.4869	7.27808	2.2359	3.08156	15.428	7.16448	3.55108	phosphatidic acid phosphatase-related%2C putative%2C expressed	Sgms2	complete
GSMUA_Achr10G13770_001	GSMUA_Achr10G13770_001	sense	74.5996	52.7171	68.5145	53.13	82.7282	71.9031	156.851	46.5691	78.1237	phosphatidic acid phosphatase-related%2C putative%2C expressed	Sgms2	complete
GSMUA_Achr10G13830_001	GSMUA_Achr10G13830_001	sense	2.21583	4.79246	1.39825	8.7337	4.4718	2.05437	1.71422	2.38816	1.18369	Glycerol-3-phosphate acyltransferase 6	GPAT6	complete
GSMUA_Achr10G13870_001	GSMUA_Achr10G13870_001	sense	4.43166	15.7467	6.99127	3.63904	0	6.16312	3.42845	3.58224	2.36738	SH3 domain containing protein%2C expressed	SLA1	complete
GSMUA_Achr10G13890_001*	GSMUA_Achr10G13890_001	antisense	2.21583	8.21565	0.699127	0.727808	0	4.10875	0.857111	7.16448	4.73477	expressed protein	pyy	complete
GSMUA_Achr10G13920_001	GSMUA_Achr10G13920_001	sense	5.17027	4.10782	9.08865	0.727808	0	1.02719	0	0	0	Proliferating cell nuclear antigen	Os02g0805200	complete
GSMUA_Achr10G13940_001	GSMUA_Achr10G13940_001	sense	0	4.10782	3.49564	9.46151	2.2359	2.05437	3.42845	1.19408	1.18369	Putative expressed protein	lin-26	complete
GSMUA_Achr10G13990_001	GSMUA_Achr10G13990_001	sense	9.60193	0.684637	0.699127	1.45562	2.2359	2.05437	2.57133	14.329	0	Profilin	PRO1	complete
GSMUA_Achr10G14020_001*	GSMUA_Achr10G14020_001	antisense	14.7722	1.36927	0	7.27808	6.7077	2.05437	2.57133	11.9408	4.73477	Putative Multidrug and toxin extrusion protein 1	SLC47A1	modules
GSMUA_Achr10G14020_001	GSMUA_Achr10G14020_001	sense	219.367	8.21565	0.699127	133.917	62.6052	38.0059	25.7133	84.7796	34.3271	Putative Multidrug and toxin extrusion protein 1	SLC47A1	modules
GSMUA_Achr10G14090_001*	GSMUA_Achr10G14090_001	antisense	12.5564	10.9542	27.266	13.8284	6.7077	2.05437	6.85689	9.55264	10.6532	Mannan endo-1%2C4-beta-mannosidase 2	MAN2	complete
GSMUA_Achr10G14090_001	GSMUA_Achr10G14090_001	sense	234.139	494.993	472.61	293.307	165.456	117.099	187.707	176.724	261.596	Mannan endo-1%2C4-beta-mannosidase 2	MAN2	complete
GSMUA_Achr10G14100_001	GSMUA_Achr10G14100_001	sense	5.17027	6.16174	9.78778	5.82246	2.2359	0	2.57133	1.19408	1.18369	protein kinase family protein%2C putative%2C expressed	At1g54610	complete
GSMUA_Achr10G14120_001	GSMUA_Achr10G14120_001	sense	16.2494	21.2238	17.4782	13.8284	4.4718	22.5981	17.1422	9.55264	10.6532	Whole genome shotgun sequence of line PN40024%2C scaffold_14.assembly12x (Fragment)	dnaJ	complete
GSMUA_Achr10G14140_001*	GSMUA_Achr10G14140_001	antisense	8.86332	22.593	18.8764	7.27808	6.7077	1.02719	4.28556	0	2.36738	Probable rhamnose biosynthetic enzyme 1	RHM1	complete
GSMUA_Achr10G14140_001	GSMUA_Achr10G14140_001	sense	102.667	295.079	306.218	59.6803	42.4821	22.5981	26.5705	31.0461	81.6747	Probable rhamnose biosynthetic enzyme 1	RHM1	complete
GSMUA_Achr10G14170_001*	GSMUA_Achr10G14170_001	antisense	2.21583	0	4.19476	6.55027	8.94359	4.10875	3.42845	5.9704	4.73477	Citrate synthase%2C glyoxysomal	CSY3	complete
GSMUA_Achr10G14170_001	GSMUA_Achr10G14170_001	sense	20.6811	31.4933	17.4782	28.3845	40.2462	32.87	20.5707	51.3454	36.6944	Citrate synthase%2C glyoxysomal	CSY3	complete
GSMUA_Achr10G14220_001	GSMUA_Achr10G14220_001	sense	232.662	71.2023	79.0014	253.277	76.0205	81.1478	311.989	114.632	110.083	Peroxidase 4	GSVIVT00023967001	complete
GSMUA_Achr10G14230_001*	GSMUA_Achr10G14230_001	antisense	0.73861	3.42319	2.09738	5.82246	6.7077	11.2991	1.71422	10.7467	9.46953	Putative mitochondrial 2-oxoglutarate/malate carrier protein	NCU10732	complete
GSMUA_Achr10G14230_001	GSMUA_Achr10G14230_001	sense	1.47722	0.684637	0	5.82246	0	8.2175	5.99978	8.35856	10.6532	Putative mitochondrial 2-oxoglutarate/malate carrier protein	NCU10732	complete
GSMUA_Achr10G14250_001	GSMUA_Achr10G14250_001	sense	11.0791	4.79246	1.39825	11.6449	2.2359	5.13593	7.714	4.77632	2.36738	MYB family transcription factor%2C putative%2C expressed	At1g14600	complete
GSMUA_Achr10G14260_001	GSMUA_Achr10G14260_001	sense	35.4533	131.45	51.0363	38.5738	44.718	24.6525	21.4278	60.8981	49.7151	Peptide-N4-(N-acetyl-beta-glucosaminyl)asparagine amidase A	yclG	complete
GSMUA_Achr10G14290_001	GSMUA_Achr10G14290_001	sense	8.12471	8.90029	3.49564	10.1893	11.1795	5.13593	11.9996	8.35856	9.46953	Putative Probable polyadenylate-binding protein At2g36660	At2g36660	fragment
GSMUA_Achr10G14330_001	GSMUA_Achr10G14330_001	sense	8.86332	64.3559	55.9302	8.00589	2.2359	3.08156	9.42822	0	8.28584	Hypothetical protein	cyp524A1	missing_functional_completeness
GSMUA_Achr10G14350_001*	GSMUA_Achr10G14350_001	antisense	3.69305	8.90029	11.8852	5.09466	8.94359	10.2719	11.9996	3.58224	9.46953	Putative GDSL esterase/lipase At5g45910	At5g45910	complete
GSMUA_Achr10G14350_001	GSMUA_Achr10G14350_001	sense	56.1343	78.0487	82.497	77.1477	53.6616	72.9303	47.1411	56.1217	36.6944	Putative GDSL esterase/lipase At5g45910	At5g45910	complete
GSMUA_Achr10G14360_001	GSMUA_Achr10G14360_001	sense	0	7.53101	9.08865	0	0	0	0	0	2.36738	GDSL esterase/lipase At5g45910	At5g45910	complete
GSMUA_Achr10G14400_001	GSMUA_Achr10G14400_001	sense	1.47722	13.0081	17.4782	8.00589	4.4718	5.13593	2.57133	4.77632	3.55108	Protein SOMBRERO	SMB	complete
GSMUA_Achr10G14460_001*	GSMUA_Achr10G14460_001	antisense	3.69305	13.6927	0.699127	0.727808	0	0	0	1.19408	1.18369	Abscisic acid receptor PYL8	PYL8	complete
GSMUA_Achr10G14520_001	GSMUA_Achr10G14520_001	sense	21.4197	10.9542	11.186	24.7455	26.8308	47.2506	33.4273	8.35856	24.8575	Mur ligase family protein%2C putative%2C expressed	MET7	fragment
GSMUA_Achr10G14550_001	GSMUA_Achr10G14550_001	sense	0.73861	44.5014	36.3546	5.82246	17.8872	1.02719	0.857111	4.77632	23.6738	expressed protein	unknown_gene	fragment
GSMUA_Achr10G14580_001*	GSMUA_Achr10G14580_001	antisense	6.64749	4.10782	1.39825	9.46151	8.94359	1.02719	3.42845	3.58224	5.91846	Putative Myosin heavy chain IB	MIB	fragment
GSMUA_Achr10G14620_001	GSMUA_Achr10G14620_001	sense	0.73861	4.79246	3.49564	1.45562	0	6.16312	0.857111	2.38816	9.46953	Putative ABC transporter C family member 8	ABCC8	complete
GSMUA_Achr10G14650_001	GSMUA_Achr10G14650_001	sense	18.4652	34.2319	12.5843	13.8284	11.1795	8.2175	29.1418	27.4638	8.28584	Hypothetical protein	unknown_gene	missing_functional_completeness
GSMUA_Achr10G14660_001	GSMUA_Achr10G14660_001	sense	56.873	90.3721	106.267	77.8755	51.4257	34.9244	81.4256	46.5691	43.7966	Probable WRKY transcription factor 19	WRKY19	fragment
GSMUA_Achr10G14670_001	GSMUA_Achr10G14670_001	sense	12.5564	9.58492	7.6904	14.5562	6.7077	1.02719	3.42845	1.19408	3.55108	Putative expressed protein	unknown_gene	complete
GSMUA_Achr10G14690_001	GSMUA_Achr10G14690_001	sense	57.6116	28.0701	55.9302	40.0294	26.8308	34.9244	46.284	15.523	15.388	zinc finger protein%2C putative%2C expressed	pli1	fragment
GSMUA_Achr10G14700_001	GSMUA_Achr10G14700_001	sense	113.746	73.2562	79.0014	61.8637	11.1795	13.3534	50.5696	20.2994	21.3065	Whole genome shotgun sequence of line PN40024%2C scaffold_46.assembly12x (Fragment)	panB	modules
GSMUA_Achr10G14720_001	GSMUA_Achr10G14720_001	sense	0.73861	19.8545	11.186	13.8284	2.2359	16.435	5.14267	16.7171	10.6532	Putative Mitochondrial carnitine/acylcarnitine carrier protein CACL	SLC25A29	complete
GSMUA_Achr10G14750_001	GSMUA_Achr10G14750_001	sense	0	0	1.39825	8.7337	15.6513	8.2175	5.14267	14.329	11.8369	Putative 10-deacetylbaccatin III 10-O-acetyltransferase	TAX10	complete
GSMUA_Achr10G14760_001	GSMUA_Achr10G14760_001	sense	8.12471	2.73855	9.78778	16.0118	8.94359	14.3806	7.714	5.9704	8.28584	Putative N-(5'-phosphoribosyl)anthranilate isomerase	trpF	complete
GSMUA_Achr10G14790_001	GSMUA_Achr10G14790_001	sense	0.73861	16.4313	10.4869	0.727808	0	0	0	0	0	Hypothetical protein	At1g56140	missing_functional_completeness
GSMUA_Achr10G14810_001	GSMUA_Achr10G14810_001	sense	0	10.9542	0.699127	4.36685	2.2359	0	1.71422	1.19408	4.73477	Putative Protein disulfide-isomerase	P4HB	complete
GSMUA_Achr10G14820_001*	GSMUA_Achr10G14820_001	antisense	0.73861	3.42319	2.09738	1.45562	13.4154	9.24468	9.42822	1.19408	3.55108	protein of unknown function DUF502 domain containing protein%2C expressed	Cysltr1	complete
GSMUA_Achr10G14850_001	GSMUA_Achr10G14850_001	sense	19.9425	22.593	25.8677	34.207	15.6513	48.2778	35.9987	27.4638	35.5108	Hypothetical protein	unknown_gene	missing_functional_completeness
GSMUA_Achr10G14860_001	GSMUA_Achr10G14860_001	sense	6.64749	9.58492	6.29214	20.3786	2.2359	12.3262	7.714	10.7467	4.73477	expressed protein	Os12g0591500	complete
GSMUA_Achr10G14930_001*	GSMUA_Achr10G14930_001	antisense	0.73861	0.684637	0	1.45562	0	11.2991	2.57133	4.77632	1.18369	Probable plastidic glucose transporter 2	At1g67300	complete
GSMUA_Achr10G14930_001	GSMUA_Achr10G14930_001	sense	10.3405	12.3235	12.5843	21.8342	22.359	34.9244	15.428	15.523	18.9391	Probable plastidic glucose transporter 2	At1g67300	complete
GSMUA_Achr10G14940_001*	GSMUA_Achr10G14940_001	antisense	6.64749	1.36927	8.38953	2.91123	8.94359	5.13593	5.99978	8.35856	3.55108	Cyclin-dependent kinase F-1	CDKF-1	complete
GSMUA_Achr10G14940_001	GSMUA_Achr10G14940_001	sense	144.029	83.5258	132.135	94.6151	49.1898	31.8428	47.9982	71.6448	71.0215	Cyclin-dependent kinase F-1	CDKF-1	complete
GSMUA_Achr10G14960_001	GSMUA_Achr10G14960_001	sense	17.7266	16.4313	19.5756	13.1005	31.3026	25.6797	35.9987	16.7171	33.1434	Peroxisome assembly protein 2	PEX2	complete
GSMUA_Achr10G14980_001*	GSMUA_Achr10G14980_001	antisense	8.12471	19.8545	14.6817	11.6449	24.5949	13.3534	12.8567	15.523	14.2043	Auxin-responsive protein IAA27	IAA27	complete
GSMUA_Achr10G14990_001*	GSMUA_Achr10G14990_001	antisense	2.21583	0.684637	7.6904	6.55027	4.4718	3.08156	13.7138	2.38816	3.55108	Protein phosphatase 2C and cyclic nucleotide-binding/kinase domain-containing protein	At2g20050	complete
GSMUA_Achr10G14990_001	GSMUA_Achr10G14990_001	sense	3.69305	10.9542	3.49564	2.18342	8.94359	11.2991	10.2853	9.55264	5.91846	Protein phosphatase 2C and cyclic nucleotide-binding/kinase domain-containing protein	At2g20050	complete
GSMUA_Achr10G15000_001	GSMUA_Achr10G15000_001	sense	4.43166	7.53101	11.8852	2.18342	6.7077	5.13593	4.28556	7.16448	1.18369	Putative expressed protein	DVU_0123	modules
GSMUA_Achr10G15040_001*	GSMUA_Achr10G15040_001	antisense	0	2.05391	5.59302	8.00589	0	0	3.42845	1.19408	0	Probable pectinesterase/pectinesterase inhibitor 34	PME34	modules
GSMUA_Achr10G15040_001	GSMUA_Achr10G15040_001	sense	11.0791	1.36927	1.39825	5.09466	0	0	7.714	3.58224	1.18369	Probable pectinesterase/pectinesterase inhibitor 34	PME34	modules
GSMUA_Achr10G15110_001*	GSMUA_Achr10G15110_001	antisense	2.21583	9.58492	9.08865	0	6.7077	6.16312	11.1424	4.77632	4.73477	Putative Nephrocystin-3	nphp3	complete
GSMUA_Achr10G15110_001	GSMUA_Achr10G15110_001	sense	30.283	56.8249	60.8241	36.3904	31.3026	34.9244	48.8553	29.852	39.0618	Putative Nephrocystin-3	nphp3	complete
GSMUA_Achr10G15120_001	GSMUA_Achr10G15120_001	sense	4.43166	5.4771	3.49564	8.00589	4.4718	2.05437	3.42845	5.9704	8.28584	Putative Transmembrane protein 111	tmem111	complete
GSMUA_Achr10G15150_001*	GSMUA_Achr10G15150_001	antisense	0.73861	11.6388	0.699127	0	0	0	0.857111	0	2.36738	Putative MLO-like protein 12	MLO12	complete
GSMUA_Achr10G15160_001	GSMUA_Achr10G15160_001	sense	2.21583	11.6388	10.4869	4.36685	0	0	1.71422	1.19408	3.55108	Putative Fasciclin-like arabinogalactan protein 6	FLA6	complete
GSMUA_Achr10G15180_001*	GSMUA_Achr10G15180_001	antisense	5.17027	7.53101	0.699127	5.09466	0	2.05437	2.57133	1.19408	1.18369	Rac-like GTP-binding protein 7	RAC7	complete
GSMUA_Achr10G15210_001*	GSMUA_Achr10G15210_001	antisense	46.5324	2.05391	4.19476	32.7514	17.8872	6.16312	24.8562	11.9408	18.9391	Putative Aspartic proteinase nepenthesin-2	nep2	modules
GSMUA_Achr10G15210_001	GSMUA_Achr10G15210_001	sense	717.929	58.8788	43.3459	658.666	254.892	152.024	208.278	273.444	344.454	Putative Aspartic proteinase nepenthesin-2	nep2	modules
GSMUA_Achr10G15230_001	GSMUA_Achr10G15230_001	sense	20.6811	6.16174	13.9825	7.27808	46.9539	43.1418	32.5702	29.852	21.3065	AML1%2C putative%2C expressed	mei2	complete
GSMUA_Achr10G15260_001*	GSMUA_Achr10G15260_001	antisense	11.8178	2.05391	11.186	16.0118	15.6513	20.5437	6.85689	15.523	15.388	Uncharacterized protein yqjG	yqjG	complete
GSMUA_Achr10G15260_001	GSMUA_Achr10G15260_001	sense	8.86332	10.9542	11.186	13.1005	29.0667	25.6797	9.42822	26.2697	36.6944	Uncharacterized protein yqjG	yqjG	complete
GSMUA_Achr10G15280_001	GSMUA_Achr10G15280_001	sense	10.3405	3.42319	8.38953	6.55027	0	0	1.71422	4.77632	0	Aspartic proteinase oryzasin-1	Os05g0567100	complete
GSMUA_Achr10G15290_001*	GSMUA_Achr10G15290_001	antisense	5.90888	0	0.699127	4.36685	6.7077	13.3534	7.714	8.35856	15.388	Putative WRKY transcription factor 6	WRKY6	complete
GSMUA_Achr10G15290_001	GSMUA_Achr10G15290_001	sense	172.096	10.9542	4.89389	91.7038	100.615	92.4468	116.567	155.23	68.6541	Putative WRKY transcription factor 6	WRKY6	complete
GSMUA_Achr10G15300_001*	GSMUA_Achr10G15300_001	antisense	2.95444	0	0	4.36685	6.7077	3.08156	17.1422	0	2.36738	Putative LRR receptor-like serine/threonine-protein kinase FEI 1	FEI1	fragment
GSMUA_Achr10G15320_001	GSMUA_Achr10G15320_001	sense	7.3861	0.684637	1.39825	5.09466	17.8872	15.4078	6.85689	52.5395	16.5717	STE_MEKK_ste11_MAP3K.8 - STE kinases include homologs to sterile 7%2C sterile 11 and sterile 20 from yeast%2C expressed	mkkA	modules
GSMUA_Achr10G15380_001	GSMUA_Achr10G15380_001	sense	18.4652	10.9542	13.2834	13.1005	15.6513	31.8428	27.4276	7.16448	7.10215	Hypothetical protein	DDB_G0273473	missing_functional_completeness
GSMUA_Achr10G15400_001*	GSMUA_Achr10G15400_001	antisense	148.461	111.596	97.8778	69.8696	116.267	87.3109	126.852	152.842	80.491	Putative Pyruvate kinase%2C cytosolic isozyme	At4g26390	complete
GSMUA_Achr10G15400_001	GSMUA_Achr10G15400_001	sense	301.353	258.108	193.658	203.058	114.031	88.3381	119.996	168.365	129.022	Putative Pyruvate kinase%2C cytosolic isozyme	At4g26390	complete
GSMUA_Achr10G15460_001*	GSMUA_Achr10G15460_001	antisense	7.3861	10.9542	13.9825	18.1952	11.1795	23.6253	14.5709	26.2697	27.2249	Putative expressed protein	At4g22760	complete
GSMUA_Achr10G15460_001	GSMUA_Achr10G15460_001	sense	2.95444	12.3235	7.6904	4.36685	2.2359	5.13593	4.28556	7.16448	8.28584	Putative expressed protein	At4g22760	complete
GSMUA_Achr10G15510_001	GSMUA_Achr10G15510_001	sense	33.976	0	0	49.4909	4.4718	12.3262	51.4267	3.58224	27.2249	AP2/ERF domain-containing transcription factor	DREB1F	complete
GSMUA_Achr10G15530_001*	GSMUA_Achr10G15530_001	antisense	4.43166	3.42319	1.39825	2.18342	4.4718	11.2991	13.7138	1.19408	3.55108	Putative LRR and BTB/POZ domain-containing protein FBL11	FBL11	complete
GSMUA_Achr10G15540_001	GSMUA_Achr10G15540_001	sense	6.64749	15.7467	4.89389	5.82246	4.4718	7.19031	6.85689	14.329	3.55108	Putative Protein kinase G11A	OsI_021818	modules
GSMUA_Achr10G15590_001*	GSMUA_Achr10G15590_001	antisense	0	0.684637	9.08865	2.18342	2.2359	4.10875	3.42845	0	2.36738	Putative expressed protein	YKL214C	complete
GSMUA_Achr10G15600_001	GSMUA_Achr10G15600_001	sense	26.59	17.8006	30.0625	46.5797	38.0103	61.6312	52.2838	15.523	36.6944	Putative expressed protein	rpl2	complete
GSMUA_Achr10G15640_001	GSMUA_Achr10G15640_001	sense	8.86332	2.05391	3.49564	10.1893	6.7077	6.16312	8.57111	0	2.36738	Putative Glucan endo-1%2C3-beta-glucosidase 14	At2g27500/F10A12.18	modules
GSMUA_Achr10G15670_001	GSMUA_Achr10G15670_001	sense	7.3861	4.79246	9.78778	9.46151	8.94359	11.2991	16.2851	20.2994	26.0412	phospholipid-transporting ATPase%2C putative%2C expressed	CACNA1I	fragment
GSMUA_Achr10G15690_001*	GSMUA_Achr10G15690_001	antisense	10.3405	10.9542	13.9825	17.4674	4.4718	3.08156	7.714	5.9704	5.91846	40S ribosomal protein S25-4	RPS25E	modules
GSMUA_Achr10G15750_001*	GSMUA_Achr10G15750_001	antisense	3.69305	4.79246	2.09738	0	0	11.2991	7.714	1.19408	4.73477	Whole genome shotgun sequence of line PN40024%2C scaffold_80.assembly12x (Fragment)	Otud5	complete
GSMUA_Achr10G15750_001	GSMUA_Achr10G15750_001	sense	1.47722	2.73855	13.2834	12.3727	6.7077	11.2991	2.57133	7.16448	10.6532	Whole genome shotgun sequence of line PN40024%2C scaffold_80.assembly12x (Fragment)	Otud5	complete
GSMUA_Achr10G15790_001	GSMUA_Achr10G15790_001	sense	172.096	173.898	195.756	169.579	102.851	73.9575	125.138	112.243	118.369	growth inhibition and differentiation-related protein 88%2C putative%2C expressed	Gidrp88	modules
GSMUA_Achr10G15820_001	GSMUA_Achr10G15820_001	sense	2.95444	7.53101	2.79651	2.18342	6.7077	4.10875	4.28556	1.19408	0	PX domain containing protein%2C putative%2C expressed	Snx16	complete
GSMUA_Achr10G15830_001	GSMUA_Achr10G15830_001	sense	14.7722	5.4771	11.186	20.3786	4.4718	8.2175	8.57111	13.1349	9.46953	Uridylate kinase	pyrH	modules
GSMUA_Achr10G15860_001	GSMUA_Achr10G15860_001	sense	56.1343	10.9542	23.7703	57.4968	44.718	55.4681	95.9965	31.0461	20.1228	Hypothetical protein	At1g47730	missing_functional_completeness
GSMUA_Achr10G15880_001	GSMUA_Achr10G15880_001	sense	52.4413	0	1.39825	55.3134	8.94359	11.2991	47.9982	4.77632	3.55108	Putative expressed protein	Os10g0513300	complete
GSMUA_Achr10G15890_001*	GSMUA_Achr10G15890_001	antisense	48.0096	58.8788	61.5232	58.2246	127.446	83.2021	52.2838	88.3619	133.757	Putative Peroxidase 12	PER12	complete
GSMUA_Achr10G15890_001	GSMUA_Achr10G15890_001	sense	2323.67	2779.63	3303.38	3296.97	4304.1	2360.48	1666.22	3011.47	5724.33	Putative Peroxidase 12	PER12	complete
GSMUA_Achr10G15910_001*	GSMUA_Achr10G15910_001	antisense	3.69305	0	3.49564	7.27808	4.4718	10.2719	1.71422	1.19408	2.36738	Histone-lysine N-methyltransferase ASHH1	ASHH1	complete
GSMUA_Achr10G15910_001	GSMUA_Achr10G15910_001	sense	24.3741	20.5391	23.0712	10.9171	15.6513	7.19031	12.8567	13.1349	22.4901	Histone-lysine N-methyltransferase ASHH1	ASHH1	complete
GSMUA_Achr10G15940_001	GSMUA_Achr10G15940_001	sense	3.69305	10.9542	8.38953	0.727808	0	0	2.57133	0	4.73477	Ammonium transporter 3 member 1	AMT3-1	fragment
GSMUA_Achr10G15950_001*	GSMUA_Achr10G15950_001	antisense	8.86332	8.21565	3.49564	3.63904	2.2359	7.19031	6.85689	10.7467	3.55108	Calcium-dependent protein kinase SK5	CPK4	complete
GSMUA_Achr10G15950_001	GSMUA_Achr10G15950_001	sense	4.43166	8.21565	4.19476	2.18342	4.4718	1.02719	1.71422	0	3.55108	Calcium-dependent protein kinase SK5	CPK4	complete
GSMUA_Achr10G15970_001*	GSMUA_Achr10G15970_001	antisense	8.86332	3.42319	0.699127	0	0	2.05437	1.71422	10.7467	1.18369	Protein SENSITIVE TO PROTON RHIZOTOXICITY 1	STOP1	complete
GSMUA_Achr10G15970_001	GSMUA_Achr10G15970_001	sense	11.0791	10.9542	7.6904	5.09466	0	8.2175	5.14267	9.55264	3.55108	Protein SENSITIVE TO PROTON RHIZOTOXICITY 1	STOP1	complete
GSMUA_Achr10G16000_001	GSMUA_Achr10G16000_001	sense	24.3741	15.7467	24.4694	28.3845	4.4718	19.5166	19.7136	16.7171	5.91846	Uncharacterized zinc finger protein At4g06634	At4g06634	complete
GSMUA_Achr10G16040_001*	GSMUA_Achr10G16040_001	antisense	22.8969	17.1159	19.5756	30.5679	53.6616	38.0059	26.5705	37.0165	35.5108	OsAPx7 - Stromal Ascorbate Peroxidase encoding gene 5%2C8%2C expressed	APXS	complete
GSMUA_Achr10G16040_001	GSMUA_Achr10G16040_001	sense	497.823	554.556	513.159	543.673	883.18	801.206	432.841	864.514	720.868	OsAPx7 - Stromal Ascorbate Peroxidase encoding gene 5%2C8%2C expressed	APXS	complete
GSMUA_Achr10G16060_001	GSMUA_Achr10G16060_001	sense	33.2374	62.302	48.2398	37.1182	71.5488	57.5225	77.14	40.5987	35.5108	Putative Dynamin-like protein C	dlpC	fragment
GSMUA_Achr10G16070_001*	GSMUA_Achr10G16070_001	antisense	5.90888	8.90029	2.79651	6.55027	0	1.02719	2.57133	0	1.18369
GSMUA_Achr10G16070_001	GSMUA_Achr10G16070_001	sense	33.2374	11.6388	7.6904	41.4851	96.1436	31.8428	53.998	71.6448	60.3683
GSMUA_Achr10G16090_001	GSMUA_Achr10G16090_001	sense	0	0	4.19476	5.82246	2.2359	6.16312	0.857111	10.7467	16.5717	Amino acid permease 4	AAP4	complete
GSMUA_Achr10G16170_001	GSMUA_Achr10G16170_001	sense	9.60193	6.84637	5.59302	4.36685	6.7077	3.08156	6.85689	2.38816	1.18369	Auxin response factor 7	ARF7	complete
GSMUA_Achr10G16190_001	GSMUA_Achr10G16190_001	sense	0	0	0	8.00589	0	0	1.71422	4.77632	0	Protein SUPPRESSOR OF GENE SILENCING 3 homolog	SGS3	fragment
GSMUA_Achr10G16210_001*	GSMUA_Achr10G16210_001	antisense	0	0	1.39825	0	2.2359	10.2719	1.71422	0	1.18369	Uncharacterized protein At1g22800	At1g22800	complete
GSMUA_Achr10G16250_001*	GSMUA_Achr10G16250_001	antisense	4.43166	6.84637	4.19476	2.18342	4.4718	15.4078	7.714	3.58224	8.28584	Putative ATP-dependent Clp protease ATP-binding subunit ClpX	clpX	modules
GSMUA_Achr10G16280_001	GSMUA_Achr10G16280_001	sense	5.17027	2.05391	0.699127	2.91123	6.7077	16.435	15.428	8.35856	3.55108	Probable salt tolerance-like protein At1g78600	At1g78600	fragment
GSMUA_Achr10G16310_001*	GSMUA_Achr10G16310_001	antisense	5.17027	10.9542	11.186	10.9171	4.4718	8.2175	7.714	4.77632	4.73477	expressed protein	PRPF3	modules
GSMUA_Achr10G16310_001	GSMUA_Achr10G16310_001	sense	125.564	263.585	274.757	180.496	183.344	182.839	154.28	185.082	169.268	expressed protein	PRPF3	modules
GSMUA_Achr10G16360_001*	GSMUA_Achr10G16360_001	antisense	5.17027	6.16174	6.99127	10.1893	0	6.16312	3.42845	1.19408	2.36738	6%2C7-dimethyl-8-ribityllumazine synthase%2C chloroplastic	At2g44050	complete
GSMUA_Achr10G16380_001	GSMUA_Achr10G16380_001	sense	3.69305	12.3235	7.6904	8.7337	4.4718	3.08156	5.14267	2.38816	4.73477	Probable uridine nucleosidase 2	URH2	complete
GSMUA_Achr10G16490_001	GSMUA_Achr10G16490_001	sense	21.4197	34.2319	37.7529	21.8342	11.1795	34.9244	6.85689	54.9277	22.4901	Putative Uncharacterized HIT-like protein Rv1262c/MT1300	Rv1262c	modules
GSMUA_Achr10G16540_001	GSMUA_Achr10G16540_001	sense	16.2494	9.58492	17.4782	10.1893	13.4154	14.3806	7.714	20.2994	14.2043	Protoporphyrinogen oxidase%2C chloroplastic/mitochondrial	POX2	complete
GSMUA_Achr10G16560_001*	GSMUA_Achr10G16560_001	antisense	2.95444	6.16174	4.89389	5.09466	6.7077	11.2991	9.42822	9.55264	13.0206	Adenylate kinase B	ADK-B	complete
GSMUA_Achr10G16560_001	GSMUA_Achr10G16560_001	sense	12.5564	8.90029	13.2834	18.1952	2.2359	5.13593	0.857111	3.58224	8.28584	Adenylate kinase B	ADK-B	complete
GSMUA_Achr10G16600_001	GSMUA_Achr10G16600_001	sense	15.5108	4.79246	11.186	15.284	22.359	22.5981	30.856	17.9112	5.91846	Putative Bromodomain-containing protein GTE3%2C chloroplastic	GTE3	modules
GSMUA_Achr10G16620_001	GSMUA_Achr10G16620_001	sense	14.0336	19.8545	20.2747	10.9171	15.6513	12.3262	16.2851	22.6875	8.28584	Protein transport protein Sec61 subunit alpha	sec61a	complete
GSMUA_Achr10G16640_001	GSMUA_Achr10G16640_001	sense	0	0.684637	0	13.1005	0	1.02719	7.714	1.19408	0	Putative Small heat shock protein%2C chloroplastic	HSP21	fragment
GSMUA_Achr10G16660_001	GSMUA_Achr10G16660_001	sense	22.1583	23.2777	35.6555	26.9289	15.6513	21.5709	29.1418	7.16448	21.3065	kelch repeat protein%2C putative%2C expressed	Klhdc4	complete
GSMUA_Achr10G16740_001*	GSMUA_Achr10G16740_001	antisense	17.7266	0.684637	9.78778	6.55027	6.7077	9.24468	5.99978	20.2994	3.55108	dual specificity protein phosphatase%2C putative%2C expressed	DUSP16	modules
GSMUA_Achr10G16740_001	GSMUA_Achr10G16740_001	sense	20.6811	2.73855	1.39825	8.7337	2.2359	12.3262	6.85689	19.1053	14.2043	dual specificity protein phosphatase%2C putative%2C expressed	DUSP16	modules
GSMUA_Achr10G16780_001*	GSMUA_Achr10G16780_001	antisense	3.69305	5.4771	0.699127	6.55027	0	7.19031	5.99978	10.7467	5.91846	lysine ketoglutarate reductase trans-splicing related 1%2C putative%2C expressed	unknown_gene	complete
GSMUA_Achr10G16780_001	GSMUA_Achr10G16780_001	sense	43.578	31.4933	58.7267	42.2129	127.446	133.534	128.567	102.691	84.0421	lysine ketoglutarate reductase trans-splicing related 1%2C putative%2C expressed	unknown_gene	complete
GSMUA_Achr10G16840_001*	GSMUA_Achr10G16840_001	antisense	19.2039	14.3774	16.7791	27.6567	49.1898	71.9031	6.85689	75.227	72.2052	dirigent%2C putative%2C expressed	PI206	modules
GSMUA_Achr10G16840_001	GSMUA_Achr10G16840_001	sense	3.69305	11.6388	12.5843	15.284	69.3129	30.8156	15.428	45.375	54.4498	dirigent%2C putative%2C expressed	PI206	modules
GSMUA_Achr10G16850_001	GSMUA_Achr10G16850_001	sense	87.8946	8.90029	2.79651	326.786	784.8	558.79	67.7118	1048.4	485.314	Hypothetical protein	SLC4A8	missing_functional_completeness
GSMUA_Achr10G16860_001*	GSMUA_Achr10G16860_001	antisense	0	0	0	1.45562	6.7077	7.19031	1.71422	7.16448	14.2043	Hypothetical protein	unknown_gene	missing_functional_completeness
GSMUA_Achr10G16870_001*	GSMUA_Achr10G16870_001	antisense	0	0	0	0	13.4154	0	0	0	0	PB1 domain containing protein%2C expressed	GLX1	complete
GSMUA_Achr10G16870_001	GSMUA_Achr10G16870_001	sense	16.988	46.5553	25.8677	8.00589	42.4821	123.262	14.5709	152.842	31.9597	PB1 domain containing protein%2C expressed	GLX1	complete
GSMUA_Achr10G16890_001	GSMUA_Achr10G16890_001	sense	11.0791	21.9084	9.78778	8.7337	0	1.02719	10.2853	2.38816	3.55108	Putative Copper methylamine oxidase	maoII	complete
GSMUA_Achr10G16900_001	GSMUA_Achr10G16900_001	sense	2.95444	8.21565	9.08865	2.18342	2.2359	5.13593	6.85689	0	4.73477	Hypothetical protein	ERF062	missing_functional_completeness
GSMUA_Achr10G16920_001	GSMUA_Achr10G16920_001	sense	15.5108	19.8545	23.0712	6.55027	2.2359	1.02719	6.85689	1.19408	2.36738	Putative Arginine decarboxylase	speA	complete
GSMUA_Achr10G16940_001*	GSMUA_Achr10G16940_001	antisense	0.73861	7.53101	4.89389	5.09466	4.4718	14.3806	1.71422	3.58224	13.0206	ANAC083 transcription factor	NAC68	complete
GSMUA_Achr10G16940_001	GSMUA_Achr10G16940_001	sense	1.47722	5.4771	2.79651	1.45562	4.4718	11.2991	0.857111	5.9704	3.55108	ANAC083 transcription factor	NAC68	complete
GSMUA_Achr10G16970_001	GSMUA_Achr10G16970_001	sense	15.5108	19.1698	18.8764	26.2011	29.0667	28.7612	13.7138	21.4934	5.91846	Uncharacterized protein At1g07170/At2g30000	At1g07170	complete
GSMUA_Achr10G17010_001*	GSMUA_Achr10G17010_001	antisense	8.12471	12.3235	11.8852	7.27808	17.8872	9.24468	5.99978	5.9704	11.8369	Putative E3 ubiquitin-protein ligase UPL1	UPL1	complete
GSMUA_Achr10G17010_001	GSMUA_Achr10G17010_001	sense	11.0791	22.593	9.08865	5.82246	13.4154	8.2175	5.99978	11.9408	13.0206	Putative E3 ubiquitin-protein ligase UPL1	UPL1	complete
GSMUA_Achr10G17030_001	GSMUA_Achr10G17030_001	sense	14.7722	21.2238	22.3721	13.1005	20.1231	31.8428	25.7133	19.1053	8.28584	expressed protein	YLH47	complete
GSMUA_Achr10G17040_001	GSMUA_Achr10G17040_001	sense	1.47722	2.05391	5.59302	5.82246	6.7077	1.02719	2.57133	11.9408	2.36738	Hypothetical protein	unknown_gene	missing_functional_completeness
GSMUA_Achr10G17090_001*	GSMUA_Achr10G17090_001	antisense	6.64749	10.2696	4.89389	9.46151	8.94359	4.10875	11.9996	3.58224	9.46953	Pirin-like protein	At2g43120	complete
GSMUA_Achr10G17090_001	GSMUA_Achr10G17090_001	sense	984.567	904.406	739.676	925.044	1352.72	833.049	1058.53	802.421	878.299	Pirin-like protein	At2g43120	complete
GSMUA_Achr10G17110_001*	GSMUA_Achr10G17110_001	antisense	15.5108	13.6927	21.6729	8.7337	2.2359	6.16312	11.1424	1.19408	10.6532	60S ribosomal protein L32-1	RPL32A	complete
GSMUA_Achr10G17140_001	GSMUA_Achr10G17140_001	sense	10.3405	11.6388	11.8852	8.00589	2.2359	5.13593	4.28556	4.77632	4.73477	Putative Ras GTPase-activating protein-binding protein 1	G3bp1	complete
GSMUA_Achr10G17150_001	GSMUA_Achr10G17150_001	sense	7.3861	47.24	34.9564	32.0236	17.8872	19.5166	15.428	26.2697	42.6129	Galacturonosyltransferase 8	GAUT8	complete
GSMUA_Achr10G17170_001*	GSMUA_Achr10G17170_001	antisense	19.9425	11.6388	29.3633	8.00589	11.1795	9.24468	10.2853	16.7171	13.0206	dolichyl-diphosphooligosaccharide--protein glycosyltransferase 63 kDasubunit precursor%2C putative%2C expressed	Rpn2	complete
GSMUA_Achr10G17170_001	GSMUA_Achr10G17170_001	sense	5.90888	6.84637	9.08865	5.82246	2.2359	2.05437	3.42845	3.58224	3.55108	dolichyl-diphosphooligosaccharide--protein glycosyltransferase 63 kDasubunit precursor%2C putative%2C expressed	Rpn2	complete
GSMUA_Achr10G17210_001*	GSMUA_Achr10G17210_001	antisense	3.69305	0.684637	4.89389	0	4.4718	8.2175	10.2853	3.58224	5.91846	Putative Protein ALWAYS EARLY 3	ALY3	complete
GSMUA_Achr10G17210_001	GSMUA_Achr10G17210_001	sense	2.21583	4.79246	6.29214	2.91123	13.4154	8.2175	8.57111	2.38816	2.36738	Putative Protein ALWAYS EARLY 3	ALY3	complete
GSMUA_Achr10G17220_001	GSMUA_Achr10G17220_001	sense	11.8178	6.16174	24.4694	13.1005	0	0	3.42845	2.38816	1.18369	Putative expressed protein	LTA	complete
GSMUA_Achr10G17240_001	GSMUA_Achr10G17240_001	sense	7.3861	4.10782	0.699127	5.09466	11.1795	10.2719	5.14267	2.38816	9.46953	Acetyl-coenzyme A synthetase%2C cytoplasmic	ACSS2	complete
GSMUA_Achr10G17250_001	GSMUA_Achr10G17250_001	sense	12.5564	30.124	32.859	28.3845	53.6616	53.4137	38.57	90.75	86.4095	Hypothetical protein	nuoN	missing_functional_completeness
GSMUA_Achr10G17260_001	GSMUA_Achr10G17260_001	sense	2.95444	2.05391	2.79651	0.727808	4.4718	4.10875	0	4.77632	9.46953	WD repeat-containing protein LWD1	LWD1	complete
GSMUA_Achr10G17270_001*	GSMUA_Achr10G17270_001	antisense	4.43166	4.79246	0.699127	13.1005	4.4718	3.08156	11.1424	2.38816	8.28584	Putative expressed protein	BIRC3	complete
GSMUA_Achr10G17270_001	GSMUA_Achr10G17270_001	sense	14.0336	7.53101	2.09738	8.7337	0	3.08156	5.99978	1.19408	4.73477	Putative expressed protein	BIRC3	complete
GSMUA_Achr10G17290_001*	GSMUA_Achr10G17290_001	antisense	8.86332	5.4771	6.99127	10.1893	6.7077	14.3806	9.42822	5.9704	7.10215	Scarecrow-like protein 1	SCL1	complete
GSMUA_Achr10G17310_001	GSMUA_Achr10G17310_001	sense	15.5108	3.42319	12.5843	23.2899	24.5949	52.3865	42.8556	14.329	36.6944	Respiratory burst oxidase homolog protein C	RBOHC	fragment
GSMUA_Achr10G17330_001*	GSMUA_Achr10G17330_001	antisense	6.64749	7.53101	7.6904	5.09466	6.7077	7.19031	5.99978	3.58224	10.6532	Calnexin homolog 1	CNX1	complete
GSMUA_Achr10G17330_001	GSMUA_Achr10G17330_001	sense	16.988	54.0864	29.3633	18.923	26.8308	12.3262	10.2853	10.7467	9.46953	Calnexin homolog 1	CNX1	complete
GSMUA_Achr10G17380_001*	GSMUA_Achr10G17380_001	antisense	8.86332	6.16174	5.59302	13.8284	11.1795	10.2719	13.7138	15.523	18.9391	SAC domain containing protein%2C putative%2C expressed	Fig4	complete
GSMUA_Achr10G17380_001	GSMUA_Achr10G17380_001	sense	13.295	2.73855	8.38953	7.27808	8.94359	9.24468	16.2851	9.55264	4.73477	SAC domain containing protein%2C putative%2C expressed	Fig4	complete
GSMUA_Achr10G17410_001	GSMUA_Achr10G17410_001	sense	1.47722	9.58492	2.79651	0.727808	0	2.05437	3.42845	1.19408	1.18369	3-oxoacyl-[acyl-carrier-protein] synthase I%2C chloroplastic	KAS1	modules
GSMUA_Achr10G17470_001	GSMUA_Achr10G17470_001	sense	6.64749	8.21565	7.6904	3.63904	15.6513	6.16312	10.2853	10.7467	15.388	Putative Nucleolysin TIAR	TIAL1	complete
GSMUA_Achr10G17480_001*	GSMUA_Achr10G17480_001	antisense	1.47722	4.79246	1.39825	8.7337	4.4718	2.05437	4.28556	5.9704	2.36738	3beta-hydroxysteroid-dehydrogenase/decarboxylase isoform 2	3BETAHSD/D2	complete
GSMUA_Achr10G17490_001*	GSMUA_Achr10G17490_001	antisense	5.90888	4.10782	4.19476	2.18342	8.94359	4.10875	5.99978	4.77632	7.10215	LSM domain containing protein%2C expressed	LSM1	complete
GSMUA_Achr10G17510_001	GSMUA_Achr10G17510_001	sense	110.053	84.895	151.011	121.544	156.513	103.746	125.995	66.8685	183.472	Hypothetical protein	unknown_gene	missing_functional_completeness
GSMUA_Achr10G17530_001	GSMUA_Achr10G17530_001	sense	20.6811	0	0	5.09466	4.4718	5.13593	11.1424	7.16448	1.18369	Probable lipoxygenase 6	Os03g0179900	complete
GSMUA_Achr10G17540_001*	GSMUA_Achr10G17540_001	antisense	2.21583	4.10782	8.38953	6.55027	0	0	2.57133	2.38816	2.36738	Putative Subtilisin-like protease	ARA12	complete
GSMUA_Achr10G17550_001	GSMUA_Achr10G17550_001	sense	6.64749	2.05391	2.79651	0.727808	4.4718	7.19031	11.9996	2.38816	5.91846	Putative Exportin-T	Xpot	complete
GSMUA_Achr10G17560_001*	GSMUA_Achr10G17560_001	antisense	0.73861	7.53101	6.99127	0.727808	2.2359	8.2175	2.57133	4.77632	0	Putative Tubulin--tyrosine ligase-like protein 12	Ttll12	modules
GSMUA_Achr10G17590_001	GSMUA_Achr10G17590_001	sense	2.95444	1.36927	2.09738	3.63904	0	11.2991	2.57133	4.77632	39.0618	acetyltransferase%2C GNAT family%2C putative%2C expressed	yobR	modules
GSMUA_Achr10G17600_001*	GSMUA_Achr10G17600_001	antisense	4.43166	6.16174	2.79651	10.1893	6.7077	3.08156	5.99978	2.38816	4.73477	Putative expressed protein	gcvT	complete
GSMUA_Achr10G17630_001	GSMUA_Achr10G17630_001	sense	2.95444	7.53101	13.2834	10.1893	4.4718	11.2991	7.714	11.9408	14.2043	EARLY flowering protein%2C putative%2C expressed	hisS	complete
GSMUA_Achr10G17670_001	GSMUA_Achr10G17670_001	sense	10.3405	10.9542	10.4869	14.5562	0	1.02719	3.42845	3.58224	8.28584	Putative expressed protein	unknown_gene	complete
GSMUA_Achr10G17700_001	GSMUA_Achr10G17700_001	sense	19.2039	15.7467	12.5843	10.9171	11.1795	9.24468	4.28556	5.9704	8.28584	Putative Pentatricopeptide repeat-containing protein At4g21065	PCMP-H28	fragment
GSMUA_Achr10G17750_001*	GSMUA_Achr10G17750_001	antisense	7.3861	2.05391	0.699127	14.5562	11.1795	9.24468	5.14267	10.7467	5.91846	Hypothetical protein	Adam22	missing_functional_completeness
GSMUA_Achr10G17750_001	GSMUA_Achr10G17750_001	sense	1570.28	195.122	110.462	950.517	1558.42	1256.25	851.969	2819.22	1032.18	Hypothetical protein	Adam22	missing_functional_completeness
GSMUA_Achr10G17810_001*	GSMUA_Achr10G17810_001	antisense	19.9425	25.3316	30.0625	8.00589	4.4718	3.08156	11.9996	2.38816	3.55108	endonuclease/exonuclease/phosphatase family domain containing protein%2C expressed	CVP2	complete
GSMUA_Achr10G17810_001	GSMUA_Achr10G17810_001	sense	87.8946	164.998	155.905	91.7038	15.6513	10.2719	54.8551	11.9408	34.3271	endonuclease/exonuclease/phosphatase family domain containing protein%2C expressed	CVP2	complete
GSMUA_Achr10G17830_001*	GSMUA_Achr10G17830_001	antisense	11.0791	0	6.29214	1.45562	2.2359	2.05437	11.9996	4.77632	4.73477	hydroxyproline-rich glycoprotein family protein%2C putative%2C expressed	DDB_G0269086	modules
GSMUA_Achr10G17830_001	GSMUA_Achr10G17830_001	sense	94.5421	13.0081	12.5843	88.0648	17.8872	22.5981	60.8549	27.4638	35.5108	hydroxyproline-rich glycoprotein family protein%2C putative%2C expressed	DDB_G0269086	modules
GSMUA_Achr10G17880_001	GSMUA_Achr10G17880_001	sense	5.17027	4.79246	2.09738	11.6449	0	1.02719	5.99978	2.38816	5.91846	cytochrome b561%2C putative%2C expressed	cyb561	complete
GSMUA_Achr10G17910_001	GSMUA_Achr10G17910_001	sense	10.3405	3.42319	1.39825	5.09466	29.0667	30.8156	15.428	23.8816	41.4292	Hypothetical protein	unknown_gene	missing_functional_completeness
GSMUA_Achr10G17940_001	GSMUA_Achr10G17940_001	sense	10.3405	29.4394	44.7441	3.63904	11.1795	6.16312	5.99978	4.77632	2.36738	Putative uncharacterized protein	ERD3	fragment
GSMUA_Achr10G17950_001	GSMUA_Achr10G17950_001	sense	71.6451	54.0864	60.8241	41.4851	22.359	16.435	23.9991	10.7467	17.7554	ATMAP70 protein%2C putative%2C expressed	sass6	complete
GSMUA_Achr10G17960_001	GSMUA_Achr10G17960_001	sense	1.47722	2.05391	8.38953	1.45562	2.2359	3.08156	8.57111	0	2.36738	Probable cinnamyl alcohol dehydrogenase 9	CAD9	complete
GSMUA_Achr10G18020_001	GSMUA_Achr10G18020_001	sense	11.0791	11.6388	10.4869	18.1952	29.0667	31.8428	18.8564	34.6283	30.776	Putative Protein sel-1 homolog 2	SEL1L2	complete
GSMUA_Achr10G18060_001	GSMUA_Achr10G18060_001	sense	9.60193	7.53101	6.99127	8.7337	4.4718	5.13593	4.28556	0	0	Putative expressed protein	aggC	complete
GSMUA_Achr10G18110_001*	GSMUA_Achr10G18110_001	antisense	9.60193	4.79246	5.59302	6.55027	11.1795	6.16312	16.2851	16.7171	2.36738	Aspartate-semialdehyde dehydrogenase	asd	complete
GSMUA_Achr10G18110_001	GSMUA_Achr10G18110_001	sense	113.007	217.03	140.525	93.8872	221.354	102.719	107.996	379.717	102.981	Aspartate-semialdehyde dehydrogenase	asd	complete
GSMUA_Achr10G18150_001*	GSMUA_Achr10G18150_001	antisense	2.95444	6.84637	0.699127	3.63904	0	9.24468	12.8567	1.19408	0	Putative Mannose-1-phosphate guanyltransferase alpha-B	gmppab	complete
GSMUA_Achr10G18150_001	GSMUA_Achr10G18150_001	sense	26.59	6.16174	9.78778	6.55027	20.1231	35.9515	37.7129	17.9112	8.28584	Putative Mannose-1-phosphate guanyltransferase alpha-B	gmppab	complete
GSMUA_Achr10G18220_001*	GSMUA_Achr10G18220_001	antisense	15.5108	2.73855	0	3.63904	0	1.02719	1.71422	7.16448	2.36738	Putative Cytochrome P450 81D1	CYP81D1	complete
GSMUA_Achr10G18220_001	GSMUA_Achr10G18220_001	sense	112.269	3.42319	0	45.8519	8.94359	3.08156	33.4273	26.2697	7.10215	Putative Cytochrome P450 81D1	CYP81D1	complete
GSMUA_Achr10G18230_001	GSMUA_Achr10G18230_001	sense	8.86332	1.36927	9.08865	2.91123	13.4154	58.5497	38.57	2.38816	7.10215	Hypothetical protein	ALG11	missing_functional_completeness
GSMUA_Achr10G18250_001	GSMUA_Achr10G18250_001	sense	9.60193	4.10782	11.8852	8.00589	0	3.08156	3.42845	5.9704	9.46953	Eukaryotic translation initiation factor 5A	EIF-5A2	complete
GSMUA_Achr10G18260_001	GSMUA_Achr10G18260_001	sense	130.734	96.5339	94.3822	113.538	58.1334	78.0662	38.57	81.1974	74.5726	Eukaryotic translation initiation factor 6	Eif6	complete
GSMUA_Achr10G18280_001*	GSMUA_Achr10G18280_001	antisense	4.43166	0	0.699127	9.46151	4.4718	5.13593	5.14267	2.38816	3.55108	UDP-glucose 6-dehydrogenase	UGD1	complete
GSMUA_Achr10G18280_001	GSMUA_Achr10G18280_001	sense	9.60193	0.684637	2.09738	20.3786	2.2359	1.02719	4.28556	0	0	UDP-glucose 6-dehydrogenase	UGD1	complete
GSMUA_Achr10G18300_001*	GSMUA_Achr10G18300_001	antisense	6.64749	15.7467	13.2834	13.8284	11.1795	9.24468	7.714	7.16448	9.46953	Hypothetical protein	hmw3	missing_functional_completeness
GSMUA_Achr10G18340_001	GSMUA_Achr10G18340_001	sense	1.47722	11.6388	9.78778	2.91123	4.4718	11.2991	5.99978	0	1.18369	AML1%2C putative%2C expressed	mei2	complete
GSMUA_Achr10G18420_001	GSMUA_Achr10G18420_001	sense	21.4197	24.6469	34.2572	24.0177	4.4718	5.13593	9.42822	1.19408	3.55108	Putative Protein TIFY 9	TIFY9	complete
GSMUA_Achr10G18450_001	GSMUA_Achr10G18450_001	sense	15.5108	26.0162	12.5843	12.3727	11.1795	4.10875	5.99978	9.55264	7.10215	Hypothetical protein	Fsip2	missing_functional_completeness
GSMUA_Achr10G18480_001	GSMUA_Achr10G18480_001	sense	27.3286	32.178	51.0363	37.1182	11.1795	22.5981	14.5709	35.8224	35.5108	armadillo%2C putative%2C expressed	PUB10	complete
GSMUA_Achr10G18510_001	GSMUA_Achr10G18510_001	sense	11.8178	16.4313	21.6729	6.55027	4.4718	3.08156	20.5707	1.19408	5.91846	Kinesin motor domain domain containing protein%2C expressed	KIF15	complete
GSMUA_Achr10G18540_001	GSMUA_Achr10G18540_001	sense	87.8946	86.2643	79.7005	150.656	93.9077	231.117	62.5691	120.602	146.778	Oligopeptide transporter 3	OPT3	complete
GSMUA_Achr10G18640_001	GSMUA_Achr10G18640_001	sense	15.5108	99.9571	65.0188	2.91123	2.2359	0	5.99978	1.19408	7.10215	Indole-3-acetic acid-amido synthetase GH3.17	GH3.17	complete
GSMUA_Achr10G18660_001*	GSMUA_Achr10G18660_001	antisense	78.2926	85.5797	48.2398	44.3963	78.2564	40.0603	47.9982	193.441	78.1237	Sucrose synthase 2	SUS1	complete
GSMUA_Achr10G18660_001	GSMUA_Achr10G18660_001	sense	92.3262	92.4261	48.9389	90.976	114.031	44.169	89.1396	167.171	65.1031	Sucrose synthase 2	SUS1	complete
GSMUA_Achr10G18670_001	GSMUA_Achr10G18670_001	sense	14.7722	13.0081	13.9825	22.5621	44.718	26.7069	57.4265	32.2401	48.5314	Putative AP2 domain class transcription factor	EREBP1	fragment
GSMUA_Achr10G18720_001*	GSMUA_Achr10G18720_001	antisense	0	9.58492	5.59302	1.45562	0	6.16312	2.57133	0	0	Proteasome subunit alpha type-5	PAE1	complete
GSMUA_Achr10G18720_001	GSMUA_Achr10G18720_001	sense	185.391	158.151	199.251	125.183	116.267	80.1206	162.851	102.691	111.267	Proteasome subunit alpha type-5	PAE1	complete
GSMUA_Achr10G18750_001*	GSMUA_Achr10G18750_001	antisense	9.60193	14.3774	9.78778	5.82246	4.4718	19.5166	9.42822	8.35856	7.10215	Polypyrimidine tract-binding protein homolog 1	PTB	modules
GSMUA_Achr10G18750_001	GSMUA_Achr10G18750_001	sense	61.3046	42.4475	58.0275	45.8519	64.8411	123.262	73.7116	74.0329	73.3889	Polypyrimidine tract-binding protein homolog 1	PTB	modules
GSMUA_Achr10G18780_001	GSMUA_Achr10G18780_001	sense	1.47722	2.05391	4.19476	3.63904	0	3.08156	14.5709	3.58224	1.18369	Probable mannan synthase 4	CSLA4	complete
GSMUA_Achr10G18800_001	GSMUA_Achr10G18800_001	sense	4.43166	10.2696	6.99127	2.91123	4.4718	2.05437	11.9996	2.38816	4.73477	zinc finger%2C C3HC4 type%2C putative%2C expressed	2002-03-01	complete
GSMUA_Achr10G18830_001	GSMUA_Achr10G18830_001	sense	32.4988	60.9327	81.7979	121.544	114.031	132.507	59.9978	188.665	68.6541	F-box/kelch-repeat protein SKIP11	SKIP11	complete
GSMUA_Achr10G18860_001	GSMUA_Achr10G18860_001	sense	0	10.2696	13.2834	0	0	1.02719	1.71422	0	13.0206	Homeobox-leucine zipper protein HOX21	HOX21	fragment
GSMUA_Achr10G18890_001	GSMUA_Achr10G18890_001	sense	2.95444	13.0081	9.08865	5.82246	4.4718	7.19031	13.7138	5.9704	15.388	Protein kinase 2B%2C chloroplastic	APK2B	modules
GSMUA_Achr10G18900_001	GSMUA_Achr10G18900_001	sense	5.17027	8.90029	6.99127	2.91123	6.7077	1.02719	0.857111	1.19408	3.55108	Probable WRKY transcription factor 19	WRKY19	fragment
GSMUA_Achr10G18920_001*	GSMUA_Achr10G18920_001	antisense	21.4197	0.684637	4.19476	8.7337	2.2359	3.08156	11.9996	0	0	expressed protein	ppa	modules
GSMUA_Achr10G18920_001	GSMUA_Achr10G18920_001	sense	129.257	84.895	137.728	117.177	321.969	251.661	177.422	447.78	194.125	expressed protein	ppa	modules
GSMUA_Achr10G18960_001	GSMUA_Achr10G18960_001	sense	10.3405	6.16174	6.99127	11.6449	6.7077	11.2991	11.1424	5.9704	5.91846	Somatic embryogenesis receptor kinase 2	SERK2	complete
GSMUA_Achr10G18970_001	GSMUA_Achr10G18970_001	sense	5.90888	13.0081	10.4869	8.00589	4.4718	2.05437	1.71422	9.55264	5.91846	Probable inactive receptor kinase At5g10020	At5g10020	complete
GSMUA_Achr10G18980_001	GSMUA_Achr10G18980_001	sense	22.1583	26.7009	20.2747	6.55027	13.4154	15.4078	23.142	9.55264	18.9391	Alanine--glyoxylate aminotransferase 2 homolog 1%2C mitochondrial	AGT2	complete
GSMUA_Achr10G19000_001*	GSMUA_Achr10G19000_001	antisense	1.47722	0.684637	6.29214	3.63904	11.1795	22.5981	4.28556	8.35856	16.5717	Putative Acetyl-CoA carboxylase	cut6	complete
GSMUA_Achr10G19000_001	GSMUA_Achr10G19000_001	sense	155.108	138.297	111.86	192.869	514.257	492.023	217.706	365.388	402.455	Putative Acetyl-CoA carboxylase	cut6	complete
GSMUA_Achr10G19010_001	GSMUA_Achr10G19010_001	sense	27.3286	94.48	91.5856	34.9348	20.1231	6.16312	40.2842	13.1349	68.6541	Putative Non-specific lipid-transfer protein-like protein At2g13820	At2g13820	complete
GSMUA_Achr10G19030_001	GSMUA_Achr10G19030_001	sense	0.73861	8.90029	16.0799	2.91123	0	4.10875	7.714	3.58224	3.55108	Hypothetical protein	RAP2-4	missing_functional_completeness
GSMUA_Achr10G19040_001*	GSMUA_Achr10G19040_001	antisense	7.3861	12.3235	15.3808	8.7337	4.4718	13.3534	15.428	5.9704	5.91846	Putative Trehalose-phosphate phosphatase	otsB	fragment
GSMUA_Achr10G19060_001	GSMUA_Achr10G19060_001	sense	6.64749	16.4313	14.6817	10.9171	6.7077	8.2175	7.714	11.9408	29.5923	Putative Pumilio domain-containing protein C6G9.14	SPAC6G9.14	fragment
GSMUA_Achr10G19110_001	GSMUA_Achr10G19110_001	sense	36.9305	17.8006	20.2747	28.3845	33.5385	32.87	17.9993	14.329	30.776	TRM112-like protein At1g78190	At1g78190	complete
GSMUA_Achr10G19120_001	GSMUA_Achr10G19120_001	sense	6.64749	24.6469	14.6817	9.46151	22.359	32.87	20.5707	20.2994	13.0206	Ubiquitin carboxyl-terminal hydrolase 3	UBP3	complete
GSMUA_Achr10G19150_001*	GSMUA_Achr10G19150_001	antisense	11.0791	3.42319	2.09738	4.36685	20.1231	15.4078	8.57111	10.7467	30.776	Putative Cytokinin-O-glucosyltransferase 2	UGT85A1	complete
GSMUA_Achr10G19150_001	GSMUA_Achr10G19150_001	sense	31.0216	2.73855	2.79651	39.3016	40.2462	27.734	20.5707	64.4803	43.7966	Putative Cytokinin-O-glucosyltransferase 2	UGT85A1	complete
GSMUA_Achr10G19160_001	GSMUA_Achr10G19160_001	sense	5.90888	2.05391	5.59302	8.00589	0	2.05437	3.42845	3.58224	5.91846	40S ribosomal protein S6	rps6	complete
GSMUA_Achr10G19170_001*	GSMUA_Achr10G19170_001	antisense	22.1583	18.4852	18.1773	10.9171	8.94359	5.13593	4.28556	5.9704	5.91846	14-3-3-like protein	GRF2	complete
GSMUA_Achr10G19170_001	GSMUA_Achr10G19170_001	sense	24.3741	23.2777	16.7791	16.0118	8.94359	5.13593	10.2853	9.55264	10.6532	14-3-3-like protein	GRF2	complete
GSMUA_Achr10G19250_001	GSMUA_Achr10G19250_001	sense	22.1583	10.9542	25.1686	14.5562	11.1795	40.0603	32.5702	11.9408	14.2043	Protein CutA 1%2C chloroplastic	CUTA1	fragment
GSMUA_Achr10G19260_001	GSMUA_Achr10G19260_001	sense	5.90888	7.53101	13.9825	5.09466	8.94359	6.16312	6.85689	7.16448	10.6532	Putative AP-1 complex subunit mu-1-I	APM1	fragment
GSMUA_Achr10G19280_001	GSMUA_Achr10G19280_001	sense	49.4869	42.4475	52.4345	46.5797	33.5385	40.0603	54.8551	77.6152	34.3271	heat shock protein DnaJ%2C putative%2C expressed	dnajb14	complete
GSMUA_Achr10G19290_001	GSMUA_Achr10G19290_001	sense	6.64749	4.10782	9.78778	11.6449	6.7077	32.87	24.8562	5.9704	14.2043	MADS-box transcription factor 22	MADS22	complete
GSMUA_Achr10G19310_001*	GSMUA_Achr10G19310_001	antisense	34.7147	29.4394	28.6642	29.1123	22.359	24.6525	37.7129	23.8816	34.3271	Putative Uncharacterized RNA-binding protein C23E6.01c	SPBC23E6.01c	complete
GSMUA_Achr10G19310_001	GSMUA_Achr10G19310_001	sense	344.192	164.313	374.033	362.448	406.934	349.244	385.7	288.967	256.861	Putative Uncharacterized RNA-binding protein C23E6.01c	SPBC23E6.01c	complete
GSMUA_Achr10G19410_001	GSMUA_Achr10G19410_001	sense	0.73861	8.21565	16.7791	10.9171	0	4.10875	3.42845	0	5.91846	Putative Pentatricopeptide repeat-containing protein At4g33990	EMB2758	complete
GSMUA_Achr10G19460_001	GSMUA_Achr10G19460_001	sense	8.86332	7.53101	9.78778	18.923	8.94359	3.08156	16.2851	9.55264	9.46953	Putative Ethylene-responsive transcription factor ERF012	ERF012	fragment
GSMUA_Achr10G19520_001	GSMUA_Achr10G19520_001	sense	84.2015	80.1026	72.0101	79.3311	53.6616	60.604	94.2822	26.2697	40.2455	Uncharacterized protein At1g10890	At1g10890	complete
GSMUA_Achr10G19530_001	GSMUA_Achr10G19530_001	sense	8.86332	6.84637	6.29214	2.18342	2.2359	0	0.857111	0	1.18369	Eukaryotic peptide chain release factor subunit 1-1	ERF1-1	fragment
GSMUA_Achr10G19570_001	GSMUA_Achr10G19570_001	sense	38.4077	4.10782	5.59302	20.3786	22.359	24.6525	50.5696	48.9573	22.4901	oxysterol-binding protein%2C putative%2C expressed	SPBC2F12.05c	complete
GSMUA_Achr10G19640_001*	GSMUA_Achr10G19640_001	antisense	0	2.05391	2.79651	2.18342	8.94359	6.16312	4.28556	4.77632	2.36738	zinc finger%2C C3HC4 type domain containing protein%2C expressed	th	complete
GSMUA_Achr10G19640_001	GSMUA_Achr10G19640_001	sense	1.47722	0.684637	3.49564	1.45562	6.7077	10.2719	3.42845	5.9704	9.46953	zinc finger%2C C3HC4 type domain containing protein%2C expressed	th	complete
GSMUA_Achr10G19650_001*	GSMUA_Achr10G19650_001	antisense	5.90888	7.53101	4.19476	3.63904	4.4718	2.05437	0.857111	7.16448	5.91846	DELLA protein DWARF8	D8	fragment
GSMUA_Achr10G19650_001	GSMUA_Achr10G19650_001	sense	226.015	245.785	160.1	221.981	145.333	106.827	77.14	259.115	209.513	DELLA protein DWARF8	D8	fragment
GSMUA_Achr10G19680_001	GSMUA_Achr10G19680_001	sense	11.8178	19.1698	11.186	8.00589	4.4718	11.2991	16.2851	9.55264	16.5717	expressed protein	Nsd1	fragment
GSMUA_Achr10G19780_001	GSMUA_Achr10G19780_001	sense	5.90888	4.79246	6.99127	2.91123	0	1.02719	11.1424	3.58224	1.18369	Putative expressed protein	EYS	fragment
GSMUA_Achr10G19830_001	GSMUA_Achr10G19830_001	sense	22.1583	56.1403	53.1337	48.0353	62.6052	57.5225	61.712	42.9869	52.0824	AMSH-like ubiquitin thiolesterase 1	AMSH1	complete
GSMUA_Achr10G19860_001*	GSMUA_Achr10G19860_001	antisense	7.3861	13.0081	3.49564	14.5562	6.7077	6.16312	4.28556	8.35856	5.91846	expressed protein	tmem214-a	complete
GSMUA_Achr10G19870_001	GSMUA_Achr10G19870_001	sense	2.21583	0.684637	2.09738	0	8.94359	3.08156	7.714	1.19408	2.36738	C2 domain containing protein%2C putative%2C expressed	MCTP1	complete
GSMUA_Achr10G19940_001	GSMUA_Achr10G19940_001	sense	8.12471	5.4771	2.79651	11.6449	6.7077	10.2719	30.856	19.1053	14.2043	Putative LIM/homeobox protein Lhx5	Lhx5	fragment
GSMUA_Achr10G20020_001	GSMUA_Achr10G20020_001	sense	3.69305	6.16174	7.6904	12.3727	6.7077	11.2991	9.42822	4.77632	5.91846	xylosyltransferase%2C putative%2C expressed	Xylt1	complete
GSMUA_Achr10G20040_001	GSMUA_Achr10G20040_001	sense	0.73861	1.36927	2.09738	3.63904	4.4718	4.10875	11.1424	2.38816	4.73477	expressed protein	Lta4h	complete
GSMUA_Achr10G20070_001	GSMUA_Achr10G20070_001	sense	10.3405	19.8545	25.1686	16.0118	33.5385	36.9787	23.142	38.2105	43.7966	Putative Alanyl-tRNA editing protein AlaX-L	alaXL	fragment
GSMUA_Achr10G20090_001	GSMUA_Achr10G20090_001	sense	15.5108	13.6927	6.99127	19.6508	6.7077	21.5709	19.7136	13.1349	8.28584	glycosyltransferase%2C putative%2C expressed	ago61	fragment
GSMUA_Achr10G20100_001*	GSMUA_Achr10G20100_001	antisense	0	4.10782	4.89389	5.09466	11.1795	8.2175	6.85689	4.77632	4.73477	glycosyltransferase%2C putative%2C expressed	Ago61	complete
GSMUA_Achr10G20100_001	GSMUA_Achr10G20100_001	sense	0.73861	2.05391	4.89389	10.9171	8.94359	13.3534	11.9996	8.35856	9.46953	glycosyltransferase%2C putative%2C expressed	Ago61	complete
GSMUA_Achr10G20170_001*	GSMUA_Achr10G20170_001	antisense	13.295	6.84637	24.4694	7.27808	13.4154	20.5437	31.7131	3.58224	7.10215	receptor kinase ORK10%2C putative%2C expressed	At5g39030	complete
GSMUA_Achr10G20190_001*	GSMUA_Achr10G20190_001	antisense	2.21583	0	2.09738	9.46151	4.4718	2.05437	8.57111	3.58224	3.55108	armadillo/beta-catenin repeat family protein%2C putative%2C expressed	PUB3	complete
GSMUA_Achr10G20220_001*	GSMUA_Achr10G20220_001	antisense	0	9.58492	2.09738	0	0	4.10875	5.99978	2.38816	3.55108	Putative Hypoxia up-regulated protein 1	Hyou1	complete
GSMUA_Achr10G20260_001*	GSMUA_Achr10G20260_001	antisense	2.95444	4.79246	2.79651	11.6449	4.4718	3.08156	5.14267	5.9704	7.10215	Probable ribosome biogenesis protein NEP1	CG3527	modules
GSMUA_Achr10G20260_001	GSMUA_Achr10G20260_001	sense	5.90888	4.79246	7.6904	3.63904	4.4718	8.2175	5.99978	3.58224	3.55108	Probable ribosome biogenesis protein NEP1	CG3527	modules
GSMUA_Achr10G20270_001	GSMUA_Achr10G20270_001	sense	5.17027	4.10782	4.19476	4.36685	2.2359	1.02719	1.71422	9.55264	1.18369	Hypothetical protein	TADA	missing_functional_completeness
GSMUA_Achr10G20280_001*	GSMUA_Achr10G20280_001	antisense	5.17027	2.05391	1.39825	7.27808	4.4718	4.10875	5.99978	9.55264	8.28584	Putative phospholipid-transporting ATPase 9	ALA9	complete
GSMUA_Achr10G20280_001	GSMUA_Achr10G20280_001	sense	25.1127	4.10782	3.49564	20.3786	15.6513	15.4078	51.4267	16.7171	17.7554	Putative phospholipid-transporting ATPase 9	ALA9	complete
GSMUA_Achr10G20310_001	GSMUA_Achr10G20310_001	sense	8.86332	10.2696	13.9825	8.00589	22.359	14.3806	17.1422	19.1053	16.5717	Uncharacterized protein At4g28440	At4g28440	modules
GSMUA_Achr10G20360_001*	GSMUA_Achr10G20360_001	antisense	12.5564	7.53101	6.99127	8.7337	2.2359	6.16312	5.99978	10.7467	1.18369	tetratricopeptide repeat domain containing protein%2C expressed	NPHP3	complete
GSMUA_Achr10G20360_001	GSMUA_Achr10G20360_001	sense	14.7722	19.8545	12.5843	10.1893	6.7077	2.05437	7.714	3.58224	3.55108	tetratricopeptide repeat domain containing protein%2C expressed	NPHP3	complete
GSMUA_Achr10G20370_001*	GSMUA_Achr10G20370_001	antisense	1.47722	2.05391	0	6.55027	4.4718	14.3806	13.7138	1.19408	5.91846	Putative L-aspartate oxidase 1	nadB1	complete
GSMUA_Achr10G20370_001	GSMUA_Achr10G20370_001	sense	10.3405	5.4771	0	5.09466	2.2359	4.10875	11.1424	5.9704	5.91846	Putative L-aspartate oxidase 1	nadB1	complete
GSMUA_Achr10G20380_001*	GSMUA_Achr10G20380_001	antisense	9.60193	10.9542	7.6904	8.00589	2.2359	15.4078	14.5709	2.38816	10.6532	pex14%2C putative%2C expressed	PEX14	modules
GSMUA_Achr10G20380_001	GSMUA_Achr10G20380_001	sense	102.667	103.38	102.772	117.905	158.749	193.111	200.564	169.559	168.084	pex14%2C putative%2C expressed	PEX14	modules
GSMUA_Achr10G20390_001	GSMUA_Achr10G20390_001	sense	290.274	46.5553	70.6118	260.555	73.7847	22.5981	128.567	57.3158	80.491	DUF1645 domain containing protein%2C putative%2C expressed	rnz	modules
GSMUA_Achr10G20430_001*	GSMUA_Achr10G20430_001	antisense	6.64749	7.53101	6.29214	2.91123	4.4718	1.02719	0.857111	1.19408	4.73477	40S ribosomal protein S23	RPS23	complete
GSMUA_Achr10G20460_001*	GSMUA_Achr10G20460_001	antisense	12.5564	10.9542	6.99127	18.923	4.4718	8.2175	5.99978	3.58224	13.0206	Iron-sulfur cluster assembly enzyme ISCU%2C mitochondrial	Iscu	fragment
GSMUA_Achr10G20460_001	GSMUA_Achr10G20460_001	sense	0	4.79246	7.6904	4.36685	0	1.02719	2.57133	3.58224	5.91846	Iron-sulfur cluster assembly enzyme ISCU%2C mitochondrial	Iscu	fragment
GSMUA_Achr10G20540_001*	GSMUA_Achr10G20540_001	antisense	68.6907	13.6927	5.59302	85.8814	29.0667	34.9244	38.57	26.2697	30.776	Putative Polyphenol oxidase%2C chloroplastic	co-1	complete
GSMUA_Achr10G20540_001	GSMUA_Achr10G20540_001	sense	56.1343	8.21565	4.19476	96.0707	15.6513	9.24468	12.8567	13.1349	15.388	Putative Polyphenol oxidase%2C chloroplastic	co-1	complete
GSMUA_Achr10G20570_001	GSMUA_Achr10G20570_001	sense	237.832	147.882	341.873	233.626	221.354	186.948	186.85	372.553	169.268	Protein RER1B	RER1B	complete
GSMUA_Achr10G20590_001	GSMUA_Achr10G20590_001	sense	454.984	56.8249	67.8153	152.84	272.78	175.649	146.566	348.671	155.064	Chalcone synthase J	CHSJ	complete
GSMUA_Achr10G20600_001	GSMUA_Achr10G20600_001	sense	41.3621	22.593	8.38953	27.6567	40.2462	58.5497	33.4273	39.4046	59.1846	Chalcone synthase 1	CHS1	complete
GSMUA_Achr10G20610_001*	GSMUA_Achr10G20610_001	antisense	21.4197	0	2.09738	13.8284	13.4154	15.4078	4.28556	27.4638	8.28584	Chalcone synthase 1B	CHS1B	complete
GSMUA_Achr10G20610_001	GSMUA_Achr10G20610_001	sense	18.4652	0	1.39825	18.923	26.8308	21.5709	17.9993	54.9277	10.6532	Chalcone synthase 1B	CHS1B	complete
GSMUA_Achr10G20630_001*	GSMUA_Achr10G20630_001	antisense	25.8513	0	0	10.1893	13.4154	3.08156	7.714	11.9408	9.46953	Chalcone synthase 1A	CHS1A	complete
GSMUA_Achr10G20630_001	GSMUA_Achr10G20630_001	sense	392.202	7.53101	9.78778	229.26	127.446	94.5012	143.995	114.632	86.4095	Chalcone synthase 1A	CHS1A	complete
GSMUA_Achr10G20640_001*	GSMUA_Achr10G20640_001	antisense	8.86332	2.73855	2.79651	4.36685	8.94359	17.4622	7.714	5.9704	8.28584	phosphatase%2C putative%2C expressed	dolpp1	complete
GSMUA_Achr10G20640_001	GSMUA_Achr10G20640_001	sense	30.283	12.3235	15.3808	26.2011	22.359	64.7128	41.9985	33.4342	15.388	phosphatase%2C putative%2C expressed	dolpp1	complete
GSMUA_Achr10G20760_001	GSMUA_Achr10G20760_001	sense	1.47722	3.42319	1.39825	2.91123	8.94359	32.87	11.1424	20.2994	20.1228	DUF260 domain containing protein%2C putative%2C expressed	LOB	fragment
GSMUA_Achr10G20770_001	GSMUA_Achr10G20770_001	sense	5.90888	10.9542	8.38953	5.82246	2.2359	0	3.42845	4.77632	0	alliin lyase precursor%2C putative%2C expressed	hisC	complete
GSMUA_Achr10G20790_001	GSMUA_Achr10G20790_001	sense	2.95444	21.2238	24.4694	8.00589	11.1795	7.19031	5.14267	5.9704	17.7554	Putative Probable LRR receptor-like serine/threonine-protein kinase At4g26540	At4g26540	complete
GSMUA_Achr10G20810_001	GSMUA_Achr10G20810_001	sense	53.1799	87.6336	90.8865	21.8342	8.94359	45.1962	41.1413	26.2697	21.3065	Putative Polyribonucleotide nucleotidyltransferase	pnp	modules
GSMUA_Achr10G20820_001	GSMUA_Achr10G20820_001	sense	2.21583	3.42319	4.89389	0.727808	11.1795	7.19031	5.99978	8.35856	2.36738	peptidyl-prolyl cis-trans isomerase-like 4%2C putative%2C expressed	cyp13	complete
GSMUA_Achr10G20890_001*	GSMUA_Achr10G20890_001	antisense	26.59	29.4394	25.8677	29.1123	4.4718	12.3262	15.428	8.35856	20.1228	NADH-cytochrome b5 reductase-like protein	At5g20080	complete
GSMUA_Achr10G20890_001	GSMUA_Achr10G20890_001	sense	2.95444	5.4771	11.8852	8.7337	13.4154	11.2991	6.85689	2.38816	10.6532	NADH-cytochrome b5 reductase-like protein	At5g20080	complete
GSMUA_Achr10G20980_001*	GSMUA_Achr10G20980_001	antisense	9.60193	3.42319	3.49564	10.9171	2.2359	4.10875	10.2853	15.523	10.6532	frigida%2C putative%2C expressed	FRI	complete
GSMUA_Achr10G20980_001	GSMUA_Achr10G20980_001	sense	2.95444	10.2696	9.78778	9.46151	6.7077	1.02719	7.714	3.58224	3.55108	frigida%2C putative%2C expressed	FRI	complete
GSMUA_Achr10G21000_001	GSMUA_Achr10G21000_001	sense	5.17027	17.8006	12.5843	14.5562	22.359	35.9515	25.7133	17.9112	30.776	holocarboxylase synthetase%2C putative%2C expressed	irp2	modules
GSMUA_Achr10G21010_001	GSMUA_Achr10G21010_001	sense	1.47722	6.16174	7.6904	7.27808	0	8.2175	7.714	10.7467	10.6532	Protein GIGANTEA	GI	fragment
GSMUA_Achr10G21030_001	GSMUA_Achr10G21030_001	sense	1.47722	3.42319	4.19476	4.36685	11.1795	4.10875	9.42822	10.7467	3.55108	Putative Carboxypeptidase D	Cpd	complete
GSMUA_Achr10G21050_001	GSMUA_Achr10G21050_001	sense	14.0336	7.53101	8.38953	10.9171	11.1795	14.3806	13.7138	9.55264	4.73477	Dehydrogenase/reductase SDR family member 12	DHRS12	modules
GSMUA_Achr10G21060_001	GSMUA_Achr10G21060_001	sense	27.3286	23.9623	12.5843	13.8284	8.94359	35.9515	36.8558	14.329	17.7554	Putative Type I inositol-1%2C4%2C5-trisphosphate 5-phosphatase 1	IP5P1	modules
GSMUA_Achr10G21070_001	GSMUA_Achr10G21070_001	sense	12.5564	23.9623	18.1773	18.923	33.5385	49.305	41.9985	23.8816	13.0206	GTP-binding protein GUF1 homolog	Guf1	complete
GSMUA_Achr10G21090_001	GSMUA_Achr10G21090_001	sense	8.86332	8.21565	4.89389	7.27808	4.4718	3.08156	9.42822	2.38816	4.73477	UDP-galactose transporter%2C putative	pst-1	fragment
GSMUA_Achr10G21100_001	GSMUA_Achr10G21100_001	sense	81.9857	134.874	128.639	81.5145	44.718	19.5166	23.9991	14.329	39.0618	Putative uncharacterized protein	Slc4a10	modules
GSMUA_Achr10G21110_001	GSMUA_Achr10G21110_001	sense	9.60193	0	0	5.82246	0	0	3.42845	1.19408	0	Putative 2-aminoethanethiol dioxygenase	Ado	complete
GSMUA_Achr10G21120_001	GSMUA_Achr10G21120_001	sense	8.86332	1.36927	1.39825	8.7337	2.2359	2.05437	15.428	5.9704	3.55108	17.2 kDa class II heat shock protein	SHSP-1	complete
GSMUA_Achr10G21130_001*	GSMUA_Achr10G21130_001	antisense	3.69305	0.684637	4.89389	8.00589	2.2359	2.05437	0.857111	1.19408	3.55108	Hypothetical protein	Os08g0159900	missing_functional_completeness
GSMUA_Achr10G21130_001	GSMUA_Achr10G21130_001	sense	11.0791	10.2696	9.08865	21.8342	0	5.13593	15.428	3.58224	4.73477	Hypothetical protein	Os08g0159900	missing_functional_completeness
GSMUA_Achr10G21160_001*	GSMUA_Achr10G21160_001	antisense	2.21583	0	0	1.45562	11.1795	30.8156	11.1424	1.19408	3.55108	Mitogen-activated protein kinase kinase 2	MKK2	complete
GSMUA_Achr10G21160_001	GSMUA_Achr10G21160_001	sense	4.43166	0.684637	0.699127	4.36685	4.4718	13.3534	7.714	2.38816	1.18369	Mitogen-activated protein kinase kinase 2	MKK2	complete
GSMUA_Achr10G21190_001*	GSMUA_Achr10G21190_001	antisense	19.2039	2.05391	0	13.1005	8.94359	4.10875	6.85689	10.7467	7.10215	ectonucleotide pyrophosphatase/phosphodiesterase family member 1%2C putative%2C expressed	ENPP1	modules
GSMUA_Achr10G21190_001	GSMUA_Achr10G21190_001	sense	69.4293	8.21565	2.09738	26.9289	24.5949	32.87	16.2851	41.7928	41.4292	ectonucleotide pyrophosphatase/phosphodiesterase family member 1%2C putative%2C expressed	ENPP1	modules
GSMUA_Achr10G21210_001	GSMUA_Achr10G21210_001	sense	3.69305	1.36927	3.49564	8.7337	0	8.2175	29.1418	0	1.18369	Hypothetical protein	rplN	missing_functional_completeness
GSMUA_Achr10G21230_001*	GSMUA_Achr10G21230_001	antisense	25.1127	3.42319	4.19476	12.3727	2.2359	3.08156	6.85689	0	0	Putative expressed protein	ABCG5	complete
GSMUA_Achr10G21230_001	GSMUA_Achr10G21230_001	sense	8.86332	0	4.19476	8.00589	0	0	2.57133	0	0	Putative expressed protein	ABCG5	complete
GSMUA_Achr10G21250_001	GSMUA_Achr10G21250_001	sense	38.4077	23.9623	34.2572	28.3845	53.6616	49.305	41.1413	40.5987	26.0412	Hypothetical protein	Hrb27C	missing_functional_completeness
GSMUA_Achr10G21260_001	GSMUA_Achr10G21260_001	sense	3.69305	15.7467	7.6904	5.82246	4.4718	19.5166	5.99978	11.9408	17.7554	ZOS1-04 - C2H2 zinc finger protein%2C expressed	MGP	complete
GSMUA_Achr10G21270_001	GSMUA_Achr10G21270_001	sense	8.86332	6.84637	11.8852	6.55027	8.94359	13.3534	20.5707	7.16448	4.73477	Putative phospholipid-transporting ATPase 4	ALA4	complete
GSMUA_Achr10G21280_001	GSMUA_Achr10G21280_001	sense	7.3861	4.10782	2.09738	7.27808	2.2359	11.2991	4.28556	4.77632	1.18369	Putative uncharacterized protein	GRXC7	fragment
GSMUA_Achr10G21350_001	GSMUA_Achr10G21350_001	sense	88.6332	13.0081	18.1773	37.846	11.1795	5.13593	5.99978	28.6579	7.10215	Putative Zinc finger CCCH domain-containing protein 20	At2g19810	complete
GSMUA_Achr10G21400_001*	GSMUA_Achr10G21400_001	antisense	47.271	66.4098	72.7092	96.7985	100.615	82.175	53.1409	80.0033	98.2464	Elongation factor 2	eft1	complete
GSMUA_Achr10G21400_001	GSMUA_Achr10G21400_001	sense	53.9185	78.7333	76.904	90.976	71.5488	52.3865	55.7122	87.1678	121.92	Elongation factor 2	eft1	complete
GSMUA_Achr10G21430_001	GSMUA_Achr10G21430_001	sense	14.0336	26.0162	34.9564	14.5562	8.94359	6.16312	26.5705	10.7467	18.9391	Hypothetical protein	unknown_gene	missing_functional_completeness
GSMUA_Achr10G21440_001	GSMUA_Achr10G21440_001	sense	19.9425	5.4771	4.89389	8.7337	8.94359	10.2719	11.9996	10.7467	9.46953	Putative Monoglyceride lipase	MGLL	complete
GSMUA_Achr10G21470_001	GSMUA_Achr10G21470_001	sense	2.95444	23.9623	16.7791	8.00589	0	1.02719	3.42845	2.38816	4.73477	Hypothetical protein	DREB3	missing_functional_completeness
GSMUA_Achr10G21510_001	GSMUA_Achr10G21510_001	sense	5.17027	3.42319	4.89389	0.727808	11.1795	3.08156	2.57133	7.16448	5.91846	Putative pentatricopeptide repeat-containing protein At1g53330	At1g53330	complete
GSMUA_Achr10G21520_001	GSMUA_Achr10G21520_001	sense	2.21583	5.4771	7.6904	3.63904	6.7077	0	0	5.9704	8.28584	Putative Pentatricopeptide repeat-containing protein At2g37310	PCMP-E49	complete
GSMUA_Achr10G21580_001	GSMUA_Achr10G21580_001	sense	21.4197	17.1159	23.0712	12.3727	53.6616	38.0059	84.854	25.0757	18.9391	expressed protein	SIP5	complete
GSMUA_Achr10G21610_001	GSMUA_Achr10G21610_001	sense	32.4988	15.062	5.59302	33.4792	20.1231	32.87	29.9989	27.4638	11.8369	DUF538 domain containing protein%2C putative%2C expressed	S3	complete
GSMUA_Achr10G21620_001	GSMUA_Achr10G21620_001	sense	79.0312	154.728	69.2136	113.538	102.851	78.0662	80.5685	111.049	101.797	calcium-binding EF hand family protein%2C putative%2C expressed	CAX5	complete
GSMUA_Achr10G21650_001*	GSMUA_Achr10G21650_001	antisense	33.976	94.48	58.0275	73.5086	102.851	48.2778	52.2838	47.7632	84.0421	Putative GDSL esterase/lipase At5g45910	At5g45910	complete
GSMUA_Achr10G21650_001	GSMUA_Achr10G21650_001	sense	553.219	524.432	501.973	665.944	708.78	493.05	407.985	512.26	714.95	Putative GDSL esterase/lipase At5g45910	At5g45910	complete
GSMUA_Achr10G21790_001*	GSMUA_Achr10G21790_001	antisense	0.73861	4.10782	5.59302	1.45562	2.2359	11.2991	6.85689	3.58224	7.10215	Hypothetical protein	unknown_gene	missing_functional_completeness
GSMUA_Achr10G21820_001*	GSMUA_Achr10G21820_001	antisense	7.3861	0.684637	0	3.63904	13.4154	11.2991	3.42845	9.55264	26.0412	Hypothetical protein	hpmA	missing_functional_completeness
GSMUA_Achr10G21830_001	GSMUA_Achr10G21830_001	sense	21.4197	1.36927	10.4869	11.6449	20.1231	64.7128	18.8564	26.2697	8.28584	plant-specific domain TIGR01589 family protein%2C putative%2C expressed	helz	complete
GSMUA_Achr10G21890_001*	GSMUA_Achr10G21890_001	antisense	1.47722	6.84637	11.186	5.82246	8.94359	9.24468	2.57133	13.1349	14.2043	expressed protein	unknown_gene	modules
GSMUA_Achr10G21890_001	GSMUA_Achr10G21890_001	sense	104.144	186.221	165.693	157.934	158.749	121.208	113.139	169.559	229.636	expressed protein	unknown_gene	modules
GSMUA_Achr10G21920_001	GSMUA_Achr10G21920_001	sense	6.64749	9.58492	6.99127	5.09466	0	1.02719	3.42845	3.58224	1.18369	Putative expressed protein	fbp	complete
GSMUA_Achr10G21930_001	GSMUA_Achr10G21930_001	sense	5.17027	11.6388	7.6904	4.36685	0	4.10875	13.7138	2.38816	10.6532	Hypothetical protein	adkA	missing_functional_completeness
GSMUA_Achr10G21940_001	GSMUA_Achr10G21940_001	sense	45.0552	56.1403	66.4171	34.9348	6.7077	3.08156	8.57111	4.77632	2.36738	Putative AP2 domain containing protein%2C expressed	CRF4	complete
GSMUA_Achr10G21970_001*	GSMUA_Achr10G21970_001	antisense	2.21583	5.4771	6.29214	2.91123	4.4718	10.2719	6.85689	1.19408	7.10215	E1-BTB2 - Bric-a-Brac%2C Tramtrack%2C and Broad Complex domain with E1 subfamily conserved sequence%2C expressed	KLHL17	complete
GSMUA_Achr10G21970_001	GSMUA_Achr10G21970_001	sense	1.47722	2.05391	4.19476	6.55027	2.2359	21.5709	13.7138	16.7171	10.6532	E1-BTB2 - Bric-a-Brac%2C Tramtrack%2C and Broad Complex domain with E1 subfamily conserved sequence%2C expressed	KLHL17	complete
GSMUA_Achr10G22030_001	GSMUA_Achr10G22030_001	sense	2.95444	2.73855	4.89389	5.09466	2.2359	2.05437	9.42822	8.35856	0	expressed protein	unknown_gene	complete
GSMUA_Achr10G22040_001	GSMUA_Achr10G22040_001	sense	14.0336	10.2696	4.89389	8.00589	6.7077	8.2175	8.57111	7.16448	9.46953	Putative GTP-binding protein engA	engA	complete
GSMUA_Achr10G22050_001*	GSMUA_Achr10G22050_001	antisense	21.4197	16.4313	13.9825	12.3727	11.1795	7.19031	6.85689	22.6875	11.8369	Mitochondrial import inner membrane translocase subunit Tim17	TIM17	complete
GSMUA_Achr10G22050_001	GSMUA_Achr10G22050_001	sense	6.64749	9.58492	2.09738	3.63904	4.4718	1.02719	5.14267	14.329	14.2043	Mitochondrial import inner membrane translocase subunit Tim17	TIM17	complete
GSMUA_Achr10G22070_001	GSMUA_Achr10G22070_001	sense	0.73861	7.53101	2.09738	1.45562	2.2359	2.05437	2.57133	0	5.91846	Putative uncharacterized protein	At1g01540	modules
GSMUA_Achr10G22080_001*	GSMUA_Achr10G22080_001	antisense	26.59	4.79246	18.1773	16.0118	13.4154	18.4894	18.8564	27.4638	8.28584	harpin-induced protein%2C putative%2C expressed	FAM184B	complete
GSMUA_Achr10G22080_001	GSMUA_Achr10G22080_001	sense	7.3861	14.3774	8.38953	6.55027	2.2359	2.05437	1.71422	3.58224	7.10215	harpin-induced protein%2C putative%2C expressed	FAM184B	complete
GSMUA_Achr10G22140_001*	GSMUA_Achr10G22140_001	antisense	6.64749	8.90029	4.19476	10.1893	2.2359	6.16312	4.28556	10.7467	7.10215	Probable ubiquitin-conjugating enzyme E2 21	UBC21	modules
GSMUA_Achr10G22160_001	GSMUA_Achr10G22160_001	sense	40.6235	21.9084	60.1249	59.6803	55.8975	43.1418	43.7127	50.1513	36.6944	Cyclin-dependent kinase F-1	CDKF-1	complete
GSMUA_Achr10G22170_001*	GSMUA_Achr10G22170_001	antisense	55.3957	32.8626	32.859	33.4792	38.0103	16.435	23.9991	7.16448	20.1228	Peroxiredoxin-2C	PRXIIC	fragment
GSMUA_Achr10G22170_001	GSMUA_Achr10G22170_001	sense	526.629	567.564	483.796	460.703	368.923	248.579	495.41	250.757	323.148	Peroxiredoxin-2C	PRXIIC	fragment
GSMUA_Achr10G22190_001	GSMUA_Achr10G22190_001	sense	8.86332	3.42319	9.08865	11.6449	2.2359	3.08156	7.714	8.35856	9.46953	Putative Transcription factor bHLH68	BHLH68	modules
GSMUA_Achr10G22200_001	GSMUA_Achr10G22200_001	sense	23.6355	27.3855	27.266	14.5562	0	16.435	13.7138	5.9704	11.8369	Auxin-responsive protein IAA27	IAA27	complete
GSMUA_Achr10G22210_001*	GSMUA_Achr10G22210_001	antisense	2.21583	4.10782	7.6904	0	2.2359	1.02719	1.71422	7.16448	0	Methyltransferase-like protein 5	METTL5	complete
GSMUA_Achr10G22230_001*	GSMUA_Achr10G22230_001	antisense	2.21583	2.73855	3.49564	8.00589	4.4718	9.24468	5.14267	5.9704	1.18369	KH domain containing protein%2C putative%2C expressed	Ascc1	modules
GSMUA_Achr10G22230_001	GSMUA_Achr10G22230_001	sense	1.47722	0.684637	2.09738	7.27808	11.1795	3.08156	0.857111	4.77632	2.36738	KH domain containing protein%2C putative%2C expressed	Ascc1	modules
GSMUA_Achr10G22240_001*	GSMUA_Achr10G22240_001	antisense	8.12471	17.8006	26.5668	4.36685	46.9539	27.734	7.714	56.1217	27.2249	Probable aquaporin TIP2-2	TIP2-2	complete
GSMUA_Achr10G22240_001	GSMUA_Achr10G22240_001	sense	109.314	658.621	629.914	148.473	605.928	419.092	89.1396	1608.43	919.729	Probable aquaporin TIP2-2	TIP2-2	complete
GSMUA_Achr10G22250_001*	GSMUA_Achr10G22250_001	antisense	7.3861	16.4313	15.3808	9.46151	6.7077	11.2991	14.5709	10.7467	9.46953	Hypothetical protein	unknown_gene	missing_functional_completeness
GSMUA_Achr10G22260_001*	GSMUA_Achr10G22260_001	antisense	11.0791	3.42319	18.1773	5.82246	11.1795	5.13593	5.99978	8.35856	10.6532	ABC transporter E family member 2	ABCE2	complete
GSMUA_Achr10G22260_001	GSMUA_Achr10G22260_001	sense	2.95444	2.73855	11.186	16.7396	8.94359	5.13593	4.28556	2.38816	3.55108	ABC transporter E family member 2	ABCE2	complete
GSMUA_Achr10G22270_001	GSMUA_Achr10G22270_001	sense	19.9425	15.062	17.4782	16.0118	20.1231	28.7612	35.1416	14.329	13.0206	Putative ubiquitin-conjugating enzyme domain containing protein%2C expressed	UBC26	complete
GSMUA_Achr10G22340_001*	GSMUA_Achr10G22340_001	antisense	0.73861	2.73855	5.59302	10.1893	8.94359	2.05437	1.71422	1.19408	7.10215	Elongation factor G%2C mitochondrial	Os03g0565500	complete
GSMUA_Achr10G22340_001	GSMUA_Achr10G22340_001	sense	9.60193	20.5391	19.5756	9.46151	31.3026	11.2991	5.99978	17.9112	15.388	Elongation factor G%2C mitochondrial	Os03g0565500	complete
GSMUA_Achr10G22360_001*	GSMUA_Achr10G22360_001	antisense	2.95444	2.05391	6.29214	0	20.1231	4.10875	0	8.35856	2.36738	expressed protein	rag1	complete
GSMUA_Achr10G22390_001	GSMUA_Achr10G22390_001	sense	4.43166	2.05391	0.699127	0.727808	0	4.10875	9.42822	2.38816	5.91846	C2 domain-containing protein At1g53590	NTMC2T6.1	complete
GSMUA_Achr10G22440_001	GSMUA_Achr10G22440_001	sense	12.5564	21.2238	4.19476	17.4674	17.8872	12.3262	9.42822	13.1349	8.28584	Glycerol-3-phosphate acyltransferase 6	GPAT6	complete
GSMUA_Achr10G22480_001	GSMUA_Achr10G22480_001	sense	0	1.36927	0.699127	2.18342	2.2359	5.13593	12.8567	2.38816	4.73477	RNA recognition motif containing protein%2C expressed	SPAC25G10.01	modules
GSMUA_Achr10G22500_001*	GSMUA_Achr10G22500_001	antisense	211.242	169.79	164.295	188.502	11.1795	20.5437	86.5682	22.6875	24.8575	LTPL101 - Protease inhibitor/seed storage/LTP family protein precursor%2C expressed	BORF2	complete
GSMUA_Achr10G22510_001	GSMUA_Achr10G22510_001	sense	22.8969	58.1942	30.7616	44.3963	13.4154	48.2778	26.5705	41.7928	23.6738	Putative expressed protein	ZEB1	modules
GSMUA_Achr10G22560_001*	GSMUA_Achr10G22560_001	antisense	26.59	0	2.09738	10.1893	8.94359	8.2175	7.714	0	2.36738	avr9/Cf-9 rapidly elicited protein%2C putative%2C expressed	thiE	complete
GSMUA_Achr10G22560_001	GSMUA_Achr10G22560_001	sense	120.393	3.42319	2.09738	18.1952	4.4718	5.13593	20.5707	11.9408	3.55108	avr9/Cf-9 rapidly elicited protein%2C putative%2C expressed	thiE	complete
GSMUA_Achr10G22570_001	GSMUA_Achr10G22570_001	sense	2.95444	1.36927	0	4.36685	11.1795	4.10875	7.714	3.58224	1.18369	Putative Hsp70-binding protein 1	Hspbp1	modules
GSMUA_Achr10G22580_001	GSMUA_Achr10G22580_001	sense	1141.15	34.2319	41.2485	318.78	134.154	299.939	98.5678	528.977	110.083	zinc finger%2C RING-type%2C putative%2C expressed	At3g19950	fragment
GSMUA_Achr10G22650_001	GSMUA_Achr10G22650_001	sense	6.64749	8.90029	9.78778	12.3727	4.4718	2.05437	1.71422	7.16448	5.91846	Putative AP3-complex subunit beta-A	AP3BA	fragment
GSMUA_Achr10G22700_001	GSMUA_Achr10G22700_001	sense	53.9185	43.1322	59.4258	74.9642	98.3795	28.7612	81.4256	52.5395	55.6335	mitochondrial import inner membrane translocase subunit Tim17%2C putative%2C expressed	Timm22	complete
GSMUA_Achr10G22730_001*	GSMUA_Achr10G22730_001	antisense	70.9065	134.874	81.7979	109.171	109.559	168.459	96.8536	138.513	172.819	metallothionein%2C putative%2C expressed	MT1	fragment
GSMUA_Achr10G22730_001	GSMUA_Achr10G22730_001	sense	89.3718	106.803	115.356	131.005	20.1231	38.0059	25.7133	40.5987	41.4292	metallothionein%2C putative%2C expressed	MT1	fragment
GSMUA_Achr10G22750_001	GSMUA_Achr10G22750_001	sense	20.6811	5.4771	4.19476	13.1005	24.5949	12.3262	5.99978	25.0757	27.2249	Putative U-box domain-containing protein 33	PUB33	complete
GSMUA_Achr10G22760_001*	GSMUA_Achr10G22760_001	antisense	1.47722	1.36927	2.79651	6.55027	0	10.2719	6.85689	4.77632	3.55108	E3 ubiquitin-protein ligase XB3	XB3	complete
GSMUA_Achr10G22780_001	GSMUA_Achr10G22780_001	sense	11.8178	15.062	17.4782	16.7396	11.1795	24.6525	34.2845	13.1349	5.91846	U-box domain-containing protein 13	PUB13	modules
GSMUA_Achr10G22840_001	GSMUA_Achr10G22840_001	sense	8.86332	6.84637	20.9738	9.46151	11.1795	23.6253	23.9991	20.2994	22.4901	Hypothetical protein	glnE	missing_functional_completeness
GSMUA_Achr10G22870_001*	GSMUA_Achr10G22870_001	antisense	11.8178	2.73855	2.79651	1.45562	13.4154	9.24468	3.42845	3.58224	3.55108	Putative 12S seed storage globulin 1	GLUA2	complete
GSMUA_Achr10G22870_001	GSMUA_Achr10G22870_001	sense	7.3861	3.42319	3.49564	16.0118	0	3.08156	3.42845	3.58224	3.55108	Putative 12S seed storage globulin 1	GLUA2	complete
GSMUA_Achr10G22960_001	GSMUA_Achr10G22960_001	sense	14.0336	51.3478	42.6468	36.3904	26.8308	17.4622	24.8562	11.9408	30.776	tetraspanin family protein%2C putative%2C expressed	Tspan33	complete
GSMUA_Achr10G22970_001*	GSMUA_Achr10G22970_001	antisense	4.43166	0.684637	0	6.55027	0	15.4078	7.714	13.1349	5.91846	LOB domain-containing protein 1	LBD1	modules
GSMUA_Achr10G22980_001*	GSMUA_Achr10G22980_001	antisense	15.5108	11.6388	7.6904	10.9171	13.4154	12.3262	5.99978	20.2994	10.6532	Elongation factor 1-alpha	EF1	fragment
GSMUA_Achr10G22980_001	GSMUA_Achr10G22980_001	sense	45.0552	25.3316	44.045	37.1182	6.7077	18.4894	12.8567	13.1349	14.2043	Elongation factor 1-alpha	EF1	fragment
GSMUA_Achr10G22990_001	GSMUA_Achr10G22990_001	sense	84.2015	47.24	81.7979	34.9348	13.4154	17.4622	19.7136	23.8816	37.8781	Putative Dolichyldiphosphatase 1	Dolpp1	complete
GSMUA_Achr10G23000_001*	GSMUA_Achr10G23000_001	antisense	7.3861	1.36927	6.29214	14.5562	0	3.08156	9.42822	0	0	Phosphoinositide phospholipase C 6	PLC6	complete
GSMUA_Achr10G23000_001	GSMUA_Achr10G23000_001	sense	101.928	96.5339	67.8153	250.366	22.359	23.6253	138.852	42.9869	16.5717	Phosphoinositide phospholipase C 6	PLC6	complete
GSMUA_Achr10G23040_001	GSMUA_Achr10G23040_001	sense	9.60193	6.16174	14.6817	12.3727	0	1.02719	3.42845	0	0	PHD finger protein At5g26210	At5g26210	complete
GSMUA_Achr10G23050_001	GSMUA_Achr10G23050_001	sense	25.8513	3.42319	0	13.1005	4.4718	7.19031	11.1424	13.1349	2.36738	Zinc finger CCCH domain-containing protein 33	Os05g0128200	complete
GSMUA_Achr10G23060_001	GSMUA_Achr10G23060_001	sense	4.43166	2.73855	10.4869	3.63904	8.94359	21.5709	8.57111	19.1053	7.10215	Metal tolerance protein A2	MTPA2	complete
GSMUA_Achr10G23090_001*	GSMUA_Achr10G23090_001	antisense	0.73861	5.4771	0	2.18342	15.6513	6.16312	0.857111	5.9704	9.46953	proteins of unknown function domain containing protein%2C putative%2C expressed	TOP6B	complete
GSMUA_Achr10G23090_001	GSMUA_Achr10G23090_001	sense	61.3046	35.6011	20.9738	67.6862	111.795	134.561	30.856	225.681	134.941	proteins of unknown function domain containing protein%2C putative%2C expressed	TOP6B	complete
GSMUA_Achr10G23120_001	GSMUA_Achr10G23120_001	sense	8.86332	26.0162	51.0363	16.7396	4.4718	1.02719	5.99978	4.77632	11.8369	Putative Succinate/fumarate mitochondrial transporter	SFC1	complete
GSMUA_Achr10G23160_001*	GSMUA_Achr10G23160_001	antisense	5.17027	0	2.79651	7.27808	11.1795	11.2991	14.5709	9.55264	10.6532	Ubiquitin-conjugating enzyme E2 34	UBC34	complete
GSMUA_Achr10G23160_001	GSMUA_Achr10G23160_001	sense	113.007	55.4556	65.0188	85.8814	38.0103	48.2778	77.9971	34.6283	42.6129	Ubiquitin-conjugating enzyme E2 34	UBC34	complete
GSMUA_Achr10G23170_001*	GSMUA_Achr10G23170_001	antisense	0	1.36927	0	0	2.2359	12.3262	0.857111	5.9704	1.18369	Alpha-aminoadipic semialdehyde synthase	LKR/SDH	complete
GSMUA_Achr10G23170_001	GSMUA_Achr10G23170_001	sense	6.64749	2.73855	4.89389	0.727808	11.1795	7.19031	2.57133	5.9704	7.10215	Alpha-aminoadipic semialdehyde synthase	LKR/SDH	complete
GSMUA_Achr10G23180_001	GSMUA_Achr10G23180_001	sense	29.5444	1.36927	2.79651	24.7455	2.2359	4.10875	13.7138	7.16448	7.10215	Putative RING-H2 finger protein ATL3	ATL3	complete
GSMUA_Achr10G23290_001*	GSMUA_Achr10G23290_001	antisense	5.90888	0.684637	2.09738	5.82246	6.7077	4.10875	11.1424	2.38816	0	serine/threonine-protein kinase HT1%2C putative%2C expressed	HT1	complete
GSMUA_Achr10G23330_001*	GSMUA_Achr10G23330_001	antisense	2.21583	0.684637	0	0	0	9.24468	3.42845	0	0	DNA binding protein%2C putative%2C expressed	glgB	fragment
GSMUA_Achr10G23360_001	GSMUA_Achr10G23360_001	sense	70.9065	54.0864	34.9564	54.5856	20.1231	34.9244	48.8553	50.1513	26.0412	Hypothetical protein	unknown_gene	missing_functional_completeness
GSMUA_Achr10G23370_001	GSMUA_Achr10G23370_001	sense	7.3861	0	0	9.46151	2.2359	0	6.85689	1.19408	1.18369	Transcription factor bHLH27	BHLH27	fragment
GSMUA_Achr10G23400_001*	GSMUA_Achr10G23400_001	antisense	8.12471	3.42319	8.38953	2.91123	0	3.08156	5.14267	3.58224	0	Coatomer subunit beta-1	Os11g0174000	complete
GSMUA_Achr10G23420_001*	GSMUA_Achr10G23420_001	antisense	9.60193	0	1.39825	0.727808	4.4718	0	1.71422	5.9704	3.55108	Probable WRKY transcription factor 11	WRKY11	complete
GSMUA_Achr10G23420_001	GSMUA_Achr10G23420_001	sense	166.187	164.998	134.232	205.97	71.5488	62.6584	72.8545	115.826	85.2258	Probable WRKY transcription factor 11	WRKY11	complete
GSMUA_Achr10G23430_001	GSMUA_Achr10G23430_001	sense	2.95444	1.36927	9.08865	1.45562	4.4718	3.08156	6.85689	8.35856	5.91846	expressed protein	RCJMB04_6c24	complete
GSMUA_Achr10G23630_001	GSMUA_Achr10G23630_001	sense	343.454	45.1861	41.9476	269.289	223.59	191.057	101.996	370.165	198.86	hypro1%2C putative%2C expressed	B3GALT20	modules
GSMUA_Achr10G23760_001*	GSMUA_Achr10G23760_001	antisense	7.3861	2.73855	3.49564	10.1893	2.2359	7.19031	1.71422	2.38816	7.10215	Probable alpha%2Calpha-trehalose-phosphate synthase [UDP-forming] 9	TPS9	complete
GSMUA_Achr10G23760_001	GSMUA_Achr10G23760_001	sense	24.3741	4.79246	4.89389	28.3845	29.0667	16.435	22.2849	34.6283	17.7554	Probable alpha%2Calpha-trehalose-phosphate synthase [UDP-forming] 9	TPS9	complete
GSMUA_Achr10G23840_001	GSMUA_Achr10G23840_001	sense	19.2039	48.6093	41.9476	55.3134	20.1231	20.5437	41.1413	7.16448	41.4292	UDP-glucuronate 4-epimerase 1	GAE1	complete
GSMUA_Achr10G23920_001	GSMUA_Achr10G23920_001	sense	2.95444	1.36927	10.4869	2.18342	2.2359	15.4078	5.14267	2.38816	2.36738	Putative Probable LRR receptor-like serine/threonine-protein kinase At3g47570	At3g47570	complete
GSMUA_Achr10G23990_001*	GSMUA_Achr10G23990_001	antisense	2.95444	1.36927	1.39825	1.45562	0	4.10875	0.857111	2.38816	9.46953	Putative Anthranilate N-benzoyltransferase protein 3	HCBT3	complete
GSMUA_Achr10G23990_001	GSMUA_Achr10G23990_001	sense	254.082	90.3721	91.5856	260.555	212.41	170.513	366.844	103.885	246.208	Putative Anthranilate N-benzoyltransferase protein 3	HCBT3	complete
GSMUA_Achr10G24010_001*	GSMUA_Achr10G24010_001	antisense	1.47722	0.684637	2.09738	2.91123	8.94359	11.2991	5.99978	2.38816	3.55108	Probable protein phosphatase 2C 60	At4g31860	complete
GSMUA_Achr10G24040_001	GSMUA_Achr10G24040_001	sense	0.73861	0	0	2.18342	11.1795	4.10875	0	0	4.73477	Putative Phospholipase D alpha 2	PLDALPHA2	fragment
GSMUA_Achr10G24060_001	GSMUA_Achr10G24060_001	sense	32.4988	15.7467	11.8852	26.2011	29.0667	29.7884	19.7136	50.1513	66.2867	Hypothetical protein	CIPK6	missing_functional_completeness
GSMUA_Achr10G24080_001	GSMUA_Achr10G24080_001	sense	10.3405	0	0	11.6449	0	0	13.7138	0	0	Putative Probable WRKY transcription factor 40	WRKY40	complete
GSMUA_Achr10G24110_001*	GSMUA_Achr10G24110_001	antisense	8.86332	8.21565	4.89389	4.36685	0	7.19031	5.14267	2.38816	3.55108	Hypothetical protein	tnsE	missing_functional_completeness
GSMUA_Achr10G24110_001	GSMUA_Achr10G24110_001	sense	174.312	129.396	164.295	189.958	261.6	128.398	184.279	158.813	156.247	Hypothetical protein	tnsE	missing_functional_completeness
GSMUA_Achr10G24150_001	GSMUA_Achr10G24150_001	sense	24.3741	19.8545	15.3808	20.3786	20.1231	29.7884	11.9996	17.9112	35.5108	Hypothetical protein	RC0550	missing_functional_completeness
GSMUA_Achr10G24320_001	GSMUA_Achr10G24320_001	sense	34.7147	120.496	113.259	60.4081	109.559	38.0059	27.4276	39.4046	76.94	Putative mTERF family protein%2C expressed	rbfA	complete
GSMUA_Achr10G24380_001	GSMUA_Achr10G24380_001	sense	19.2039	61.6174	57.3284	24.0177	15.6513	16.435	8.57111	21.4934	39.0618	Putative mTERF family protein%2C expressed	unknown_gene	fragment
GSMUA_Achr10G24450_001*	GSMUA_Achr10G24450_001	antisense	10.3405	0	2.09738	8.7337	8.94359	8.2175	13.7138	5.9704	7.10215	Hypothetical protein	unknown_gene	missing_functional_completeness
GSMUA_Achr10G24450_001	GSMUA_Achr10G24450_001	sense	731.962	13.0081	51.0363	345.709	456.123	339.999	459.412	632.862	281.719	Hypothetical protein	unknown_gene	missing_functional_completeness
GSMUA_Achr10G24460_001	GSMUA_Achr10G24460_001	sense	90.1104	107.488	98.5769	109.171	111.795	82.175	69.426	156.424	175.186	F-box/kelch-repeat protein At1g22040	At1g22040	complete
GSMUA_Achr10G24480_001	GSMUA_Achr10G24480_001	sense	31.0216	66.4098	60.8241	54.5856	15.6513	87.3109	41.9985	65.6744	101.797	Putative DUF581 domain containing protein%2C expressed	MDC1	complete
GSMUA_Achr10G24500_001	GSMUA_Achr10G24500_001	sense	2.95444	2.73855	11.8852	1.45562	11.1795	3.08156	13.7138	2.38816	4.73477	expressed protein	coaD	fragment
GSMUA_Achr10G24510_001	GSMUA_Achr10G24510_001	sense	11.0791	1.36927	3.49564	12.3727	0	3.08156	4.28556	2.38816	1.18369	uncharacterized glycosyl hydrolase Rv2006/MT2062%2C putative%2C expressed	Rv2006	complete
GSMUA_Achr10G24570_001*	GSMUA_Achr10G24570_001	antisense	18.4652	2.05391	7.6904	2.91123	2.2359	8.2175	11.9996	9.55264	2.36738	Probable protein phosphatase 2C 41	Os04g0452000	complete
GSMUA_Achr10G24580_001	GSMUA_Achr10G24580_001	sense	2.95444	2.73855	0.699127	5.82246	2.2359	4.10875	7.714	10.7467	7.10215	Probable pectin methyltransferase QUA2	QUA2	complete
GSMUA_Achr10G24620_001*	GSMUA_Achr10G24620_001	antisense	6.64749	0	2.79651	10.9171	20.1231	8.2175	7.714	14.329	3.55108	Putative Probable nitronate monooxygenase	yrpB	complete
GSMUA_Achr10G24620_001	GSMUA_Achr10G24620_001	sense	0.73861	1.36927	2.09738	2.91123	6.7077	9.24468	3.42845	5.9704	2.36738	Putative Probable nitronate monooxygenase	yrpB	complete
GSMUA_Achr10G24660_001*	GSMUA_Achr10G24660_001	antisense	8.86332	3.42319	4.19476	4.36685	4.4718	3.08156	9.42822	2.38816	5.91846	phosphate-induced protein 1 conserved region domain containing protein%2C expressed	Spt5	complete
GSMUA_Achr10G24670_001	GSMUA_Achr10G24670_001	sense	349.362	245.785	247.491	474.531	76.0205	47.2506	192.85	126.572	149.145	phosphate-induced protein 1 conserved region domain containing protein%2C expressed	glcB	complete
GSMUA_Achr10G24710_001	GSMUA_Achr10G24710_001	sense	34.7147	88.3182	90.8865	43.6685	73.7847	42.1147	40.2842	38.2105	66.2867	Hypothetical protein	THO2	missing_functional_completeness
GSMUA_Achr10G24720_001*	GSMUA_Achr10G24720_001	antisense	13.295	6.84637	4.89389	16.0118	38.0103	47.2506	32.5702	19.1053	33.1434	Phospho-2-dehydro-3-deoxyheptonate aldolase 1%2C chloroplastic	SHKA	fragment
GSMUA_Achr10G24720_001	GSMUA_Achr10G24720_001	sense	195.732	67.0945	83.1961	284.573	181.108	212.628	120.853	212.546	256.861	Phospho-2-dehydro-3-deoxyheptonate aldolase 1%2C chloroplastic	SHKA	fragment
GSMUA_Achr10G24730_001	GSMUA_Achr10G24730_001	sense	3.69305	2.05391	0	10.1893	2.2359	2.05437	7.714	4.77632	5.91846	ABC transporter G family member 11	ABCG11	fragment
GSMUA_Achr10G24740_001*	GSMUA_Achr10G24740_001	antisense	4.43166	13.0081	11.8852	6.55027	0	3.08156	4.28556	10.7467	4.73477	14-3-3 protein 6	TFT6	fragment
GSMUA_Achr10G24760_001*	GSMUA_Achr10G24760_001	antisense	20.6811	4.10782	2.09738	19.6508	11.1795	8.2175	8.57111	21.4934	15.388	Putative expressed protein	odf2	complete
GSMUA_Achr10G24760_001	GSMUA_Achr10G24760_001	sense	14.7722	1.36927	2.79651	3.63904	6.7077	7.19031	11.1424	16.7171	8.28584	Putative expressed protein	odf2	complete
GSMUA_Achr10G24800_001	GSMUA_Achr10G24800_001	sense	0	2.73855	0	2.18342	2.2359	2.05437	10.2853	4.77632	8.28584	DNA replication licensing factor MCM9	Mcm9	fragment
GSMUA_Achr10G24810_001*	GSMUA_Achr10G24810_001	antisense	0	3.42319	10.4869	1.45562	0	3.08156	2.57133	2.38816	1.18369	Homeobox-leucine zipper protein HOX20	HOX20	complete
GSMUA_Achr10G24810_001	GSMUA_Achr10G24810_001	sense	5.90888	13.0081	9.08865	1.45562	2.2359	7.19031	9.42822	5.9704	4.73477	Homeobox-leucine zipper protein HOX20	HOX20	complete
GSMUA_Achr10G24820_001	GSMUA_Achr10G24820_001	sense	27.3286	14.3774	16.7791	21.1064	0	2.05437	12.8567	3.58224	16.5717	Putative 2-oxoglutarate/malate translocator%2C chloroplastic	SODIT1	fragment
GSMUA_Achr10G24850_001*	GSMUA_Achr10G24850_001	antisense	69.4293	8.90029	6.99127	66.2305	26.8308	43.1418	71.1402	25.0757	18.9391	Riboflavin biosynthesis protein ribBA%2C chloroplastic	RIBBA	complete
GSMUA_Achr10G24850_001	GSMUA_Achr10G24850_001	sense	2497.24	101.326	264.969	1492.01	491.898	561.871	1263.38	616.145	241.473	Riboflavin biosynthesis protein ribBA%2C chloroplastic	RIBBA	complete
GSMUA_Achr10G24890_001	GSMUA_Achr10G24890_001	sense	11.8178	1.36927	11.8852	5.82246	20.1231	18.4894	27.4276	19.1053	10.6532	Queuine tRNA-ribosyltransferase	qtrt1	complete
GSMUA_Achr10G24950_001	GSMUA_Achr10G24950_001	sense	33.2374	37.6551	25.1686	48.0353	22.359	18.4894	44.5698	7.16448	28.4086	Hypothetical protein	unknown_gene	missing_functional_completeness
GSMUA_Achr10G24960_001	GSMUA_Achr10G24960_001	sense	5.90888	6.84637	4.19476	3.63904	4.4718	2.05437	3.42845	9.55264	5.91846	Putative Protein TRANSPARENT TESTA 12	TT12	complete
GSMUA_Achr10G24980_001	GSMUA_Achr10G24980_001	sense	1.47722	17.1159	20.9738	2.18342	15.6513	13.3534	5.99978	58.5099	7.10215	Purine permease 3	PUP3	complete
GSMUA_Achr10G25000_001	GSMUA_Achr10G25000_001	sense	25.1127	37.6551	37.7529	33.4792	26.8308	25.6797	14.5709	34.6283	31.9597	Pentatricopeptide repeat-containing protein At5g09450%2C mitochondrial	At5g09450	complete
GSMUA_Achr10G25010_001	GSMUA_Achr10G25010_001	sense	17.7266	13.0081	20.9738	20.3786	29.0667	62.6584	33.4273	63.2862	35.5108	Bet1-like protein At4g14600	At4g14600	complete
GSMUA_Achr10G25020_001*	GSMUA_Achr10G25020_001	antisense	7.3861	2.05391	0.699127	1.45562	15.6513	9.24468	2.57133	4.77632	15.388	serine hydrolase domain containing protein%2C expressed	dfr1	complete
GSMUA_Achr10G25020_001	GSMUA_Achr10G25020_001	sense	65.7363	29.4394	67.1162	83.6979	87.2	117.099	59.1407	45.375	100.614	serine hydrolase domain containing protein%2C expressed	dfr1	complete
GSMUA_Achr10G25140_001	GSMUA_Achr10G25140_001	sense	26.59	22.593	13.9825	13.8284	11.1795	8.2175	14.5709	22.6875	5.91846	Whole genome shotgun sequence of line PN40024%2C scaffold_1.assembly12x (Fragment)	PCS1	fragment
GSMUA_Achr10G25160_001*	GSMUA_Achr10G25160_001	antisense	11.0791	2.05391	4.89389	12.3727	2.2359	0	8.57111	3.58224	4.73477	Probable protein phosphatase 2C 12	At1g47380	complete
GSMUA_Achr10G25180_001*	GSMUA_Achr10G25180_001	antisense	2.95444	0.684637	4.19476	1.45562	11.1795	4.10875	1.71422	2.38816	5.91846	Putative Galactoside 2-alpha-L-fucosyltransferase	FUT1	complete
GSMUA_Achr10G25180_001	GSMUA_Achr10G25180_001	sense	93.8034	34.9165	42.6468	109.171	87.2	134.561	39.4271	169.559	59.1846	Putative Galactoside 2-alpha-L-fucosyltransferase	FUT1	complete
GSMUA_Achr10G25190_001	GSMUA_Achr10G25190_001	sense	7.3861	9.58492	6.99127	7.27808	2.2359	1.02719	0.857111	3.58224	2.36738	expressed protein	folE2	complete
GSMUA_Achr10G25210_001	GSMUA_Achr10G25210_001	sense	19.9425	31.4933	20.9738	26.9289	8.94359	24.6525	14.5709	15.523	16.5717	Putative Multiple RNA-binding domain-containing protein 1	MRD1	complete
GSMUA_Achr10G25220_001	GSMUA_Achr10G25220_001	sense	8.12471	13.0081	4.19476	5.09466	6.7077	23.6253	23.142	3.58224	3.55108	Putative Melibiose carrier protein	melB	fragment
GSMUA_Achr10G25240_001*	GSMUA_Achr10G25240_001	antisense	4.43166	13.0081	8.38953	2.18342	0	1.02719	4.28556	0	0	Flavonol synthase/flavanone 3-hydroxylase	FLS	complete
GSMUA_Achr10G25240_001	GSMUA_Achr10G25240_001	sense	31.7602	36.9704	35.6555	29.8401	2.2359	8.2175	17.9993	13.1349	13.0206	Flavonol synthase/flavanone 3-hydroxylase	FLS	complete
GSMUA_Achr10G25250_001	GSMUA_Achr10G25250_001	sense	10.3405	4.10782	2.09738	10.1893	0	12.3262	2.57133	10.7467	10.6532	Flavonol synthase/flavanone 3-hydroxylase	FLS	complete
GSMUA_Achr10G25260_001*	GSMUA_Achr10G25260_001	antisense	17.7266	9.58492	13.9825	13.1005	2.2359	5.13593	13.7138	5.9704	3.55108	Phosphate carrier protein%2C mitochondrial	Slc25a3	complete
GSMUA_Achr10G25260_001	GSMUA_Achr10G25260_001	sense	10.3405	6.16174	4.19476	11.6449	4.4718	1.02719	5.99978	5.9704	10.6532	Phosphate carrier protein%2C mitochondrial	Slc25a3	complete
GSMUA_Achr10G25280_001	GSMUA_Achr10G25280_001	sense	33.976	32.178	28.6642	26.2011	60.3693	59.5768	102.853	95.5264	63.9194	OsRhmbd15 - Putative Rhomboid homologue%2C expressed	gluP	fragment
GSMUA_Achr10G25310_001	GSMUA_Achr10G25310_001	sense	2.21583	5.4771	8.38953	3.63904	4.4718	6.16312	6.85689	5.9704	2.36738	Putative Signal recognition particle 72 kDa protein	SRP72	complete
GSMUA_Achr10G25350_001*	GSMUA_Achr10G25350_001	antisense	6.64749	3.42319	10.4869	2.91123	11.1795	15.4078	0.857111	13.1349	4.73477	glycosyltransferase%2C putative%2C expressed	ago61	modules
GSMUA_Achr10G25350_001	GSMUA_Achr10G25350_001	sense	109.314	238.254	258.677	106.26	268.308	293.775	189.422	217.322	287.637	glycosyltransferase%2C putative%2C expressed	ago61	modules
GSMUA_Achr10G25360_001	GSMUA_Achr10G25360_001	sense	30.283	23.2777	32.1598	27.6567	17.8872	28.7612	22.2849	20.2994	27.2249	Putative Protein TRANSPARENT TESTA 12	TT12	complete
GSMUA_Achr10G25370_001	GSMUA_Achr10G25370_001	sense	4.43166	0	1.39825	7.27808	2.2359	7.19031	9.42822	1.19408	0	protein binding protein%2C putative%2C expressed	2008-03-01	complete
GSMUA_Achr10G25380_001	GSMUA_Achr10G25380_001	sense	2.95444	4.79246	6.99127	5.82246	2.2359	12.3262	8.57111	20.2994	5.91846	Hypothetical protein	unknown_gene	missing_functional_completeness
GSMUA_Achr10G25410_001	GSMUA_Achr10G25410_001	sense	1.47722	10.2696	4.89389	5.82246	4.4718	4.10875	4.28556	11.9408	4.73477	Phosphoenolpyruvate carboxylase%2C housekeeping isozyme	PPC16	complete
GSMUA_Achr10G25430_001	GSMUA_Achr10G25430_001	sense	5.17027	0	0.699127	1.45562	2.2359	2.05437	4.28556	0	9.46953	Putative metal tolerance protein C3	MTPC3	complete
GSMUA_Achr10G25500_001	GSMUA_Achr10G25500_001	sense	23.6355	87.6336	78.3022	32.7514	26.8308	0	6.85689	7.16448	11.8369	Putative Aspartic proteinase nepenthesin-2	nep2	modules
GSMUA_Achr10G25540_001	GSMUA_Achr10G25540_001	sense	132.211	53.4017	45.4433	88.7926	98.3795	126.344	124.281	78.8092	88.7769	Mitogen-activated protein kinase kinase kinase 1	MEKK1	fragment
GSMUA_Achr10G25600_001	GSMUA_Achr10G25600_001	sense	2.95444	1.36927	4.19476	0	2.2359	12.3262	11.1424	8.35856	2.36738	expressed protein	pks24	complete
GSMUA_Achr10G25620_001	GSMUA_Achr10G25620_001	sense	26.59	42.4475	54.5319	29.8401	76.0205	56.4953	52.2838	25.0757	24.8575	expressed protein	SERAC1	fragment
GSMUA_Achr10G25630_001*	GSMUA_Achr10G25630_001	antisense	0	0.684637	0	0	2.2359	10.2719	1.71422	0	1.18369	Transcription initiation factor IIB	TFIIB	complete
GSMUA_Achr10G25630_001	GSMUA_Achr10G25630_001	sense	2.21583	0	0	0	13.4154	9.24468	7.714	5.9704	4.73477	Transcription initiation factor IIB	TFIIB	complete
GSMUA_Achr10G25650_001	GSMUA_Achr10G25650_001	sense	48.7482	54.771	43.3459	56.0412	49.1898	67.7943	47.1411	47.7632	55.6335	4-diphosphocytidyl-2-C-methyl-D-erythritol kinase%2C chloroplastic/chromoplastic (Fragment)	ISPE	complete
GSMUA_Achr10G25660_001	GSMUA_Achr10G25660_001	sense	36.9305	43.1322	51.0363	46.5797	22.359	41.0875	42.8556	25.0757	33.1434	Bet1-like protein At4g14600	At4g14600	complete
GSMUA_Achr10G25690_001	GSMUA_Achr10G25690_001	sense	7.3861	0.684637	0.699127	8.00589	6.7077	3.08156	3.42845	2.38816	1.18369	Probable protein phosphatase 2C 10	At1g34750	complete
GSMUA_Achr10G25820_001*	GSMUA_Achr10G25820_001	antisense	5.17027	6.16174	5.59302	5.82246	15.6513	8.2175	7.714	8.35856	4.73477	zinc finger%2C C3HC4 type family protein%2C expressed	SSM4	complete
GSMUA_Achr10G25860_001	GSMUA_Achr10G25860_001	sense	2.21583	1.36927	1.39825	1.45562	8.94359	7.19031	0.857111	7.16448	7.10215	Predicted protein	Taf9	modules
GSMUA_Achr10G25870_001	GSMUA_Achr10G25870_001	sense	15.5108	32.178	10.4869	12.3727	42.4821	77.039	37.7129	33.4342	28.4086	Putative F-box/LRR-repeat protein 20	FBXL20	complete
GSMUA_Achr10G25880_001*	GSMUA_Achr10G25880_001	antisense	54.6571	97.9032	45.4433	21.1064	15.6513	8.2175	8.57111	14.329	31.9597	Peroxidase 15	pod	complete
GSMUA_Achr10G25880_001	GSMUA_Achr10G25880_001	sense	593.842	1524.69	528.54	392.289	596.985	268.096	296.561	315.237	647.479	Peroxidase 15	pod	complete
GSMUA_Achr10G25910_001	GSMUA_Achr10G25910_001	sense	10.3405	16.4313	22.3721	24.0177	8.94359	12.3262	21.4278	8.35856	5.91846	65-kDa microtubule-associated protein 7	MAP65-7	complete
GSMUA_Achr10G25950_001	GSMUA_Achr10G25950_001	sense	45.0552	80.7872	48.9389	67.6862	35.7744	57.5225	86.5682	56.1217	92.328	Purple acid phosphatase 3	PAP3	complete
GSMUA_Achr10G25980_001*	GSMUA_Achr10G25980_001	antisense	19.9425	36.2858	19.5756	19.6508	4.4718	6.16312	10.2853	3.58224	1.18369	Probable inactive receptor kinase At1g48480	RKL1	complete
GSMUA_Achr10G26000_001	GSMUA_Achr10G26000_001	sense	53.9185	105.434	111.86	33.4792	24.5949	0	3.42845	4.77632	7.10215	Hypothetical protein	unknown_gene	missing_functional_completeness
GSMUA_Achr10G26010_001	GSMUA_Achr10G26010_001	sense	11.0791	11.6388	11.186	7.27808	22.359	22.5981	43.7127	7.16448	18.9391	leucine-rich repeat family protein%2C putative%2C expressed	stk11ip	complete
GSMUA_Achr10G26060_001	GSMUA_Achr10G26060_001	sense	39.1463	34.9165	58.0275	46.5797	29.0667	34.9244	17.1422	26.2697	29.5923	Putative Survival of motor neuron protein-interacting protein 1	sip1	modules
GSMUA_Achr10G26090_001	GSMUA_Achr10G26090_001	sense	0.73861	7.53101	4.19476	1.45562	2.2359	1.02719	3.42845	1.19408	1.18369	Putative Apoptosis inhibitor 5	API5	complete
GSMUA_Achr10G26110_001	GSMUA_Achr10G26110_001	sense	13.295	22.593	16.7791	13.1005	4.4718	5.13593	11.1424	9.55264	18.9391	Putative expressed protein	gacS	complete
GSMUA_Achr10G26120_001	GSMUA_Achr10G26120_001	sense	2.95444	0	0	1.45562	0	2.05437	11.9996	0	2.36738	Putative uncharacterized protein	Adcy6	modules
GSMUA_Achr10G26130_001*	GSMUA_Achr10G26130_001	antisense	11.0791	0	0	8.00589	4.4718	2.05437	4.28556	0	1.18369	Monothiol glutaredoxin-S3	GRXS3	complete
GSMUA_Achr10G26130_001	GSMUA_Achr10G26130_001	sense	2.21583	0	0.699127	21.8342	0	1.02719	5.99978	3.58224	0	Monothiol glutaredoxin-S3	GRXS3	complete
GSMUA_Achr10G26190_001	GSMUA_Achr10G26190_001	sense	59.0888	86.2643	95.0813	57.4968	24.5949	26.7069	38.57	33.4342	42.6129	Probable pre-mRNA-splicing factor ATP-dependent RNA helicase	At3g26560	complete
GSMUA_Achr10G26220_001	GSMUA_Achr10G26220_001	sense	2.21583	0.684637	2.79651	1.45562	8.94359	10.2719	6.85689	1.19408	0	E3 ubiquitin-protein ligase SINAT3	SINAT3	complete
GSMUA_Achr10G26230_001	GSMUA_Achr10G26230_001	sense	9.60193	30.8087	19.5756	9.46151	4.4718	18.4894	11.9996	10.7467	24.8575	Putative Uncharacterized protein At4g37920%2C chloroplastic	At4g37920	complete
GSMUA_Achr10G26250_001	GSMUA_Achr10G26250_001	sense	10.3405	9.58492	9.08865	12.3727	33.5385	60.604	20.5707	29.852	8.28584	GDSL esterase/lipase At4g10955	At4g10955	complete
GSMUA_Achr10G26280_001	GSMUA_Achr10G26280_001	sense	22.1583	89.6875	79.0014	40.0294	55.8975	50.3322	45.4269	14.329	66.2867	Aquaporin TIP4-4	TIP4-4	complete
GSMUA_Achr10G26290_001	GSMUA_Achr10G26290_001	sense	52.4413	58.8788	45.4433	42.2129	44.718	80.1206	149.994	15.523	20.1228	Putative expressed protein	unknown_gene	complete
GSMUA_Achr10G26310_001*	GSMUA_Achr10G26310_001	antisense	28.0672	11.6388	20.9738	10.9171	6.7077	23.6253	14.5709	5.9704	15.388	Auxin-responsive protein IAA27	IAA27	complete
GSMUA_Achr10G26310_001	GSMUA_Achr10G26310_001	sense	268.115	184.167	283.846	187.047	122.974	245.498	299.989	144.484	149.145	Auxin-responsive protein IAA27	IAA27	complete
GSMUA_Achr10G26360_001	GSMUA_Achr10G26360_001	sense	4.43166	8.21565	3.49564	3.63904	11.1795	5.13593	11.1424	13.1349	8.28584	RNA-binding protein-related%2C putative%2C expressed	TAF15	fragment
GSMUA_Achr10G26380_001*	GSMUA_Achr10G26380_001	antisense	69.4293	5.4771	2.09738	42.9407	38.0103	49.305	46.284	20.2994	41.4292	membrane protein%2C putative%2C expressed	yrkJ	complete
GSMUA_Achr10G26380_001	GSMUA_Achr10G26380_001	sense	89.3718	10.2696	4.89389	74.9642	44.718	31.8428	35.1416	25.0757	30.776	membrane protein%2C putative%2C expressed	yrkJ	complete
GSMUA_Achr10G26420_001*	GSMUA_Achr10G26420_001	antisense	3.69305	11.6388	4.19476	7.27808	11.1795	9.24468	11.1424	14.329	10.6532	Serine/threonine-protein phosphatase PP1	PP1	complete
GSMUA_Achr10G26420_001	GSMUA_Achr10G26420_001	sense	211.242	222.507	211.836	197.236	210.174	213.655	140.566	187.47	195.309	Serine/threonine-protein phosphatase PP1	PP1	complete
GSMUA_Achr10G26490_001*	GSMUA_Achr10G26490_001	antisense	5.17027	8.21565	11.8852	8.00589	2.2359	5.13593	2.57133	1.19408	1.18369	DEAD-box ATP-dependent RNA helicase 31	Os06g0526600	modules
GSMUA_Achr10G26490_001	GSMUA_Achr10G26490_001	sense	5.90888	4.10782	2.79651	8.00589	0	5.13593	1.71422	1.19408	2.36738	DEAD-box ATP-dependent RNA helicase 31	Os06g0526600	modules
GSMUA_Achr10G26520_001*	GSMUA_Achr10G26520_001	antisense	5.17027	13.6927	20.2747	13.1005	2.2359	13.3534	5.14267	9.55264	10.6532	Putative Protein NEDD1	NEDD1	modules
GSMUA_Achr10G26520_001	GSMUA_Achr10G26520_001	sense	37.6691	49.2939	30.0625	20.3786	17.8872	22.5981	32.5702	16.7171	27.2249	Putative Protein NEDD1	NEDD1	modules
GSMUA_Achr10G26600_001	GSMUA_Achr10G26600_001	sense	14.0336	17.1159	25.1686	21.8342	29.0667	35.9515	36.8558	20.2994	29.5923	Mitochondrial import inner membrane translocase subunit Tim9	TIM9	fragment
GSMUA_Achr10G26620_001	GSMUA_Achr10G26620_001	sense	31.0216	92.4261	37.7529	43.6685	22.359	8.2175	6.85689	10.7467	29.5923	Expansin-A7	EXPA7	complete
GSMUA_Achr10G26630_001*	GSMUA_Achr10G26630_001	antisense	11.0791	10.2696	8.38953	5.82246	2.2359	9.24468	1.71422	13.1349	5.91846	IWS1 C-terminus family protein%2C putative%2C expressed	Iws1	complete
GSMUA_Achr10G26630_001	GSMUA_Achr10G26630_001	sense	13.295	16.4313	17.4782	14.5562	17.8872	6.16312	7.714	10.7467	18.9391	IWS1 C-terminus family protein%2C putative%2C expressed	Iws1	complete
GSMUA_Achr10G26700_001	GSMUA_Achr10G26700_001	sense	1.47722	26.0162	9.08865	9.46151	6.7077	0	1.71422	3.58224	7.10215	Putative uncharacterized protein	unknown_gene	modules
GSMUA_Achr10G26720_001*	GSMUA_Achr10G26720_001	antisense	5.90888	1.36927	12.5843	2.18342	4.4718	3.08156	8.57111	1.19408	0	2-oxoglutarate dehydrogenase%2C mitochondrial	ogdh	complete
GSMUA_Achr10G26720_001	GSMUA_Achr10G26720_001	sense	76.0768	71.8869	245.394	130.278	38.0103	111.963	59.9978	76.4211	50.8987	2-oxoglutarate dehydrogenase%2C mitochondrial	ogdh	complete
GSMUA_Achr10G26780_001	GSMUA_Achr10G26780_001	sense	8.86332	0	0	1.45562	0	0	6.85689	0	0	Putative Monoglyceride lipase	MGLL	complete
GSMUA_Achr10G26790_001	GSMUA_Achr10G26790_001	sense	6.64749	13.6927	9.08865	9.46151	4.4718	7.19031	10.2853	2.38816	7.10215	60S ribosomal protein L35	RPL35	modules
GSMUA_Achr10G26810_001*	GSMUA_Achr10G26810_001	antisense	2.21583	0.684637	0.699127	8.00589	0	2.05437	5.14267	0	1.18369	Hypothetical protein	unknown_gene	missing_functional_completeness
GSMUA_Achr10G26810_001	GSMUA_Achr10G26810_001	sense	103.405	67.0945	30.0625	88.7926	93.9077	129.426	256.276	105.079	89.9606	Hypothetical protein	unknown_gene	missing_functional_completeness
GSMUA_Achr10G26850_001	GSMUA_Achr10G26850_001	sense	8.86332	21.9084	8.38953	13.1005	11.1795	13.3534	9.42822	7.16448	14.2043	Putative Equilibrative nucleoside transporter 4	slc29a4	fragment
GSMUA_Achr10G26930_001*	GSMUA_Achr10G26930_001	antisense	3.69305	2.05391	7.6904	10.9171	4.4718	9.24468	5.14267	2.38816	8.28584	Putative Heat shock protein 90	TP02_0244	complete
GSMUA_Achr10G26930_001	GSMUA_Achr10G26930_001	sense	36.1919	10.9542	34.2572	20.3786	22.359	40.0603	54.8551	17.9112	22.4901	Putative Heat shock protein 90	TP02_0244	complete
GSMUA_Achr10G26950_001	GSMUA_Achr10G26950_001	sense	70.9065	1.36927	0	81.5145	22.359	87.3109	63.4262	59.704	28.4086
GSMUA_Achr10G26960_001*	GSMUA_Achr10G26960_001	antisense	9.60193	0.684637	0	5.09466	8.94359	1.02719	5.99978	4.77632	3.55108	Hypothetical protein	Efcab5	missing_functional_completeness
GSMUA_Achr10G26960_001	GSMUA_Achr10G26960_001	sense	59.8274	15.062	6.29214	88.0648	100.615	57.5225	131.138	164.783	81.6747	Hypothetical protein	Efcab5	missing_functional_completeness
GSMUA_Achr10G26970_001*	GSMUA_Achr10G26970_001	antisense	1.47722	1.36927	1.39825	2.18342	6.7077	10.2719	6.85689	10.7467	2.36738	Phospholipase D alpha 1	PLD1	fragment
GSMUA_Achr10G26970_001	GSMUA_Achr10G26970_001	sense	24.3741	30.8087	20.9738	26.9289	33.5385	24.6525	20.5707	35.8224	33.1434	Phospholipase D alpha 1	PLD1	fragment
GSMUA_Achr10G27020_001*	GSMUA_Achr10G27020_001	antisense	0.73861	1.36927	4.89389	0	11.1795	1.02719	1.71422	7.16448	3.55108	Putative EG45-like domain containing protein	CjBAp12	modules
GSMUA_Achr10G27020_001	GSMUA_Achr10G27020_001	sense	3.69305	2.73855	2.09738	0	35.7744	5.13593	1.71422	22.6875	4.73477	Putative EG45-like domain containing protein	CjBAp12	modules
GSMUA_Achr10G27060_001	GSMUA_Achr10G27060_001	sense	81.9857	113.65	98.5769	84.4257	187.815	176.676	125.995	99.1086	136.125	Hypothetical protein	SGSM3	missing_functional_completeness
GSMUA_Achr10G27070_001	GSMUA_Achr10G27070_001	sense	1.47722	2.73855	0.699127	2.91123	4.4718	1.02719	9.42822	2.38816	5.91846	Nudix hydrolase 19%2C chloroplastic	NUDT19	complete
GSMUA_Achr10G27090_001*	GSMUA_Achr10G27090_001	antisense	17.7266	13.6927	18.8764	9.46151	8.94359	9.24468	6.85689	5.9704	10.6532	cytochrome c oxidase subunit 5B%2C mitochondrial precursor%2C putative%2C expressed	COX5B	complete
GSMUA_Achr10G27090_001	GSMUA_Achr10G27090_001	sense	3.69305	7.53101	6.99127	8.7337	4.4718	5.13593	3.42845	5.9704	5.91846	cytochrome c oxidase subunit 5B%2C mitochondrial precursor%2C putative%2C expressed	COX5B	complete
GSMUA_Achr10G27100_001	GSMUA_Achr10G27100_001	sense	11.8178	32.8626	26.5668	21.8342	29.0667	103.746	29.1418	32.2401	41.4292	Hypothetical protein	PPID	missing_functional_completeness
GSMUA_Achr10G27120_001	GSMUA_Achr10G27120_001	sense	0.73861	1.36927	6.99127	5.09466	8.94359	0	5.14267	5.9704	14.2043	agenet domain containing protein%2C putative%2C expressed	lepA	fragment
GSMUA_Achr10G27140_001*	GSMUA_Achr10G27140_001	antisense	8.12471	4.79246	2.79651	5.09466	8.94359	21.5709	7.714	7.16448	5.91846	26S protease regulatory subunit 8 homolog A	RPT6A	complete
GSMUA_Achr10G27140_001	GSMUA_Achr10G27140_001	sense	452.029	548.395	453.733	548.039	757.97	964.528	484.268	792.869	641.561	26S protease regulatory subunit 8 homolog A	RPT6A	complete
GSMUA_Achr10G27160_001*	GSMUA_Achr10G27160_001	antisense	6.64749	5.4771	4.89389	8.00589	0	6.16312	10.2853	8.35856	8.28584	Putative V-type proton ATPase 21 kDa proteolipid subunit	ATP6V0B	complete
GSMUA_Achr10G27260_001	GSMUA_Achr10G27260_001	sense	8.86332	1.36927	3.49564	10.1893	0	7.19031	5.14267	8.35856	5.91846	Putative 3'-N-debenzoyl-2'-deoxytaxol N-benzoyltransferase	TAX10	complete
GSMUA_Achr10G27270_001*	GSMUA_Achr10G27270_001	antisense	8.12471	5.4771	4.89389	2.91123	0	6.16312	7.714	4.77632	13.0206	early fruit mRNA%2C putative%2C expressed	PF11_0240	complete
GSMUA_Achr10G27420_001	GSMUA_Achr10G27420_001	sense	1.47722	0.684637	1.39825	2.91123	6.7077	24.6525	5.99978	13.1349	5.91846	Putative uncharacterized protein	HAT5	modules
GSMUA_Achr10G27440_001	GSMUA_Achr10G27440_001	sense	18.4652	13.6927	34.9564	20.3786	44.718	97.5828	65.9976	19.1053	8.28584	Putative TAF5-like RNA polymerase II p300/CBP-associated factor-associated factor 65 kDa subunit 5L	TAF5L	complete
GSMUA_Achr10G27450_001	GSMUA_Achr10G27450_001	sense	56.1343	19.1698	48.2398	43.6685	20.1231	38.0059	111.424	10.7467	39.0618	Putative uncharacterized protein	hemA	complete
GSMUA_Achr10G27470_001	GSMUA_Achr10G27470_001	sense	37.6691	11.6388	13.2834	46.5797	51.4257	39.0331	22.2849	70.4507	24.8575	Putative Uncharacterized protein ywkD	ywkD	modules
GSMUA_Achr10G27530_001	GSMUA_Achr10G27530_001	sense	36.9305	58.8788	114.657	45.8519	33.5385	32.87	37.7129	15.523	46.164	Putative Transmembrane 9 superfamily member 4	TM9SF4	complete
GSMUA_Achr10G27580_001	GSMUA_Achr10G27580_001	sense	0.73861	0	2.09738	2.91123	2.2359	16.435	0.857111	1.19408	14.2043	Putative Probable F-box protein At4g22030	At4g22030	fragment
GSMUA_Achr10G27590_001	GSMUA_Achr10G27590_001	sense	0	0	1.39825	1.45562	13.4154	13.3534	9.42822	2.38816	9.46953	Putative Probable LRR receptor-like serine/threonine-protein kinase At1g05700	At1g05700	modules
GSMUA_Achr10G27630_001*	GSMUA_Achr10G27630_001	antisense	5.17027	0	0.699127	3.63904	0	9.24468	4.28556	4.77632	5.91846	Putative Receptor-like protein kinase HSL1	HSL1	complete
GSMUA_Achr10G27630_001	GSMUA_Achr10G27630_001	sense	2.95444	2.05391	0.699127	4.36685	2.2359	5.13593	5.99978	5.9704	9.46953	Putative Receptor-like protein kinase HSL1	HSL1	complete
GSMUA_Achr10G27730_001	GSMUA_Achr10G27730_001	sense	3.69305	6.84637	3.49564	6.55027	2.2359	5.13593	9.42822	4.77632	2.36738	GIL1%2C putative%2C expressed	CEP250	complete
GSMUA_Achr10G27800_001*	GSMUA_Achr10G27800_001	antisense	18.4652	16.4313	9.78778	15.284	11.1795	17.4622	11.9996	15.523	16.5717	Transcription elongation factor 1 homolog	Os07g0631100	complete
GSMUA_Achr10G27840_001*	GSMUA_Achr10G27840_001	antisense	2.95444	6.16174	4.89389	5.82246	2.2359	10.2719	0.857111	10.7467	5.91846	Peroxidase P7	PER52	complete
GSMUA_Achr10G27850_001*	GSMUA_Achr10G27850_001	antisense	5.17027	1.36927	0	5.82246	4.4718	20.5437	8.57111	5.9704	14.2043	Peroxidase 52	PER52	complete
GSMUA_Achr10G27870_001*	GSMUA_Achr10G27870_001	antisense	28.8058	3.42319	0.699127	10.1893	2.2359	1.02719	5.99978	2.38816	1.18369	Cationic peroxidase 1	PNC1	complete
GSMUA_Achr10G27870_001	GSMUA_Achr10G27870_001	sense	56.873	2.05391	0	34.9348	8.94359	1.02719	17.9993	5.9704	3.55108	Cationic peroxidase 1	PNC1	complete
GSMUA_Achr10G27880_001*	GSMUA_Achr10G27880_001	antisense	12.5564	6.84637	5.59302	5.09466	6.7077	2.05437	5.99978	4.77632	7.10215	CID11%2C putative%2C expressed	SFRS12	complete
GSMUA_Achr10G27900_001	GSMUA_Achr10G27900_001	sense	50.9641	66.4098	96.4795	46.5797	35.7744	27.734	11.1424	26.2697	21.3065	Putative Bromodomain-containing protein GTE3%2C chloroplastic	GTE3	modules
GSMUA_Achr10G27910_001	GSMUA_Achr10G27910_001	sense	7.3861	5.4771	12.5843	3.63904	6.7077	3.08156	8.57111	4.77632	3.55108	Zinc finger CCCH domain-containing protein 2	Os01g0192000	complete
GSMUA_Achr10G27920_001*	GSMUA_Achr10G27920_001	antisense	8.86332	1.36927	2.79651	6.55027	0	7.19031	4.28556	3.58224	0	K( ) efflux antiporter 4	KEA4	complete
GSMUA_Achr10G27960_001*	GSMUA_Achr10G27960_001	antisense	0.73861	0	0	2.91123	0	3.08156	12.8567	0	1.18369	Pollen-specific protein SF21	SF21	complete
GSMUA_Achr10G27970_001*	GSMUA_Achr10G27970_001	antisense	15.5108	9.58492	12.5843	11.6449	4.4718	13.3534	8.57111	1.19408	2.36738	Putative Far upstream element-binding protein 2	Khsrp	fragment
GSMUA_Achr10G27970_001	GSMUA_Achr10G27970_001	sense	4.43166	6.84637	11.8852	8.7337	4.4718	12.3262	8.57111	4.77632	4.73477	Putative Far upstream element-binding protein 2	Khsrp	fragment
GSMUA_Achr10G27990_001	GSMUA_Achr10G27990_001	sense	11.8178	19.8545	25.8677	13.8284	31.3026	40.0603	44.5698	9.55264	27.2249	Putative Protein misato homolog 1	Msto1	complete
GSMUA_Achr10G28040_001	GSMUA_Achr10G28040_001	sense	14.0336	15.7467	9.78778	10.9171	11.1795	6.16312	5.14267	11.9408	10.6532	Putative Transmembrane 9 superfamily member 2	Tm9sf2	complete
GSMUA_Achr10G28070_001*	GSMUA_Achr10G28070_001	antisense	8.86332	7.53101	14.6817	8.7337	0	5.13593	12.8567	14.329	8.28584	NAP domain containing protein%2C putative%2C expressed	Nap1l1	complete
GSMUA_Achr10G28070_001	GSMUA_Achr10G28070_001	sense	2.21583	5.4771	8.38953	7.27808	4.4718	4.10875	1.71422	0	0	NAP domain containing protein%2C putative%2C expressed	Nap1l1	complete
GSMUA_Achr10G28130_001	GSMUA_Achr10G28130_001	sense	5.17027	0	0.699127	0	2.2359	15.4078	6.85689	1.19408	2.36738	Hypothetical protein	DCL3A	missing_functional_completeness
GSMUA_Achr10G28170_001*	GSMUA_Achr10G28170_001	antisense	3.69305	9.58492	10.4869	5.09466	15.6513	14.3806	5.99978	8.35856	8.28584	Putative Puromycin-sensitive aminopeptidase	Npepps	fragment
GSMUA_Achr10G28170_001	GSMUA_Achr10G28170_001	sense	192.039	287.548	223.721	282.39	393.518	703.623	399.414	405.987	255.677	Putative Puromycin-sensitive aminopeptidase	Npepps	fragment
GSMUA_Achr10G28210_001	GSMUA_Achr10G28210_001	sense	3.69305	4.79246	4.89389	0	13.4154	20.5437	1.71422	8.35856	11.8369	Putative LRR receptor-like serine/threonine-protein kinase EFR	EFR	complete
GSMUA_Achr10G28250_001	GSMUA_Achr10G28250_001	sense	5.90888	0	0	8.00589	0	0	5.14267	0	0	Putative Ethanolamine kinase 2	Etnk2	fragment
GSMUA_Achr10G28260_001*	GSMUA_Achr10G28260_001	antisense	11.0791	9.58492	14.6817	8.7337	2.2359	21.5709	13.7138	13.1349	17.7554	Lysyl-tRNA synthetase	Os03g0586800	complete
GSMUA_Achr10G28260_001	GSMUA_Achr10G28260_001	sense	9.60193	3.42319	7.6904	11.6449	15.6513	5.13593	5.99978	9.55264	8.28584	Lysyl-tRNA synthetase	Os03g0586800	complete
GSMUA_Achr10G28270_001	GSMUA_Achr10G28270_001	sense	10.3405	13.0081	4.19476	16.0118	2.2359	2.05437	8.57111	4.77632	7.10215	retrotransposon protein%2C putative%2C Ty3-gypsy subclass%2C expressed	LRX4	fragment
GSMUA_Achr10G28310_001*	GSMUA_Achr10G28310_001	antisense	1.47722	7.53101	1.39825	2.18342	0	2.05437	4.28556	1.19408	0	Syntaxin-32	SYP32	complete
GSMUA_Achr10G28330_001	GSMUA_Achr10G28330_001	sense	5.17027	5.4771	6.99127	2.91123	13.4154	1.02719	2.57133	3.58224	0	RNA recognition motif containing protein%2C putative%2C expressed	GRP8	complete
GSMUA_Achr10G28340_001	GSMUA_Achr10G28340_001	sense	4.43166	7.53101	10.4869	8.00589	2.2359	3.08156	1.71422	4.77632	7.10215	Putative Pentatricopeptide repeat-containing protein At5g06540	PCMP-H88	complete
GSMUA_Achr10G28360_001	GSMUA_Achr10G28360_001	sense	102.667	115.704	150.312	152.112	147.569	144.833	127.71	106.273	214.248	ADP%2CATP carrier protein 1%2C chloroplastic	AATP1	complete
GSMUA_Achr10G28390_001	GSMUA_Achr10G28390_001	sense	23.6355	70.5177	47.5406	5.82246	29.0667	5.13593	2.57133	19.1053	16.5717	Putative Cytokinin-O-glucosyltransferase 1	UGT73C1	complete
GSMUA_Achr10G28430_001	GSMUA_Achr10G28430_001	sense	129.257	152.674	168.49	141.923	187.815	189.002	125.138	249.563	261.596	Putative LRR receptor-like serine/threonine-protein kinase GSO2	GSO2	complete
GSMUA_Achr10G28470_001	GSMUA_Achr10G28470_001	sense	22.1583	11.6388	16.0799	21.8342	33.5385	19.5166	5.14267	33.4342	17.7554	agenet domain containing protein%2C putative%2C expressed	EMSY	complete
GSMUA_Achr10G28510_001*	GSMUA_Achr10G28510_001	antisense	2.21583	0.684637	0	1.45562	13.4154	5.13593	5.99978	3.58224	3.55108	ABC transporter C family member 3	ABCC3	complete
GSMUA_Achr10G28510_001	GSMUA_Achr10G28510_001	sense	8.86332	6.84637	4.19476	32.7514	38.0103	32.87	29.1418	37.0165	27.2249	ABC transporter C family member 3	ABCC3	complete
GSMUA_Achr10G28650_001	GSMUA_Achr10G28650_001	sense	3.69305	6.84637	7.6904	12.3727	2.2359	5.13593	3.42845	4.77632	1.18369	Guanine nucleotide-binding protein subunit beta	GB1	complete
GSMUA_Achr10G28670_001*	GSMUA_Achr10G28670_001	antisense	3.69305	4.79246	13.9825	4.36685	6.7077	12.3262	4.28556	7.16448	2.36738	U1 small nuclear ribonucleoprotein 70 kDa	RNU1	fragment
GSMUA_Achr10G28690_001*	GSMUA_Achr10G28690_001	antisense	2.21583	0	4.19476	8.00589	0	4.10875	5.14267	0	2.36738	stress-induced protein%2C putative%2C expressed	TIF32	complete
GSMUA_Achr10G28690_001	GSMUA_Achr10G28690_001	sense	14.7722	22.593	11.8852	57.4968	13.4154	43.1418	64.2833	8.35856	17.7554	stress-induced protein%2C putative%2C expressed	TIF32	complete
GSMUA_Achr10G28700_001*	GSMUA_Achr10G28700_001	antisense	0	0.684637	1.39825	4.36685	6.7077	33.8972	4.28556	2.38816	1.18369	Homeobox protein knotted-1-like 2	OSH15	fragment
GSMUA_Achr10G28700_001	GSMUA_Achr10G28700_001	sense	4.43166	0	0	6.55027	0	10.2719	11.9996	4.77632	5.91846	Homeobox protein knotted-1-like 2	OSH15	fragment
GSMUA_Achr10G28730_001	GSMUA_Achr10G28730_001	sense	16.988	6.84637	21.6729	6.55027	4.4718	1.02719	7.714	0	2.36738	remorin family protein%2C putative%2C expressed	DBP	complete
GSMUA_Achr10G28740_001*	GSMUA_Achr10G28740_001	antisense	17.7266	2.05391	2.09738	21.8342	20.1231	4.10875	8.57111	4.77632	16.5717	Tyrosine/DOPA decarboxylase 5	TYDC5	complete
GSMUA_Achr10G28780_001*	GSMUA_Achr10G28780_001	antisense	9.60193	23.9623	24.4694	8.00589	2.2359	6.16312	8.57111	13.1349	5.91846	zinc ion binding protein%2C putative%2C expressed	zc3hc1	complete
GSMUA_Achr10G28780_001	GSMUA_Achr10G28780_001	sense	12.5564	8.21565	2.79651	2.91123	6.7077	4.10875	9.42822	5.9704	4.73477	zinc ion binding protein%2C putative%2C expressed	zc3hc1	complete
GSMUA_Achr10G28810_001	GSMUA_Achr10G28810_001	sense	23.6355	13.6927	43.3459	39.3016	22.359	48.2778	31.7131	38.2105	30.776	potasium efflux antiporter protein%2C putative%2C expressed	KEA3	complete
GSMUA_Achr10G28830_001*	GSMUA_Achr10G28830_001	antisense	13.295	6.16174	2.09738	8.00589	6.7077	4.10875	5.14267	5.9704	13.0206	expp1 protein precursor%2C putative%2C expressed	Art7	complete
GSMUA_Achr10G28830_001	GSMUA_Achr10G28830_001	sense	2.95444	5.4771	7.6904	11.6449	0	1.02719	1.71422	2.38816	7.10215	expp1 protein precursor%2C putative%2C expressed	Art7	complete
GSMUA_Achr10G28860_001*	GSMUA_Achr10G28860_001	antisense	8.86332	0	0.699127	16.7396	4.4718	4.10875	17.1422	5.9704	9.46953	Putative expressed protein	hisS-1	fragment
GSMUA_Achr10G28860_001	GSMUA_Achr10G28860_001	sense	69.4293	4.79246	3.49564	68.414	31.3026	5.13593	51.4267	19.1053	5.91846	Putative expressed protein	hisS-1	fragment
GSMUA_Achr10G28870_001*	GSMUA_Achr10G28870_001	antisense	11.0791	8.90029	7.6904	8.7337	2.2359	11.2991	8.57111	7.16448	3.55108	tetratricopeptide repeat%2C putative%2C expressed	cyp12	complete
GSMUA_Achr10G28870_001	GSMUA_Achr10G28870_001	sense	205.334	196.491	178.277	249.638	145.333	132.507	196.278	161.201	156.247	tetratricopeptide repeat%2C putative%2C expressed	cyp12	complete
GSMUA_Achr10G28910_001*	GSMUA_Achr10G28910_001	antisense	115.962	583.311	106.267	357.354	541.087	477.642	172.279	643.609	975.362	Hypothetical protein	cotO	missing_functional_completeness
GSMUA_Achr10G28910_001	GSMUA_Achr10G28910_001	sense	925.478	772.956	765.544	1310.05	1495.82	1593.17	599.978	2445.47	1148.18	Hypothetical protein	cotO	missing_functional_completeness
GSMUA_Achr10G28920_001	GSMUA_Achr10G28920_001	sense	2.21583	4.10782	9.08865	0	6.7077	0	4.28556	3.58224	2.36738	Putative Transcription factor bHLH62	BHLH62	fragment
GSMUA_Achr10G29000_001*	GSMUA_Achr10G29000_001	antisense	0.73861	5.4771	2.09738	6.55027	8.94359	4.10875	3.42845	2.38816	3.55108	Putative zinc finger%2C C3HC4 type domain containing protein%2C expressed	Rnf4	complete
GSMUA_Achr10G29040_001*	GSMUA_Achr10G29040_001	antisense	3.69305	1.36927	0	4.36685	4.4718	11.2991	8.57111	2.38816	9.46953	Putative expressed protein	Y-2	complete
GSMUA_Achr10G29050_001*	GSMUA_Achr10G29050_001	antisense	8.86332	5.4771	4.89389	2.91123	2.2359	0	6.85689	3.58224	3.55108	Dynamin-related protein 3A	DRP3A	complete
GSMUA_Achr10G29050_001	GSMUA_Achr10G29050_001	sense	120.393	149.251	160.799	149.928	131.918	124.29	126.852	105.079	39.0618	Dynamin-related protein 3A	DRP3A	complete
GSMUA_Achr10G29130_001	GSMUA_Achr10G29130_001	sense	3.69305	17.1159	2.79651	2.91123	4.4718	5.13593	6.85689	2.38816	3.55108	Putative Secologanin synthase	CYP72A1	complete
GSMUA_Achr10G29140_001*	GSMUA_Achr10G29140_001	antisense	7.3861	6.16174	11.186	7.27808	11.1795	17.4622	25.7133	10.7467	21.3065	Putative expressed protein	unknown_gene	fragment
GSMUA_Achr10G29150_001*	GSMUA_Achr10G29150_001	antisense	29.5444	27.3855	11.8852	28.3845	24.5949	20.5437	18.8564	13.1349	20.1228	2%2C3-bisphosphoglycerate-independent phosphoglycerate mutase	PGM1	complete
GSMUA_Achr10G29150_001	GSMUA_Achr10G29150_001	sense	11.8178	9.58492	7.6904	10.1893	20.1231	12.3262	11.9996	13.1349	15.388	2%2C3-bisphosphoglycerate-independent phosphoglycerate mutase	PGM1	complete
GSMUA_Achr10G29160_001	GSMUA_Achr10G29160_001	sense	30.283	70.5177	33.5581	39.3016	22.359	12.3262	58.2836	16.7171	31.9597	Putative Protein LURP-one-related 8	At2g38640	complete
GSMUA_Achr10G29180_001*	GSMUA_Achr10G29180_001	antisense	1.47722	15.062	4.19476	10.9171	0	2.05437	0.857111	2.38816	2.36738	Ethanolamine-phosphate cytidylyltransferase	pctA	complete
GSMUA_Achr10G29190_001*	GSMUA_Achr10G29190_001	antisense	6.64749	2.05391	11.186	4.36685	13.4154	11.2991	7.714	4.77632	8.28584	Putative Protein KRTCAP2 homolog	AAEL007634	modules
GSMUA_Achr10G29190_001	GSMUA_Achr10G29190_001	sense	9.60193	6.84637	6.99127	6.55027	4.4718	3.08156	1.71422	3.58224	8.28584	Putative Protein KRTCAP2 homolog	AAEL007634	modules
GSMUA_Achr10G29200_001	GSMUA_Achr10G29200_001	sense	10.3405	0	0	18.923	15.6513	32.87	9.42822	14.329	11.8369	Hypothetical protein	NAC68	missing_functional_completeness
GSMUA_Achr10G29210_001	GSMUA_Achr10G29210_001	sense	0	5.4771	7.6904	5.09466	4.4718	1.02719	3.42845	2.38816	2.36738	Putative Myb-related protein 306	MYB306	complete
GSMUA_Achr10G29220_001	GSMUA_Achr10G29220_001	sense	20.6811	26.0162	18.8764	21.8342	8.94359	24.6525	15.428	14.329	14.2043	PTEN%2C putative%2C expressed	pteN	complete
GSMUA_Achr10G29230_001*	GSMUA_Achr10G29230_001	antisense	14.0336	6.16174	5.59302	18.1952	6.7077	13.3534	15.428	8.35856	17.7554	ADP-ribosylation factor 1	ARF1	complete
GSMUA_Achr10G29260_001	GSMUA_Achr10G29260_001	sense	11.8178	29.4394	23.0712	25.4733	22.359	20.5437	20.5707	17.9112	34.3271	Putative expressed protein	unknown_gene	complete
GSMUA_Achr10G29340_001	GSMUA_Achr10G29340_001	sense	52.4413	104.065	113.259	64.7749	111.795	109.909	84.854	113.438	66.2867	Putative Ubiquitin-associated domain-containing protein 2	UBAC2	complete
GSMUA_Achr10G29370_001	GSMUA_Achr10G29370_001	sense	10.3405	17.8006	2.79651	13.8284	4.4718	18.4894	17.1422	7.16448	18.9391	heavy metal-associated domain containing protein%2C expressed	CCS1	modules
GSMUA_Achr10G29380_001	GSMUA_Achr10G29380_001	sense	0	2.05391	4.89389	6.55027	11.1795	3.08156	2.57133	3.58224	1.18369	F-box/LRR-repeat protein 3	FBL3	complete
GSMUA_Achr10G29400_001*	GSMUA_Achr10G29400_001	antisense	5.17027	8.21565	21.6729	5.82246	6.7077	7.19031	10.2853	16.7171	16.5717	Ubiquitin-activating enzyme E1 2	UBA2	complete
GSMUA_Achr10G29400_001	GSMUA_Achr10G29400_001	sense	41.3621	72.5716	62.9214	56.0412	53.6616	66.7671	29.1418	107.467	102.981	Ubiquitin-activating enzyme E1 2	UBA2	complete
GSMUA_Achr10G29410_001	GSMUA_Achr10G29410_001	sense	6.64749	16.4313	7.6904	23.2899	15.6513	25.6797	23.142	25.0757	34.3271	Putative expressed protein	clpC	complete
GSMUA_Achr10G29440_001	GSMUA_Achr10G29440_001	sense	0	16.4313	12.5843	2.18342	0	1.02719	1.71422	3.58224	1.18369	Putative IQ calmodulin-binding motif domain containing protein%2C expressed	IQD1	complete
GSMUA_Achr10G29500_001	GSMUA_Achr10G29500_001	sense	4.43166	13.6927	6.29214	16.0118	29.0667	20.5437	14.5709	28.6579	14.2043	Putative Universal stress protein A-like protein	At3g01520	complete
GSMUA_Achr10G29520_001*	GSMUA_Achr10G29520_001	antisense	11.8178	4.10782	11.186	9.46151	15.6513	18.4894	19.7136	9.55264	9.46953	Probable cyclic nucleotide-gated ion channel 20%2C chloroplastic	CNGC20	complete
GSMUA_Achr10G29520_001	GSMUA_Achr10G29520_001	sense	11.0791	6.16174	9.08865	4.36685	8.94359	6.16312	13.7138	16.7171	9.46953	Probable cyclic nucleotide-gated ion channel 20%2C chloroplastic	CNGC20	complete
GSMUA_Achr10G29540_001	GSMUA_Achr10G29540_001	sense	7.3861	7.53101	5.59302	8.7337	2.2359	1.02719	5.99978	2.38816	3.55108	Formate--tetrahydrofolate ligase	THFS	complete
GSMUA_Achr10G29570_001	GSMUA_Achr10G29570_001	sense	33.976	33.5472	46.1424	41.4851	55.8975	60.604	54.8551	64.4803	36.6944	PHD finger protein At5g26210	At5g26210	complete
GSMUA_Achr10G29580_001*	GSMUA_Achr10G29580_001	antisense	29.5444	30.124	20.9738	13.8284	20.1231	7.19031	13.7138	11.9408	27.2249	40S ribosomal protein S3-3	RPS3C	complete
GSMUA_Achr10G29580_001	GSMUA_Achr10G29580_001	sense	451.291	310.141	478.902	295.49	286.195	174.622	155.137	288.967	169.268	40S ribosomal protein S3-3	RPS3C	complete
GSMUA_Achr10G29590_001*	GSMUA_Achr10G29590_001	antisense	4.43166	11.6388	4.89389	1.45562	0	1.02719	0.857111	0	1.18369	expressed protein	SYDE2	complete
GSMUA_Achr10G29620_001	GSMUA_Achr10G29620_001	sense	5.17027	0	1.39825	1.45562	6.7077	4.10875	1.71422	14.329	3.55108	Probable galacturonosyltransferase-like 9	GATL9	fragment
GSMUA_Achr10G29630_001*	GSMUA_Achr10G29630_001	antisense	3.69305	3.42319	0.699127	1.45562	0	2.05437	35.1416	5.9704	3.55108	protein binding protein%2C putative%2C expressed	MOT2	complete
GSMUA_Achr10G29640_001*	GSMUA_Achr10G29640_001	antisense	4.43166	0.684637	0.699127	5.09466	0	11.2991	2.57133	1.19408	11.8369	Hypothetical protein	mul1	missing_functional_completeness
GSMUA_Achr10G29640_001	GSMUA_Achr10G29640_001	sense	19.9425	31.4933	13.9825	32.0236	46.9539	77.039	56.5693	93.1382	140.859	Hypothetical protein	mul1	missing_functional_completeness
GSMUA_Achr10G29660_001	GSMUA_Achr10G29660_001	sense	70.9065	118.442	113.259	61.1359	44.718	19.5166	29.9989	39.4046	42.6129	Hypothetical protein	24	missing_functional_completeness
GSMUA_Achr10G29690_001*	GSMUA_Achr10G29690_001	antisense	41.3621	61.6174	61.5232	37.1182	76.0205	80.1206	21.4278	152.842	112.451	Putative Uncharacterized endoplasmic reticulum membrane protein C16E8.02	SPAC16E8.02	fragment
GSMUA_Achr10G29690_001	GSMUA_Achr10G29690_001	sense	55.3957	52.7171	17.4782	9.46151	344.328	94.5012	84.854	213.74	52.0824	Putative Uncharacterized endoplasmic reticulum membrane protein C16E8.02	SPAC16E8.02	fragment
GSMUA_Achr10G29730_001	GSMUA_Achr10G29730_001	sense	3.69305	6.16174	4.89389	0.727808	13.4154	4.10875	4.28556	3.58224	5.91846	Putative Vacuolar amino acid transporter 1	AVT1	fragment
GSMUA_Achr10G29740_001	GSMUA_Achr10G29740_001	sense	90.849	112.281	85.9926	179.769	232.533	309.183	136.281	162.395	312.495	Aquaporin NIP2-1	NIP2-1	complete
GSMUA_Achr10G29800_001	GSMUA_Achr10G29800_001	sense	2.95444	9.58492	9.78778	2.91123	0	1.02719	3.42845	0	0	Protease Do-like 8%2C chloroplastic	DEGP8	complete
GSMUA_Achr10G29840_001	GSMUA_Achr10G29840_001	sense	21.4197	43.8168	43.3459	37.846	4.4718	14.3806	7.714	10.7467	16.5717	helicase conserved C-terminal domain containing protein%2C expressed	Supv3l1	complete
GSMUA_Achr10G29850_001*	GSMUA_Achr10G29850_001	antisense	2.21583	8.21565	3.49564	5.09466	2.2359	5.13593	4.28556	1.19408	0	Probable galacturonosyltransferase 9	GAUT9	complete
GSMUA_Achr10G29850_001	GSMUA_Achr10G29850_001	sense	0	4.10782	3.49564	8.00589	17.8872	5.13593	5.99978	8.35856	5.91846	Probable galacturonosyltransferase 9	GAUT9	complete
GSMUA_Achr10G29860_001*	GSMUA_Achr10G29860_001	antisense	9.60193	4.10782	2.79651	5.82246	8.94359	13.3534	11.9996	2.38816	3.55108	AP2-like ethylene-responsive transcription factor PLT2	PLT2	fragment
GSMUA_Achr10G29860_001	GSMUA_Achr10G29860_001	sense	78.2926	131.45	107.666	94.6151	187.815	207.492	161.994	87.1678	126.655	AP2-like ethylene-responsive transcription factor PLT2	PLT2	fragment
GSMUA_Achr10G29930_001*	GSMUA_Achr10G29930_001	antisense	0.73861	11.6388	5.59302	9.46151	4.4718	8.2175	3.42845	3.58224	0	Putative Pre-mRNA-splicing factor 18	PRPF18	complete
GSMUA_Achr10G29930_001	GSMUA_Achr10G29930_001	sense	71.6451	39.0243	76.904	40.0294	24.5949	41.0875	23.142	76.4211	31.9597	Putative Pre-mRNA-splicing factor 18	PRPF18	complete
GSMUA_Achr10G29970_001	GSMUA_Achr10G29970_001	sense	1.47722	0	0.699127	4.36685	4.4718	9.24468	21.4278	4.77632	1.18369	MYB family transcription factor%2C putative%2C expressed	ODO1	complete
GSMUA_Achr10G29980_001*	GSMUA_Achr10G29980_001	antisense	3.69305	4.10782	7.6904	0.727808	6.7077	15.4078	3.42845	3.58224	2.36738	phosphatidylinositol-4-phosphate 5-Kinase family protein%2C putative%2C expressed	FAB1	complete
GSMUA_Achr10G29980_001	GSMUA_Achr10G29980_001	sense	5.90888	15.7467	12.5843	10.1893	35.7744	50.3322	27.4276	20.2994	11.8369	phosphatidylinositol-4-phosphate 5-Kinase family protein%2C putative%2C expressed	FAB1	complete
GSMUA_Achr10G30010_001	GSMUA_Achr10G30010_001	sense	180.959	80.1026	163.596	159.39	277.251	217.764	218.563	275.832	94.6953	Uncharacterized protein At4g01150%2C chloroplastic	At4g01150	modules
GSMUA_Achr10G30020_001	GSMUA_Achr10G30020_001	sense	4.43166	10.9542	4.89389	2.18342	4.4718	4.10875	4.28556	4.77632	7.10215	expressed protein	Cacna1a	complete
GSMUA_Achr10G30030_001	GSMUA_Achr10G30030_001	sense	8.86332	0	0	1.45562	4.4718	6.16312	4.28556	3.58224	1.18369	MADS-box transcription factor 27	MADS27	fragment
GSMUA_Achr10G30050_001	GSMUA_Achr10G30050_001	sense	10.3405	12.3235	10.4869	2.91123	8.94359	3.08156	14.5709	3.58224	3.55108	aluminum-activated malate transporter%2C putative%2C expressed	SPAC26F1.08c	complete
GSMUA_Achr10G30120_001	GSMUA_Achr10G30120_001	sense	0	0.684637	2.09738	0	2.2359	9.24468	2.57133	1.19408	3.55108	Heat stress transcription factor B-1	HSFB1	complete
GSMUA_Achr10G30180_001	GSMUA_Achr10G30180_001	sense	138.859	194.437	119.551	142.65	283.959	258.851	181.708	292.549	279.351	formin-binding protein-related%2C putative%2C expressed	WBP4	complete
GSMUA_Achr10G30310_001*	GSMUA_Achr10G30310_001	antisense	20.6811	0	4.89389	12.3727	31.3026	45.1962	13.7138	63.2862	11.8369	Putative KLTH0A01804p	unknown_gene	fragment
GSMUA_Achr10G30310_001	GSMUA_Achr10G30310_001	sense	11.8178	17.1159	4.89389	26.2011	64.8411	44.169	13.7138	121.796	53.2661	Putative KLTH0A01804p	unknown_gene	fragment
GSMUA_Achr10G30360_001*	GSMUA_Achr10G30360_001	antisense	12.5564	0.684637	3.49564	5.09466	0	7.19031	9.42822	1.19408	2.36738	14-3-3-like protein F	TFT6	fragment
GSMUA_Achr10G30360_001	GSMUA_Achr10G30360_001	sense	412.883	363.542	243.296	286.756	324.205	388.277	352.273	420.316	392.986	14-3-3-like protein F	TFT6	fragment
GSMUA_Achr10G30370_001*	GSMUA_Achr10G30370_001	antisense	9.60193	10.2696	4.89389	37.1182	6.7077	10.2719	38.57	15.523	2.36738	Heat shock 22 kDa protein%2C mitochondrial	HSP22	complete
GSMUA_Achr10G30370_001	GSMUA_Achr10G30370_001	sense	204.595	96.5339	102.073	617.181	158.749	93.474	458.555	293.744	106.532	Heat shock 22 kDa protein%2C mitochondrial	HSP22	complete
GSMUA_Achr10G30380_001*	GSMUA_Achr10G30380_001	antisense	8.12471	10.9542	4.89389	17.4674	8.94359	8.2175	9.42822	4.77632	9.46953	Phospho-2-dehydro-3-deoxyheptonate aldolase 1%2C chloroplastic	SHKA	fragment
GSMUA_Achr10G30380_001	GSMUA_Achr10G30380_001	sense	395.895	334.103	239.801	628.098	415.877	178.731	205.707	250.757	350.373	Phospho-2-dehydro-3-deoxyheptonate aldolase 1%2C chloroplastic	SHKA	fragment
GSMUA_Achr10G30400_001	GSMUA_Achr10G30400_001	sense	31.0216	23.9623	35.6555	37.1182	42.4821	21.5709	25.7133	47.7632	17.7554	Predicted protein	STOP1	complete
GSMUA_Achr10G30440_001*	GSMUA_Achr10G30440_001	antisense	37.6691	23.2777	32.1598	37.1182	4.4718	6.16312	19.7136	9.55264	9.46953	Putative DRF-like transcription factor DRFL2a	RAP2-4	complete
GSMUA_Achr10G30450_001	GSMUA_Achr10G30450_001	sense	281.41	466.238	501.973	295.49	279.487	273.232	203.135	337.925	235.555	Elongation factor 1-alpha	EF1	fragment
GSMUA_Achr10G30490_001	GSMUA_Achr10G30490_001	sense	39.8849	49.9785	73.4083	21.8342	42.4821	17.4622	32.5702	14.329	22.4901	Putative mTERF family protein%2C expressed	MTERFD1	complete
GSMUA_Achr10G30520_001	GSMUA_Achr10G30520_001	sense	48.7482	136.927	109.763	49.4909	89.4359	63.6856	83.1398	60.8981	101.797	Hypothetical protein	atpD2	missing_functional_completeness
GSMUA_Achr10G30600_001*	GSMUA_Achr10G30600_001	antisense	7.3861	6.16174	11.8852	4.36685	2.2359	5.13593	3.42845	3.58224	2.36738	Putative mTERF family protein%2C expressed	MTERFD1	fragment
GSMUA_Achr10G30620_001	GSMUA_Achr10G30620_001	sense	4.43166	16.4313	6.29214	2.18342	0	0	6.85689	1.19408	1.18369	Putative ( )-delta-cadinene synthase isozyme A	CAD1-A	fragment
GSMUA_Achr10G30670_001	GSMUA_Achr10G30670_001	sense	11.8178	14.3774	16.7791	6.55027	2.2359	6.16312	7.714	2.38816	4.73477	DNA replication licensing factor mcm5-A	mcm5-a	complete
GSMUA_Achr10G30710_001	GSMUA_Achr10G30710_001	sense	12.5564	4.79246	8.38953	9.46151	33.5385	24.6525	23.142	25.0757	10.6532	Putative uncharacterized protein	BHLH66	complete
GSMUA_Achr10G30810_001*	GSMUA_Achr10G30810_001	antisense	7.3861	14.3774	11.8852	16.0118	26.8308	28.7612	11.1424	26.2697	28.4086	Plasma membrane ATPase	Os04g0656100	complete
GSMUA_Achr10G30810_001	GSMUA_Achr10G30810_001	sense	25.1127	24.6469	31.4607	28.3845	58.1334	34.9244	22.2849	31.0461	48.5314	Plasma membrane ATPase	Os04g0656100	complete
GSMUA_Achr10G30820_001*	GSMUA_Achr10G30820_001	antisense	1.47722	2.73855	6.99127	11.6449	11.1795	4.10875	3.42845	0	4.73477	ELMO/CED-12 family protein%2C putative%2C expressed	elmoA	complete
GSMUA_Achr10G30880_001	GSMUA_Achr10G30880_001	sense	22.1583	46.5553	29.3633	42.9407	33.5385	62.6584	53.998	27.4638	88.7769	Hypothetical protein	chl1	missing_functional_completeness
GSMUA_Achr10G30890_001*	GSMUA_Achr10G30890_001	antisense	8.86332	25.3316	9.78778	8.7337	6.7077	6.16312	1.71422	1.19408	9.46953	growth regulator related protein%2C putative%2C expressed	At1g04910	complete
GSMUA_Achr10G30910_001	GSMUA_Achr10G30910_001	sense	2.21583	2.05391	3.49564	3.63904	8.94359	33.8972	14.5709	13.1349	9.46953	Putative KH domain-containing protein At4g18375	At4g18375	complete
GSMUA_Achr10G30970_001*	GSMUA_Achr10G30970_001	antisense	8.86332	3.42319	2.09738	10.1893	6.7077	7.19031	10.2853	5.9704	1.18369	DNA repair ATPase-related%2C putative%2C expressed	unc-54	complete
GSMUA_Achr10G30970_001	GSMUA_Achr10G30970_001	sense	8.12471	1.36927	3.49564	14.5562	13.4154	5.13593	5.14267	2.38816	2.36738	DNA repair ATPase-related%2C putative%2C expressed	unc-54	complete
GSMUA_Achr10G30980_001	GSMUA_Achr10G30980_001	sense	56.1343	28.7548	77.6031	42.2129	102.851	42.1147	41.9985	81.1974	37.8781	Eukaryotic initiation factor 4A-9	Os06g0701100	complete
GSMUA_Achr10G31050_001	GSMUA_Achr10G31050_001	sense	144.768	12.3235	7.6904	154.295	11.1795	8.2175	113.139	15.523	10.6532	Hypothetical protein	PCMP-E89	missing_functional_completeness
GSMUA_Achr10G31090_001	GSMUA_Achr10G31090_001	sense	0	0	0	2.18342	6.7077	3.08156	1.71422	11.9408	2.36738	Putative Ethylene response factor	EREBP1	fragment
GSMUA_Achr10G31160_001*	GSMUA_Achr10G31160_001	antisense	0	4.79246	4.89389	5.82246	6.7077	6.16312	2.57133	9.55264	3.55108	cupin superfamily protein%2C putative%2C expressed	FH12	complete
GSMUA_Achr10G31160_001	GSMUA_Achr10G31160_001	sense	92.3262	128.712	108.365	85.1535	147.569	163.323	129.424	158.813	214.248	cupin superfamily protein%2C putative%2C expressed	FH12	complete
GSMUA_Achr10G31190_001*	GSMUA_Achr10G31190_001	antisense	155.847	4.79246	6.99127	61.1359	51.4257	55.4681	74.5687	76.4211	48.5314	expressed protein	unknown_gene	fragment
GSMUA_Achr10G31190_001	GSMUA_Achr10G31190_001	sense	768.154	37.6551	33.5581	430.862	474.01	467.37	799.685	395.24	414.292	expressed protein	unknown_gene	fragment
GSMUA_Achr10G31230_001	GSMUA_Achr10G31230_001	sense	19.9425	23.2777	16.7791	26.9289	26.8308	5.13593	21.4278	7.16448	4.73477	Cyclin-D2-1	CYCD2-1	modules
GSMUA_Achr10G31290_001*	GSMUA_Achr10G31290_001	antisense	5.90888	2.73855	13.9825	10.9171	4.4718	11.2991	5.14267	4.77632	7.10215	Putative Uncharacterized RNA methyltransferase PF1172	PF1172	fragment
GSMUA_Achr10G31300_001	GSMUA_Achr10G31300_001	sense	5.17027	5.4771	4.19476	8.7337	4.4718	7.19031	6.85689	2.38816	3.55108	Putative Protein FAM32A	Fam32a	complete
GSMUA_Achr10G31330_001	GSMUA_Achr10G31330_001	sense	2.21583	7.53101	2.79651	5.09466	11.1795	3.08156	4.28556	0	4.73477	Putative Abhydrolase domain-containing protein FAM108B1	FAM108B1	modules
GSMUA_Achr10G31340_001*	GSMUA_Achr10G31340_001	antisense	10.3405	15.062	8.38953	8.7337	2.2359	7.19031	14.5709	9.55264	7.10215	Probable phosphatidylinositol 4-kinase type 2-beta At1g26270	At1g26270	fragment
GSMUA_Achr10G31340_001	GSMUA_Achr10G31340_001	sense	35.4533	82.1565	79.0014	37.846	64.8411	89.3653	75.4258	93.1382	79.3074	Probable phosphatidylinositol 4-kinase type 2-beta At1g26270	At1g26270	fragment
GSMUA_Achr10G31370_001	GSMUA_Achr10G31370_001	sense	2.21583	3.42319	3.49564	2.91123	6.7077	4.10875	7.714	8.35856	9.46953	Putative Uncharacterized WD repeat-containing protein C2A9.03	SPBC2A9.03	complete
GSMUA_Achr10G31380_001*	GSMUA_Achr10G31380_001	antisense	20.6811	7.53101	9.78778	8.00589	6.7077	13.3534	6.85689	39.4046	8.28584	Hypothetical protein	unknown_gene	missing_functional_completeness
GSMUA_Achr10G31390_001*	GSMUA_Achr10G31390_001	antisense	0.73861	2.73855	0.699127	3.63904	8.94359	4.10875	6.85689	3.58224	5.91846	Hypothetical protein	unknown_gene	missing_functional_completeness
GSMUA_Achr10G31390_001	GSMUA_Achr10G31390_001	sense	31.0216	46.5553	48.9389	40.7573	31.3026	132.507	27.4276	105.079	95.879	Hypothetical protein	unknown_gene	missing_functional_completeness
GSMUA_Achr10G31470_001*	GSMUA_Achr10G31470_001	antisense	1.47722	20.5391	5.59302	2.91123	0	0	1.71422	2.38816	0	Putative Aspartic proteinase nepenthesin-2	nep2	modules
GSMUA_Achr10G31470_001	GSMUA_Achr10G31470_001	sense	3.69305	27.3855	17.4782	7.27808	0	4.10875	5.14267	5.9704	3.55108	Putative Aspartic proteinase nepenthesin-2	nep2	modules
GSMUA_Achr10G31490_001	GSMUA_Achr10G31490_001	sense	60.566	15.7467	46.8415	19.6508	22.359	9.24468	9.42822	15.523	17.7554	Chloride channel protein CLC-f	CLC-F	complete
GSMUA_Achr10G31520_001	GSMUA_Achr10G31520_001	sense	29.5444	13.0081	16.7791	25.4733	17.8872	7.19031	17.9993	7.16448	10.6532	Hypothetical protein	unknown_gene	missing_functional_completeness
GSMUA_Achr10G31530_001*	GSMUA_Achr10G31530_001	antisense	28.8058	19.8545	13.9825	25.4733	17.8872	30.8156	21.4278	28.6579	21.3065	Putative Predicted protein	unknown_gene	fragment
GSMUA_Achr10G31530_001	GSMUA_Achr10G31530_001	sense	28.0672	19.1698	40.5494	26.2011	11.1795	11.2991	23.9991	11.9408	10.6532	Putative Predicted protein	unknown_gene	fragment
GSMUA_Achr10G31550_001*	GSMUA_Achr10G31550_001	antisense	14.7722	4.79246	4.89389	4.36685	0	0	0.857111	0	1.18369	Putative Jasmonate O-methyltransferase	JMT	complete
GSMUA_Achr10G31570_001*	GSMUA_Achr10G31570_001	antisense	11.0791	15.7467	9.78778	10.1893	2.2359	11.2991	6.85689	2.38816	8.28584	ADP%2CATP carrier protein 1%2C mitochondrial	ANT1	complete
GSMUA_Achr10G31570_001	GSMUA_Achr10G31570_001	sense	23.6355	15.7467	18.1773	8.00589	6.7077	8.2175	6.85689	20.2994	5.91846	ADP%2CATP carrier protein 1%2C mitochondrial	ANT1	complete
GSMUA_Achr11G00030_001	GSMUA_Achr11G00030_001	sense	146.983	106.803	99.276	142.65	111.795	183.866	77.14	119.408	106.532	Putative Acetylornithine deacetylase	argE	fragment
GSMUA_Achr11G00060_001	GSMUA_Achr11G00060_001	sense	6.64749	19.8545	13.2834	13.1005	4.4718	14.3806	18.8564	13.1349	15.388	Putative uncharacterized protein	Cttn	modules
GSMUA_Achr11G00080_001*	GSMUA_Achr11G00080_001	antisense	2.21583	4.10782	0.699127	1.45562	4.4718	12.3262	5.99978	3.58224	7.10215	Eukaryotic translation initiation factor 3 subunit B	TIF3B1	complete
GSMUA_Achr11G00080_001	GSMUA_Achr11G00080_001	sense	4.43166	30.8087	25.1686	12.3727	17.8872	40.0603	11.9996	23.8816	11.8369	Eukaryotic translation initiation factor 3 subunit B	TIF3B1	complete
GSMUA_Achr11G00190_001	GSMUA_Achr11G00190_001	sense	370.782	2.73855	59.4258	117.177	51.4257	58.5497	103.71	134.931	8.28584	Hypothetical protein	gpkow	missing_functional_completeness
GSMUA_Achr11G00210_001*	GSMUA_Achr11G00210_001	antisense	8.86332	4.10782	9.78778	5.09466	2.2359	7.19031	1.71422	1.19408	4.73477	Hypothetical protein	At1g11710	missing_functional_completeness
GSMUA_Achr11G00230_001	GSMUA_Achr11G00230_001	sense	3.69305	22.593	11.8852	12.3727	6.7077	10.2719	7.714	9.55264	7.10215	Putative Eukaryotic translation initiation factor 4G	EIF4G	complete
GSMUA_Achr11G00300_001	GSMUA_Achr11G00300_001	sense	0.73861	2.05391	5.59302	3.63904	0	11.2991	9.42822	0	2.36738	RNA methyltransferase%2C TrmH family protein%2C putative%2C expressed	TARBP1	fragment
GSMUA_Achr11G00310_001*	GSMUA_Achr11G00310_001	antisense	15.5108	15.7467	8.38953	16.7396	22.359	15.4078	17.9993	23.8816	14.2043	Putative Poly(rC)-binding protein 3	Pcbp3	modules
GSMUA_Achr11G00310_001	GSMUA_Achr11G00310_001	sense	13.295	11.6388	11.186	10.9171	13.4154	11.2991	11.1424	10.7467	8.28584	Putative Poly(rC)-binding protein 3	Pcbp3	modules
GSMUA_Achr11G00370_001*	GSMUA_Achr11G00370_001	antisense	9.60193	6.84637	2.79651	7.27808	4.4718	2.05437	3.42845	5.9704	3.55108	Uncharacterized protein At2g38710	At2g38710	complete
GSMUA_Achr11G00370_001	GSMUA_Achr11G00370_001	sense	62.7818	84.895	69.9127	50.2188	44.718	67.7943	94.2822	78.8092	94.6953	Uncharacterized protein At2g38710	At2g38710	complete
GSMUA_Achr11G00410_001*	GSMUA_Achr11G00410_001	antisense	0.73861	0	0	2.91123	11.1795	30.8156	4.28556	10.7467	15.388	Putative Myb-related protein Myb4	MYB4	complete
GSMUA_Achr11G00410_001	GSMUA_Achr11G00410_001	sense	15.5108	2.73855	4.19476	29.8401	596.985	842.293	83.1398	444.198	346.822	Putative Myb-related protein Myb4	MYB4	complete
GSMUA_Achr11G00430_001	GSMUA_Achr11G00430_001	sense	1.47722	17.1159	18.1773	8.7337	13.4154	4.10875	11.9996	4.77632	14.2043	Putative MYB2	MYB86	complete
GSMUA_Achr11G00440_001	GSMUA_Achr11G00440_001	sense	32.4988	39.709	36.3546	26.2011	31.3026	19.5166	17.9993	42.9869	40.2455	Putative Protein LTV1 homolog	Ltv1	modules
GSMUA_Achr11G00470_001	GSMUA_Achr11G00470_001	sense	11.0791	7.53101	15.3808	9.46151	6.7077	8.2175	10.2853	5.9704	4.73477	ELMO/CED-12 family protein%2C putative%2C expressed	elmoA	complete
GSMUA_Achr11G00480_001	GSMUA_Achr11G00480_001	sense	46.5324	51.3478	14.6817	50.2188	40.2462	33.8972	21.4278	32.2401	41.4292	glycosyltransferase family 43 protein%2C putative%2C expressed	GlcAT-P	complete
GSMUA_Achr11G00510_001	GSMUA_Achr11G00510_001	sense	28.0672	8.21565	11.186	21.1064	22.359	5.13593	11.9996	7.16448	15.388	Putative E3 ubiquitin-protein ligase MGRN1	Mgrn1	fragment
GSMUA_Achr11G00520_001*	GSMUA_Achr11G00520_001	antisense	36.1919	34.9165	45.4433	59.6803	169.928	154.078	101.996	114.632	127.839	Chorismate synthase%2C chloroplastic	EMB1144	complete
GSMUA_Achr11G00520_001	GSMUA_Achr11G00520_001	sense	47.271	47.9246	56.6293	64.7749	154.277	107.855	77.9971	158.813	126.655	Chorismate synthase%2C chloroplastic	EMB1144	complete
GSMUA_Achr11G00570_001*	GSMUA_Achr11G00570_001	antisense	4.43166	5.4771	7.6904	7.27808	2.2359	9.24468	6.85689	9.55264	4.73477	Putative Protein disulfide-isomerase	P4HB	complete
GSMUA_Achr11G00570_001	GSMUA_Achr11G00570_001	sense	184.652	319.041	298.527	147.745	301.846	379.032	327.417	214.934	376.414	Putative Protein disulfide-isomerase	P4HB	complete
GSMUA_Achr11G00590_001*	GSMUA_Achr11G00590_001	antisense	16.988	47.9246	28.6642	8.00589	11.1795	4.10875	12.8567	17.9112	14.2043	Aquaporin PIP2-3	PIP2-3	fragment
GSMUA_Achr11G00590_001	GSMUA_Achr11G00590_001	sense	182.437	544.971	314.607	182.68	145.333	95.5284	139.709	328.372	364.577	Aquaporin PIP2-3	PIP2-3	fragment
GSMUA_Achr11G00620_001*	GSMUA_Achr11G00620_001	antisense	7.3861	4.10782	6.99127	10.9171	2.2359	5.13593	6.85689	3.58224	2.36738	Putative Filamentous hemagglutinin	fhaB	fragment
GSMUA_Achr11G00620_001	GSMUA_Achr11G00620_001	sense	93.8034	82.8411	56.6293	74.2364	71.5488	55.4681	97.7107	109.855	110.083	Putative Filamentous hemagglutinin	fhaB	fragment
GSMUA_Achr11G00630_001*	GSMUA_Achr11G00630_001	antisense	11.8178	4.79246	12.5843	5.82246	24.5949	27.734	26.5705	11.9408	7.10215	Putative Phosphomannomutase/phosphoglucomutase	algC	modules
GSMUA_Achr11G00630_001	GSMUA_Achr11G00630_001	sense	7.3861	6.84637	6.99127	6.55027	13.4154	4.10875	4.28556	2.38816	4.73477	Putative Phosphomannomutase/phosphoglucomutase	algC	modules
GSMUA_Achr11G00660_001	GSMUA_Achr11G00660_001	sense	9.60193	19.1698	25.8677	8.7337	6.7077	2.05437	1.71422	4.77632	13.0206	Predicted protein (Fragment)	NAP57	modules
GSMUA_Achr11G00740_001*	GSMUA_Achr11G00740_001	antisense	8.86332	8.90029	7.6904	2.91123	2.2359	11.2991	11.9996	4.77632	1.18369	60S ribosomal protein L8	RPL8	fragment
GSMUA_Achr11G00740_001	GSMUA_Achr11G00740_001	sense	264.422	251.947	339.776	253.277	315.262	382.114	187.707	407.181	202.411	60S ribosomal protein L8	RPL8	fragment
GSMUA_Achr11G00790_001*	GSMUA_Achr11G00790_001	antisense	7.3861	2.05391	9.08865	5.09466	8.94359	9.24468	4.28556	5.9704	7.10215	Putative Transcription initiation factor IIF subunit beta	tfg2	fragment
GSMUA_Achr11G00820_001*	GSMUA_Achr11G00820_001	antisense	0	7.53101	10.4869	2.18342	0	0	1.71422	0	1.18369	ZOS4-01 - C2H2 zinc finger protein%2C expressed	ZNF67P	complete
GSMUA_Achr11G00820_001	GSMUA_Achr11G00820_001	sense	23.6355	69.1484	74.8066	22.5621	11.1795	6.16312	19.7136	4.77632	16.5717	ZOS4-01 - C2H2 zinc finger protein%2C expressed	ZNF67P	complete
GSMUA_Achr11G00850_001	GSMUA_Achr11G00850_001	sense	6.64749	3.42319	2.09738	2.18342	8.94359	3.08156	6.85689	8.35856	2.36738	serine/threonine-protein phosphatase 2A regulatory subunit B subunitbeta%2C putative%2C expressed	PPP2R3A	complete
GSMUA_Achr11G00880_001	GSMUA_Achr11G00880_001	sense	1.47722	6.84637	5.59302	6.55027	4.4718	16.435	3.42845	9.55264	8.28584	no apical meristem protein%2C putative%2C expressed	NAC021	complete
GSMUA_Achr11G00900_001	GSMUA_Achr11G00900_001	sense	7.3861	17.8006	18.1773	9.46151	17.8872	20.5437	12.8567	14.329	10.6532	Putative Maspardin	spg21	modules
GSMUA_Achr11G00920_001*	GSMUA_Achr11G00920_001	antisense	25.8513	2.73855	0	5.09466	0	1.02719	1.71422	5.9704	1.18369	Hypothetical protein	unknown_gene	missing_functional_completeness
GSMUA_Achr11G00920_001	GSMUA_Achr11G00920_001	sense	754.859	30.8087	20.9738	135.372	93.9077	78.0662	76.2829	247.174	46.164	Hypothetical protein	unknown_gene	missing_functional_completeness
GSMUA_Achr11G01020_001	GSMUA_Achr11G01020_001	sense	31.0216	123.919	72.7092	62.5915	38.0103	13.3534	21.4278	60.8981	100.614	glycosyl hydrolases family 17%2C putative%2C expressed	At5g42100	complete
GSMUA_Achr11G01040_001	GSMUA_Achr11G01040_001	sense	20.6811	41.0782	31.4607	29.8401	31.3026	64.7128	46.284	13.1349	42.6129	Putative expressed protein	unknown_gene	modules
GSMUA_Achr11G01050_001	GSMUA_Achr11G01050_001	sense	5.90888	6.16174	7.6904	1.45562	0	0	3.42845	2.38816	0	Putative expressed protein	glyS	complete
GSMUA_Achr11G01100_001	GSMUA_Achr11G01100_001	sense	6.64749	9.58492	9.08865	0.727808	0	0	1.71422	0	0	rhodanese-like domain containing protein%2C putative%2C expressed	STR16	fragment
GSMUA_Achr11G01120_001	GSMUA_Achr11G01120_001	sense	5.17027	2.73855	0.699127	2.18342	8.94359	1.02719	4.28556	1.19408	3.55108	Actin-depolymerizing factor 5	ADF5	complete
GSMUA_Achr11G01140_001*	GSMUA_Achr11G01140_001	antisense	3.69305	2.05391	0.699127	0.727808	11.1795	3.08156	0.857111	0	1.18369	Probable 26S proteasome non-ATPase regulatory subunit 3	21D7	complete
GSMUA_Achr11G01140_001	GSMUA_Achr11G01140_001	sense	117.439	44.5014	58.0275	50.2188	82.7282	191.057	74.5687	121.796	68.6541	Probable 26S proteasome non-ATPase regulatory subunit 3	21D7	complete
GSMUA_Achr11G01150_001	GSMUA_Achr11G01150_001	sense	3.69305	12.3235	12.5843	8.7337	0	6.16312	1.71422	3.58224	14.2043	expressed protein	pdxJ	fragment
GSMUA_Achr11G01160_001*	GSMUA_Achr11G01160_001	antisense	15.5108	1.36927	6.99127	16.7396	8.94359	15.4078	23.9991	8.35856	11.8369	NEP1-interacting protein 2	NIP2	complete
GSMUA_Achr11G01160_001	GSMUA_Achr11G01160_001	sense	621.909	89.6875	232.11	705.974	290.667	455.044	411.413	417.928	176.37	NEP1-interacting protein 2	NIP2	complete
GSMUA_Achr11G01170_001*	GSMUA_Achr11G01170_001	antisense	34.7147	42.4475	32.1598	23.2899	4.4718	21.5709	26.5705	11.9408	10.6532	Aconitate hydratase 2%2C mitochondrial	ACO2	complete
GSMUA_Achr11G01170_001	GSMUA_Achr11G01170_001	sense	562.821	776.379	431.361	484.72	523.2	405.739	619.691	327.178	488.865	Aconitate hydratase 2%2C mitochondrial	ACO2	complete
GSMUA_Achr11G01240_001	GSMUA_Achr11G01240_001	sense	23.6355	16.4313	27.266	27.6567	29.0667	13.3534	20.5707	19.1053	21.3065	Hypothetical protein	kup1	missing_functional_completeness
GSMUA_Achr11G01260_001	GSMUA_Achr11G01260_001	sense	37.6691	62.9866	37.0537	39.3016	40.2462	19.5166	16.2851	70.4507	66.2867	Geranylgeranyl pyrophosphate synthase-related protein%2C chloroplastic	GGR	fragment
GSMUA_Achr11G01270_001*	GSMUA_Achr11G01270_001	antisense	0	0	0	0	4.4718	16.435	0	4.77632	5.91846	Putative Uncharacterized protein KIAA0754	KIAA0754	fragment
GSMUA_Achr11G01270_001	GSMUA_Achr11G01270_001	sense	0	24.6469	14.6817	8.00589	420.349	609.122	29.9989	383.3	362.21	Putative Uncharacterized protein KIAA0754	KIAA0754	fragment
GSMUA_Achr11G01280_001*	GSMUA_Achr11G01280_001	antisense	3.69305	2.73855	1.39825	8.00589	8.94359	8.2175	16.2851	4.77632	20.1228
GSMUA_Achr11G01280_001	GSMUA_Achr11G01280_001	sense	59.0888	31.4933	30.0625	49.4909	31.3026	13.3534	34.2845	26.2697	49.7151
GSMUA_Achr11G01300_001	GSMUA_Achr11G01300_001	sense	14.0336	43.8168	20.9738	34.207	31.3026	27.734	59.9978	22.6875	23.6738	Expansin-like A1	EXLA1	complete
GSMUA_Achr11G01360_001	GSMUA_Achr11G01360_001	sense	1.47722	3.42319	7.6904	0.727808	2.2359	0	5.99978	2.38816	3.55108	Putative bromodomain domain containing protein%2C expressed	BRPF3	complete
GSMUA_Achr11G01420_001	GSMUA_Achr11G01420_001	sense	3.69305	7.53101	9.08865	8.7337	8.94359	9.24468	10.2853	3.58224	2.36738	MYB family transcription factor%2C putative%2C expressed	LHY	complete
GSMUA_Achr11G01480_001	GSMUA_Achr11G01480_001	sense	65.7363	49.9785	38.452	60.4081	42.4821	33.8972	11.1424	27.4638	41.4292	Putative ZOS2-15 - C2H2 zinc finger protein%2C expressed	MGP	complete
GSMUA_Achr11G01550_001*	GSMUA_Achr11G01550_001	antisense	2.95444	10.2696	1.39825	0.727808	8.94359	3.08156	1.71422	0	2.36738	nucleolar complex protein%2C putative%2C expressed	Noc4l	fragment
GSMUA_Achr11G01550_001	GSMUA_Achr11G01550_001	sense	18.4652	27.3855	28.6642	20.3786	6.7077	9.24468	12.8567	13.1349	13.0206	nucleolar complex protein%2C putative%2C expressed	Noc4l	fragment
GSMUA_Achr11G01590_001*	GSMUA_Achr11G01590_001	antisense	77.554	71.2023	72.0101	63.3193	58.1334	22.5981	41.1413	42.9869	35.5108	Probable adenylate kinase 1%2C chloroplastic	At2g37250	complete
GSMUA_Achr11G01590_001	GSMUA_Achr11G01590_001	sense	17.7266	10.2696	13.2834	18.923	2.2359	0	2.57133	4.77632	4.73477	Probable adenylate kinase 1%2C chloroplastic	At2g37250	complete
GSMUA_Achr11G01650_001*	GSMUA_Achr11G01650_001	antisense	69.4293	23.2777	41.9476	6.55027	2.2359	0	11.9996	8.35856	4.73477	Flotillin-like protein 1	FLOT1	complete
GSMUA_Achr11G01650_001	GSMUA_Achr11G01650_001	sense	587.195	196.491	680.95	101.165	38.0103	10.2719	85.7111	63.2862	26.0412	Flotillin-like protein 1	FLOT1	complete
GSMUA_Achr11G01660_001*	GSMUA_Achr11G01660_001	antisense	10.3405	3.42319	9.08865	2.18342	4.4718	2.05437	1.71422	1.19408	2.36738	RAN GTPase-activating protein 1	RANGAP1	complete
GSMUA_Achr11G01660_001	GSMUA_Achr11G01660_001	sense	26.59	56.8249	49.638	20.3786	11.1795	8.2175	8.57111	9.55264	17.7554	RAN GTPase-activating protein 1	RANGAP1	complete
GSMUA_Achr11G01710_001*	GSMUA_Achr11G01710_001	antisense	16.2494	5.4771	2.79651	6.55027	2.2359	15.4078	3.42845	15.523	5.91846	Putative expressed protein	Myo9b	modules
GSMUA_Achr11G01710_001	GSMUA_Achr11G01710_001	sense	12.5564	25.3316	6.29214	11.6449	8.94359	6.16312	3.42845	14.329	13.0206	Putative expressed protein	Myo9b	modules
GSMUA_Achr11G01750_001	GSMUA_Achr11G01750_001	sense	27.3286	16.4313	70.6118	20.3786	15.6513	31.8428	20.5707	10.7467	17.7554	Putative Translation initiation factor IF-2	infB	fragment
GSMUA_Achr11G01790_001	GSMUA_Achr11G01790_001	sense	1.47722	8.90029	5.59302	1.45562	0	0	0	1.19408	7.10215	Transcription factor TCP7	TCP7	complete
GSMUA_Achr11G01800_001	GSMUA_Achr11G01800_001	sense	18.4652	55.4556	41.2485	42.9407	35.7744	47.2506	23.142	68.0625	41.4292	Hypothetical protein	SDE3	missing_functional_completeness
GSMUA_Achr11G01840_001	GSMUA_Achr11G01840_001	sense	17.7266	22.593	13.9825	15.284	17.8872	21.5709	33.4273	14.329	27.2249	ATTIC110/TIC110%2C putative%2C expressed	bioD	complete
GSMUA_Achr11G01850_001	GSMUA_Achr11G01850_001	sense	6.64749	2.73855	2.79651	2.18342	4.4718	14.3806	0.857111	15.523	14.2043	Putative Abietadienol/abietadienal oxidase	CYP720B1	complete
GSMUA_Achr11G01860_001	GSMUA_Achr11G01860_001	sense	8.12471	5.4771	4.19476	8.7337	17.8872	69.8487	20.5707	2.38816	1.18369	expressed protein	unknown_gene	complete
GSMUA_Achr11G01880_001	GSMUA_Achr11G01880_001	sense	102.667	185.537	162.897	139.739	96.1436	42.1147	52.2838	103.885	121.92	Putative ALG-2 interacting protein X	alxA	complete
GSMUA_Achr11G01930_001	GSMUA_Achr11G01930_001	sense	21.4197	34.2319	13.2834	10.9171	6.7077	11.2991	7.714	16.7171	16.5717	Probable xyloglucan endotransglucosylase/hydrolase protein 32	XTH32	complete
GSMUA_Achr11G01950_001*	GSMUA_Achr11G01950_001	antisense	11.8178	16.4313	21.6729	26.2011	13.4154	28.7612	29.9989	10.7467	5.91846	Serine carboxypeptidase 3	CBP3	complete
GSMUA_Achr11G01950_001	GSMUA_Achr11G01950_001	sense	16.2494	17.8006	6.99127	23.2899	8.94359	11.2991	25.7133	16.7171	15.388	Serine carboxypeptidase 3	CBP3	complete
GSMUA_Achr11G01960_001	GSMUA_Achr11G01960_001	sense	34.7147	24.6469	23.0712	23.2899	11.1795	22.5981	13.7138	11.9408	29.5923	Lactoylglutathione lyase	GLXI	modules
GSMUA_Achr11G01970_001*	GSMUA_Achr11G01970_001	antisense	1.47722	38.3397	18.1773	0	31.3026	0	0	0	0	transporter%2C major facilitator family%2C putative%2C expressed	crnA	complete
GSMUA_Achr11G01970_001	GSMUA_Achr11G01970_001	sense	10.3405	706.546	241.898	0	0	0	0	0	1.18369	transporter%2C major facilitator family%2C putative%2C expressed	crnA	complete
GSMUA_Achr11G02030_001*	GSMUA_Achr11G02030_001	antisense	0.73861	13.0081	9.08865	4.36685	0	3.08156	2.57133	7.16448	5.91846	Putative Tyramine N-feruloyltransferase 4/11	THT4	complete
GSMUA_Achr11G02040_001*	GSMUA_Achr11G02040_001	antisense	0	7.53101	2.09738	15.284	24.5949	20.5437	15.428	10.7467	11.8369	Putative ZOS1-20 - C2H2 zinc finger protein%2C expressed	KDM5A	modules
GSMUA_Achr11G02040_001	GSMUA_Achr11G02040_001	sense	99.7123	56.1403	55.231	80.0589	122.974	199.274	63.4262	96.7204	58.0009	Putative ZOS1-20 - C2H2 zinc finger protein%2C expressed	KDM5A	modules
GSMUA_Achr11G02090_001	GSMUA_Achr11G02090_001	sense	24.3741	4.10782	0.699127	8.7337	6.7077	3.08156	17.1422	3.58224	2.36738	Putative RING-H2 finger protein ATL1	ATL1	complete
GSMUA_Achr11G02120_001*	GSMUA_Achr11G02120_001	antisense	0	0	0	0.727808	8.94359	1.02719	2.57133	2.38816	2.36738	Predicted protein (Fragment)	rpoC1	complete
GSMUA_Achr11G02230_001*	GSMUA_Achr11G02230_001	antisense	0.73861	3.42319	8.38953	0	6.7077	13.3534	1.71422	10.7467	4.73477	Putative Protein SENSITIVE TO PROTON RHIZOTOXICITY 1	STOP1	fragment
GSMUA_Achr11G02230_001	GSMUA_Achr11G02230_001	sense	101.19	121.865	192.959	78.6033	375.631	245.498	44.5698	306.878	256.861	Putative Protein SENSITIVE TO PROTON RHIZOTOXICITY 1	STOP1	fragment
GSMUA_Achr11G02240_001*	GSMUA_Achr11G02240_001	antisense	5.17027	22.593	14.6817	5.09466	0	0	5.14267	0	14.2043	Probable aquaporin TIP1-1	TIP1-1	complete
GSMUA_Achr11G02260_001	GSMUA_Achr11G02260_001	sense	31.7602	27.3855	47.5406	15.284	15.6513	8.2175	19.7136	11.9408	3.55108	Putative domain of unknown function DUF966 domain containing protein%2C expressed	unknown_gene	complete
GSMUA_Achr11G02290_001	GSMUA_Achr11G02290_001	sense	31.0216	21.2238	21.6729	21.1064	11.1795	15.4078	35.1416	20.2994	23.6738	CBS domain containing membrane protein%2C putative%2C expressed	MJ1232	fragment
GSMUA_Achr11G02310_001*	GSMUA_Achr11G02310_001	antisense	0.73861	2.05391	2.79651	0	4.4718	3.08156	10.2853	1.19408	1.18369	Auxin-responsive protein IAA10	IAA10	complete
GSMUA_Achr11G02350_001	GSMUA_Achr11G02350_001	sense	10.3405	4.79246	7.6904	9.46151	6.7077	15.4078	5.99978	5.9704	22.4901	Putative Probable hydroquinone glucosyltransferase	At4g01070	complete
GSMUA_Achr11G02360_001*	GSMUA_Achr11G02360_001	antisense	5.17027	2.73855	8.38953	0.727808	0	0	3.42845	0	0	Xyloglucan galactosyltransferase KATAMARI1 homolog	Os03g0144800	complete
GSMUA_Achr11G02360_001	GSMUA_Achr11G02360_001	sense	5.90888	7.53101	4.19476	3.63904	0	4.10875	4.28556	2.38816	1.18369	Xyloglucan galactosyltransferase KATAMARI1 homolog	Os03g0144800	complete
GSMUA_Achr11G02390_001	GSMUA_Achr11G02390_001	sense	6.64749	14.3774	6.99127	12.3727	4.4718	26.7069	10.2853	19.1053	16.5717	ABC transporter C family member 5	ABCC5	complete
GSMUA_Achr11G02420_001*	GSMUA_Achr11G02420_001	antisense	11.0791	6.84637	1.39825	5.09466	8.94359	3.08156	3.42845	4.77632	3.55108	zinc finger family protein%2C putative%2C expressed	ATL60	complete
GSMUA_Achr11G02420_001	GSMUA_Achr11G02420_001	sense	309.477	118.442	75.5057	107.716	118.503	94.5012	82.2827	154.036	136.125	zinc finger family protein%2C putative%2C expressed	ATL60	complete
GSMUA_Achr11G02430_001*	GSMUA_Achr11G02430_001	antisense	5.17027	4.10782	9.08865	1.45562	2.2359	0	0.857111	0	2.36738	Ammonium transporter 1 member 1	AMT1-1	complete
GSMUA_Achr11G02430_001	GSMUA_Achr11G02430_001	sense	32.4988	167.052	99.9752	19.6508	31.3026	13.3534	9.42822	25.0757	40.2455	Ammonium transporter 1 member 1	AMT1-1	complete
GSMUA_Achr11G02510_001	GSMUA_Achr11G02510_001	sense	27.3286	6.84637	4.19476	20.3786	22.359	40.0603	39.4271	11.9408	11.8369	Putative uncharacterized protein	oxr1	complete
GSMUA_Achr11G02530_001	GSMUA_Achr11G02530_001	sense	84.2015	105.434	71.311	73.5086	91.6718	88.3381	95.9965	75.227	102.981	U-box domain-containing protein 72	PUB72	complete
GSMUA_Achr11G02560_001	GSMUA_Achr11G02560_001	sense	2.95444	5.4771	2.09738	11.6449	8.94359	3.08156	2.57133	3.58224	0	myb-like DNA-binding domain containing protein%2C expressed	APL	complete
GSMUA_Achr11G02590_001*	GSMUA_Achr11G02590_001	antisense	8.12471	17.1159	9.78778	9.46151	8.94359	6.16312	10.2853	10.7467	10.6532	Cyanate hydratase	CYN	complete
GSMUA_Achr11G02590_001	GSMUA_Achr11G02590_001	sense	70.1679	75.9948	57.3284	82.2423	127.446	107.855	64.2833	122.99	118.369	Cyanate hydratase	CYN	complete
GSMUA_Achr11G02600_001	GSMUA_Achr11G02600_001	sense	4.43166	0	6.29214	10.1893	6.7077	13.3534	3.42845	9.55264	9.46953	Hypothetical protein	U2af50	missing_functional_completeness
GSMUA_Achr11G02610_001*	GSMUA_Achr11G02610_001	antisense	3.69305	1.36927	1.39825	2.18342	4.4718	10.2719	7.714	3.58224	3.55108	RNA recognition motif containing protein%2C putative%2C expressed	U2af50	fragment
GSMUA_Achr11G02660_001*	GSMUA_Achr11G02660_001	antisense	3.69305	11.6388	6.29214	6.55027	0	1.02719	3.42845	2.38816	8.28584	Putative 21 kDa protein	PECS-1.1	complete
GSMUA_Achr11G02660_001	GSMUA_Achr11G02660_001	sense	130.734	377.235	188.764	159.39	129.682	19.5166	101.996	31.0461	100.614	Putative 21 kDa protein	PECS-1.1	complete
GSMUA_Achr11G02680_001	GSMUA_Achr11G02680_001	sense	16.2494	6.84637	3.49564	8.7337	8.94359	20.5437	19.7136	4.77632	5.91846	Uncharacterized calcium-binding protein At1g02270	At1g02270	complete
GSMUA_Achr11G02700_001*	GSMUA_Achr11G02700_001	antisense	9.60193	19.1698	23.7703	9.46151	6.7077	5.13593	0	7.16448	11.8369	40S ribosomal protein S17	RPS17	complete
GSMUA_Achr11G02700_001	GSMUA_Achr11G02700_001	sense	41.3621	50.6632	63.6206	40.7573	53.6616	19.5166	35.1416	27.4638	44.9803	40S ribosomal protein S17	RPS17	complete
GSMUA_Achr11G02730_001*	GSMUA_Achr11G02730_001	antisense	8.12471	8.90029	2.79651	4.36685	4.4718	6.16312	1.71422	4.77632	3.55108	Peroxidase 5	GSVIVT00037159001	complete
GSMUA_Achr11G02730_001	GSMUA_Achr11G02730_001	sense	3.69305	2.73855	0.699127	9.46151	0	3.08156	1.71422	3.58224	7.10215	Peroxidase 5	GSVIVT00037159001	complete
GSMUA_Achr11G02820_001*	GSMUA_Achr11G02820_001	antisense	5.90888	6.84637	4.19476	11.6449	0	6.16312	5.99978	16.7171	3.55108	Putative Probable receptor-like protein kinase At5g24010	At5g24010	complete
GSMUA_Achr11G02820_001	GSMUA_Achr11G02820_001	sense	9.60193	11.6388	3.49564	17.4674	6.7077	2.05437	6.85689	7.16448	11.8369	Putative Probable receptor-like protein kinase At5g24010	At5g24010	complete
GSMUA_Achr11G02840_001	GSMUA_Achr11G02840_001	sense	23.6355	10.9542	18.8764	10.1893	29.0667	19.5166	11.9996	14.329	5.91846	ethylene-responsive element-binding protein%2C putative%2C expressed	pppde1	complete
GSMUA_Achr11G02900_001*	GSMUA_Achr11G02900_001	antisense	4.43166	5.4771	3.49564	2.18342	6.7077	10.2719	5.99978	0	1.18369	Probable polygalacturonase	GSVIVT00026920001	fragment
GSMUA_Achr11G02930_001	GSMUA_Achr11G02930_001	sense	47.271	11.6388	6.29214	29.8401	20.1231	38.0059	54.8551	19.1053	21.3065	Beta-carotene hydroxylase	crtZ	complete
GSMUA_Achr11G02990_001*	GSMUA_Achr11G02990_001	antisense	5.17027	13.6927	10.4869	13.1005	26.8308	24.6525	21.4278	21.4934	14.2043	Putative heavy metal-associated domain containing protein%2C expressed	R1A-3	complete
GSMUA_Achr11G02990_001	GSMUA_Achr11G02990_001	sense	108.576	234.146	178.277	237.993	556.739	742.656	505.696	724.806	514.906	Putative heavy metal-associated domain containing protein%2C expressed	R1A-3	complete
GSMUA_Achr11G03020_001	GSMUA_Achr11G03020_001	sense	11.0791	12.3235	13.9825	4.36685	11.1795	9.24468	3.42845	3.58224	10.6532	Putative Probable LRR receptor-like serine/threonine-protein kinase At4g36180	At4g36180	complete
GSMUA_Achr11G03040_001	GSMUA_Achr11G03040_001	sense	11.8178	1.36927	3.49564	5.09466	26.8308	42.1147	23.9991	17.9112	11.8369	Putative NAC domain-containing protein 7	NAC007	complete
GSMUA_Achr11G03090_001*	GSMUA_Achr11G03090_001	antisense	5.17027	8.90029	4.19476	5.82246	2.2359	1.02719	2.57133	3.58224	1.18369	Fasciclin-like arabinogalactan protein 8	FLA8	complete
GSMUA_Achr11G03090_001	GSMUA_Achr11G03090_001	sense	416.576	351.904	313.209	332.608	107.323	14.3806	115.71	60.8981	157.431	Fasciclin-like arabinogalactan protein 8	FLA8	complete
GSMUA_Achr11G03130_001*	GSMUA_Achr11G03130_001	antisense	12.5564	10.9542	8.38953	10.1893	22.359	5.13593	6.85689	9.55264	10.6532	Hypothetical protein	PCF2	missing_functional_completeness
GSMUA_Achr11G03130_001	GSMUA_Achr11G03130_001	sense	7.3861	15.7467	9.08865	6.55027	11.1795	8.2175	14.5709	11.9408	7.10215	Hypothetical protein	PCF2	missing_functional_completeness
GSMUA_Achr11G03160_001	GSMUA_Achr11G03160_001	sense	11.8178	2.73855	16.7791	11.6449	11.1795	5.13593	13.7138	10.7467	3.55108	ranBP1 domain containing protein%2C expressed	unknown_gene	complete
GSMUA_Achr11G03170_001*	GSMUA_Achr11G03170_001	antisense	7.3861	8.21565	11.8852	8.7337	13.4154	8.2175	11.9996	10.7467	8.28584	Putative Post-GPI attachment to proteins factor 3	Pgap3	modules
GSMUA_Achr11G03170_001	GSMUA_Achr11G03170_001	sense	31.7602	150.62	109.763	34.207	44.718	65.74	47.9982	56.1217	59.1846	Putative Post-GPI attachment to proteins factor 3	Pgap3	modules
GSMUA_Achr11G03180_001*	GSMUA_Achr11G03180_001	antisense	11.0791	2.05391	2.79651	2.18342	2.2359	3.08156	6.85689	1.19408	2.36738	Hypothetical protein	CDC2	missing_functional_completeness
GSMUA_Achr11G03200_001	GSMUA_Achr11G03200_001	sense	42.8394	0	0	17.4674	0	9.24468	11.1424	10.7467	1.18369	Dehydration-responsive element-binding protein 1G	DREB1G	fragment
GSMUA_Achr11G03210_001	GSMUA_Achr11G03210_001	sense	33.2374	1.36927	0	21.1064	11.1795	7.19031	38.57	20.2994	4.73477	Putative Ethylene-responsive transcription factor ERF024	ERF024	complete
GSMUA_Achr11G03230_001	GSMUA_Achr11G03230_001	sense	0	7.53101	1.39825	0	0	0	0	1.19408	0	Putative Multidrug and toxin extrusion protein 1	Slc47a1	complete
GSMUA_Achr11G03250_001*	GSMUA_Achr11G03250_001	antisense	33.2374	9.58492	27.9651	7.27808	33.5385	44.169	23.9991	51.3454	13.0206	Hypothetical protein	A39R	missing_functional_completeness
GSMUA_Achr11G03250_001	GSMUA_Achr11G03250_001	sense	23.6355	18.4852	28.6642	9.46151	17.8872	30.8156	17.9993	34.6283	46.164	Hypothetical protein	A39R	missing_functional_completeness
GSMUA_Achr11G03290_001	GSMUA_Achr11G03290_001	sense	9.60193	4.79246	7.6904	5.09466	0	1.02719	4.28556	0	0	Homeobox-leucine zipper protein ANTHOCYANINLESS 2	ANL2	complete
GSMUA_Achr11G03300_001*	GSMUA_Achr11G03300_001	antisense	1.47722	6.84637	4.19476	2.18342	6.7077	10.2719	3.42845	4.77632	5.91846	E3 ubiquitin-protein ligase At4g11680	At4g11680	complete
GSMUA_Achr11G03310_001	GSMUA_Achr11G03310_001	sense	27.3286	21.9084	27.9651	23.2899	26.8308	31.8428	35.1416	14.329	15.388	Putative expressed protein	FAM21D	complete
GSMUA_Achr11G03380_001*	GSMUA_Achr11G03380_001	antisense	6.64749	13.6927	4.19476	16.0118	8.94359	17.4622	28.2847	14.329	8.28584	Putative L-fucose kinase	FUK	complete
GSMUA_Achr11G03380_001	GSMUA_Achr11G03380_001	sense	8.12471	1.36927	7.6904	6.55027	8.94359	7.19031	1.71422	4.77632	7.10215	Putative L-fucose kinase	FUK	complete
GSMUA_Achr11G03410_001	GSMUA_Achr11G03410_001	sense	97.4965	34.9165	63.6206	110.627	328.677	345.135	142.28	318.819	336.168	Hypothetical protein	unknown_gene	missing_functional_completeness
GSMUA_Achr11G03420_001*	GSMUA_Achr11G03420_001	antisense	14.7722	0	7.6904	16.0118	58.1334	4.10875	7.714	45.375	20.1228	AAA-type ATPase family protein%2C putative%2C expressed	SPAC644.07	complete
GSMUA_Achr11G03420_001	GSMUA_Achr11G03420_001	sense	10.3405	3.42319	2.09738	11.6449	13.4154	3.08156	5.14267	8.35856	15.388	AAA-type ATPase family protein%2C putative%2C expressed	SPAC644.07	complete
GSMUA_Achr11G03430_001	GSMUA_Achr11G03430_001	sense	5.17027	2.73855	1.39825	5.82246	8.94359	11.2991	20.5707	8.35856	8.28584	Putative uncharacterized protein	unknown_gene	fragment
GSMUA_Achr11G03500_001*	GSMUA_Achr11G03500_001	antisense	0	2.05391	6.29214	0.727808	13.4154	4.10875	0	11.9408	2.36738	Putative Methionine gamma-lyase	mdeA	modules
GSMUA_Achr11G03500_001	GSMUA_Achr11G03500_001	sense	0	4.10782	4.19476	0.727808	6.7077	7.19031	0.857111	11.9408	10.6532	Putative Methionine gamma-lyase	mdeA	modules
GSMUA_Achr11G03530_001*	GSMUA_Achr11G03530_001	antisense	4.43166	1.36927	2.09738	0	8.94359	1.02719	0.857111	1.19408	1.18369	Putative Cytochrome P450 86A1	CYP86A1	complete
GSMUA_Achr11G03530_001	GSMUA_Achr11G03530_001	sense	31.0216	49.2939	57.3284	32.0236	22.359	19.5166	7.714	52.5395	55.6335	Putative Cytochrome P450 86A1	CYP86A1	complete
GSMUA_Achr11G03540_001	GSMUA_Achr11G03540_001	sense	3.69305	7.53101	7.6904	8.7337	0	4.10875	0.857111	0	2.36738	protein kinase domain containing protein%2C expressed	At2g28960	modules
GSMUA_Achr11G03550_001*	GSMUA_Achr11G03550_001	antisense	14.7722	0	0	16.0118	26.8308	19.5166	5.14267	54.9277	8.28584	Hypothetical protein	CYP89A2	missing_functional_completeness
GSMUA_Achr11G03550_001	GSMUA_Achr11G03550_001	sense	1138.94	19.8545	37.0537	861.725	1477.93	438.609	461.983	1643.05	1001.4	Hypothetical protein	CYP89A2	missing_functional_completeness
GSMUA_Achr11G03570_001	GSMUA_Achr11G03570_001	sense	70.9065	4.10782	5.59302	9.46151	8.94359	10.2719	11.9996	8.35856	2.36738	Putative UPF0496 protein 4	OsI_033149	complete
GSMUA_Achr11G03580_001*	GSMUA_Achr11G03580_001	antisense	10.3405	18.4852	14.6817	11.6449	13.4154	14.3806	11.9996	4.77632	10.6532	Monothiol glutaredoxin-S6	GRXS6	modules
GSMUA_Achr11G03580_001	GSMUA_Achr11G03580_001	sense	115.962	112.281	127.94	176.857	221.354	142.779	144.852	179.112	205.962	Monothiol glutaredoxin-S6	GRXS6	modules
GSMUA_Achr11G03680_001	GSMUA_Achr11G03680_001	sense	15.5108	30.8087	56.6293	22.5621	15.6513	23.6253	17.1422	23.8816	22.4901	Probable ribonuclease P/MRP protein subunit POP5	EMB1687	complete
GSMUA_Achr11G03720_001*	GSMUA_Achr11G03720_001	antisense	14.7722	32.8626	22.3721	17.4674	20.1231	25.6797	19.7136	22.6875	18.9391	Putative Heat shock protein STI	STI	complete
GSMUA_Achr11G03720_001	GSMUA_Achr11G03720_001	sense	620.432	816.772	945.22	745.275	599.221	577.279	717.402	591.069	749.277	Putative Heat shock protein STI	STI	complete
GSMUA_Achr11G03730_001	GSMUA_Achr11G03730_001	sense	8.86332	4.79246	7.6904	8.00589	4.4718	6.16312	3.42845	5.9704	5.91846	Putative Tubulin-specific chaperone D	TBCD	complete
GSMUA_Achr11G03740_001*	GSMUA_Achr11G03740_001	antisense	5.17027	8.21565	9.08865	7.27808	15.6513	25.6797	12.8567	9.55264	17.7554	Methionine aminopeptidase 1A	MAP1A	complete
GSMUA_Achr11G03740_001	GSMUA_Achr11G03740_001	sense	29.5444	37.6551	26.5668	28.3845	60.3693	91.4196	57.4265	37.0165	40.2455	Methionine aminopeptidase 1A	MAP1A	complete
GSMUA_Achr11G03810_001	GSMUA_Achr11G03810_001	sense	88.6332	167.736	121.648	71.3252	73.7847	39.0331	50.5696	102.691	97.0627	GIL1%2C putative%2C expressed	trmD	complete
GSMUA_Achr11G03820_001	GSMUA_Achr11G03820_001	sense	2.21583	8.21565	13.2834	5.09466	0	0	7.714	0	0	Putative DNA mismatch repair protein mutL	mutL	fragment
GSMUA_Achr11G03870_001*	GSMUA_Achr11G03870_001	antisense	8.12471	11.6388	7.6904	4.36685	4.4718	4.10875	10.2853	3.58224	4.73477	Putative expressed protein	Znf687	complete
GSMUA_Achr11G03870_001	GSMUA_Achr11G03870_001	sense	147.722	538.125	255.881	156.479	73.7847	48.2778	108.853	64.4803	82.8584	Putative expressed protein	Znf687	complete
GSMUA_Achr11G03950_001	GSMUA_Achr11G03950_001	sense	19.9425	30.124	13.9825	21.1064	40.2462	40.0603	39.4271	41.7928	33.1434	Whole genome shotgun sequence of line PN40024%2C scaffold_25.assembly12x (Fragment)	DDB_G0284127	complete
GSMUA_Achr11G03970_001	GSMUA_Achr11G03970_001	sense	2.21583	2.73855	0.699127	5.82246	4.4718	12.3262	7.714	5.9704	1.18369	Putative pectinacetylesterase domain containing protein%2C expressed	Notum	complete
GSMUA_Achr11G03980_001*	GSMUA_Achr11G03980_001	antisense	2.95444	2.73855	1.39825	0	2.2359	9.24468	1.71422	0	7.10215	Putative Tripeptidyl-peptidase 2	TPP2	complete
GSMUA_Achr11G03980_001	GSMUA_Achr11G03980_001	sense	5.17027	9.58492	5.59302	7.27808	8.94359	16.435	10.2853	7.16448	3.55108	Putative Tripeptidyl-peptidase 2	TPP2	complete
GSMUA_Achr11G04010_001*	GSMUA_Achr11G04010_001	antisense	6.64749	4.79246	18.1773	16.0118	4.4718	10.2719	9.42822	3.58224	8.28584	Probable phospholipid hydroperoxide glutathione peroxidase 6%2C mitochondrial	GPX6	fragment
GSMUA_Achr11G04010_001	GSMUA_Achr11G04010_001	sense	5.17027	14.3774	9.78778	7.27808	4.4718	5.13593	16.2851	14.329	5.91846	Probable phospholipid hydroperoxide glutathione peroxidase 6%2C mitochondrial	GPX6	fragment
GSMUA_Achr11G04030_001*	GSMUA_Achr11G04030_001	antisense	2.95444	1.36927	3.49564	0	8.94359	23.6253	15.428	2.38816	1.18369	Hypothetical protein	ispH	missing_functional_completeness
GSMUA_Achr11G04030_001	GSMUA_Achr11G04030_001	sense	56.1343	36.9704	41.9476	29.8401	40.2462	55.4681	57.4265	29.852	26.0412	Hypothetical protein	ispH	missing_functional_completeness
[truncated: 12,908 more rows]
