# Supplementary material for: Analysis of banana transcriptome and global gene expression profiles in banana roots in response to infection by race 1 and tropical race 4 of Fusarium oxysporum f. sp. cubense
Source: BMC Genomics. 2013 Dec 5;14(1):851. doi: 10.1186/1471-2164-14-851 (PMC4046742; doi:10.1186/1471-2164-14-851)
Supplement: Supplementary file 6 — Additional file 6: Table S5: A list of all differentially expressed genes. (XLSX 210 KB) [file 12864_2013_5566_MOESM6_ESM.xlsx]

## Sheet: Sheet1
Table S5. Differentially expressed genes.
Gene	Foc1-3h/C	Foc1-27h/C	Foc1-51h/C	Foc4-3h/C	Foc4-27h/C	Foc4-51h/C	3h-Foc4/Foc1	27h-Foc4/Foc1	51h-Foc4/Foc1	functional annotation	symbol
GSMUA_Achr10G12150_001		9.57161	28.0013	5.77192	6.83726	5.98229	4.98979		0.213643	AP2 domain transcription factor RAP2.3%2C putative	ERF114	complete
GSMUA_Achr10G01250_001	7.49589		7.75526	4.45526	38.6882	8.58177		20.3567		Lichenase	GN1	complete
GSMUA_Achr2G11090_001	3.69064	20.7137	68.1194	4.38183	18.4584	74.3553				Putative GDSL esterase/lipase At1g71250	At1g71250	complete
GSMUA_Achr3G14470_001	3.15805	6.51538	15.3564	3.96642	5.50998	9.05157				Alpha-glucan water dikinase%2C chloroplastic	R1	complete
GSMUA_Achr6G19880_001		14.7879	18.2571	4.61783	7.72109	12.268	3.09236			Probable peroxisomal (S)-2-hydroxy-acid oxidase 2	At3g14420	complete
GSMUA_Achr7G16510_001*	10.0508	13.3036	16.9395	8.33582	28.2997	19.3213				Pathogenesis-related protein R major form	tlp	complete
GSMUA_Achr7G16510_001	8.22523	12.6679	16.4884	5.24524	29.5653	20.9115				Pathogenesis-related protein R major form	tlp	complete
GSMUA_Achr8G14290_001	3.86771	16.1572	42.7178	3.47588	42.6204	28.2572				Hypothetical protein	unknown_gene	missing_functional_completeness
GSMUA_Achr4G16600_001		4.24821	5.95768	0.250721	14.3887	3.55108	0.245355	3.387		Hypothetical protein	CRF4	missing_functional_completeness
GSMUA_Achr7G15630_001	0.213229	8.94359	19.5679	0.0989226	32.2999	8.75932		3.61151		Putative Avr9/Cf-9 rapidly elicited protein 132	ATL60	complete
GSMUA_Achr9G30090_001	0.151388	26.2431	37.2894	0.317171	90.7246	17.0664		3.45708		retrotransposon protein%2C putative%2C Ty1-copia subclass	FKS1	fragment
CUFF.40341.1	4.40324		3.80059		3.91534	36.872	0.330913		9.70165	acidic endochitinase
GSMUA_Achr10G16850_001	3.71793	39.24	27.9395		52.4201	24.2657	0.207205			Hypothetical protein	SLC4A8	missing_functional_completeness
GSMUA_Achr11G18690_001	0.165109	3.35385	3.95467		9.19441	4.43884	3.21417			Hypothetical protein	uvrC	missing_functional_completeness
GSMUA_Achr2G21990_001		32.1006	28.4543	3.9819	61.5541	7.13924			0.250902	Putative uncharacterized protein	unknown_gene	complete
GSMUA_Achr3G14950_001		7.26667	14.8883	4.74725		3.27333	4.34383		0.219859	Hypothetical protein	unknown_gene	missing_functional_completeness
GSMUA_Achr3G24890_001	0.24145	11.5149	3.95467		12.7169	3.13678	4.90162			Putative Cytokinin-O-glucosyltransferase 3	UGT73C5	fragment
GSMUA_Achr4G07740_001		4.24821	5.18729	3.38559	5.13454		3.20811		0.296648	Hypothetical protein	notch1a	missing_functional_completeness
GSMUA_Achr5G18600_001		13.59	3.61561	3.72843	4.33213		3.72843	0.318773		Myb-related protein Myb4	MYB4	modules
GSMUA_Achr8G29470_001		9.27898	20.0815		83.287	4.97151		8.97588	0.247566	Alcohol dehydrogenase 1	ADH1	complete
GSMUA_AchrUn_randomG28090_001		8.72	4.45364	0.296653	10.4482	23.7563			5.33413	Putative Germin-like protein 3-7	GER7	complete
CUFF.10581.1		6.68471	16.3836	3.3623	7.98473	24.2657				pectinesterase inhibitor
CUFF.1507.2		5.2253	3.83635	3.14112	6.50732	4.60899				bcl-2-associated athanogene-like protein
GSMUA_Achr10G01840_001		5.36527	10.8768	4.97125	4.22011	21.9598				Cationic peroxidase 1	PNC1	complete
GSMUA_Achr10G04570_001		5.77349	20.0301		19.4032	9.41035		3.36073		NAC domain-containing protein 2	NAC002	complete
GSMUA_Achr11G00410_001		29.8492	42.1147	4.15699	22.2099	17.3411				Putative Myb-related protein Myb4	MYB4	complete
GSMUA_Achr2G08040_001		50.983	62.305		190.931	36.9836		3.745		Alcohol dehydrogenase 1	ADH1	complete
GSMUA_Achr2G08720_001*		3.57744	3.49244		15.523	3.61026		4.33915		Non-symbiotic hemoglobin 2	HB2	complete
GSMUA_Achr2G15680_001		3.34357	10.1692	6.64261		4.85314	4.93345			Pollen-specific protein SF21	SF21	complete
GSMUA_Achr2G20130_001		5.36616	4.62234		3.22401	5.32661	3.41158			Putative WRKY transcription factor 6	WRKY6	modules
GSMUA_Achr3G19980_001		5.38691	3.08067	4.43956		4.3966	4.07342			Hypothetical protein	dnaE	missing_functional_completeness
GSMUA_Achr3G32110_001		14.198	13.4048	3.44263	18.2097	13.4349				Putative armadillo/beta-catenin-like repeat containing protein	PUB7	complete
GSMUA_Achr4G25730_001		11.0677	15.9728		9.37352	5.44498	4.52947			protein kinase family protein%2C putative%2C expressed	PBS1	complete
GSMUA_Achr5G18400_001*		4.51451	4.05155	3.25702		3.43751	3.19651			MYB family transcription factor%2C putative%2C expressed	MYB86	complete
GSMUA_Achr6G11090_001	4.41007	9.80749	20.1877		15.6057	16.2089				UDP-glucose 6-dehydrogenase	UGD1	complete
GSMUA_Achr6G31470_001	4.33686	31.1908	40.1116		92.4815	45.5721				Thaumatin-like protein	tlp	complete
GSMUA_Achr7G08250_001		5.14257	6.94829		5.49277	5.74948	3.45067
GSMUA_Achr7G22030_001		12.3168	9.80559		17.3912	5.92585	3.72821			Hypothetical protein	PDE8B	missing_functional_completeness
GSMUA_Achr8G05730_001		3.70644	23.0552	5.00634	7.10561	11.1745				Transcription factor TRY	TRY	fragment
GSMUA_Achr9G17760_001	3.47619	3.01846	7.75526	5.80219		7.2797				Cytokinin dehydrogenase 4	CKX4	complete
GSMUA_Achr9G30640_001	3.64433	24.5949	9.2399		33.4342	18.6993				Germin-like protein 12-1	Os12g0154700	complete
GSMUA_AchrUn_randomG21590_001		28.7643	19.2975	3.17883	18.7827	8.03591				Probable sulfate transporter 3.5	SULTR3.5	complete
GSMUA_Achr10G22580_001	0.279349	3.91898	7.2715	0.0863757	15.4528		0.309203	3.94306		zinc finger%2C RING-type%2C putative%2C expressed	At3g19950	fragment
GSMUA_Achr9G30120_001	0.126451	14.3098	12.6858	0.203319	42.8675	3.25515			0.256599	wound induced protein%2C putative%2C expressed	unknown_gene	complete
CUFF.40332.1		4.24821	6.05328	3.53487			5.68724	0.295132	0.128662	---NA---
GSMUA_Achr10G10400_001		22.0236	18.6434	0.24134	45.6138	24.5024	0.329114			Putative harpin-induced protein 1 domain containing protein%2C expressed	SYP24	complete
GSMUA_Achr10G15210_001		4.3291	3.50722	0.29011	4.64419	7.94665	0.316212			Putative Aspartic proteinase nepenthesin-2	nep2	modules
GSMUA_Achr11G16200_001		7.26667	3.85195	0.119019	16.1798	8.99606	0.304669			Hypothetical protein	ERF5	missing_functional_completeness
GSMUA_Achr6G15360_001	0.195867	11.5149	6.11176	0.182906	21.1352	6.21438				Whole genome shotgun sequence of line PN40024%2C scaffold_40.assembly12x (Fragment)	CVP2	modules
GSMUA_Achr7G06670_001	0.118788	12.8564	9.3474	0.0486083	24.001	8.34503				L-lactate dehydrogenase A	Ldha	complete
GSMUA_Achr7G16100_001	0.234579		3.59515	0.174654	10.1739	5.14906		5.34049		CBL-interacting serine/threonine-protein kinase 25	CIPK25	complete
GSMUA_Achr7G18020_001	0.106159	8.27282	3.74923	0.0961689	24.7771	3.72863				Putative Uncharacterized hydroxylase C887.15c	SPBC887.15c	complete
GSMUA_Achr7G23430_001		24.5724	13.1258	0.170208	30.7083	10.4748	0.290541			Putative Disease resistance response protein 206	PI206	complete
GSMUA_Achr8G01670_001	0.0784088	5.70154	4.46826	0.0923389	30.5684			5.36143		Hypothetical protein	GF15501	missing_functional_completeness
GSMUA_Achr8G26410_001	0.13373	4.13641	4.87914	0.14091	29.6729			7.17358		Putative uncharacterized protein	Zbtb41	modules
GSMUA_Achr9G17880_001	0.275833	3.48353	3.83436		32.6212			9.3644	0.276423	Putative Predicted protein	CID2	complete
GSMUA_Achr9G18770_001		3.26581	3.65811	0.140884	3.71245	3.28254	0.243213			Putative Scarecrow-like protein 8	SCL8	fragment
GSMUA_Achr9G25290_001	0.250021	4.58979	4.82778	0.28578	9.1919	4.85314				Probable isoaspartyl peptidase/L-asparaginase 2	At3g16150	complete
CUFF.13486.1		14.4215	28.0936		91.4068			6.33821	0.0990147	early nodulin 93
CUFF.14993.1		7.49026	15.3564		12.1199	3.90618			0.254368	transcription factor
CUFF.22272.1*	0.302317	4.45047	7.16255		4.36026	7.66128				bzip transcription factor
CUFF.26494.1		9.94975	15.716	0.204483	16.5977	19.1758				---NA---
GSMUA_Achr10G11890_001		7.93126	9.87939		9.81682		3.08759		0.212744	glycerophosphoryl diester phosphodiesterase family protein%2C putative%2C expressed	GDE1	complete
GSMUA_Achr10G23630_001		4.9482	4.55465	0.296972	8.19201	4.74068				hypro1%2C putative%2C expressed	B3GALT20	modules
GSMUA_Achr11G15630_001		5.47795	4.55842	0.311946	7.64211	3.51644				Flavonoid 3'%2C5'-hydroxylase 2	CYP75A3	complete
GSMUA_Achr1G02580_001		10.1695	10.234	0.242341	4.65831	14.946				Putative Thaumatin-like protein 1a	TL1	modules
GSMUA_Achr1G21250_001		19.298	23.2407	0.322105	31.0371	10.528				AP2/ERF and B3 domain-containing transcription repressor TEM1	TEM1	complete
GSMUA_Achr2G03950_001		3.68923		0.285646	5.85099	4.37966			3.04553	Putative peroxisomal-coenzyme A synthetase	SPCC1827.03c	complete
GSMUA_Achr2G13410_001		11.8235	6.36672	0.291104	12.1603	13.2062				Putative Zinc finger protein 1	Rreb1	complete
GSMUA_Achr2G20800_001		14.6451	12.6045	0.325895	15.523	7.30706				12-oxophytodienoate reductase 1	OPR1	complete
GSMUA_Achr3G14210_001		9.33861	5.60676	0.191511	11.07	9.2634				Whole genome shotgun sequence of line PN40024%2C scaffold_39.assembly12x (Fragment)	At1g08160	complete
GSMUA_Achr3G20370_001		5.69874	3.89621	0.298755	4.71728	9.14274				Putative Patatin group A-3	pat2-k3	complete
GSMUA_Achr4G00200_001			9.96702	0.196028	9.60308	9.79252		3.58912		Putative U-box domain-containing protein 16	PUB16	complete
GSMUA_Achr4G05920_001*		12.0739	24.9606		15.0454	8.10829			0.324843	Putative clathrin assembly protein At5g35200	At5g35200	complete
GSMUA_Achr5G18880_001		4.36	4.57098		22.5681			5.17617	0.218771	Thiosulfate sulfurtransferase%2C chloroplastic	STR16	complete
GSMUA_Achr6G11460_001		28.0117	40.6648	0.333282	40.7383	30.9673				Hypothetical protein	ANP1	missing_functional_completeness
GSMUA_Achr6G12050_001		4.69539	8.16614		3.70165		3.42845		0.210179	Putative dCTP pyrophosphatase 1	Dctpp1	modules
GSMUA_Achr6G15180_001		5.14994	6.18191	0.144028	9.15655	7.31547				Protein phosphatase 2C 3	AIP1	fragment
GSMUA_Achr6G21990_001		8.40947	7.72294	0.313829	3.66262	10.6361				Peroxidase 56	PER56	complete
GSMUA_Achr7G08540_001		6.27036	10.5602	0.255704	9.86001	24.0738				Putative 3'-N-debenzoyl-2'-deoxytaxol N-benzoyltransferase	TAX10	complete
GSMUA_Achr7G13940_001	3.20236	3.56271			4.01673	3.80007	0.31227			Putative Uncharacterized amino acid permease yfnA	yfnA	modules
GSMUA_Achr7G15010_001		7.93744	8.01206	0.250017	9.79145	4.20211				avr9/Cf-9 rapidly elicited protein%2C putative%2C expressed	GOLGA2	complete
GSMUA_Achr8G03830_001		3.24205	5.44409	3.51416			3.51416		0.183685	surp module family protein%2C putative%2C expressed	SFRS8	complete
GSMUA_Achr9G14110_001		5.81334	3.33836	0.214015	11.7617	7.39807				Trans-cinnamate 4-monooxygenase	CYP73A12	complete
GSMUA_AchrUn_randomG12090_001		10.5087	8.78245		54.45			5.18141	0.168474	hypoxia-responsive family protein%2C putative%2C expressed	aim38	complete
GSMUA_AchrUn_randomG14340_001		3.68923	7.75526		16.1798			4.38568	0.289999	Putative Whole genome shotgun sequence of line PN40024%2C scaffold_19.assembly12x (Fragment)	unknown_gene	complete
CUFF.10754.1		21.2719	28.9396		31.5824	21.7281				alpha beta-hydrolase domain-containing protein
CUFF.1106.1*		10.7953	9.44972		12.8939	15.2842				PREDICTED: uncharacterized protein LOC100842915 [Brachypodium distachyon]
CUFF.18570.1		9.83795	10.6275		9.19441	9.87641				probable beta- -xylosyltransferase irx9h-like
CUFF.18705.1		12.9682	8.46563		18.15	10.078				protein
CUFF.1900.1		8.39781	5.59817		13.4047	7.04297				bon1-associated protein 2-like
CUFF.19340.1		5.25436	3.96695		4.23898	4.4585				protein
CUFF.19501.1*		3.57744	5.90632		3.46283	3.37352				saur family protein
CUFF.19548.1		5.45927	5.83499		4.65962	7.66732				unknow protein
CUFF.21577.1*		9.79744	6.09735		12.3831	9.31205				protein
CUFF.21653.1*		7.60205	4.62234		12.3587	6.68786				auxin-induced protein 10a5-like
CUFF.21890.1		8.16103	6.83079		9.43323	9.11443				hypothetical protein SORBIDRAFT_10g007550 [Sorghum bicolor]
CUFF.23520.1		3.46564	3.69787		4.77632	3.96537				calmodulin-binding protein
CUFF.31728.1		12.9682	11.2991		14.4484	17.3411				predicted protein [Populus trichocarpa]
CUFF.32167.1*		8.25179	4.51898		9.93208	3.80853				hypothetical protein OsI_09814 [Oryza sativa Indica Group]
CUFF.4798.1		13.08	10.9395		7.40329	11.4226				PREDICTED: uncharacterized protein LOC100246308 [Vitis vinifera]
CUFF.5344.1*		22.5545	15.87		23.0004	16.2758				calcium-binding protein cml42
CUFF.5502.1*		5.36616	4.87914		7.10477	4.43884				hypothetical protein OsI_00250 [Oryza sativa Indica Group]
CUFF.6501.1*		6.24133	3.59399		7.09269	5.0793				Os01g0175100 [Oryza sativa Japonica Group]
CUFF.6676.1*		13.5272	13.0966		9.73175	11.4818				PREDICTED: uncharacterized protein LOC100781046 [Glycine max]
GSMUA_Achr10G00910_001		3.47847	3.80033		5.00518	6.39405				Putative Cysteine-rich repeat secretory protein 55	CRRSP55	complete
GSMUA_Achr10G01250_001*	5.313			3.857	7.34359			7.34359		Lichenase	GN1	complete
GSMUA_Achr10G02460_001		3.64853	7.43264		9.02029	6.39394				plant-specific domain TIGR01615 family protein%2C expressed	rpoC1	complete
GSMUA_Achr10G06050_001		25.4892	29.6857		20.777	15.5064				Putative Probable WRKY transcription factor 40	WRKY40	complete
GSMUA_Achr10G08980_001		9.86409	12.2577		19.5055	8.70737				Putative plant-specific domain TIGR01627 family protein%2C expressed	DDB_G0283893	complete
GSMUA_Achr10G10160_001		5.11938	7.47978		6.52861	4.48561				Putative Lysine histidine transporter 1	LHT1	complete
GSMUA_Achr10G11300_001		3.17987	3.33919		3.76359	4.38667				Putative Probable gibberellin receptor GID1L3	GID1L3	fragment
GSMUA_Achr10G11630_001		9.05539	10.2205		13.7916	7.93074				Putative Probable LRR receptor-like serine/threonine-protein kinase At1g74360	At1g74360	complete
GSMUA_Achr10G13540_001		13.08	6.52264		15.1648	10.0614				ZOS3-09 - C2H2 zinc finger protein%2C expressed	ZNF238	complete
GSMUA_Achr10G13760_001		8.94359	5.85497		9.49293	6.45112				Putative Non-specific lipid-transfer protein-like protein At2g13820	At2g13820	fragment
GSMUA_Achr10G15290_001		5.03077	4.62234		7.76152	3.43271				Putative WRKY transcription factor 6	WRKY6	complete
GSMUA_Achr10G17750_001		7.98692	11.3727		14.4485	9.3442				Hypothetical protein	Adam22	missing_functional_completeness
GSMUA_Achr10G20630_001		6.37231	4.72506		5.73158	4.32048				Chalcone synthase 1A	CHS1A	complete
GSMUA_Achr10G23090_001		3.14021	6.41569		6.33915	6.43378				proteins of unknown function domain containing protein%2C putative%2C expressed	TOP6B	complete
GSMUA_Achr10G24450_001		22.8062	6.66191		31.6431	5.51997				Hypothetical protein	unknown_gene	missing_functional_completeness
GSMUA_Achr10G29690_001		6.53163	4.72506		4.05448		4.2427			Putative Uncharacterized endoplasmic reticulum membrane protein C16E8.02	SPAC16E8.02	fragment
GSMUA_Achr10G31190_001		12.5882	13.9272		10.4963	12.3455				expressed protein	unknown_gene	fragment
GSMUA_Achr11G01270_001		17.0548	30.4561		15.5516	18.1105				Putative Uncharacterized protein KIAA0754	KIAA0754	fragment
GSMUA_Achr11G03410_001		9.41323	5.42489		9.1309	5.28396				Hypothetical protein	unknown_gene	missing_functional_completeness
GSMUA_Achr11G03550_001		73.8964	11.8371		82.1527	27.0257				Hypothetical protein	CYP89A2	missing_functional_completeness
GSMUA_Achr11G08220_001			4.9305		7.82122	3.847		3.33145		GDU1%2C putative%2C expressed	ABF1	fragment
GSMUA_Achr11G12560_001		3.13026	3.13292		7.22418	3.61026				Putative E3 ubiquitin-protein ligase PUB23	PUB23	complete
GSMUA_Achr11G13560_001		3.21707	6.86244		4.36547	7.64648				Hypothetical protein	ago61	missing_functional_completeness
GSMUA_Achr11G14160_001		5.14257	4.95344		15.8216			3.07659		Putative Uncharacterized UDP-glucosyltransferase At1g05670	At1g05670	complete
GSMUA_Achr11G20560_001		7.82564	5.29001		13.0155	3.37352				Probable pectinesterase/pectinesterase inhibitor 41	PME41	complete
GSMUA_Achr11G20930_001		7.00839	7.83596		10.4519	7.19239				Putative Ethylene-responsive transcription factor 2	ERF2	modules
GSMUA_Achr11G22680_001		3.88929	9.72925		10.0524	6.21491				Putative LTPL85 - Protease inhibitor/seed storage/LTP family protein precursor%2C expressed	GlcAT-S	fragment
GSMUA_Achr1G01860_001*		6.17857	3.23233		4.59595	8.21153				Miraculin	ASP	complete
GSMUA_Achr1G02750_001		3.52196	8.14761		5.16392	9.7738				Putative Chitin elicitor-binding protein	CEBIP	complete
GSMUA_Achr1G03800_001*		8.8318	6.67671		6.26892	4.32048				Putative Probable glutathione S-transferase GSTU6	GSTU6	complete
GSMUA_Achr1G03800_001		6.16191	8.48279		13.7718	9.24816				Putative Probable glutathione S-transferase GSTU6	GSTU6	complete
GSMUA_Achr1G09070_001		5.69526			5.46628	10.7716			3.76303	Phenylalanine ammonia-lyase	PAL	complete
GSMUA_Achr1G09670_001		11.2382	7.21264		10.362	3.04758				Potassium transporter 10	HAK10	fragment
GSMUA_Achr1G10350_001*		5.34918	7.93391		5.32253	4.36443				Plasma membrane ATPase	Os04g0656100	complete
GSMUA_Achr1G16220_001			3.25905	4.02009			3.00614	3.17092		transcriptional corepressor SEUSS%2C putative%2C expressed	SEU	complete
GSMUA_Achr1G20270_001		6.57139	3.88542		8.14725	7.29599				L-lactate dehydrogenase A	LDHA	complete
GSMUA_Achr1G21610_001*		3.92844	3.90756		3.13433	3.20608				Putative Pentatricopeptide repeat-containing protein At4g39530	PCMP-E52	complete
GSMUA_Achr1G24050_001		30.283	13.5075		43.9726	26.278				Putative Reticuline oxidase	BBE1	complete
GSMUA_Achr1G25270_001		8.44182		3.59736	5.36395		3.20241			ZOS1-09 - C2H2 zinc finger protein%2C expressed	Ufd1-like	complete
GSMUA_Achr2G01200_001		12.7897	36.5628		14.3557	27.7229				Putative methyltransferase DDB_G0268948	DDB_G0268948	complete
GSMUA_Achr2G02210_001		17.7754	13.0453		24.4786	12.3104				Hypothetical protein	ceh-14	missing_functional_completeness
GSMUA_Achr2G02760_001		6.48411	3.80496		12.4781	3.21255				GDP-mannose 4%2C6 dehydratase 1	GMD1	fragment
GSMUA_Achr2G03250_001		17.1046	13.0453		13.6125	9.88383				Arginine decarboxylase	ADC1	complete
GSMUA_Achr2G08700_001		3.39603	3.5366		4.16673	3.03815				FAD-binding and arabino-lactone oxidase domains containing protein%2C putative%2C expressed	GULO	complete
GSMUA_Achr2G08720_001		39.9011	26.4464		35.9873	27.2327				Non-symbiotic hemoglobin 2	HB2	complete
GSMUA_Achr2G10430_001		5.58147	3.29862		5.28701	4.17582				Glutamate dehydrogenase 2	GDH2	complete
GSMUA_Achr2G11090_001*		10.3912	16.6404		12.724	15.6839				Putative GDSL esterase/lipase At1g71250	At1g71250	complete
GSMUA_Achr2G12200_001		15.5408	21.0433		7.1368	13.0533				Putative L-allo-threonine aldolase	ltaA	complete
GSMUA_Achr2G14920_001		5.41053	4.97094		6.2996	5.72832				F-box/kelch-repeat protein SKIP11	SKIP11	complete
GSMUA_Achr2G22290_001		11.7385	7.76599		18.3888	7.78826				Putative Elongation factor G%2C mitochondrial	mef1	fragment
GSMUA_Achr2G22970_001		3.98402	4.0133		3.7415	6.20424				Chalcone synthase	CHS	complete
GSMUA_Achr3G01140_001		7.49026	4.16011		8.65708	8.0491				Chalcone synthase 2	CHS2	modules
GSMUA_Achr3G01530_001		24.3713	18.0271		18.5679	19.1166				Putative Uncharacterized hydroxylase C887.15c	SPBC887.15c	complete
GSMUA_Achr3G02330_001*		3.67404	8.90728		3.45187	12.2221				Hypothetical protein	cheB2	missing_functional_completeness
GSMUA_Achr3G03130_001		3.36187	3.74923		6.00177	6.39194				Putative Aspartic proteinase nepenthesin-2	nep2	complete
GSMUA_Achr3G05920_001		4.83162	9.47042		5.47123	6.30323				Putative Protein TIFY 10B	TIFY10B	complete
GSMUA_Achr3G08250_001*		6.14872	6.98487		6.92566	8.93687				Pathogenesis-related protein 1	PR1	complete
GSMUA_Achr3G13740_001		3.80103	8.73109		3.76135	3.66944				Putative zinc finger%2C C3HC4 type domain containing protein%2C expressed	RNF165	fragment
GSMUA_Achr3G14940_001		6.58995	13.2599		5.73063	7.36498				Sulfate transporter 3.1	SULTR3.1	complete
GSMUA_Achr3G15750_001		3.88614	6.51076		4.7159	16.8646				Putative uncharacterized protein	AOC3	modules
GSMUA_Achr3G17990_001		8.16103	4.4169		8.71678	4.43884				Hypothetical protein	VTS1	missing_functional_completeness
GSMUA_Achr3G24700_001		14.6451	19.4652		15.0454	8.34503				Putative uncharacterized protein	ADT3	modules
GSMUA_Achr3G29290_001		3.90527	4.54335		4.98838	3.85506				Putative Ethylene-responsive transcription factor 9	ERF9	complete
GSMUA_Achr3G31780_001		3.51703	5.3427		6.50685	3.2015				plant-specific domain TIGR01615 family protein%2C expressed	bet3	complete
GSMUA_Achr3G32040_001		6.14872	3.90331		4.17928	3.43271				Probable protein phosphatase 2C 8	Os01g0656200	fragment
GSMUA_Achr4G03710_001		7.93744	5.95768		7.94063	7.45726				Probable ribose-5-phosphate isomerase	At2g01290	complete
GSMUA_Achr4G05520_001		3.35385	9.14196		8.71678	11.9553				Ethylene-responsive transcription factor 1B	ERF1B	fragment
GSMUA_Achr4G13990_001		5.73509	16.7431		4.67931	35.1556				Polyol transporter 5	PLT5	complete
GSMUA_Achr4G16990_001		6.4836	8.21924		6.861	5.80316				Putative Bifunctional dihydroflavonol 4-reductase/flavanone 4-reductase	DFR	fragment
GSMUA_Achr4G18180_001		44.718	38.3654		29.6729	29.7698				Myb-related protein Myb4	MYB4	fragment
GSMUA_Achr4G18830_001*		7.71385	18.6434		10.1497	6.68786				Putative uncharacterized protein	unknown_gene	modules
GSMUA_Achr4G20840_001		13.0118	51.7966		22.2339	31.9001				Phosphoenolpyruvate carboxykinase [ATP]	PCKA	complete
GSMUA_Achr4G25250_001*		4.91898	4.87914		4.4778	3.43271				heavy-metal-associated domain-containing protein%2C putative%2C expressed	Atp7a	complete
GSMUA_Achr4G25250_001		5.81334	4.46826		5.55247	4.85314				heavy-metal-associated domain-containing protein%2C putative%2C expressed	Atp7a	complete
GSMUA_Achr4G26440_001*		31.3026	7.17733	5.61401	19.8814					Uncharacterized calcium-binding protein At1g02270	At1g02270	complete
GSMUA_Achr4G28840_001		4.24821	4.57098		6.08981	3.847				Beta-glucosidase 18	BGLU18	complete
GSMUA_Achr4G33660_001		3.24205	3.49244		3.28372	3.13678				Putative Probable NADH dehydrogenase	DDB_G0270104	modules
GSMUA_Achr5G01680_001		5.68087	4.4205		3.86927	3.32731				SNARE domain containing protein%2C putative%2C expressed	SNAP33	complete
GSMUA_Achr5G01720_001		17.5518	17.8731		14.926	10.6532				Putative Zinc finger protein 1	ZNF449	complete
GSMUA_Achr5G04560_001		13.3036	9.24468		15.7021	8.28584				Tropinone reductase homolog At1g07440	At1g07440	complete
GSMUA_Achr5G05900_001		7.08751	4.90468		8.57209	5.62707				Putative Protein TIFY 6B	TIFY6B	complete
GSMUA_Achr5G08730_001		18.5201	21.7448		22.276	20.1902				Putative uncharacterized protein	odd	complete
GSMUA_Achr5G09690_001		3.7385	7.61334		30.7054			8.21331		Putative 1-aminocyclopropane-1-carboxylate oxidase	ACO	complete
GSMUA_Achr5G11890_001		8.96803	3.9945		6.312	3.54493				Hypothetical protein	unknown_gene	missing_functional_completeness
GSMUA_Achr5G13330_001		11.0804	9.19637		11.3367	12.0398				Putative Uncharacterized UDP-glucosyltransferase At1g05670	At1g05670	modules
GSMUA_Achr5G14810_001			5.57559		3.65099	3.29937		3.35383		Putative uncharacterized protein Sb02g037160	CREG2	fragment
GSMUA_Achr5G21050_001		5.3872	7.64432		8.92922	13.9865				Putative Ethylene-responsive transcription factor 2	ERF2	modules
GSMUA_Achr5G22110_001		3.57744	3.90331	4.42072		3.13678				Putative Protein TIFY 10B	TIFY10B	complete
GSMUA_Achr5G24460_001		6.88953	7.11422		6.71361	11.9408				Putative Probable gibberellin receptor GID1L1	GID1L1	modules
GSMUA_Achr5G26070_001		8.49641	4.26283		5.61217	8.93687				Ammonium transporter 3 member 1	AMT3-1	complete
GSMUA_Achr5G26710_001		3.34746			3.96784	5.81015			3.90172	Putative germin-like protein 2-1	Os02g0491600	complete
GSMUA_Achr5G28260_001		3.95723	6.01301		5.08697	4.55256				Putative Zinc finger CCCH domain-containing protein 66	At5g58620	complete
GSMUA_Achr5G28920_001		14.8446	14.9902		19.1217	14.5286				hs1%2C putative%2C expressed	kynA	complete
GSMUA_Achr6G01170_001		63.4995	32.2537		47.7035	16.1574				Alternative oxidase 1a%2C mitochondrial	AOX1A	complete
GSMUA_Achr6G02120_001		6.03693			3.70165	5.03069			4.66433	Putative phosphate-induced protein 1 conserved region domain containing protein%2C expressed	SEZ6	complete
GSMUA_Achr6G07190_001		27.3898	18.8489		44.9571	20.5962				Putative 3-hydroxybenzoate 6-hydroxylase 1	xlnD	complete
GSMUA_Achr6G07600_001		6.37231	9.91235		6.74655	7.10215				STE_MEKK_ste11_MAP3K.8 - STE kinases include homologs to sterile 7%2C sterile 11 and sterile 20 from yeast%2C expressed	mkkA	modules
GSMUA_Achr6G09230_001			4.4169	4.2427		3.72863	4.2427			Putative LRR receptor-like serine/threonine-protein kinase GSO1	GSO1	complete
GSMUA_Achr6G09580_001		5.66519	4.031		5.23231	3.55985				glycosyltransferase%2C putative%2C expressed	AER61	complete
GSMUA_Achr6G10350_001		8.697	14.715		9.09968	13.0759				leucine rich repeat domain containing protein%2C putative%2C expressed	LRRC50	fragment
GSMUA_Achr6G11190_001		4.05894	4.9305		5.78046	3.0776				Basic blue protein	At2g02850	complete
GSMUA_Achr6G11760_001		5.53882	4.04042		6.64155	4.34159				Respiratory burst oxidase homolog protein C	RBOHC	fragment
GSMUA_Achr6G12920_001		73.7847	68.2566		106.273	46.815				Hypothetical protein	unknown_gene	missing_functional_completeness
GSMUA_Achr6G17050_001		7.01189	10.9395		9.2335	18.288				Putative STE_MEKK_ste11_MAP3K.8 - STE kinases include homologs to sterile 7%2C sterile 11 and sterile 20 from yeast%2C expressed	mkkA	complete
GSMUA_Achr6G17070_001*		5.76779	5.55957		8.92449	9.59816				Pathogen-related protein	dxs	complete
GSMUA_Achr6G17070_001		5.89468	4.03446		7.84229	8.30992				Pathogen-related protein	dxs	complete
GSMUA_Achr6G19020_001		5.92513	10.9395		8.11974	8.58177				Putative uncharacterized protein	CGNL1	fragment
GSMUA_Achr6G19450_001		7.04308	15.4078		7.40329	11.2451				Probable CCR4-associated factor 1 homolog 11	CAF1-11	complete
GSMUA_Achr6G21330_001		5.36144	10.6691		11.3837	25.0618				Endochitinase PR4	CHI4	complete
GSMUA_Achr6G23230_001		5.15655			5.09462	4.45553			3.20101	Short-chain type dehydrogenase/reductase	stcU	complete
GSMUA_Achr6G24940_001		5.54508	15.4469	4.00748		13.316				membrane protein%2C putative%2C expressed	AIR12	complete
GSMUA_Achr6G29960_001		7.65425	16.5938		14.7159	6.42382				DnaJ protein homolog	DNAJ1	complete
GSMUA_Achr6G30740_001*		41.2523	33.4863		29.1952	39.5353				Putative Cytochrome P450 71D10	CYP71D10	fragment
GSMUA_Achr6G31010_001		7.71385	12.2749		20.4785	11.1267				Putative RING-H2 finger protein ATL3	ATL3	complete
GSMUA_Achr6G32250_001		4.58359	5.18729		4.11957	3.90618				Predicted protein	MYB44	complete
GSMUA_Achr6G33870_001*		6.81949	5.44695		4.89573	7.18535				Laccase-25	LAC25	complete
GSMUA_Achr6G33870_001		7.60205	4.76034		12.5378	4.3682				Laccase-25	LAC25	complete
GSMUA_Achr6G34030_001		7.71385	4.36554		3.94046	5.44498				Tropinone reductase homolog	TR1	modules
GSMUA_Achr6G34410_001		4.02462	3.08156		3.16431	3.0776				Ankyrin repeat-containing protein At3g12360	At3g12360	complete
GSMUA_Achr7G02200_001		7.40782	10.4259	3.2424		7.10215				tyrosine phosphatase family protein%2C putative%2C expressed	At1g05000	fragment
GSMUA_Achr7G03230_001		4.86791	6.47128		4.11346	7.45726				E3 ubiquitin-protein ligase PUB22	PUB22	fragment
GSMUA_Achr7G03450_001		4.69539	3.69787		11.6423	4.08374				Polyphenol oxidase%2C chloroplastic	co-1	complete
GSMUA_Achr7G11330_001		5.53189	5.71001		4.79332	9.05039				Peroxidase 15	pod	complete
GSMUA_Achr7G15500_001		4.02462	5.54681		6.0301	6.39194				LOB domain-containing protein 11	LBD11	fragment
GSMUA_Achr7G16450_001		3.68721	3.95467		3.31943	4.67558				Hypothetical protein	unknown_gene	missing_functional_completeness
GSMUA_Achr7G19900_001		17.4488	4.39854		18.6171	7.7618				Metalloendoproteinase 1	MMP20	modules
GSMUA_Achr7G22210_001		8.13485	4.43033		3.71019	6.14725				Peroxidase 4	GSVIVT00023967001	complete
GSMUA_Achr7G23290_001		5.58626	3.82776		11.3826	5.61396				expressed protein	CPXM2	complete
GSMUA_Achr7G24700_001		64.0585	30.0985		38.0314	26.0737				Putative Uncharacterized hydroxylase C887.15c	SPBC887.15c	complete
GSMUA_Achr7G26970_001		4.4718	5.57299		4.71661	4.26194				CBL-interacting protein kinase 6	CIPK6	complete
GSMUA_Achr7G27070_001		53.5498	61.2203		60.8384	35.1556				Sugar transport protein 13	STP13	complete
GSMUA_Achr8G01390_001		15.8749	11.5045		14.1498	11.9553				Putative Uncharacterized hydroxylase C887.15c	SPBC887.15c	complete
GSMUA_Achr8G01550_001		5.55048	4.99303		6.02203	3.1109				60S ribosomal protein L10	RPL10	complete
GSMUA_Achr8G05470_001		5.62446	23.009		8.33295	11.0083				calmodulin-binding protein%2C putative%2C expressed	YBR094W	complete
GSMUA_Achr8G08000_001		12.1856	10.2719		12.8961	6.39194				Hypothetical protein	ERF114	missing_functional_completeness
GSMUA_Achr8G09000_001			6.83079		8.35856	6.1552		3.73834		Hypothetical protein	CD209	missing_functional_completeness
GSMUA_Achr8G11040_001			8.02958	11.6044		5.11867	4.45602			expressed protein	Rasal3	complete
GSMUA_Achr8G11320_001		9.90279	29.6343		9.62071	12.9614				MLO-like protein 6	MLO6	complete
GSMUA_Achr8G15150_001		7.32257	16.2841		7.37157	6.53725				Putative Aspartic proteinase-like protein 2	At1g65240	complete
GSMUA_Achr8G15830_001		4.24821	3.95467		7.463	7.63481				Hypothetical protein	ERF4	missing_functional_completeness
GSMUA_Achr8G19570_001		5.03077	7.85798		6.50773	5.44498				Putative BAHD acyltransferase DCR	DCR	complete
GSMUA_Achr8G21270_001		6.14872	6.30352		7.28389	5.89854				SAG20%2C putative%2C expressed	VP14	fragment
GSMUA_Achr8G21510_001		3.14304	3.30014		3.39641	3.0606				Phospholipid-transporting ATPase 1	ALA1	modules
GSMUA_Achr8G23150_001		5.71517	6.11176		3.8907	6.80623				IAA-amino acid hydrolase ILR1-like 6	ILL6	fragment
GSMUA_Achr8G24680_001		3.01846	3.33836		4.00017	3.0776				no apical meristem protein%2C putative%2C expressed	NAC098	complete
GSMUA_Achr8G30730_001		22.8607	19.4741		36.513	15.8844				Glutamate decarboxylase 1	GAD1	complete
GSMUA_Achr8G31060_001		5.64986	4.0334		11.982	3.47247				Putative expressed protein	At5g23160	fragment
GSMUA_Achr8G32640_001		10.6205	5.44409		18.6276	5.97764				Acyl-[acyl-carrier-protein] desaturase%2C chloroplastic	ACPD	complete
GSMUA_Achr8G33500_001		3.26581	6.55203	3.09141		4.6217				Glyceraldehyde-3-phosphate dehydrogenase%2C cytosolic	GAPC	modules
GSMUA_Achr8G34060_001		9.57603	6.08686		12.2087	7.4411				Putative Uncharacterized protein At1g76070	At1g76070	complete
GSMUA_Achr9G00510_001	3.21889			4.79648	4.5375			3.38231		Hypothetical protein	HSP16.9A	missing_functional_completeness
GSMUA_Achr9G02950_001*		5.36616	5.95768		3.10461	3.25515				Pleiotropic drug resistance protein 3	PDR3	complete
GSMUA_Achr9G02950_001		7.76538	12.6483		5.83306	14.3177				Pleiotropic drug resistance protein 3	PDR3	complete
GSMUA_Achr9G11220_001		9.86754	9.62065		9.53385	9.74856				Putative Disease resistance response protein 206	PI206	modules
GSMUA_Achr9G11230_001*		6.53163	4.6895		7.33727	5.93745				Putative Disease resistance response protein 206	PI206	complete
GSMUA_Achr9G11230_001		14.6285	11.8527		12.6112	15.1668				Putative Disease resistance response protein 206	PI206	complete
GSMUA_Achr9G11260_001		10.857	3.82916		7.70507	7.84265				Putative Disease resistance response protein 206	PI206	modules
GSMUA_Achr9G14470_001		4.58359	3.23564		3.58224	4.02455				IAA-amino acid hydrolase ILR1-like 1	ILL1	complete
GSMUA_Achr9G17860_001		12.7472	8.32021		20.7042	7.87155				Sex determination protein tasselseed-2	TS2	complete
GSMUA_Achr9G19250_001		3.04387	3.85785		3.93463	4.19542				Lipoxygenase A	LOX1.1	complete
GSMUA_Achr9G21480_001		5.44302	8.40733		5.45592	4.93821				zinc finger%2C C3HC4 type domain containing protein%2C expressed	BB	modules
GSMUA_Achr9G26320_001		9.05539	7.71352		11.5826	8.12688				Hypothetical protein	unknown_gene	missing_functional_completeness
GSMUA_Achr9G26580_001		32.3087	26.63		35.6433	25.9785				Putative ZOS12-09 - C2H2 zinc finger protein%2C expressed	ZFP3	complete
GSMUA_Achr9G27540_001		9.86767	8.48153		9.75198	5.37174				Shikimate kinase%2C chloroplastic	At2g21940	complete
GSMUA_Achr9G29700_001		6.81949	8.01405		9.37352	10.056				Probable CCR4-associated factor 1 homolog 11	CAF1-11	complete
GSMUA_AchrUn_randomG02510_001		12.7472	3.26498		16.2596	4.37384				Hypothetical protein	SAT1	missing_functional_completeness
GSMUA_AchrUn_randomG04750_001		9.50257	13.867		6.38833	8.40421				Expansin-like B1	EXLB1	complete
GSMUA_AchrUn_randomG09360_001		4.1032	3.71392		3.44349	3.95057				Probable receptor-like protein kinase At5g47070	At5g47070	complete
GSMUA_AchrUn_randomG09430_001		11.4031	12.9018		18.3888	5.34385				expressed protein	ACSBG1	fragment
GSMUA_AchrUn_randomG09980_001		10.2851	18.5921		14.329	24.3841				Putative Microtubule-actin cross-linking factor 1	Macf1	fragment
GSMUA_AchrUn_randomG10250_001		7.49026	3.13292		9.73175	3.31434				exo70 exocyst complex subunit%2C putative%2C expressed	Exoc7	complete
GSMUA_AchrUn_randomG11220_001*		3.90731	6.574		5.79292	3.61026				Pyruvate decarboxylase isozyme 1	PDC1	complete
GSMUA_AchrUn_randomG12270_001		3.24205	3.44108		3.94046	5.08987				Hypothetical protein	unknown_gene	missing_functional_completeness
GSMUA_AchrUn_randomG12850_001			6.83079	3.77129	3.22401		3.70122			Putative Solute carrier family 12 member 6	SLC12A6	complete
GSMUA_AchrUn_randomG14080_001		3.04059	5.69331		3.51828	7.95757				cysteine proteinase inhibitor 8 precursor%2C putative%2C expressed	CYS5	complete
GSMUA_AchrUn_randomG26960_001		65.0281	42.6796		38.4216	34.6822				1-aminocyclopropane-1-carboxylate oxidase	MAO1B	complete
GSMUA_AchrUn_randomG27100_001		3.35385	4.31418		13.6125			4.05877		Putative Ethylene-responsive transcription factor ERF071	ERF071	complete
GSMUA_AchrUn_randomG28530_001		17.6898	21.9304		22.6249	20.2411				Putative Uncharacterized protein PHLOEM PROTEIN 2-LIKE A4	PP2A4	complete
GSMUA_Achr2G16420_001	5.68975	3.56271	0.272449				0.328956	0.298813	5.14906	Putative Aspartic proteinase nepenthesin-1	nep1	fragment
GSMUA_Achr8G33110_001	0.22195		5.08458	0.22195	8.9556			3.20429	0.196673	wound induced protein%2C putative%2C expressed	thrS	complete
CUFF.2461.1	0.291367	3.38414		0.22588		3.37122			6.32394	protein
GSMUA_Achr10G08810_001		0.331861	5.09464		5.32496			16.0457	0.207166	Putative Nitrile-specifier protein 4	NSP4	fragment
GSMUA_Achr11G00920_001	0.179335	3.04809	3.72208	0.101056	8.02288					Hypothetical protein	unknown_gene	missing_functional_completeness
GSMUA_Achr1G14370_001			3.90331	0.214896	7.76152		0.325121	3.30602		Putative Transcription factor bHLH13	BHLH13	complete
GSMUA_Achr4G19100_001	0.315609	6.42277		0.150375	6.22064	3.07836				Putative expressed protein	ASHH2	complete
GSMUA_Achr7G07800_001	0.290983	5.07368		0.319315	4.32912	3.59784				Putative Protein MKS1	MKS1	fragment
GSMUA_Achr7G13950_001*		3.35385		0.329809	5.73158	4.0808	0.289062			Putative Uncharacterized acetyltransferase At3g50280	At3g50280	complete
GSMUA_Achr8G34370_001		4.30253		0.198763	4.45994	4.11709	0.267452			Polyphenol oxidase%2C chloroplastic	co-1	complete
GSMUA_Achr9G11220_001*		5.02513		0.24138	5.06493	4.78746	0.330409			Putative Disease resistance response protein 206	PI206	modules
CUFF.19577.1			3.86356	5.27123			5.27123		0.137117	bark storage protein a-like
CUFF.22975.1	0.179567		4.9305		3.92424	3.847				predicted protein [Hordeum vulgare subsp. vulgare]
GSMUA_Achr10G16870_001			4.76511		3.28302			3.5978	0.259282	PB1 domain containing protein%2C expressed	GLX1	complete
GSMUA_Achr11G05360_001			3.90331	9.28351			9.59965		0.256193	Putative GDSL esterase/lipase At1g28580	At1g28580	complete
GSMUA_Achr11G09140_001		11.0592	5.97798		12.0105				0.320396	Putative uncharacterized protein	ADH2	complete
GSMUA_Achr11G15120_001			3.54379	3.00113			3.21417		0.282183	Cyclin-dependent kinase G-2	CDKG-2	complete
GSMUA_Achr1G00020_001			3.13703		8.47796			3.61119	0.246464	Alpha-galactosidase	Os10g0493600	complete
GSMUA_Achr1G08130_001					3.30653	3.90618	0.331886	5.43306		Putative Transcription factor MYC4	BHLH4	modules
GSMUA_Achr1G23500_001		4.02462	6.77943		3.58224				0.14841	Ring finger protein%2C putative	BB	complete
GSMUA_Achr1G26750_001		3.30823	3.26727		4.93786				0.29715	glycosyltransferase%2C putative%2C expressed	ago61	fragment
GSMUA_Achr2G07220_001			9.6042		4.21492	3.19597			0.332768	Ser/Thr protein kinase%2C putative%2C expressed	At5g39030	complete
GSMUA_Achr2G18380_001			5.80361	3.54763			4.58555		0.203958	SNF2 family N-terminal domain containing protein%2C expressed	Zranb3	complete
GSMUA_Achr3G10110_001			4.31418		13.314			6.61627	0.260653	Pyruvate decarboxylase isozyme 2	PDC2	complete
GSMUA_Achr3G20930_001			3.54379	3.55701			3.55701		0.282183	Putative Phosphatidylserine synthase 2	PTDSS2	fragment
GSMUA_Achr4G06930_001		3.8596		0.312143	3.54106	4.23275				Calcium-dependent protein kinase 8	CPK8	complete
GSMUA_Achr4G28390_001			4.40773	4.49983			4.49983		0.284993	Putative Nuclear transcription factor Y subunit A-10	NFYA10	complete
GSMUA_Achr5G09290_001	0.262112	5.94197	4.32937		9.44724					Putative expressed protein	unknown_gene	fragment
GSMUA_Achr5G14600_001		3.46564	6.72807		3.94046				0.148631	Putative Myb-related protein Myb4	MYB4	complete
GSMUA_Achr6G00930_001			3.7196	3.19121			4.0782		0.161331	Zinc transporter 7	ZIP7	complete
GSMUA_Achr6G12070_001		5.25436	5.3056		4.77632				0.212744	membrane attack complex component/perforin/complement C9%2C putative%2C expressed	ikbkap	complete
GSMUA_Achr6G27020_001		7.7192	3.75538	0.265397	18.107					Monothiol glutaredoxin-S5	GRXS5	fragment
GSMUA_Achr8G00450_001		4.4718		0.211546	6.26892	4.97151				Putative Predicted protein	clpB	complete
GSMUA_Achr8G00460_001		5.85925		0.258268	4.82194	4.02111				Putative expressed protein	Gbx2	complete
GSMUA_Achr8G20520_001			3.33836	4.54269			4.54269		0.299549	Heat stress transcription factor A-2b	HSFA2B	complete
GSMUA_Achr8G29470_001*			3.64651		9.13471			4.08548	0.274235	Alcohol dehydrogenase 1	ADH1	complete
GSMUA_Achr9G04010_001			4.24448	3.45553			3.15613		0.300402	expressed protein	yhdJ	complete
GSMUA_Achr9G08450_001			4.10875	7.54258			3.00389		0.331304	Alcohol dehydrogenase 2	ADH2	complete
GSMUA_Achr9G21470_001			3.49244	0.144634	4.17928	4.97151				Hypothetical protein	TEM1	missing_functional_completeness
GSMUA_AchrUn_randomG02550_001		5.33416	4.72506			7.75318	0.235532			cystathionin beta synthase protein%2C putative%2C expressed	guaB	complete
GSMUA_AchrUn_randomG04980_001			3.56291	3.38559			3.38559		0.200728	Hypothetical protein	unknown_gene	missing_functional_completeness
GSMUA_AchrUn_randomG08000_001			6.39552		3.66658	12.0011	0.311532			Putative Uncharacterized acetyltransferase At3g50280	At3g50280	complete
GSMUA_AchrUn_randomG15140_001			6.21448	4.92839			4.92839		0.160914	nuclear transcription factor Y subunit%2C putative%2C expressed	NFYA3	complete
CUFF.12578.1			6.11849		3.25737	4.91695				dre-binding protein dreb1
CUFF.1537.2*			3.08156			12.192			3.95645	---NA---
CUFF.18858.1*		3.08438			4.82051	3.02976				non-specific lipid-transfer protein 2-like
CUFF.20972.1*			5.90632		4.59721			4.56909		exostosin family protein
CUFF.22272.1					4.71661	3.37352		3.24538		bzip transcription factor
CUFF.23520.1*		3.01846			4.17928	4.43884				calmodulin-binding protein
CUFF.2731.1		4.69539			3.70165	3.34044				hypothetical protein SORBIDRAFT_09g018260 [Sorghum bicolor]
CUFF.29485.1			4.98859		4.40179	6.53615				ring zinc finger
CUFF.31342.1		4.01946	8.87667			3.13929				aminoacrylate hydrolase -like
CUFF.35580.1			9.14196		3.2702	5.68172				---NA---
CUFF.37669.1			7.20287		5.79398	7.80478				pinus taeda anonymous locus 0_3046_01 genomic sequence
CUFF.38277.1		3.01846	3.06092		4.77632					protein
CUFF.39162.1		3.18806			3.90347	3.66376				PREDICTED: uncharacterized protein LOC100827360 [Brachypodium distachyon]
CUFF.40688.1			4.26287			15.1902			3.56337	pollen ole e 1 allergen and extensin family protein
CUFF.86.1			5.89405		5.43844	7.12677				ring zinc finger
GSMUA_Achr10G09560_001		5.03077	3.287		4.95543					Hypothetical protein	ERF114	missing_functional_completeness
GSMUA_Achr10G09610_001		3.53061	4.33426	3.30125						Serine/threonine-protein kinase SAPK7	SAPK7	complete
GSMUA_Achr10G11270_001*		3.01846	3.80059		4.05987					Basic blue protein	At2g02850	complete
GSMUA_Achr10G11310_001			3.07623		5.00727	4.33857				Putative U-box domain-containing protein 4	PUB4	fragment
GSMUA_Achr10G12340_001		6.22546	3.83281		4.41477					Respiratory burst oxidase homolog protein C	RBOHC	complete
GSMUA_Achr10G12350_001		5.11807	3.97469		8.6164					Putative uncharacterized protein	XIAP	fragment
GSMUA_Achr10G16070_001		4.80718			3.58224	3.01841
GSMUA_Achr10G16780_001		4.04677			3.26072		3.04568			lysine ketoglutarate reductase trans-splicing related 1%2C putative%2C expressed	unknown_gene	complete
GSMUA_Achr10G16840_001*			3.59515		3.76135	3.61026				dirigent%2C putative%2C expressed	PI206	modules
GSMUA_Achr10G19000_001		3.7185	4.39854			3.59784				Putative Acetyl-CoA carboxylase	cut6	complete
GSMUA_Achr10G26960_001		5.03077			8.23915	4.08374				Hypothetical protein	Efcab5	missing_functional_completeness
GSMUA_Achr10G28910_001*	3.08165		4.49472			9.17838				Hypothetical protein	cotO	missing_functional_completeness
GSMUA_Achr11G00520_001*		4.8667	3.39056		3.28302					Chorismate synthase%2C chloroplastic	EMB1144	complete
GSMUA_Achr11G02990_001			4.16573	4.65754	3.09553					Putative heavy metal-associated domain containing protein%2C expressed	R1A-3	complete
GSMUA_Achr11G04220_001			3.96057		3.30891	5.41056				Putative Predicted protein	At3g12360	complete
GSMUA_Achr11G06470_001			3.23564		3.16431	3.61026				Hypothetical protein	vif	missing_functional_completeness
GSMUA_Achr11G15630_001*		5.14257			4.11957	4.49323				Flavonoid 3'%2C5'-hydroxylase 2	CYP75A3	complete
GSMUA_Achr11G16060_001		8.94359	3.0302		10.687					Putative Calmodulin	CMD1	complete
GSMUA_Achr11G18530_001		3.35385			4.4778	3.25515				Putative Whole genome shotgun sequence of line PN40024%2C scaffold_3.assembly12x (Fragment)	unknown_gene	fragment
GSMUA_Achr11G20260_001		3.30742	7.13437			4.83518				Scarecrow-like protein 3	SCL3	modules
GSMUA_Achr11G22820_001		13.3082			5.62474	4.24389				Putative Myb-related protein Myb4	MYB4	modules
GSMUA_Achr11G23120_001		3.68923	3.82893	4.15699						Eukaryotic translation initiation factor 4G	EIF4G	fragment
GSMUA_Achr11G23450_001		3.91898	3.23987		3.44461					Probable 4-coumarate--CoA ligase 2	4CL2	complete
GSMUA_Achr11G24230_001			9.79495		3.41452	6.51587				Probable anion transporter 2%2C chloroplastic	PHT4.2	fragment
GSMUA_Achr11G24530_001			5.32152		3.44021	5.28577				Ankyrin repeat-containing protein At3g12360	At3g12360	complete
GSMUA_Achr11G25870_001		4.72454			4.22073	6.42303				Putative Solute carrier family 22 member 15-like	slc22a15b	complete
GSMUA_Achr1G05110_001		4.13029	3.92688		8.82312					Isocitrate dehydrogenase [NADP]	IDH1	complete
GSMUA_Achr1G07390_001		5.10366	5.8006		11.7921					Putative Aspartic proteinase-like protein 1	At5g10080	complete
GSMUA_Achr1G10350_001			4.88748		3.35231	5.83947				Plasma membrane ATPase	Os04g0656100	complete
GSMUA_Achr1G14530_001		4.46648	3.5168		3.41126					Pleiotropic drug resistance protein 3	PDR3	complete
GSMUA_Achr2G06000_001			3.69787	3.98645			3.99857			Putative Protein tipD	tipD	fragment
GSMUA_Achr2G08040_001*		3.57744			14.4484			4.03875		Alcohol dehydrogenase 1	ADH1	complete
GSMUA_Achr2G13770_001		3.24205			7.22418	4.98255				Putative Remorin	At3g61260	modules
GSMUA_Achr2G14320_001*		6.35349	4.02178		6.66459					Isoflavone reductase homolog	IRL	complete
GSMUA_Achr2G14920_001*			3.85195		6.92566	4.79395				F-box/kelch-repeat protein SKIP11	SKIP11	complete
GSMUA_Achr2G20710_001*		3.80103			3.28372	3.31434				Putative Pectinesterase inhibitor	PMEI	fragment
GSMUA_Achr2G22290_001*		7.04308	4.4169		6.68685					Putative Elongation factor G%2C mitochondrial	mef1	fragment
GSMUA_Achr3G01190_001		6.7649			8.38831	5.81543				DUF1645 domain containing protein%2C putative%2C expressed	unknown_gene	modules
GSMUA_Achr3G02330_001			3.18428		3.16431	4.02455				Hypothetical protein	cheB2	missing_functional_completeness
GSMUA_Achr3G04810_001			3.46741	3.34273	3.52253					Probable LRR receptor-like serine/threonine-protein kinase At2g23950	At2g23950	complete
GSMUA_Achr3G06760_001		3.76279			6.55935	5.17082				Putative Probable mitochondrial 2-oxoglutarate/malate carrier protein	ucpC	complete
GSMUA_Achr3G07920_001			9.55284	3.0945		5.80009				Thermospermine synthase ACAULIS5	ACL5	complete
GSMUA_Achr3G14300_001*		3.80103			6.74655		3.98557			Putative Stem-specific protein TSJT1	TSJT1	modules
GSMUA_Achr3G15510_001		4.1367	7.08759	3.45714						Hypothetical protein	unknown_gene	missing_functional_completeness
GSMUA_Achr3G18680_001			3.55067	3.22813		4.27978				ANAC083 transcription factor	NAC71	complete
GSMUA_Achr3G22620_001		3.01846	3.38972			3.31434				transposon protein%2C putative%2C Mutator sub-class%2C expressed	era	complete
GSMUA_Achr3G24950_001		7.36707			11.3975	3.32463				Putative Cytochrome P450 94A1	CYP94A1	complete
GSMUA_Achr3G28230_001		3.95335	3.49244			6.9246				Putative Transcription factor MYB44	MYB44	complete
GSMUA_Achr3G31250_001		4.4718	3.10481		3.88076					Secologanin synthase	CYP72A1	complete
GSMUA_Achr3G31710_001*		3.01846	5.29001				3.26122			NADP-dependent malic enzyme	MODA	complete
GSMUA_Achr3G31710_001		5.04051	4.28958		3.00944					NADP-dependent malic enzyme	MODA	complete
GSMUA_Achr4G14420_001			5.08404		5.88345	3.62807				Probable 6-phosphogluconolactonase 1	OsI_011697	complete
GSMUA_Achr4G20840_001*		5.36616	3.69787		3.10461					Phosphoenolpyruvate carboxykinase [ATP]	PCKA	complete
GSMUA_Achr4G23520_001			5.24367	3.80516		8.14439				Alpha-1%2C4-glucan-protein synthase [UDP-forming] 2	UPTG2	fragment
GSMUA_Achr4G24130_001		3.58443			4.04122	4.20987				F-box/kelch-repeat protein SKIP11	SKIP11	modules
GSMUA_Achr4G27490_001*			3.18428		3.25343	4.08374				Putative Predicted protein	ddl	complete
GSMUA_Achr4G32720_001			3.23233	3.19121		3.90715				Probable indole-3-acetic acid-amido synthetase GH3.8	GH3.8	complete
GSMUA_Achr5G07390_001		7.47896			10.9706	3.14576				Pyruvate decarboxylase isozyme 2	PDC2	complete
GSMUA_Achr5G07680_001		3.13026	3.54379		6.32862					Putative E3 ubiquitin-protein ligase RING1-like	At3g19950	complete
GSMUA_Achr5G10120_001			7.34621		3.56274	5.04328				Beta-amylase 1%2C chloroplastic	BAM1	complete
GSMUA_Achr5G11570_001			9.47898		3.43007	6.11701				rho-GTPase-activating protein-related%2C putative%2C expressed	GA15091	complete
GSMUA_Achr5G16620_001		3.08268	7.89037			3.3862				Putative Gamma-glutamyltranspeptidase 1	ggt1	complete
GSMUA_Achr5G18560_001		5.07873			5.10185	4.62858				Phenylalanine ammonia-lyase 1	PAL1	complete
GSMUA_Achr5G23820_001*			3.59515		3.52253	3.49189				AT hook motif domain containing protein%2C expressed	ESC	complete
GSMUA_Achr5G26050_001		4.24556	3.40271		3.11719					Putative Aspartate aminotransferase	aatA	complete
GSMUA_Achr5G26700_001*		5.36616			7.04507	5.74091				Germin-like protein 12-1	Os12g0154700	complete
GSMUA_Achr5G26800_001		5.81334	6.16312		5.31365					Copper-transporting ATPase RAN1	RAN1	complete
GSMUA_Achr5G26970_001		3.29497	5.28927		5.09216					Respiratory burst oxidase homolog protein B	RBOHB	complete
GSMUA_Achr5G28430_001		11.8503	6.95441		5.85099					Putative Probable NADH dehydrogenase	DDB_G0270104	modules
GSMUA_Achr5G29560_001		3.68923			27.0459			7.33104		Predicted protein	aim38	complete
GSMUA_Achr5G29740_001		29.6002			14.7139	3.5187				Chalcone synthase 2	CHS2	complete
GSMUA_Achr6G06430_001		4.24821		3.19121		4.14292				F-box protein At1g67340	At1g67340	complete
GSMUA_Achr6G06660_001	3.07474		3.53183		3.21569					Hypothetical protein	pnp	missing_functional_completeness
GSMUA_Achr6G14120_001		5.2253	3.28419		8.67069					Putative Mitochondrial carnitine/acylcarnitine carrier protein CACL	SLC25A29	complete
GSMUA_Achr6G23780_001		5.15655	7.25849			3.00715				ERD1 protein%2C chloroplastic	ERD1	complete
GSMUA_Achr6G25080_001*			6.50218		3.32367	5.0793				Lipoxygenase A	LOX1.1	fragment
GSMUA_Achr6G25080_001	5.89525					7.39807			5.14448	Lipoxygenase A	LOX1.1	fragment
GSMUA_Achr6G27300_001			3.18857		6.74693	3.71041				Putative Anthocyanin 3'-O-beta-glucosyltransferase	UGT73C5	complete
GSMUA_Achr6G30380_001		7.04308	6.26584		8.41826					Putative Predicted protein	dnaJ	complete
GSMUA_Achr6G30430_001			4.07908		6.04317			4.39478		Hypothetical protein	MACF1	missing_functional_completeness
GSMUA_Achr6G31970_001		3.26581	5.20913			3.07836				E1-BTB2 - Bric-a-Brac%2C Tramtrack%2C and Broad Complex domain with E1 subfamily conserved sequence%2C expressed	KLHL17	complete
GSMUA_Achr6G32910_001			3.69879		3.9533	3.85979				Putative Zinc finger CCCH domain-containing protein 66	At5g58620	complete
GSMUA_Achr6G33160_001*			5.18061		3.18822	4.31211				Protein IN2-1 homolog B	GSTZ5	complete
GSMUA_Achr7G05660_001			5.80361		11.4035			4.43493		Putative DUF581 domain containing protein%2C expressed	pcaB	fragment
GSMUA_Achr7G05760_001			3.20834	4.01318			3.2582			Putative Subtilisin-like protease	ARA12	complete
GSMUA_Achr7G07930_001		3.88519			3.66863	3.3862				Tyrosine/DOPA decarboxylase 5	TYDC5	complete
GSMUA_Achr7G09160_001		3.24205	3.54379		5.25395					Putative phospholipid-transporting ATPase 5	ALA5	complete
GSMUA_Achr7G10020_001		3.51703			5.72424	3.17972				Putative Kidney mitochondrial carrier protein 1	slc25a30	fragment
GSMUA_Achr7G11330_001*		4.80718			3.58224	4.05453				Peroxidase 15	pod	complete
GSMUA_Achr7G13950_001		6.03952			6.02075	3.99633				Putative Uncharacterized acetyltransferase At3g50280	At3g50280	complete
GSMUA_Achr7G15620_001	3.79698				8.00033			6.50569		Pectinesterase/pectinesterase inhibitor PPE8B	PME32	complete
GSMUA_Achr7G17920_001*		6.26052	5.08458		3.88076					Shikimate kinase%2C chloroplastic	At2g21940	complete
GSMUA_Achr7G22490_001		3.90478	5.6474		3.37446					Putative expressed protein	Kiaa1539	complete
GSMUA_Achr7G23430_001*		5.47795			4.59721	5.91846				Putative Disease resistance response protein 206	PI206	complete
GSMUA_Achr8G00610_001		4.83125	11.9513			5.63524				Putative Glycerophosphodiester phosphodiesterase GDE1	GDE1	fragment
GSMUA_Achr8G01360_001			3.33919		3.48821	3.95057				Putative U-box domain-containing protein 6	PUB6	complete
GSMUA_Achr8G01550_001*		5.38859	3.21983		5.53753					60S ribosomal protein L10	RPL10	complete
GSMUA_Achr8G04710_001			5.54681		3.12485	7.57563				Hypothetical protein	unknown_gene	missing_functional_completeness
GSMUA_Achr8G09680_001*		5.70154			4.41809	3.61026				Hypothetical protein	CML36	missing_functional_completeness
GSMUA_Achr8G13230_001		4.01065			3.6616	3.47986				4-coumarate--CoA ligase-like 4	4CLL4	complete
GSMUA_Achr8G19490_001			4.58118		4.52914	3.20983				Bowman-Birk type trypsin inhibitor	TI572	modules
GSMUA_Achr8G20140_001					3.77889	4.92253			3.4136	avr9/Cf-9 rapidly elicited protein 146%2C putative%2C expressed	htpG	complete
GSMUA_Achr8G22630_001		3.36187	3.13438		8.20755					tyrosine protein kinase domain containing protein%2C putative%2C expressed	APK1B	complete
GSMUA_Achr8G26850_001			3.10053	3.92177		3.19946				Auxin-induced protein PCNT115	IN2-2	complete
GSMUA_Achr8G28290_001	3.27514				4.59721	3.0776				Putative Cytochrome P450 94A1	CYP94A1	complete
GSMUA_Achr8G29860_001*		5.14257	6.3172		3.10461					ABC transporter B family member 5	ABCB5	complete
GSMUA_Achr8G29860_001		3.01846	3.7491		3.70165					ABC transporter B family member 5	ABCB5	complete
GSMUA_Achr8G29910_001		6.5959	5.95768		5.55247					Hypothetical protein	MYB305	missing_functional_completeness
GSMUA_Achr9G05900_001		3.68923			5.49277	4.20356				Putative Phosphoethanolamine/phosphocholine phosphatase	Phospho1	complete
GSMUA_Achr9G10720_001		4.65854		3.49091	7.68279					Putative Horcolin	NSP4	complete
GSMUA_Achr9G14370_001		4.02462			8.17944	6.39194				Putative Protein TIFY 10B	TIFY10B	complete
GSMUA_Achr9G17500_001		3.74208	3.01581		3.63355					Putative expressed protein	AIM2	modules
GSMUA_Achr9G18350_001		7.15488			4.5375	5.03069				Putative uncharacterized protein	ATL56	fragment
GSMUA_Achr9G19250_001*		4.69539	3.72686		5.67188					Lipoxygenase A	LOX1.1	complete
GSMUA_Achr9G24060_001			4.43142		3.9068	3.55005				Putative GDSL esterase/lipase At5g55050	At5g55050	complete
GSMUA_Achr9G24550_001		4.24821	4.82778		3.34342					Sugar carrier protein C	STC	complete
GSMUA_Achr9G26170_001			3.0302	4.11413			4.11413			Putative Uncharacterized oxidoreductase C663.09c	SPCC663.09c	complete
GSMUA_Achr9G27540_001*		3.91282	4.16011		4.17928					Shikimate kinase%2C chloroplastic	At2g21940	complete
GSMUA_AchrUn_randomG04410_001			5.34137	3.34273			3.34273			transferase family domain containing protein%2C expressed	HHT1	complete
GSMUA_AchrUn_randomG06880_001		6.81949			5.13454	3.86538				AP2/ERF and B3 domain-containing transcription repressor RAV2	RAV2	modules
GSMUA_AchrUn_randomG08600_001			5.32362		5.20031	6.31064				Hypothetical protein	MYB305	missing_functional_completeness
GSMUA_AchrUn_randomG09840_001			3.17047	3.10832			3.04568			Putative E3 ubiquitin-protein ligase KEG	KEG	fragment
GSMUA_AchrUn_randomG16100_001			9.29604		5.13454	3.78781				Putative Ethylene-responsive transcription factor 9	ERF9	complete
GSMUA_AchrUn_randomG16180_001*		4.24821	3.38972			3.13678				Momilactone A synthase	Os04g0179200	complete
GSMUA_AchrUn_randomG16850_001			4.68429		3.41554	4.30246				Putative 6-hydroxynicotinate 3-monooxygenase	xlnD	modules
CUFF.23807.1	0.315493			0.118763	7.22418			6.46199		unknow protein
CUFF.6782.1*	0.332619	3.35494		0.195856	3.02244					conserved hypothetical protein [Ricinus communis]
GSMUA_Achr10G14020_001		3.13026		0.117216	4.23898		0.19201			Putative Multidrug and toxin extrusion protein 1	SLC47A1	modules
GSMUA_Achr1G20200_001		4.40977			11.6569	0.205065			0.101335	Actin-1	ACT1	complete
GSMUA_Achr2G08560_001		3.76152		0.25934		4.12136	0.33245			Putative Cytochrome P450 94A1	CYP94A1	complete
GSMUA_Achr2G20200_001	0.200237			0.192372	5.55247			4.13888		homeodomain%2C putative%2C expressed	ZKSCAN2	fragment
GSMUA_Achr3G03930_001*	0.298388			0.190689	6.50773			6.50773		EF hand family protein%2C putative%2C expressed	CML22	complete
GSMUA_Achr3G12640_001	0.234613			0.281318	7.16448			7.16448		Chaperone protein dnaJ 11%2C chloroplast%2C putative	ATJ11	modules
GSMUA_Achr3G14310_001	0.110908			0.0843955	14.0304			8.36677		cystathionin beta synthase protein%2C putative%2C expressed	edd	complete
GSMUA_Achr6G14890_001	0.282061		3.54379		4.47654				0.282183	Profilin	PRO1	complete
GSMUA_Achr6G19150_001	0.141769			0.157965	8.41826			6.27508		Putative hypothetical protein	unknown_gene	complete
GSMUA_Achr6G19160_001	0.253064			0.271131	8.17944			3.85077		retrotransposon protein%2C putative%2C Ty1-copia subclass	SWR1	fragment
GSMUA_Achr7G15830_001			0.264945	3.4713	0.286397		3.4713			expressed protein	uppS	complete
GSMUA_Achr8G34370_001*		4.49049		0.187925	4.31666		0.241572			Polyphenol oxidase%2C chloroplastic	co-1	complete
GSMUA_Achr9G15990_001			3.58305	0.318302		8.52011	0.301302			Phenylalanine ammonia-lyase	PAL	complete
GSMUA_Achr9G19220_001		3.52364			4.72744	0.0872168			0.152114	E3 ubiquitin ligase%2C putative%2C expressed	SPAC2F3.16	complete
GSMUA_AchrUn_randomG09970_001*			0.202887	3.04275		0.202887	3.04275			Hypothetical protein	unknown_gene	missing_functional_completeness
CUFF.30161.1	0.267064				6.50773			6.50773		uncharacterized plant-specific domain tigr01615 family expressed
CUFF.5374.1*	0.290598				7.91725			4.1317		predicted protein [Populus trichocarpa]
CUFF.6849.1			4.05155				4.12181		0.213963	f-box protein
GSMUA_Achr10G20590_001		4.80035		0.322135	6.13589					Chalcone synthase J	CHSJ	complete
GSMUA_Achr10G27440_001				3.29988			3.23857		0.204954	Putative TAF5-like RNA polymerase II p300/CBP-associated factor-associated factor 65 kDa subunit 5L	TAF5L	complete
GSMUA_Achr1G01830_001		3.39046		0.248665	4.12727					Hypothetical protein	fosB	missing_functional_completeness
GSMUA_Achr1G09180_001		3.35385	3.287						0.304229	Myb-related protein Myb4	MYB4	complete
GSMUA_Achr1G27230_001		4.36	4.16011						0.240378	Calmodulin-like protein 11	CML11	complete
GSMUA_Achr2G02770_001	3.67543					3.66944	0.31482			Naringenin%2C2-oxoglutarate 3-dioxygenase (Fragment)	AN3	complete
GSMUA_Achr2G09320_001		5.70154	6.72807						0.307883	Putative Probable LRR receptor-like serine/threonine-protein kinase At1g51880	At1g51880	complete
GSMUA_Achr3G21360_001			4.50568				3.42845		0.288091	expressed protein	leuA	complete
GSMUA_Achr4G12530_001*			4.04909	3.12213					0.283152	Hypothetical protein	PYRB2	missing_functional_completeness
GSMUA_Achr4G13810_001		4.67806			3.81818				0.314281	Hypothetical protein	unknown_gene	missing_functional_completeness
GSMUA_Achr4G14730_001				3.64709			3.02266		0.32347	Hypothetical protein	KIN1	missing_functional_completeness
GSMUA_Achr4G23960_001		6.67209		0.209203	8.62676					Putative Cysteine-rich repeat secretory protein 38	CRRSP38	complete
GSMUA_Achr4G27920_001			3.17047		3.2702				0.252958	Hypothetical protein	unknown_gene	missing_functional_completeness
GSMUA_Achr4G32330_001				0.327837	7.19443			3.77649		Putative nucleic acid binding protein (Fragment)	unknown_gene	complete
GSMUA_Achr5G08460_001		5.29788	7.40013						0.212001	Putative zinc finger%2C C3HC4 type domain containing protein%2C expressed	BBR	complete
GSMUA_Achr6G02860_001			4.56148		3.54447				0.20285	Putative F-box/LRR-repeat protein 14	FBXL14	complete
GSMUA_Achr6G09680_001		3.22312		0.151063	6.98782					Putative expressed protein	unknown_gene	complete
GSMUA_Achr6G26680_001			5.54681	3.96659					0.245411	Putative expressed protein	ZFHX4	modules
GSMUA_Achr6G26710_001			4.25574				4.14081		0.231793	RNA polymerase III subunit RPC82 family protein%2C putative%2C expressed	polr3c	complete
GSMUA_Achr6G32920_001			3.38972		4.95543				0.29501	Putative Protein SRG1	SRG1	complete
GSMUA_Achr7G05140_001			3.11392	3.35975					0.320552	Hypothetical protein	C17orf66	missing_functional_completeness
GSMUA_Achr7G23330_001			3.20562				3.91493		0.137186	no apical meristem protein%2C putative%2C expressed	NAC078	complete
GSMUA_Achr8G08410_001				5.40433	0.239447		3.25354			Putative Peptide transporter PTR1	PTR1	complete
GSMUA_Achr8G17420_001		3.78468	3.64001					0.323014		Probable trans-2-enoyl-CoA reductase%2C mitochondrial	At3g45770	complete
GSMUA_Achr9G12760_001			3.88478				3.04229		0.288091	ADP-ribosylation factor GTPase-activating protein AGD12	AGD12	complete
GSMUA_Achr9G16900_001		3.03254	3.5134					0.314952		Putative Probable leucine-rich repeat receptor-like protein kinase At5g49770	At5g49770	complete
GSMUA_Achr9G17880_001*	0.211152				6.08981			4.95209		Putative Predicted protein	CID2	complete
GSMUA_AchrUn_randomG09150_001*	0.300999	3.72303			7.81359					Putative peroxisomal-coenzyme A synthetase	SPCC1827.03c	complete
GSMUA_AchrUn_randomG14650_001			3.31475				3.50943		0.255388	Protein BONZAI 1	BON1	complete
GSMUA_AchrUn_randomG17170_001		3.26581			6.37269				0.326911	Putative expressed protein	thiQ	fragment
GSMUA_AchrUn_randomG18280_001			3.33836	5.02857					0.299549	CBL-interacting protein kinase 1	CIPK1	complete
CUFF.10754.1*		5.92513	3.69787							alpha beta-hydrolase domain-containing protein
CUFF.11200.1				4.33846			3.79853			---NA---
CUFF.11684.1*		6.48411				6.22214				branched-chain amino acid
CUFF.14889.1			5.95768			7.57563				---NA---
CUFF.16652.1*		4.69539			3.88076					hypothetical protein SORBIDRAFT_10g027700 [Sorghum bicolor]
CUFF.18887.1		4.10559			3.67508					metalloendoproteinase 1-like
CUFF.20603.1*				5.23766	3.90243					PREDICTED: uncharacterized protein LOC100266350 [Vitis vinifera]
CUFF.24517.1		3.36787			4.9053					pinus taeda anonymous locus 0_2658_01 genomic sequence
CUFF.24942.1	3.80401								6.45112	bacterial-induced peroxidase precursor
CUFF.86.1*					3.29002	4.12693				ring zinc finger
GSMUA_Achr10G03700_001					3.58224			3.58224		ZOS3-09 - C2H2 zinc finger protein%2C expressed	su(Hw)	fragment
GSMUA_Achr10G05420_001			4.01526			3.18906				Putative 1-aminocyclopropane-1-carboxylate oxidase homolog 4	At1g06650	complete
GSMUA_Achr10G06840_001					7.02927			3.02249		Putative Stem-specific protein TSJT1	TSJT1	modules
GSMUA_Achr10G08350_001		3.13026	3.33836							MYB family transcription factor%2C putative%2C expressed	RAX3	complete
GSMUA_Achr10G08820_001		5.33416			6.39505					exostosin%2C putative%2C expressed	Ext2	complete
GSMUA_Achr10G09200_001*				3.00659			3.05121			Autophagy-related protein 8C	ATG8C	complete
GSMUA_Achr10G09840_001			4.80843		5.43306					Hypothetical protein	NIFU2	missing_functional_completeness
GSMUA_Achr10G11730_001			4.01881			3.88417				Hypothetical protein	plcC	missing_functional_completeness
GSMUA_Achr10G13670_001*					3.82105	3.13678				OsRhmbd18 - Putative Rhomboid homologue%2C expressed	rhbdf1	modules
GSMUA_Achr10G18830_001	3.73995				3.09628					F-box/kelch-repeat protein SKIP11	SKIP11	complete
GSMUA_Achr10G18920_001		3.79256			5.27451					expressed protein	ppa	modules
GSMUA_Achr10G21580_001				3.9615			4.2427			expressed protein	SIP5	complete
GSMUA_Achr10G24720_001					3.16786	3.08742				Phospho-2-dehydro-3-deoxyheptonate aldolase 1%2C chloroplastic	SHKA	fragment
GSMUA_Achr10G24850_001		4.85459			6.0808					Riboflavin biosynthesis protein ribBA%2C chloroplastic	RIBBA	complete
GSMUA_Achr10G25180_001			3.15526		4.85614					Putative Galactoside 2-alpha-L-fucosyltransferase	FUT1	complete
GSMUA_Achr10G25280_001				3.02723			3.92554			OsRhmbd15 - Putative Rhomboid homologue%2C expressed	gluP	fragment
GSMUA_Achr10G29640_001			3.85195			7.04297				Hypothetical protein	mul1	missing_functional_completeness
GSMUA_Achr10G29740_001			3.59546			3.63397				Aquaporin NIP2-1	NIP2-1	complete
GSMUA_Achr10G30010_001		3.4612			3.44349					Uncharacterized protein At4g01150%2C chloroplastic	At4g01150	modules
GSMUA_Achr10G30310_001		3.24205			6.08981					Putative KLTH0A01804p	unknown_gene	fragment
GSMUA_Achr10G30370_001	3.0166				3.04291					Heat shock 22 kDa protein%2C mitochondrial	HSP22	complete
GSMUA_Achr11G00520_001		3.21916			3.3138					Chorismate synthase%2C chloroplastic	EMB1144	complete
GSMUA_Achr11G01160_001		3.24088			4.65982					NEP1-interacting protein 2	NIP2	complete
GSMUA_Achr11G05530_001		3.26581			4.61952					NAD dependent epimerase/dehydratase family domain containing protein%2C expressed	UXS1	complete
GSMUA_Achr11G06730_001			3.76433		3.32639					Beta-glucosidase 31	BGLU31	complete
GSMUA_Achr11G08730_001		5.04196			5.29351					zinc finger%2C RING-type%2C putative%2C expressed	RNF8	complete
GSMUA_Achr11G09660_001			3.80059			5.32661				Hypothetical protein	ERF114	missing_functional_completeness
GSMUA_Achr11G10020_001	3.06265			3.6695						Heat shock protein 81-3	HSP81-3	complete
GSMUA_Achr11G16120_001		3.01846			3.58224					Putative Probable glycerol-3-phosphate acyltransferase 3	GPAT3	complete
GSMUA_Achr11G16380_001*		3.68923	3.18428							Phenylalanine ammonia-lyase 3	PAL3	complete
GSMUA_Achr11G21670_001		5.50187			5.81368					Probable methyltransferase PMT15	At4g00750	complete
GSMUA_Achr11G21880_001	3.52828			3.18185						Beta-fructofuranosidase 1	MAVIN1	missing_completeness
GSMUA_Achr11G23990_001					4.95543			4.95543		Mannose-specific lectin	LECASAL	modules
GSMUA_Achr11G24060_001*		3.51703			3.65591					Tropinone reductase homolog At1g07440	At1g07440	complete
GSMUA_Achr11G24060_001		5.86015				4.25446				Tropinone reductase homolog At1g07440	At1g07440	complete
GSMUA_Achr11G25600_001		3.48148			7.78266					Coproporphyrinogen-III oxidase%2C chloroplastic	CPX	modules
GSMUA_Achr11G25730_001			5.77902			4.8987				Probable alpha-glucosidase Os06g0675700	Os06g0675700	fragment
GSMUA_Achr11G26420_001			4.36554		4.17928					Putative UPF0301 protein Cag_1601	Cag_1601	modules
GSMUA_Achr1G02750_001*					4.59721			4.59721		Putative Chitin elicitor-binding protein	CEBIP	complete
GSMUA_Achr1G02970_001*		3.46564			3.34342					expressed protein	TSPAN15	complete
GSMUA_Achr1G07390_001*			3.90331		3.7447					Putative Aspartic proteinase-like protein 1	At5g10080	complete
GSMUA_Achr1G07430_001					3.12913		5.82836			Putative Alba-like protein C9orf23 homolog	C9orf23	modules
GSMUA_Achr1G09690_001		4.15146			4.96626					Putative F2401.15	unknown_gene	complete
GSMUA_Achr1G18230_001					3.40313			3.40313		Putative AP2 domain containing protein%2C expressed	ERF3	fragment
GSMUA_Achr1G20830_001		3.07578			3.52956					glycosyltransferase protein%2C putative%2C expressed	aer61	fragment
GSMUA_Achr1G21430_001			3.38972		3.58249					expressed protein	RIM20	complete
GSMUA_Achr1G21640_001		3.57744			3.70165					Hypothetical protein	Csf1r	missing_functional_completeness
GSMUA_Achr2G01540_001		4.60535			3.6301					Putative syntaxin-131	SYP131	complete
GSMUA_Achr2G02480_001					6.44803			6.44803		Coproporphyrinogen-III oxidase%2C chloroplastic	CPX	fragment
GSMUA_Achr2G03000_001		3.07371			3.94988					S-domain receptor-like protein kinase%2C putative%2C expressed	At5g20050	complete
GSMUA_Achr2G03220_001			3.24578		3.1755					3-phosphoshikimate 1-carboxyvinyltransferase%2C chloroplastic	At2g45300	complete
GSMUA_Achr2G04400_001	4.43419			8.6204						Caffeic acid 3-O-methyltransferase	COMT	complete
GSMUA_Achr2G05120_001*						7.11102			6.22276	Probable CCR4-associated factor 1 homolog 7	CAF1-7	complete
GSMUA_Achr2G07300_001					3.88076			3.88076		Putative Ethylene-responsive transcription factor 1	EREBP1	complete
GSMUA_Achr2G11030_001		3.99982			3.23256					Calcium-dependent protein kinase 6	CPK6	complete
GSMUA_Achr2G12690_001					3.03554	5.77646				Leucine-rich repeat extensin-like protein 6	LRX6	fragment
GSMUA_Achr2G15010_001				3.38559			3.38559			Hypothetical protein	FH5	missing_functional_completeness
GSMUA_Achr2G16260_001		3.93819			3.67874					SLT1 protein%2C putative%2C expressed	shq1	complete
GSMUA_Achr2G17920_001				3.55701			3.55701			tyrosine protein kinase domain containing protein%2C putative%2C expressed	APK1B	complete
GSMUA_Achr2G18030_001						3.27333			3.34185	6-phosphogluconate dehydrogenase%2C decarboxylating	gnd	fragment
GSMUA_Achr2G18100_001		4.57214				3.95057				Putative expressed protein	BNA1	complete
GSMUA_Achr3G01140_001*		3.80103				4.43884				Chalcone synthase 2	CHS2	modules
GSMUA_Achr3G03490_001			3.38972			4.6164				Whole genome shotgun sequence of line PN40024%2C scaffold_50.assembly12x (Fragment)	Os05g0587100	complete
GSMUA_Achr3G05740_001				3.22344			3.2118			Pectinesterase/pectinesterase inhibitor PPE8B	PME32	fragment
GSMUA_Achr3G06220_001					3.52253			3.52253		Putative expressed protein	ZNF394	complete
GSMUA_Achr3G08230_001		3.13026			3.22401					Pathogenesis-related protein 1	PR1	complete
GSMUA_Achr3G09170_001					3.58224			3.58224		Early nodulin-93	unknown_gene	complete
GSMUA_Achr3G11020_001					3.39737			3.02628		Pirin-like protein	At2g43120	complete
GSMUA_Achr3G13010_001					5.07484			5.0438		Putative AP2 domain containing protein%2C expressed	ERF7	complete
GSMUA_Achr3G16210_001*		5.05424			7.43321					Metallothionein-like protein type 3	MT2	complete
GSMUA_Achr3G17990_001*		5.03077			3.82105					Hypothetical protein	VTS1	missing_functional_completeness
GSMUA_Achr3G18980_001		3.19778			3.07035					2-oxoisovalerate dehydrogenase subunit alpha%2C mitochondrial	bkdA	complete
GSMUA_Achr3G19810_001					4.89573			4.89573		Whole genome shotgun sequence of line PN40024%2C scaffold_16.assembly12x (Fragment)	rpoC	fragment
GSMUA_Achr3G20250_001			3.39446			4.37871				Glutamine synthetase nodule isozyme	GS1-1	complete
GSMUA_Achr3G21980_001*		4.24821			5.37336					4%2C5-DOPA dioxygenase extradiol-like protein	At4g15093	complete
GSMUA_Achr3G24030_001		4.13568			3.82236					hypoxia-responsive family protein%2C putative%2C expressed	cyb561	complete
GSMUA_Achr3G24530_001		4.22277			4.85105					cytidine deaminase%2C putative%2C expressed	guaD	fragment
GSMUA_Achr3G25450_001				3.857			3.31217			Sulfate transporter 3.1	SULTR3.1	complete
GSMUA_Achr3G28200_001		4.4718	3.85195							Endoglucanase 11	At2g32990	complete
GSMUA_Achr3G29220_001			3.2891	3.51936						Putative ribonuclease 2-5A family protein%2C expressed	IRE1	complete
GSMUA_Achr3G32520_001		3.35385	3.05448							Isochorismate synthase%2C chloroplastic	ICS2	complete
GSMUA_Achr4G01310_001			3.25788		3.88076					lysM-domain containing receptor-like kinase%2C putative	CRK8	complete
GSMUA_Achr4G02860_001			8.74011			7.29335				Secologanin synthase	CYP72A1	fragment
GSMUA_Achr4G03690_001				4.6832			3.50199			Putative Monoglyceride lipase	Mgll	modules
GSMUA_Achr4G04400_001			3.49244	3.51416						Putative Secologanin synthase	CYP72A1	complete
GSMUA_Achr4G05250_001*					3.29731	3.00694				Lignin-forming anionic peroxidase	GSVIVT00023967001	complete
GSMUA_Achr4G06800_001			3.30579		5.9704					Putative Universal stress protein A-like protein	At3g01520	complete
GSMUA_Achr4G08800_001			5.52177			3.79552				Putative Transmembrane protein 222	TMEM222	complete
GSMUA_Achr4G10100_001			3.93238			3.08742				Hydroxymethylglutaryl-CoA lyase%2C mitochondrial	HMGCL	modules
GSMUA_Achr4G11310_001	9.75263			5.82836						Dehydrin Xero 1	XERO1	complete
GSMUA_Achr4G11970_001		3.12173			5.5401					Putative O-glucosyltransferase rumi	rumi	modules
GSMUA_Achr4G14450_001		3.57744					3.07033			Alpha-1%2C4-glucan-protein synthase [UDP-forming]	UPTG	complete
GSMUA_Achr4G15540_001			3.59964			3.42006				Putative Probable WRKY transcription factor 69	WRKY69	complete
GSMUA_Achr4G19690_001					4.83602			4.83602		Hypothetical protein	Slc47a1	missing_functional_completeness
GSMUA_Achr4G27110_001						3.37352			3.28423	protein kinase domain containing protein%2C expressed	At1g51880	complete
GSMUA_Achr4G28970_001			5.326	3.28791						serine esterase family protein%2C putative%2C expressed	YOR059C	complete
GSMUA_Achr4G31070_001		3.95959			3.55147					Conserved conserved hypothetical protein	unknown_gene	complete
GSMUA_Achr4G31390_001	4.77758			10.3385						DnaJ protein homolog	DNAJ1	complete
GSMUA_Achr4G31970_001			8.98789			16.6309				Pathogenesis-related protein R major form	tlp	complete
GSMUA_Achr4G32450_001*					3.0449			3.0449		Putative expressed protein	STU1	complete
GSMUA_Achr4G33000_001*	3.29157			5.33308						Putative uncharacterized protein	carB	complete
GSMUA_Achr5G04550_001					3.34342	3.66944				Putative Anthranilate N-benzoyltransferase protein 1	HCBT1	complete
GSMUA_Achr5G05670_001			3.15098		4.68154					expressed protein	RB1	modules
GSMUA_Achr5G07030_001				5.83632			5.29948			Protein DA1-related 2	DAR2	complete
GSMUA_Achr5G08040_001					13.426			4.99572		Putative Inactive beta-amylase 9	BAM9	complete
GSMUA_Achr5G08730_001*			4.51962		3.94046					Putative uncharacterized protein	odd	complete
GSMUA_Achr5G08860_001		13.8471			15.0342					Putative Phytosulfokines 3	PSK3	complete
GSMUA_Achr5G09280_001		4.24821	3.38972							Hypothetical protein	RAX3	missing_functional_completeness
GSMUA_Achr5G11960_001*		4.57214			3.43007					Putative Probable glutathione S-transferase	HSP26-A	complete
GSMUA_Achr5G14660_001		3.13026			4.41809					Hypothetical protein	RPL23A	missing_functional_completeness
GSMUA_Achr5G14840_001				6.52638			11.5907			Putative Importin-5	Ipo5	complete
GSMUA_Achr5G15160_001			3.32792			3.65138				F-box family protein	DOF4.6	modules
GSMUA_Achr5G18100_001					3.0449			3.0449		Putative Transcription factor bHLH28	BHLH28	complete
GSMUA_Achr5G20480_001		3.57744			3.28372					zinc finger family protein%2C putative%2C expressed	sll0103	complete
GSMUA_Achr5G24530_001				3.21417			3.21417			Hypothetical protein	unknown_gene	missing_functional_completeness
GSMUA_Achr5G28190_001			3.65975			4.80225				expressed protein	secD	complete
GSMUA_Achr5G29550_001			3.33836		3.10461					Protein LURP-one-related 15	At5g01750	complete
GSMUA_Achr5G29740_001*		3.13026				3.25515				Chalcone synthase 2	CHS2	complete
GSMUA_Achr6G00610_001		3.84572	3.02391							nucleoside transporter%2C putative%2C expressed	slc29a4	modules
GSMUA_Achr6G01030_001					3.58224			3.58224		Hypothetical protein	unknown_gene	missing_functional_completeness
GSMUA_Achr6G02020_001*		7.47509			3.44945					Elongation factor 1-alpha%2C putative%2C expressed	EF1	modules
GSMUA_Achr6G04260_001		4.13641			4.00017					Putative cysteine-rich receptor-like protein kinase 23	CRK23	fragment
GSMUA_Achr6G05390_001					4.98895	4.02455				Putative Indole-3-acetate beta-glucosyltransferase 1	UGT75B1	complete
GSMUA_Achr6G07680_001*			3.74923		3.0449					Basic blue protein	At2g02850	complete
GSMUA_Achr6G09830_001		5.06201			3.59722					Probable serine/threonine-protein kinase At1g18390	At1g18390	fragment
GSMUA_Achr6G12110_001		4.1086	6.77943							BTBZ4 - Bric-a-Brac%2C Tramtrack%2C Broad Complex BTB domain with TAZ zinc finger and Calmodulin-binding domains%2C expressed	bath-42	complete
GSMUA_Achr6G15210_001					3.88076			3.88076		expressed protein	ureD1	complete
GSMUA_Achr6G15260_001			5.64953			4.14292				Putative Wall-associated receptor kinase 2	WAK2	complete
GSMUA_Achr6G17130_001		3.26581			4.87557					chloroplast outer envelope 24 kD protein%2C putative%2C expressed	uppP	fragment
GSMUA_Achr6G18980_001				3.42845			3.42845			expressed protein	cdc20	complete
GSMUA_Achr6G24400_001			3.90331					3.64194		KIP1%2C putative%2C expressed	ANKRD26	complete
GSMUA_Achr6G31610_001					3.58224	3.13678				Putative Receptor-like protein kinase HAIKU2	IKU2	complete
GSMUA_Achr6G33160_001					3.72802	4.98524				Protein IN2-1 homolog B	GSTZ5	complete
GSMUA_Achr6G33810_001		3.84784			3.26372					Putative Mitochondrial substrate carrier family protein Q	mcfQ	complete
GSMUA_Achr6G34740_001			3.04051		3.93927					Uncharacterized protein At2g23090	At2g23090	complete
GSMUA_Achr7G00040_001*		8.32256			5.06353					Isoflavone reductase homolog IRL	IRL	complete
GSMUA_Achr7G00040_001		7.21971				3.72136				Isoflavone reductase homolog IRL	IRL	complete
GSMUA_Achr7G05400_001		3.04809			3.72076					expressed protein	ANKRD30B	complete
GSMUA_Achr7G07960_001			3.33357			3.82726				Putative Uncharacterized amino acid permease yfnA	yfnA	complete
GSMUA_Achr7G12440_001		5.91929			4.74179					NF-X1-type zinc finger protein NFXL1	NFXL1	complete
GSMUA_Achr7G12680_001			3.26241		6.93131					phosphate-induced protein 1 conserved region domain containing protein%2C expressed	CCDC45	complete
GSMUA_Achr7G12720_001*			3.0302			4.14292				Phospho-2-dehydro-3-deoxyheptonate aldolase 1%2C chloroplastic	DAHPS1	complete
GSMUA_Achr7G13000_001		4.85207			3.18922					Putative Probable fucosyltransferase 9	FUT9	complete
GSMUA_Achr7G15900_001					6.3773	3.26078				Ribulose bisphosphate carboxylase small chain%2C chloroplastic	RBCS	complete
GSMUA_Achr7G18690_001		3.68923	4.51962							1-phosphatidylinositol-4-phosphate 5-kinase/ zinc ion binding protein%2C putative%2C expressed	FAB1	complete
GSMUA_Achr7G22260_001				4.2427			4.2427			Uncharacterized 38.1 kDa protein	L7003	complete
GSMUA_Achr7G23070_001	4.28129			4.44168						zinc finger%2C RING-type%2C putative%2C expressed	RNF141	complete
GSMUA_Achr7G26160_001				4.97125			4.87888			Putative F-box protein At3g12350	At3g12350	complete
GSMUA_Achr8G00940_001				3.17131			3.11239			Cyclin-dependent kinase F-3	CDKF-3	complete
GSMUA_Achr8G00950_001					3.55202	5.82817				UDP-glucuronate 4-epimerase 6	GAE6	complete
GSMUA_Achr8G03890_001			5.35841		4.28552					glycosyltransferase%2C putative%2C expressed	ago61	fragment
GSMUA_Achr8G05450_001*		17.9093			7.1452					3-5 exonuclease/ nucleic acid binding protein%2C putative%2C expressed	EXD1	complete
GSMUA_Achr8G07040_001		5.59107	5.15241							Probable LRR receptor-like serine/threonine-protein kinase At1g56140	At1g56140	complete
GSMUA_Achr8G10600_001			7.38388			4.12422				expressed protein	gcvP	complete
GSMUA_Achr8G12470_001		3.44234	3.03643							Putative E3 ubiquitin-protein ligase PRT1	PRT1	complete
GSMUA_Achr8G13970_001		3.79212			4.17648					Bifunctional nitrilase/nitrile hydratase NIT4A	NIT4A	complete
GSMUA_Achr8G18700_001				3.52276			3.57504			Hypothetical protein	unknown_gene	missing_functional_completeness
GSMUA_Achr8G18950_001					3.76135			3.36451		expressed protein	SPAC23A1.05	complete
GSMUA_Achr8G20830_001			3.06092			3.51553				Heat shock cognate 70 kDa protein	HSP70	complete
GSMUA_Achr8G22820_001		8.84739			7.32524					Putative heavy metal-associated domain containing protein%2C expressed	R1A-3	modules
GSMUA_Achr8G23080_001					3.70165			3.679		Putative uncharacterized protein	At1g66480	complete
GSMUA_Achr8G23200_001		3.12782	3.72208							Beta-1%2C3-galactosyltransferase 7	B3GALT7	complete
GSMUA_Achr8G25710_001				3.34317	3.13227					Hypothetical protein	PHTF2	missing_functional_completeness
GSMUA_Achr8G34340_001				4.11428			3.20433			Myb-related protein MYBAS1	MYBAS1	complete
GSMUA_Achr9G08570_001				3.68558			3.26706			histone-lysine N-methyltransferase ASHH2%2C putative%2C expressed	ASHH2	modules
GSMUA_Achr9G10490_001		3.60366			3.36793					Putative aldehyde oxidase-like protein	Os07g0281700	complete
GSMUA_Achr9G10720_001*				4.44091	4.62009					Putative Horcolin	NSP4	complete
GSMUA_Achr9G11280_001			3.11913		4.55896					Putative uncharacterized protein Sb04g004110	DDB_G0289029	complete
GSMUA_Achr9G11980_001			4.27416		7.51769					Putative Cysteine-rich receptor-like protein kinase 10	CRK10	modules
GSMUA_Achr9G12300_001		4.5219			5.23231					lectin-like protein kinase%2C putative%2C expressed	LECRKA4.3	complete
GSMUA_Achr9G14110_001*		3.91282			3.58224					Trans-cinnamate 4-monooxygenase	CYP73A12	complete
GSMUA_Achr9G14370_001*					3.52253	3.25515				Putative Protein TIFY 10B	TIFY10B	complete
GSMUA_Achr9G16240_001		4.66909	3.73715							Pleiotropic drug resistance protein 12	PDR12	complete
GSMUA_Achr9G17100_001		4.80718			5.67188					chaperone protein dnaJ%2C putative%2C expressed	Dnajb8	fragment
GSMUA_Achr9G17570_001		3.75471			3.4151					Putative Uncharacterized isomerase BH0283	BH0283	complete
GSMUA_Achr9G20740_001*		3.31935				3.27813				Transketolase%2C chloroplastic	TKT7	complete
GSMUA_Achr9G20740_001		3.20277				3.57432				Transketolase%2C chloroplastic	TKT7	complete
GSMUA_Achr9G20860_001					4.26337	3.15611				Arginine decarboxylase	ADC1	complete
GSMUA_Achr9G22670_001			4.06277			3.01813				Potassium transporter 6	POT6	complete
GSMUA_Achr9G23750_001					8.9556			3.64124		Pyruvate kinase%2C cytosolic isozyme	At4g26390	complete
GSMUA_Achr9G24110_001					3.46283			3.46283		Probable protein phosphatase 2C 60	Os06g0717800	complete
GSMUA_Achr9G26700_001					3.40313			3.40313		B12D protein%2C putative%2C expressed	galM	complete
GSMUA_Achr9G28820_001			3.64651		3.16431					Putative U-box domain-containing protein 17	PUB17	complete
GSMUA_Achr9G29530_001		4.29009			3.7419					PI-PLC X domain-containing protein At5g67130	At5g67130	fragment
GSMUA_Achr9G30820_001		3.24205			4.4778					Hypothetical protein	unknown_gene	missing_functional_completeness
GSMUA_AchrUn_randomG04030_001		3.91282		3.0856						Dynamin-related protein 1E	DRP1E	complete
GSMUA_AchrUn_randomG05270_001		3.15511			5.76441					expressed protein	hisF	fragment
GSMUA_AchrUn_randomG10440_001		3.68721			5.06353					Putative Omega-hydroxypalmitate O-feruloyl transferase	HHT1	fragment
GSMUA_AchrUn_randomG11220_001		4.3193			7.25773					Pyruvate decarboxylase isozyme 1	PDC1	complete
GSMUA_AchrUn_randomG15910_001*						3.28254			5.62254	Hypothetical protein	unknown_gene	missing_functional_completeness
GSMUA_AchrUn_randomG16350_001*			3.18336			3.27333				Probable fructose-bisphosphate aldolase 3%2C chloroplastic	FBA3	complete
GSMUA_AchrUn_randomG16350_001			4.72128			4.75926				Probable fructose-bisphosphate aldolase 3%2C chloroplastic	FBA3	complete
GSMUA_AchrUn_randomG17360_001					3.16431			3.16431		NAC domain-containing protein 29	NAC029	modules
GSMUA_AchrUn_randomG17460_001		4.4718	3.23564							ABC transporter G family member 11	ABCG11	complete
GSMUA_AchrUn_randomG23480_001			6.88398			8.73183				Amino acid permease 3	AAP3	complete
GSMUA_AchrUn_randomG26730_001		5.00295			7.49594					Putative Pathogenesis-related protein 1	PR1	modules
GSMUA_AchrUn_randomG27040_001*		4.4718			5.55247					Trans-cinnamate 4-monooxygenase	CYP73A12	fragment
GSMUA_Achr3G30560_001	0.305625	0.191224	0.0267857	0.164447	0.0420508	0.218771		0.219903	8.16747	Putative Cytokinin-O-glucosyltransferase 1	UGT73C1	complete
GSMUA_Achr3G29530_001		0.121456	0.0329638	0.272155	0.0312305		0.292385	0.257135	11.6882	Beta-glucosidase 1	BGLU1	complete
GSMUA_Achr5G10940_001		0.130834	0.0054162	0.314695	0.0220932	0.1058		0.168864	19.534	Trypsin inhibitor	BBI	complete
GSMUA_Achr8G14230_001	0.210129	0.00055515	0.00224563	0.217465	0.00055515	0.0101009			4.49803	transporter%2C major facilitator family%2C putative%2C expressed	crnA	complete
CUFF.21673.1		0.114785	0.00605698		0.024718	0.210428		0.215342	34.7414	14 kda proline-rich protein
GSMUA_Achr10G14140_001		0.143969	0.0737975	0.258803	0.105213	0.266721			3.61423	Probable rhamnose biosynthetic enzyme 1	RHM1	complete
GSMUA_Achr1G21560_001		0.289967	0.0716115	0.2726	0.208663	0.259621			3.62541	Putative Pollen-specific protein C13	MGS1	modules
GSMUA_Achr4G08950_001		0.0690196	0.0092525		0.00552086	0.142372		0.0799897	15.3874	Putative Intracellular ribonuclease LX	RNALX	complete
GSMUA_Achr4G13580_001		0.211573	0.0697086		0.0485258	0.296601		0.229358	4.25488	Beta-galactosidase 5	Os03g0165400	complete
GSMUA_Achr5G08810_001		0.119884	0.0591393	0.223591	0.19428		0.23228		7.20227	Allene oxide synthase 2	CYP74A2	modules
GSMUA_Achr5G17450_001		0.122742	0.159816	0.238914	0.329768		0.308173		3.19597	30S ribosomal protein S5%2C chloroplastic	rps5	complete
GSMUA_Achr6G05830_001		0.245441	0.043649		0.2199	0.319829	0.300387		7.32729	Probable aquaporin TIP2-2	TIP2-2	complete
GSMUA_Achr6G15140_001*		0.227393	0.0225975		0.0692279	0.151361		0.304442	6.69811	Putative Wall-associated receptor kinase-like 20	WAKL20	modules
GSMUA_Achr9G07930_001		0.31751	0.118211	0.266218	0.187734		0.211653		5.26743	Putative Ribonuclease 1	RNS1	complete
GSMUA_AchrUn_randomG25500_001		0.0905475	0.0502053	0.299306	0.0798702		0.31416		8.76135	fasciclin-like arabinogalactan protein 8 precursor%2C putative%2C expressed	FLA2	complete
CUFF.2062.1		0.144345	0.066652	0.236668	0.207173				9.36921	mannose-binding lectin
GSMUA_Achr11G03090_001		0.304979	0.0638551	0.277765	0.173053				7.87155	Fasciclin-like arabinogalactan protein 8	FLA8	complete
GSMUA_Achr11G23590_001		0.056219	0.0960189		0.171954	0.101867		3.05864		Root phototropism protein 2	RPT2	complete
GSMUA_Achr4G01580_001		0.132784	0.0956759		0.132784	0.317102			3.31434	Fasciclin-like arabinogalactan protein 7	FLA7	complete
GSMUA_Achr5G09920_001		0.164265	0.117539		0.114489		0.283004		4.13347	Endoglucanase 10	GLU2	complete
GSMUA_Achr6G14500_001	0.279022		0.327726	0.149989		0.237628		3.58703		Putative Epidermis-specific secreted glycoprotein EP1	EP1	modules
GSMUA_Achr7G12150_001		0.105633	0.0690993		0.0799186	0.21266			3.0776	Putative Uncharacterized protein At5g12080	At5g12080	complete
GSMUA_Achr8G32950_001		0.207089	0.0345607		0.100729	0.199046			5.75931	Hevamine-A	CHIB1	complete
GSMUA_Achr9G11920_001		0.0222439	0.0159371		0.0180883	0.174498			10.9491	Peroxidase 1	PRX74	fragment
GSMUA_Achr9G16770_001		0.141724	0.0679799		0.0723968	0.212269			3.12253	Chitinase 10	Cht10	complete
GSMUA_AchrUn_randomG23150_001		0.137992	0.212137	0.243945	0.20266				4.86553	Hypothetical protein	unknown_gene	missing_functional_completeness
CUFF.10813.1			0.0758809		0.128125			0.114679	38.7659	fasciclin-like arabinogalactan protein 11-like
CUFF.19088.1		0.23302	0.149441		0.160269				5.73755	---NA---
CUFF.32800.1		0.232633	0.208959		0.124238				3.4931	rht-d1 protein
CUFF.36106.1		0.146905	0.104405		0.102594				3.96537	protein
GSMUA_Achr10G07220_001		0.273638	0.108291		0.177905				3.11449	Histone H4	SlH4	complete
GSMUA_Achr10G13110_001			0.121592	0.265869	0.277565				4.80151	60S ribosomal protein L13a-4	RPL13AD	complete
GSMUA_Achr10G19010_001		0.212988	0.218375		0.211685				3.43271	Putative Non-specific lipid-transfer protein-like protein At2g13820	At2g13820	complete
GSMUA_Achr11G02660_001			0.105952		0.082299			0.239401	5.03069	Putative 21 kDa protein	PECS-1.1	complete
GSMUA_Achr11G04570_001		0.0381164	0.0462473		0.013638				8.00744	Aquaporin TIP2-2	TIP2-2	complete
GSMUA_Achr11G05430_001		0.0830292	0.0650161		0.061891				6.03683	Pectinesterase 3	PECS-1.1	complete
GSMUA_Achr11G09030_001*			0.238393	0.211546			0.319532		3.37352	Putative expressed protein	ABCC10	complete
GSMUA_Achr1G10380_001		0.223075	0.092281		0.133429				10.0022	Probable xyloglucan endotransglucosylase/hydrolase protein 7	XTH7	complete
GSMUA_Achr2G10960_001			0.053979	0.203555	0.221667				10.1192	Defensin-like protein	PDF2.3	complete
GSMUA_Achr2G15480_001				0.243945	0.333144		0.223413		3.66944	Peroxidase 52	PER52	modules
GSMUA_Achr3G05310_001		0.173884	0.177684		0.173884				3.72863	Hypothetical protein	LRX1	missing_functional_completeness
GSMUA_Achr3G12560_001		12.1856				0.112626		0.142086	0.319191	Histone deacetylase complex subunit SAP18	At2g45640	complete
GSMUA_Achr4G15440_001		0.313958	0.205445		0.288668				3.20101	Isoflavone reductase homolog	At1g75280	complete
GSMUA_Achr4G25200_001*	0.291963			0.0911714	4.65691		0.31227			Putative Anthocyanin 5-aromatic acyltransferase	TAX10	complete
GSMUA_Achr4G25200_001	0.315022			0.0931867	3.89353		0.295811			Putative Anthocyanin 5-aromatic acyltransferase	TAX10	complete
GSMUA_Achr6G26630_001		0.183393	0.108972		0.278755				4.64919	auxin-responsive protein%2C putative%2C expressed	frrs1	complete
GSMUA_Achr6G26720_001			0.122729		0.155319		0.28584		4.34605	Putative RING-H2 finger protein ATL12	ATL12	complete
GSMUA_Achr6G35180_001			0.186975	0.260507			0.21833		7.33889	Arogenate dehydrogenase 2%2C chloroplastic	TYRAAT2	complete
GSMUA_Achr7G16950_001			0.328817		0.132129			0.284069	3.19597	GCRP6 - Glycine and cysteine rich family protein precursor%2C putative%2C expressed	rhmD	modules
GSMUA_Achr7G17710_001		0.193053	0.112586		0.197608				3.57232	Putative DUF581 domain containing protein%2C expressed	Speg	complete
GSMUA_Achr9G26080_001	0.130811		0.269878	0.130811					3.61026	Probable glutathione S-transferase	PARC	complete
GSMUA_Achr9G28620_001		0.107399	0.251583			0.301511		3.76135		Putative Cucumisin	XSP1	complete
CUFF.23139.1		0.30349	0.113019						3.99726	mannose-binding lectin
CUFF.23542.1			0.243185		0.269707				4.80151	oxidoreductase transition metal ion binding protein
CUFF.32120.1*	0.18619			0.155175	4.00017					protein
GSMUA_Achr10G24670_001		0.309297	0.190918						3.15647	phosphate-induced protein 1 conserved region domain containing protein%2C expressed	glcB	complete
GSMUA_Achr11G00190_001	0.316027			0.279707	6.74655					Hypothetical protein	gpkow	missing_functional_completeness
GSMUA_Achr11G00590_001		0.266681	0.303643						3.81643	Aquaporin PIP2-3	PIP2-3	fragment
GSMUA_Achr11G01020_001		0.306734	0.275068						5.03069	glycosyl hydrolases family 17%2C putative%2C expressed	At5g42100	complete
GSMUA_Achr11G20190_001	0.289617	3.35385		0.12124						Putative expressed protein	NIP1	complete
GSMUA_Achr11G23550_001				0.196526	3.04155		0.322532			Putative Cytokinin-O-glucosyltransferase 1	UGT73C1	complete
GSMUA_Achr1G00240_001			0.301127			0.301127	3.0856			Remorin	At3g61260	complete
GSMUA_Achr1G18570_001	0.164779			0.124194	3.58224					Hypothetical protein	ATJ11	missing_functional_completeness
GSMUA_Achr2G08690_001			0.29516	0.307331					4.17411	FAD-binding and arabino-lactone oxidase domains containing protein%2C putative%2C expressed	GULO	complete
GSMUA_Achr2G18450_001			0.257594		0.15936				4.39605	pectinacetylesterase domain containing protein%2C expressed	Notum	complete
GSMUA_Achr4G16700_001				0.276389	3.09787		0.283755			Hypothetical protein	unknown_gene	missing_functional_completeness
GSMUA_Achr4G22230_001					0.325172			0.286563	4.26129	Hypothetical protein	unknown_gene	missing_functional_completeness
GSMUA_Achr5G18760_001			0.309314				0.333154		3.26503	UDP-glucuronate 4-epimerase 3	GAE3	complete
GSMUA_Achr5G19420_001	0.332369			0.29011		5.36836				Putative Miraculin	RASI	modules
GSMUA_Achr5G21940_001				3.66724	0.156773			0.237355		Putative uncharacterized protein	HMA2	fragment
GSMUA_Achr5G26680_001			0.138134		0.153781				3.24757	Tubulin beta-1 chain	TUBB1	complete
GSMUA_Achr6G18780_001		0.28958	0.313294						3.49682	Patellin-3	PATL3	modules
GSMUA_Achr7G03220_001				0.119521			0.299175		3.0776	Putative E3 ubiquitin-protein ligase PUB23	PUB23	complete
GSMUA_Achr7G04240_001			0.146703		0.235967				4.14292	Snakin-2	SN2	fragment
GSMUA_Achr7G23890_001					0.243718		3.29309	0.23094		ABC transporter A family member 7	ABCA7	modules
GSMUA_Achr8G04470_001	0.0798209			0.0842777				3.04408		Putative Whole genome shotgun sequence of line PN40024%2C scaffold_179.assembly12x (Fragment)	hopAE1	complete
GSMUA_Achr9G04050_001				0.236668				3.0374	0.300616	Actin-depolymerizing factor 2	ADF2	complete
GSMUA_Achr9G23610_001			0.1713		0.270637				4.55721	Probable xyloglucan endotransglucosylase/hydrolase protein 32	XTH32	complete
GSMUA_AchrUn_randomG07570_001					0.102278			0.285829	3.78786	Auxin-induced protein 5NG4	AF_0510	complete
CUFF.11517.1*			5.34137						0.187218	---NA---
CUFF.1215.1*			0.280128	3.24123						Conserved hypothetical protein [Musa balbisiana]
CUFF.17310.1*			4.31418						0.231793	---NA---
CUFF.17313.1*			4.51962						0.314281	nac1 transcription factor
CUFF.18832.1*			3.90331						0.256193	saur33 - auxin-responsive saur family member
CUFF.19071.1*			3.13292						0.319191	rna polymerase beta subunit
CUFF.31047.1			4.82778						0.306479	dof zinc finger protein
CUFF.31904.1			4.19166						0.200728	protein
CUFF.38288.1				3.98557	0.211685					protein
CUFF.40166.1*		7.04308						0.27974		rrna intron-encoded homing endonuclease
CUFF.5374.1	0.290721				6.85184					predicted protein [Populus trichocarpa]
GSMUA_Achr10G03230_001					0.312623		3.65075			AP2 domain containing protein%2C expressed	AP2	complete
GSMUA_Achr10G05760_001			3.0302						0.330011	CBS domain-containing protein%2C putative%2C expressed	mug70	complete
GSMUA_Achr10G20390_001			0.320033						3.56185	DUF1645 domain containing protein%2C putative%2C expressed	rnz	modules
GSMUA_Achr10G20640_001			3.23564						0.309058	phosphatase%2C putative%2C expressed	dolpp1	complete
GSMUA_Achr10G21830_001			3.23564						0.309058	plant-specific domain TIGR01589 family protein%2C putative%2C expressed	helz	complete
GSMUA_Achr10G24480_001		0.30116						3.28372		Putative DUF581 domain containing protein%2C expressed	MDC1	complete
GSMUA_Achr10G26250_001			3.0302						0.330011	GDSL esterase/lipase At4g10955	At4g10955	complete
GSMUA_Achr10G26290_001							3.55329		0.251156	Putative expressed protein	unknown_gene	complete
GSMUA_Achr10G26950_001			4.36554						0.325373
GSMUA_Achr10G29930_001				0.323009				3.10719		Putative Pre-mRNA-splicing factor 18	PRPF18	complete
GSMUA_Achr11G01860_001			3.49244						0.286333	expressed protein	unknown_gene	complete
GSMUA_Achr11G02040_001			3.60801						0.291061	Putative ZOS1-20 - C2H2 zinc finger protein%2C expressed	KDM5A	modules
GSMUA_Achr11G04410_001	4.74018		0.223493							Putative Aspartic proteinase nepenthesin-2	nep2	complete
GSMUA_Achr11G06240_001					0.308125				3.45709	D-xylose-proton symporter-like 2	At5g17010	complete
GSMUA_Achr11G14580_001			3.23564						0.309058	Probable uridine nucleosidase 1	URH1	complete
GSMUA_Achr11G20150_001*		3.68923					0.287873			Phospholipase A1-Igamma1%2C chloroplastic	At1g06800	complete
GSMUA_Achr11G24960_001			3.43865						0.177006	Putative expressed protein	KIF16B	fragment
GSMUA_Achr11G26260_001			3.14838						0.285347	Polypyrimidine tract-binding protein homolog 3	At1g43190	complete
GSMUA_Achr1G01500_001			3.0302						0.330011	Hypothetical protein	unknown_gene	missing_functional_completeness
GSMUA_Achr1G10090_001	0.248421						10.4139			expressed protein	waaU	complete
GSMUA_Achr1G15960_001			0.196554						3.14019	S-adenosylmethionine synthase 2	SAMS	missing_completeness
GSMUA_Achr1G16310_001			3.74923						0.284144	Enhanced disease susceptibility 5	EDS5	fragment
GSMUA_Achr1G20870_001					3.07597		0.284263			2-hydroxyacyl-CoA lyase	HACL	complete
GSMUA_Achr1G20950_001			0.208325						5.29177	Alpha-xylosidase	XYL1	complete
GSMUA_Achr1G24760_001			0.293848						3.37328	Xyloglucan 6-xylosyltransferase	XT1	complete
GSMUA_Achr1G28010_001			0.107031						3.14281	Putative exostosin family domain containing protein%2C expressed	KAM1	fragment
GSMUA_Achr2G04830_001						0.272573		3.32535		Peroxidase 60	PER60	complete
GSMUA_Achr2G06580_001		0.253655						3.60483		OBERON-like protein	PVIP	complete
GSMUA_Achr2G07050_001			3.49244						0.305037	Uncharacterized FAM18-like protein At1g09330	At1g09330	complete
GSMUA_Achr2G09680_001			4.36554						0.229067	Putative UPF0261 protein SACE_5696	SACE_5696	modules
GSMUA_Achr2G12770_001				0.201143	4.68001					Glucan endo-1%2C3-beta-glucosidase 8	At1g64760	complete
GSMUA_Achr2G18140_001					4.88349		0.319366			Putative Transcription factor MYC4	BHLH4	complete
GSMUA_Achr2G18170_001			4.21147				0.25682			Putative Phospholipase C 3	plcC	modules
GSMUA_Achr2G21240_001							3.37803		0.240949	Putative RPM1-interacting protein 4	RIN4	complete
GSMUA_Achr3G00960_001			3.0302						0.330011	Hypothetical protein	unknown_gene	missing_functional_completeness
GSMUA_Achr3G01840_001				0.244693	4.13718					Putative Predicted protein	rnf181	complete
GSMUA_Achr3G04220_001			3.38972						0.296821	C3-BTB2 - Bric-a-Brac%2C Tramtrack%2C Broad Complex BTB domain with C3 subfamily conserved sequence%2C expressed	mel-26	complete
GSMUA_Achr3G06860_001		0.332822						3.27105		Putative Probable gibberellin receptor GID1L3	GID1L3	complete
GSMUA_Achr3G06970_001			9.0906						0.110004	Abscisic acid 8'-hydroxylase 3	CYP707A7	complete
GSMUA_Achr3G07290_001			3.38972						0.29501	expressed protein	taf2	fragment
GSMUA_Achr3G08470_001			0.198438						3.06133	S-adenosylmethionine synthase	SAMS	missing_completeness
GSMUA_Achr3G09170_001*			3.13292						0.319191	Early nodulin-93	unknown_gene	complete
GSMUA_Achr3G11780_001						3.22797	0.301989			Lipoxygenase 2.3%2C chloroplastic	LOX2.3	complete
GSMUA_Achr3G11930_001					3.7419		0.151822			Putative Aspartic proteinase nepenthesin-2	nep2	complete
GSMUA_Achr3G12780_001			0.275483						5.48245	S-adenosylmethionine synthase	SAMS	missing_completeness
GSMUA_Achr4G01700_001				0.318564	3.52253					Whole genome shotgun sequence of line PN40024%2C scaffold_15.assembly12x (Fragment)	ATJ11	fragment
GSMUA_Achr4G17520_001			0.201661						3.23073	ATPase 3%2C putative%2C expressed	bcsl1b	complete
GSMUA_Achr4G24680_001			0.159399						7.51541	Putative 21 kDa protein	PME3	modules
GSMUA_Achr4G26970_001				3.38559					0.278152	E3 ubiquitin-protein ligase BRE1-like 1	BRE1A	fragment
GSMUA_Achr5G18540_001			3.54379						0.282183	Auxin response factor 18	ARF18	complete
GSMUA_Achr5G24560_001			3.18428						0.314043	MADS-box transcription factor 27	MADS27	complete
GSMUA_Achr6G03550_001			3.38972						0.296821	Cytochrome P450 71B10	CYP71B10	fragment
GSMUA_Achr6G12500_001			0.254598						3.04896	Fructokinase-2	FRK2	fragment
GSMUA_Achr6G14980_001					0.272516				4.73477	Pollen-specific protein SF3	SF3	fragment
GSMUA_Achr6G17230_001				0.236991	4.65691					Hypothetical protein	ADT5	missing_functional_completeness
GSMUA_Achr6G25090_001						3.89607	0.281894			Lipoxygenase 1	LOX1.1	complete
GSMUA_Achr6G28640_001		0.317911						3.44704		Probably inactive leucine-rich repeat receptor-like protein kinase At5g48380	At5g48380	fragment
GSMUA_Achr7G01570_001*				0.330218					3.01841	START domain containing protein%2C putative%2C expressed	STARD7	complete
GSMUA_Achr7G07100_001		5.92513						0.272063		Putative Vesicle-associated membrane protein-associated protein A	VAPA	complete
GSMUA_Achr7G26020_001*		3.13026						0.319462		expressed protein	SAP30	complete
GSMUA_Achr8G04830_001							0.276871		3.31174	Allene oxide synthase%2C chloroplastic	CYP74A	complete
GSMUA_Achr8G07040_001*			5.33825						0.285448	Probable LRR receptor-like serine/threonine-protein kinase At1g56140	At1g56140	complete
GSMUA_Achr8G11250_001			4.62233						0.197548	expressed protein	med16	complete
GSMUA_Achr8G20090_001			3.69844						0.266721	Homeobox-leucine zipper protein ATHB-15	ATHB-15	complete
GSMUA_Achr8G20290_001				0.316927	3.22401					Putative 2-aminoethanethiol dioxygenase	Ado	complete
GSMUA_Achr8G25010_001				4.48957	0.31711					Putative Protein RUPTURED POLLEN GRAIN 1	RPG1	complete
GSMUA_Achr9G07090_001			0.22401						3.99938	Hypothetical protein	GRP2	missing_functional_completeness
GSMUA_Achr9G26380_001		3.24205						0.308447		Putative Probable calcium-binding protein CML41	CML41	complete
GSMUA_Achr9G26840_001		0.314777						3.22655		seed maturation protein PM23%2C putative%2C expressed	aspS	complete
GSMUA_AchrUn_randomG00560_001				0.297302				3.05864		Hypothetical protein	TEgg056l06.1	missing_functional_completeness
GSMUA_AchrUn_randomG02340_001		0.319482						4.03504		MYB family transcription factor%2C putative%2C expressed	LHY	complete
GSMUA_AchrUn_randomG04310_001			3.18428						0.314043	Whole genome shotgun sequence of line PN40024%2C scaffold_19.assembly12x (Fragment)	WCRKC2	complete
GSMUA_AchrUn_randomG09420_001		0.263176						3.16431		Whole genome shotgun sequence of line PN40024%2C scaffold_265.assembly12x (Fragment)	pcm	complete
GSMUA_AchrUn_randomG17370_001							3.28505		0.331502	Putative Cytoskeleton-associated protein 5	CKAP5	complete
CUFF.10581.1*						3.78781				pectinesterase inhibitor
CUFF.10755.1					3.46283					alpha beta-hydrolase domain-containing protein
CUFF.12781.1					3.10392					drepp2 protein
CUFF.1495.1					3.16264					pinus taeda anonymous locus 2_9901_01 genomic sequence
CUFF.21577.1					3.34342					protein
CUFF.22910.1					3.22401					ring zinc finger
CUFF.23856.2		3.13026								anthocyanin 5-o-glucosyltransferase
CUFF.24254.1						4.67558				protein
CUFF.24964.1*			3.73267							lachrymatory-factor synthase-like
CUFF.28215.1			7.34439							cbf-like transcription factor
CUFF.30305.1		3.11917								hypothetical protein SORBIDRAFT_04g007540 [Sorghum bicolor]
CUFF.36249.1*				3.09168						Conserved hypothetical protein [Musa balbisiana]
CUFF.4138.1					3.48821					protein
CUFF.4524.1*								5.00064		---NA---
CUFF.5804.1*								3.02663		delta tonoplast intrinsic protein tip2 2
CUFF.6.1						4.14637				ferredoxin-thioredoxin variable chain
GSMUA_Achr10G01840_001*						5.50417				Cationic peroxidase 1	PNC1	complete
GSMUA_Achr10G02430_001		3.58599								zinc finger%2C RING-type%2C putative%2C expressed	RING1	complete
GSMUA_Achr10G04170_001		4.43816								Probable thiol methyltransferase 2	HOL3	modules
GSMUA_Achr10G04970_001			3.80059							Hypothetical protein	unknown_gene	missing_functional_completeness
GSMUA_Achr10G05990_001						5.14906				Peroxidase 4	GSVIVT00023967001	complete
GSMUA_Achr10G06840_001*					5.9704					Putative Stem-specific protein TSJT1	TSJT1	modules
GSMUA_Achr10G10360_001					3.0449					DUF584 domain containing protein%2C putative%2C expressed	unknown_gene	complete
GSMUA_Achr10G10390_001					6.26892					Momilactone A synthase	Os04g0179200	complete
GSMUA_Achr10G10710_001*		4.22635								( )-pulegone reductase	P2	complete
GSMUA_Achr10G10710_001		3.44278								( )-pulegone reductase	P2	complete
GSMUA_Achr10G11640_001		3.61888								Putative Cell division topological specificity factor	minE	modules
GSMUA_Achr10G12970_001					4.35839					Putative Wound-induced protein 1	WUN1	complete
GSMUA_Achr10G13610_001*					3.34342					Cysteine-rich repeat secretory protein 55	CRRSP55	complete
GSMUA_Achr10G16840_001		3.46564								dirigent%2C putative%2C expressed	PI206	modules
GSMUA_Achr10G17250_001					3.01254					Hypothetical protein	nuoN	missing_functional_completeness
GSMUA_Achr10G19150_001					3.22401					Putative Cytokinin-O-glucosyltransferase 2	UGT85A1	complete
GSMUA_Achr10G24060_001						3.31434				Hypothetical protein	CIPK6	missing_functional_completeness
GSMUA_Achr10G25010_001					3.16431					Bet1-like protein At4g14600	At4g14600	complete
GSMUA_Achr10G25870_001			3.85195							Putative F-box/LRR-repeat protein 20	FBXL20	complete
GSMUA_Achr10G26810_001			4.30522							Hypothetical protein	unknown_gene	missing_functional_completeness
GSMUA_Achr10G27100_001			3.90509							Hypothetical protein	PPID	missing_functional_completeness
GSMUA_Achr10G27470_001					3.52253					Putative Uncharacterized protein ywkD	ywkD	modules
GSMUA_Achr10G28170_001			3.1451							Putative Puromycin-sensitive aminopeptidase	Npepps	fragment
GSMUA_Achr10G28690_001				3.21417						stress-induced protein%2C putative%2C expressed	TIF32	complete
GSMUA_Achr10G28910_001					3.1638					Hypothetical protein	cotO	missing_functional_completeness
GSMUA_Achr10G30310_001*					3.16431					Putative KLTH0A01804p	unknown_gene	fragment
GSMUA_Achr10G30880_001						3.02339				Hypothetical protein	chl1	missing_functional_completeness
GSMUA_Achr10G30980_001		3.57684								Eukaryotic initiation factor 4A-9	Os06g0701100	complete
GSMUA_Achr10G31190_001*					3.82105					expressed protein	unknown_gene	fragment
GSMUA_Achr10G31390_001								3.35688		Hypothetical protein	unknown_gene	missing_functional_completeness
GSMUA_Achr11G01140_001			3.29252							Probable 26S proteasome non-ATPase regulatory subunit 3	21D7	complete
GSMUA_Achr11G01260_001									3.31434	Geranylgeranyl pyrophosphate synthase-related protein%2C chloroplastic	GGR	fragment
GSMUA_Achr11G02230_001		3.08234								Putative Protein SENSITIVE TO PROTON RHIZOTOXICITY 1	STOP1	fragment
GSMUA_Achr11G03740_001			3.44112							Methionine aminopeptidase 1A	MAP1A	complete
GSMUA_Achr11G05030_001			3.10801							Probable ATP-citrate synthase	acly	complete
GSMUA_Achr11G06830_001									3.43271	Mitochondrial import receptor subunit TOM5 homolog	TOM5	complete
GSMUA_Achr11G08710_001					3.16431					Kelch repeat-containing protein At3g27220	At3g27220	complete
GSMUA_Achr11G09030_001									3.00715	Putative expressed protein	ABCC10	complete
GSMUA_Achr11G11040_001					3.48821					Glyceraldehyde-3-phosphate dehydrogenase%2C cytosolic 3	GAPC3	complete
GSMUA_Achr11G14140_001*					4.00017					Putative expressed protein	BceJ2315_19440	modules
GSMUA_Achr11G15360_001				3.21928						Putative Cytoskeleton-associated protein 5	CKAP5	complete
GSMUA_Achr11G15580_001					3.32965					Putative Dof zinc finger protein DOF3.3	DOF3.3	complete
GSMUA_Achr11G16130_001						3.96537				MYB family transcription factor%2C putative%2C expressed	MYB305	complete
GSMUA_Achr11G17090_001			3.06812							Putative expressed protein	queD	complete
GSMUA_Achr11G17890_001					3.16431					Probable xyloglucan endotransglucosylase/hydrolase protein 30	XTH30	complete
GSMUA_Achr11G18370_001					5.2942					Phosphoglycerate kinase%2C cytosolic	At1g56190	complete
GSMUA_Achr11G19570_001					3.21282					Probable inactive purple acid phosphatase 27	PAP27	complete
GSMUA_Achr11G23380_001							3.25589			Putative expressed protein	Atm	complete
GSMUA_Achr11G24730_001				3.59987						Zinc finger CCCH domain-containing protein 33	Os05g0128200	complete
GSMUA_Achr11G24750_001					3.11825					Acetylornithine aminotransferase%2C mitochondrial	AG118	complete
GSMUA_Achr11G24950_001						3.18933				Hypothetical protein	unknown_gene	missing_functional_completeness
GSMUA_Achr1G03250_001			3.868							Putative uncharacterized protein Sb02g009950	MNN10	complete
GSMUA_Achr1G05490_001							3.37596			Hypothetical protein	hay	missing_functional_completeness
GSMUA_Achr1G05660_001*		3.56727								Hypothetical protein	unknown_gene	missing_functional_completeness
GSMUA_Achr1G06200_001								3.20429		Pyrophosphate--fructose 6-phosphate 1-phosphotransferase subunit alpha	PFP-ALPHA	complete
GSMUA_Achr1G08010_001			3.0302							Cytochrome P450 704C1	CYP704C1	complete
GSMUA_Achr1G10980_001									3.38026	Putative Acid phosphatase 1	APS1	complete
GSMUA_Achr1G11480_001					3.0449					Probable methyltransferase PMT17	At4g10440	complete
GSMUA_Achr1G11790_001		3.19324								GTP-binding nuclear protein Ran-3	RAN3	complete
GSMUA_Achr1G12390_001		3.13026								hydrolase protein%2C putative%2C expressed	Mb2734	complete
GSMUA_Achr1G12930_001									4.40367	S-adenosylmethionine synthase 1	SAM1	missing_completeness
GSMUA_Achr1G14080_001	4.89509									Bifunctional 3'-phosphoadenosine 5'-phosphosulfate synthase 2	PAPSS2	fragment
GSMUA_Achr1G14970_001									3.64915	Putative 2%2C3-bisphosphoglycerate-dependent phosphoglycerate mutase	gpmA	complete
GSMUA_Achr1G16710_001					3.51992					Putative General transcription factor IIH subunit 5	GTF2H5	complete
GSMUA_Achr1G17910_001					3.15423					Probable adenylate kinase 1%2C chloroplastic	At2g37250	complete
GSMUA_Achr1G20450_001					3.08083					Putative F-box protein At2g02240	At2g02240	complete
GSMUA_Achr1G20630_001				3.18185						expressed protein	metK	complete
GSMUA_Achr1G20930_001			3.09314							Pyridoxal kinase	PK	complete
GSMUA_Achr1G21330_001		3.01846								Putative expressed protein	Pkhd1l1	complete
GSMUA_Achr1G23000_001*						3.19597				Putative expressed protein	Adcy6	complete
GSMUA_Achr1G23150_001					3.40313					Probable serine/threonine-protein kinase At1g18390	At1g18390	fragment
GSMUA_Achr1G23480_001*							3.1675			Putative glucose-6-phosphate 1-epimerase	YMR099C	complete
GSMUA_Achr1G24370_001						5.40781				Lipoxygenase A	LOX1.1	complete
GSMUA_Achr1G26780_001	3.27514									Sulfate transporter 3.1	SULTR3.1	complete
GSMUA_Achr1G26800_001					3.0058					tyrosine protein kinase domain containing protein%2C putative%2C expressed	APK1B	complete
GSMUA_Achr1G28220_001						3.37352				Putative Peptide transporter PTR1	PTR1	complete
GSMUA_Achr2G01200_001*		3.13026								Putative methyltransferase DDB_G0268948	DDB_G0268948	complete
GSMUA_Achr2G03960_001		5.03077								anthranilate phosphoribosyltransferase%2C putative%2C expressed	MCTP2	complete
GSMUA_Achr2G04510_001								3.82105		Mannosyl-oligosaccharide 1%2C2-alpha-mannosidase MNS1	MNS1	complete
GSMUA_Achr2G04740_001				3.51416						protein transport protein-related%2C putative%2C expressed	ICR2	complete
GSMUA_Achr2G06980_001		4.65131								NAD dependent epimerase/dehydratase family domain containing protein%2C expressed	UXS1	fragment
GSMUA_Achr2G08740_001				3.59736						Putative Wall-associated receptor kinase-like 14	WAKL14	complete
GSMUA_Achr2G09200_001							3.01481			Putative Acyl-CoA synthetase family member 3%2C mitochondrial	ACSF3	complete
GSMUA_Achr2G12610_001			3.05697							Putative Light-inducible protein CPRF2	CPRF2	complete
GSMUA_Achr2G13610_001			4.23738							Cytochrome P450 85A	BA13	complete
GSMUA_Achr2G14000_001									3.2663	Protein TRANSPARENT TESTA 12	TT12	complete
GSMUA_Achr2G14120_001					3.76135					Sugar carrier protein C	STC	complete
GSMUA_Achr2G14310_001*		3.16047								Chalcone synthase E	CHSE	complete
GSMUA_Achr2G14310_001						4.6877				Chalcone synthase E	CHSE	complete
GSMUA_Achr2G14320_001						5.07105				Isoflavone reductase homolog	IRL	complete
GSMUA_Achr2G14750_001						4.04159				Putative Homeobox-leucine zipper protein ATHB-16	ATHB-16	complete
GSMUA_Achr2G15540_001					3.0449					Putative Ubiquitin domain-containing protein 1	ubtd1	fragment
GSMUA_Achr2G15570_001		3.13026								Transcription elongation factor 1 homolog	Os07g0631100	complete
GSMUA_Achr2G16470_001					7.20147					Putative Probable transcriptional regulator RABBIT EARS	RBE	modules
GSMUA_Achr2G16940_001									3.09581	Putative 3'-N-debenzoyl-2'-deoxytaxol N-benzoyltransferase	TAX10	complete
GSMUA_Achr2G17470_001							3.72843			Hypothetical protein	unknown_gene	missing_functional_completeness
GSMUA_Achr2G19840_001					3.01475					Hypothetical protein	Os01g0233000	missing_functional_completeness
GSMUA_Achr2G20660_001						3.18701				lipase%2C putative%2C expressed	At2g30550	complete
GSMUA_Achr2G21310_001*			3.03981							Hypothetical protein	PITPNM2	missing_functional_completeness
GSMUA_Achr2G21310_001					3.2463					Hypothetical protein	PITPNM2	missing_functional_completeness
GSMUA_Achr2G23150_001		4.4718								carboxyl-terminal peptidase%2C putative%2C expressed	trpE	complete
GSMUA_Achr3G01160_001			3.58668							40S ribosomal protein S23	RPS23	modules
GSMUA_Achr3G01800_001			3.06092							Phosphatidylinositol-4-phosphate 5-kinase 1	PIPK1	complete
GSMUA_Achr3G02030_001						4.20211				Putative U-box domain-containing protein 21	PUB21	complete
GSMUA_Achr3G02860_001		3.54574								Amino acid permease 2	AAP2	complete
GSMUA_Achr3G03530_001			3.48945							GDSL esterase/lipase At5g45920	At5g45920	complete
GSMUA_Achr3G04020_001									3.37352	Putative Aspartic proteinase nepenthesin-2	nep2	complete
GSMUA_Achr3G05040_001			3.287							hypro1%2C putative%2C expressed	pvg3	fragment
GSMUA_Achr3G05580_001					3.37782					rabGAP/TBC domain-containing protein%2C putative%2C expressed	Tbc1d5	complete
GSMUA_Achr3G05720_001									3.25515	lipase%2C putative%2C expressed	LIP	complete
GSMUA_Achr3G06720_001*		3.34357								serine hydrolase domain containing protein%2C expressed	AGAP003155	complete
GSMUA_Achr3G06720_001		3.36502								serine hydrolase domain containing protein%2C expressed	AGAP003155	complete
GSMUA_Achr3G07760_001						3.19597				Putative Mechanosensory protein 2	mec-2	fragment
GSMUA_Achr3G08960_001						3.25515				Putative Protein RUPTURED POLLEN GRAIN 1	RPG1	complete
GSMUA_Achr3G09580_001			4.24448							Probable leucine-rich repeat receptor-like protein kinase At5g49770	At5g49770	complete
GSMUA_Achr3G11620_001			3.11134							tafazzin%2C putative%2C expressed	Taz	modules
GSMUA_Achr3G12270_001					3.97268					Putative Histone H1	At2g30620	complete
GSMUA_Achr3G12460_001			3.03327							rhodanese-like domain containing protein%2C putative%2C expressed	STR16	complete
GSMUA_Achr3G12630_001									3.98895	Peptidyl-prolyl cis-trans isomerase	PCKR1	complete
GSMUA_Achr3G13570_001					3.9056					Bifunctional 3'-phosphoadenosine 5'-phosphosulfate synthase 2	PAPSS2	fragment
GSMUA_Achr3G15480_001				3.857						Putative DnaJ homolog subfamily B member 13	DNAJB13	complete
GSMUA_Achr3G16630_001*								4.71661		Putative pentatricopeptide repeat-containing protein At5g08490	PCMP-E32	complete
GSMUA_Achr3G18610_001*					3.20498					exostosin family domain containing protein%2C expressed	At5g03795	complete
GSMUA_Achr3G19540_001				4.2427						SNF1-related protein kinase regulatory subunit gamma 1	KING1	modules
GSMUA_Achr3G24070_001		3.24205								Glyoxysomal fatty acid beta-oxidation multifunctional protein MFP-a	MFP	complete
GSMUA_Achr3G24620_001					3.16622					Putative Probable glutamyl-tRNA synthetase%2C cytoplasmic	SPAC17A5.15c	complete
GSMUA_Achr3G26970_001		4.13641								Putative Tryptophan-rich protein	wrb	complete
GSMUA_Achr3G31360_001	3.5583									Putative Receptor-like protein kinase HSL1	HSL1	complete
GSMUA_Achr3G32050_001			3.3194							Hypothetical protein	mfsd6a	missing_functional_completeness
GSMUA_Achr4G00870_001			3.287							Putative Mitochondrial substrate carrier family protein ancA	ancA	complete
GSMUA_Achr4G01370_001				3.56835						Putative Target of rapamycin	tor	complete
GSMUA_Achr4G01910_001							3.29988			Putative uncharacterized protein	BHLH66	complete
GSMUA_Achr4G02840_001				3.72843						Secologanin synthase	CYP72A1	complete
GSMUA_Achr4G05000_001							4.43355			Putative Coiled-coil domain-containing protein 90B%2C mitochondrial	CCDC90B	complete
GSMUA_Achr4G05250_001						3.56324				Lignin-forming anionic peroxidase	GSVIVT00023967001	complete
GSMUA_Achr4G06110_001				3.98557						Hypothetical protein	unknown_gene	missing_functional_completeness
GSMUA_Achr4G07140_001						3.72956				Tryptophan synthase beta chain 2%2C chloroplastic	TSB	complete
GSMUA_Achr4G07690_001						3.01841				Myrcene synthase%2C chloroplastic	TPS27	fragment
GSMUA_Achr4G08240_001					3.52253					6-phosphofructokinase 3	PFK3	complete
GSMUA_Achr4G09990_001*			3.0302							F-box/kelch-repeat protein SKIP11	SKIP11	complete
GSMUA_Achr4G11130_001			3.44108							zinc finger%2C C3HC4 type domain containing protein%2C expressed	BBR	modules
GSMUA_Achr4G13730_001		3.04314								Probable serine/threonine-protein kinase At1g18390	At1g18390	fragment
GSMUA_Achr4G13930_001					4.11957					Putative E3 ubiquitin ligase BIG BROTHER	BB	complete
GSMUA_Achr4G13970_001*			3.0302							Putative Probable WRKY transcription factor 20	WRKY20	complete
GSMUA_Achr4G14310_001			3.88478							Putative Probable leucine-rich repeat receptor-like protein kinase At1g35710	At1g35710	complete
GSMUA_Achr4G14790_001						3.50296				Hypothetical protein	gpatch4	missing_functional_completeness
GSMUA_Achr4G16070_001			3.02244
GSMUA_Achr4G16810_001		3.13026								Hypothetical protein	COL5	missing_functional_completeness
GSMUA_Achr4G17920_001				4.06154						membrane related protein CP5%2C putative%2C expressed	Stard7	complete
GSMUA_Achr4G20040_001							3.76852			Dynamin-2B	DRP2B	complete
GSMUA_Achr4G20110_001						3.05967				Probable plastid-lipid-associated protein 2%2C chloroplastic	PAP2	complete
GSMUA_Achr4G23780_001*							3.77455			Putative Probable ADP-ribosylation factor GTPase-activating protein AGD5	AGD5	complete
GSMUA_Achr4G23880_001		3.35385								Putative serine/threonine-protein kinase receptor	SRK6	modules
GSMUA_Achr4G26410_001					3.52253					Putative RING-H2 zinc finger protein RHA1a	RHA1A	fragment
GSMUA_Achr4G26480_001				3.74182						PPPDE peptidase domain-containing protein 2	PPPDE2	modules
GSMUA_Achr4G27290_001									3.30678	Putative gamma-glutamylcyclotransferase At3g02910	At3g02910	complete
GSMUA_Achr4G28700_001					3.5851
GSMUA_Achr4G28860_001		3.01846								Putative Dihydroflavonol-4-reductase	DFRA	complete
GSMUA_Achr4G31390_001*				3.94271						DnaJ protein homolog	DNAJ1	complete
GSMUA_Achr4G31420_001				3.0856						nuclear transcription factor Y subunit%2C putative%2C expressed	NFYA10	complete
GSMUA_Achr4G31540_001					3.19753					CBL-interacting protein kinase 23	CIPK23	complete
GSMUA_Achr5G03360_001			3.67311							no apical meristem protein%2C putative%2C expressed	NAC74	complete
GSMUA_Achr5G03620_001						4.14292				6-phosphogluconate dehydrogenase%2C decarboxylating	gnd	fragment
GSMUA_Achr5G03830_001								3.05864		Putative Patatin group A-3	pat1-k2	modules
GSMUA_Achr5G03910_001				4.35757						Hypothetical protein	Amigo1	missing_functional_completeness
GSMUA_Achr5G05260_001		3.66167								Nucleobase-ascorbate transporter 6	NAT6	complete
GSMUA_Achr5G05720_001*					3.28372					Bifunctional monodehydroascorbate reductase and carbonic anhydrase nectarin-3	NEC3	complete
GSMUA_Achr5G05930_001					3.61279					Ankyrin repeat-containing protein At2g01680	At2g01680	complete
GSMUA_Achr5G10170_001		4.21955								Putative F-box protein At2g02240	At2g02240	fragment
GSMUA_Achr5G11420_001						3.09801				Putative Thaumatin-like protein 1a	TL1	modules
GSMUA_Achr5G13210_001					4.2346					Ubiquitin-conjugating enzyme E2 5	UBC5	complete
GSMUA_Achr5G13360_001			3.246							glycosyl transferase 8 domain containing protein%2C putative%2C expressed	GYG2	complete
GSMUA_Achr5G14620_001						3.66076				Hypothetical protein	unknown_gene	missing_functional_completeness
GSMUA_Achr5G14820_001				3.94271						expressed protein	top2	complete
GSMUA_Achr5G21060_001		4.80718								Putative U-box domain-containing protein 35	PUB35	complete
GSMUA_Achr5G22180_001			3.23564							Hypothetical protein	HARBI1	missing_functional_completeness
GSMUA_Achr5G29080_001			3.33836							Probable protein phosphatase 2C 4	PLL5	complete
GSMUA_Achr6G00850_001			3.59515							Hypothetical protein	Harbi1	missing_functional_completeness
GSMUA_Achr6G01580_001						3.37352				Hypothetical protein	tnsE	missing_functional_completeness
GSMUA_Achr6G01640_001									3.52201	sulfate transporter%2C putative%2C expressed	Rv1739c	complete
GSMUA_Achr6G02240_001*						3.45009				Putative Patatin group A-3	pat2-k1	complete
GSMUA_Achr6G03760_001			3.6686							OsSBeL1 - Putative Serine Beta-Lactamase homologue%2C expressed	ADCK1	complete
GSMUA_Achr6G04010_001					3.23298					Stromal cell-derived factor 2-like protein	At2g25110	complete
GSMUA_Achr6G04230_001		3.80103								alpha/beta hydrolase fold%2C putative%2C expressed	GID1L1	complete
GSMUA_Achr6G05130_001							3.4713			Putative Programmed cell death protein 2	PDCD2	modules
GSMUA_Achr6G05370_001									4.18692	Putative Indole-3-acetate beta-glucosyltransferase 1	UGT75B1	complete
GSMUA_Achr6G06700_001		4.02154								Probable cytochrome b5 isoform 2	At2g32720	complete
GSMUA_Achr6G07090_001					3.16431					Hypothetical protein	HVA22J	missing_functional_completeness
GSMUA_Achr6G07410_001					3.0449					Chloride channel protein CLC-c	CLC-C	complete
GSMUA_Achr6G08590_001*		3.83876								Putative E3 ubiquitin-protein ligase RING1-like	At3g19950	complete
GSMUA_Achr6G08610_001				3.01714						Putative Transmembrane emp24 domain-containing protein bai	bai	complete
GSMUA_Achr6G12280_001								4.83602		Putative expressed protein	ced-7	complete
GSMUA_Achr6G14690_001					6.86596					Putative expressed protein	unknown_gene	complete
GSMUA_Achr6G14900_001*						3.71746				Derlin-1	DER1	complete
GSMUA_Achr6G15800_001					4.00017					Putative Adenine/guanine permease AZG2	AZG2	complete
GSMUA_Achr6G16440_001*						3.70869				expressed protein	37	modules
GSMUA_Achr6G16560_001			4.12127							ANAC083 transcription factor	NAC029	complete
GSMUA_Achr6G18020_001		3.35385								Hypothetical protein	ERF110	missing_functional_completeness
GSMUA_Achr6G19010_001*						4.85314				Hypothetical protein	Pde4	missing_functional_completeness
GSMUA_Achr6G20850_001			4.2721							Serine/threonine-protein kinase PBS1	PBS1	complete
GSMUA_Achr6G23840_001				3.1419						ANAC083 transcription factor	NAC029	complete
GSMUA_Achr6G24850_001				3.54321						Probable methionyl-tRNA synthetase	Os06g0508700	complete
GSMUA_Achr6G25660_001			3.19996							PI-PLC X domain-containing protein At5g67130	At5g67130	fragment
GSMUA_Achr6G26660_001		3.82567								pleckstrin homology domain-containing protein-related taxo%2C putative%2C expressed	Sh3bp2	complete
GSMUA_Achr6G26740_001							3.64272			Putative Glutamate receptor 2.7	GLR2.7	fragment
GSMUA_Achr6G28350_001*			3.08156							Glucose-6-phosphate 1-dehydrogenase%2C cytoplasmic isoform	G6PDH	complete
GSMUA_Achr6G29850_001*					3.16431					Homocysteine S-methyltransferase 2	HMT-2	complete
GSMUA_Achr6G30710_001*						3.19597				Putative Cytochrome P450 71D10	CYP71D10	complete
GSMUA_Achr6G30740_001						3.847				Putative Cytochrome P450 71D10	CYP71D10	fragment
GSMUA_Achr6G32430_001				3.51416						Hypothetical protein	Y-1	missing_functional_completeness
GSMUA_Achr6G34090_001			3.98117							Putative Scarecrow-like protein 9	SCL9	complete
GSMUA_Achr6G34880_001				3.81287						Hypothetical protein	CD1B3	missing_functional_completeness
GSMUA_Achr6G35130_001					3.09701					Probable galactinol--sucrose galactosyltransferase 6	RFS6	complete
GSMUA_Achr7G00360_001				3.17131						EXS family protein%2C putative%2C expressed	DDB_G0271664	complete
GSMUA_Achr7G01430_001		3.5574								Putative Uncharacterized N-acetyltransferase p20	p20	modules
GSMUA_Achr7G02050_001									3.82749	Putative uncharacterized protein	argS	modules
GSMUA_Achr7G02790_001							3.43204			Putative Zinc finger CCCH domain-containing protein 67	At5g63260	complete
GSMUA_Achr7G03870_001		3.849								expressed protein	xlnD	complete
GSMUA_Achr7G04370_001					3.22395					Proliferating cell nuclear antigen	PCNA	fragment
GSMUA_Achr7G04530_001								3.58224		transcription initiation factor%2C putative%2C expressed	gtf2e1-1	complete
GSMUA_Achr7G05990_001								3.68494		NC domain-containing protein%2C putative%2C expressed	qseC	complete
GSMUA_Achr7G07440_001					3.32423					Peroxisomal acyl-coenzyme A oxidase 1	ACX1	complete
GSMUA_Achr7G08420_001					3.2484					Putative Monoglyceride lipase	MGLL	modules
GSMUA_Achr7G08860_001					3.22401					expressed protein	unknown_gene	complete
GSMUA_Achr7G09650_001			3.54379							Putative U-box domain-containing protein 34	PUB34	complete
GSMUA_Achr7G09910_001*			3.28419							Putative Aspartate aminotransferase	aspC	complete
GSMUA_Achr7G10150_001				3.46716						SPX domain-containing protein 1	SPX1	complete
GSMUA_Achr7G12090_001									3.82584	START domain containing protein%2C putative%2C expressed	Stard7	complete
GSMUA_Achr7G12720_001						3.1767				Phospho-2-dehydro-3-deoxyheptonate aldolase 1%2C chloroplastic	DAHPS1	complete
GSMUA_Achr7G12870_001					3.00374					Putative Pre-mRNA-splicing factor RSE1	RSE1	fragment
GSMUA_Achr7G14510_001		3.01846								phosphatidylinositol 3- and 4-kinase family protein%2C putative%2C expressed	At1g26270	complete
GSMUA_Achr7G16430_001				5.2847						Probable xyloglucan endotransglucosylase/hydrolase protein 23	XTH23	fragment
GSMUA_Achr7G17800_001		3.13026								3-dehydroquinate synthase	aroB	modules
GSMUA_Achr7G17920_001		3.35385								Shikimate kinase%2C chloroplastic	At2g21940	complete
GSMUA_Achr7G18320_001		4.12115								Trans-cinnamate 4-monooxygenase	CYP73A11	complete
GSMUA_Achr7G22120_001*			3.287							Probable potassium transporter 9	HAK9	modules
GSMUA_Achr7G22140_001						3.46829				CBL-interacting protein kinase 2	CIPK2	complete
GSMUA_Achr7G22690_001			3.27431							Serine carboxypeptidase-like 27	SCPL27	complete
GSMUA_Achr7G23000_001				3.13318						Putative uncharacterized protein Sb02g009540	FATB1	complete
GSMUA_Achr7G23270_001					3.0449					SNF2 family N-terminal domain containing protein%2C expressed	ercc6l	modules
GSMUA_Achr7G23990_001		3.42133								Hypothetical protein	unknown_gene	missing_functional_completeness
GSMUA_Achr7G24130_001									4.00294	Putative expressed protein	IQGAP2	fragment
GSMUA_Achr7G24300_001					3.05218					Ferrochelatase-1%2C chloroplastic	Os09g0297000	modules
GSMUA_Achr7G26560_001*		3.91282								myosin heavy chain-related%2C putative%2C expressed	Ccdc88a	complete
GSMUA_Achr8G00370_001					3.22249					Putative Stem-specific protein TSJT1	TSJT1	modules
GSMUA_Achr8G01790_001		3.24205								Hypothetical protein	WRKY33	missing_functional_completeness
GSMUA_Achr8G02070_001		3.4377								Putative 2-oxoglutarate dehydrogenase%2C mitochondrial	ogdh	complete
GSMUA_Achr8G02900_001					3.43195					Putative Protein PHLOEM PROTEIN 2-LIKE A10	PP2A10	complete
GSMUA_Achr8G03320_001						4.14292				Primary amine oxidase	At1g62810	complete
GSMUA_Achr8G03630_001					3.18138					22.3 kDa class VI heat shock protein	HSP22.3	complete
GSMUA_Achr8G05500_001*		4.58359								Hypothetical protein	Os01g0572100	missing_functional_completeness
GSMUA_Achr8G05550_001					3.48821					V-type proton ATPase subunit B 1	VHA-B2	complete
GSMUA_Achr8G06990_001		4.08227								OTU-like cysteine protease family protein%2C putative%2C expressed	DDB_G0284757	complete
GSMUA_Achr8G08990_001					6.0301					Fructose-bisphosphate aldolase cytoplasmic isozyme	FBA	complete
GSMUA_Achr8G11260_001*			3.38972							Putative Uncharacterized N-acetyltransferase ST0258	ST0258	modules
GSMUA_Achr8G12900_001					3.58					Putative ZOS2-19 - C2H2 zinc finger protein	ZFP3	fragment
GSMUA_Achr8G13080_001					4.12772					Probable 26S proteasome non-ATPase regulatory subunit 3	21D7	fragment
GSMUA_Achr8G15310_001									3.44483	expressed protein	FUN19	modules
GSMUA_Achr8G15570_001*						3.847				Probable isoaspartyl peptidase/L-asparaginase 2	At3g16150	complete
GSMUA_Achr8G16670_001*			3.0515							Sodium/hydrogen exchanger 7	NHX7	complete
GSMUA_Achr8G18420_001	3.02408									NAC domain protein%2C IPR003441	NAC098	complete
GSMUA_Achr8G18820_001					3.14205					Glutamyl-tRNA reductase 1%2C chloroplastic	HEMA1	complete
GSMUA_Achr8G20280_001						3.16773				Putative Ankyrin repeat domain-containing protein 50	ANKRD50	complete
GSMUA_Achr8G20320_001					3.70622					Putative cupin domain containing protein%2C expressed	AMP2-1	modules
GSMUA_Achr8G21260_001					3.40313					UPF0497 membrane protein Os05g0344400	Os05g0344400	complete
GSMUA_Achr8G21310_001		3.35385								Putative Proactivator polypeptide-like 1	Psapl1	fragment
GSMUA_Achr8G21410_001					3.22401					Putative Receptor-like protein kinase FERONIA	FER	complete
GSMUA_Achr8G21540_001		3.82941								NADH-cytochrome b5 reductase 1	cbr1	complete
GSMUA_Achr8G21960_001			4.46826							Putative RING finger and CHY zinc finger domain-containing protein 1	Rchy1	complete
GSMUA_Achr8G26280_001						3.25515				Putative Transcription factor bHLH3	BHLH3	complete
GSMUA_Achr8G27820_001			3.33836							Hypothetical protein	HSFC1A	missing_functional_completeness
GSMUA_Achr8G27910_001*					4.35839					Putative Acidic endochitinase SE2	SE2	complete
GSMUA_Achr8G27940_001				3.12029						Ubiquitin-conjugating enzyme E2-17 kDa	UBC5B	complete
GSMUA_Achr8G29340_001			4.17816							Transcription factor GTE6	GTE6	complete
GSMUA_Achr8G33290_001*							3.12846			Probable LRR receptor-like serine/threonine-protein kinase At1g56130	At1g56130	fragment
GSMUA_Achr9G00660_001				3.19121						glycosyltransferase%2C putative%2C expressed	aer61	fragment
GSMUA_Achr9G01320_001*					3.09264					Hypothetical protein	unknown_gene	missing_functional_completeness
GSMUA_Achr9G02590_001*					3.28372					Hypothetical protein	GALT	missing_functional_completeness
GSMUA_Achr9G03430_001		3.10953								Tropinone reductase homolog	At1g07440	complete
GSMUA_Achr9G03900_001					3.06282					Putative Oxysterol-binding protein 8	osbH	complete
GSMUA_Achr9G05060_001					4.54385					zinc finger%2C C3HC4 type domain containing protein%2C expressed	RING1	fragment
GSMUA_Achr9G05360_001			3.52618							glycosyltransferase family protein 1%2C putative%2C expressed	PUB2	modules
GSMUA_Achr9G05530_001									3.99211	Mitochondrial import receptor subunit TOM7-1%2C putative	TOM7-1	complete
GSMUA_Achr9G06610_001				3.84145						DDT%2C putative%2C expressed	rlf2	complete
GSMUA_Achr9G06670_001					3.92925					3-hydroxyisobutyryl-CoA hydrolase-like protein 5	At1g06550	complete
GSMUA_Achr9G09230_001			3.02244							glucan endo-1%2C3-beta-glucosidase precursor%2C putative%2C expressed	At1g11820	fragment
GSMUA_Achr9G10000_001					3.56516					Putative Lectin-domain containing receptor kinase A4.3	LECRKA4.3	modules
GSMUA_Achr9G11000_001			3.88747							Hypothetical protein	unknown_gene	missing_functional_completeness
GSMUA_Achr9G11270_001		3.26581								Putative uncharacterized protein Sb01g023060	tmk	complete
GSMUA_Achr9G12720_001					3.17877					GPI-anchored protein%2C putative%2C expressed	LRE	complete
GSMUA_Achr9G14260_001				3.07769						1-phosphatidylinositol-4-phosphate 5-kinase/ zinc ion binding protein%2C putative%2C expressed	FAB1	complete
GSMUA_Achr9G14640_001				3.34273						Putative Succinate dehydrogenase and fumarate reductase iron-sulfur protein	Gm1027	fragment
GSMUA_Achr9G15250_001		3.57744								expressed protein	mutM	fragment
GSMUA_Achr9G15270_001						3.16227				Putative Galactoside 2-alpha-L-fucosyltransferase	FUT1	complete
GSMUA_Achr9G17300_001						3.44327				Flavonoid 3'%2C5'-hydroxylase 1	CYP75A1	complete
GSMUA_Achr9G19670_001					3.12736					Hypothetical protein	Tmem63c	missing_functional_completeness
GSMUA_Achr9G21060_001						3.06991				plastocyanin-like domain containing protein%2C putative%2C expressed	At2g02850	modules
GSMUA_Achr9G22420_001								4.00017		Chaperone protein ClpB 2	clpB2	complete
GSMUA_Achr9G23470_001				3.04991						Caffeic acid 3-O-methyltransferase	COMT	complete
GSMUA_Achr9G24710_001		3.32117								Chitin-inducible gibberellin-responsive protein%2C putative	CIGR1	modules
GSMUA_Achr9G25780_001				3.05246						CK1_CaseinKinase_1a.3 - CK1 includes the casein kinase 1 kinases%2C expressed	CSNK1D	complete
GSMUA_Achr9G26060_001*						3.847				Probable glutathione S-transferase parA	PARA	complete
GSMUA_Achr9G27180_001					3.29224					Putative agenet domain containing protein%2C expressed	DNMT1	complete
GSMUA_Achr9G27570_001									3.42828	Zinc finger A20 and AN1 domain-containing stress-associated protein 8	SAP8	complete
GSMUA_Achr9G30600_001*					4.4778					Hypothetical protein	unknown_gene	missing_functional_completeness
GSMUA_Achr9G30950_001*		3.01846								UPF0497 membrane protein 2	MA4_106O17.52	modules
GSMUA_AchrUn_randomG00320_001								3.18107		Putative PRA1 family protein B4	PRA1B4	complete
GSMUA_AchrUn_randomG00390_001*				3.37791						Hypothetical protein	unknown_gene	missing_functional_completeness
GSMUA_AchrUn_randomG00780_001		3.96149								Fructokinase-1	FRK1	complete
GSMUA_AchrUn_randomG01520_001				4.16157						Phosphoinositide phospholipase C 6	PLC6	complete
GSMUA_AchrUn_randomG02050_001				3.36044						Putative N-alpha-acetyltransferase 16%2C NatA auxiliary subunit	Naa16	complete
GSMUA_AchrUn_randomG04340_001		4.13641								transcription factor TF2%2C putative%2C expressed	ZSCAN29	fragment
GSMUA_AchrUn_randomG06300_001			3.25988							ribosomal protein S18 containing protein%2C expressed	rpsR	fragment
GSMUA_AchrUn_randomG06990_001					3.0449					Hypothetical protein	MJ0414	missing_functional_completeness
GSMUA_AchrUn_randomG07370_001		3.91282								Putative 1-acylglycerophosphocholine O-acyltransferase 1	CG32699	modules
GSMUA_AchrUn_randomG07420_001					3.34342					calcium-dependent protein kinase CPK1 adapter protein 2%2C putative%2C expressed	WIT1	complete
GSMUA_AchrUn_randomG11150_001						3.54214				Putative Uncharacterized glycosyltransferase MJ1607	MJ1607	modules
GSMUA_AchrUn_randomG12160_001					5.77312					Putative Cytochrome P450 94A1	CYP94A1	complete
GSMUA_AchrUn_randomG12570_001					4.23898					armadillo/beta-catenin repeat family protein%2C putative%2C expressed	PUB3	complete
GSMUA_AchrUn_randomG14790_001		3.42133								Putative Abhydrolase domain-containing protein 4	ABHD4	modules
GSMUA_AchrUn_randomG15570_001								3.20429		transporter%2C putative%2C expressed	spin	complete
GSMUA_AchrUn_randomG15830_001			4.01153							Protein transport protein SEC23	SEC23	fragment
GSMUA_AchrUn_randomG17800_001				3.4713						Putative Phytosulfokine receptor 1	PSKR	complete
GSMUA_AchrUn_randomG20890_001				3.14976						Hypothetical protein	unknown_gene	missing_functional_completeness
GSMUA_AchrUn_randomG21590_001*			3.49244							Probable sulfate transporter 3.5	SULTR3.5	complete
GSMUA_AchrUn_randomG27040_001					5.55247					Trans-cinnamate 4-monooxygenase	CYP73A12	fragment
GSMUA_Achr10G21100_001		0.331555	0.155473	0.292723	0.148287	0.303654	0.294415			Putative uncharacterized protein	Slc4a10	modules
GSMUA_Achr11G01650_001	0.172286	0.193445	0.0293707	0.145967	0.322082	0.0382425				Flotillin-like protein 1	FLOT1	complete
GSMUA_Achr3G07350_001		0.180321	0.0706348	0.16982	0.176551	0.163039	0.201064			Putative Dihydrolipoyllysine-residue acetyltransferase component of pyruvate dehydrogenase complex	pdhC	complete
GSMUA_Achr3G18060_001	0.297062	0.2337	0.283239	0.307175	0.2337	0.283239				Putative E3 ubiquitin-protein ligase PUB22	PUB22	complete
GSMUA_Achr4G18790_001		0.163199	0.15805	0.260364	0.24359	0.252562	0.315859			Putative Sorting and assembly machinery component 50 homolog	samm50	complete
GSMUA_Achr7G12630_001	0.29065	0.318616	0.191994	0.194805	0.2375	0.191994				Putative Ankyrin repeat-containing protein At3g12360	At3g12360	complete
GSMUA_Achr8G28000_001	0.255407	0.0812547	0.152491	0.228983	0.071767	0.100414				Glutamate synthase [NADH]%2C amyloplastic	GLT1	complete
CUFF.589.1	0.31532	0.295076	0.0756802		0.295076	0.0756802				arabinogalactan protein
GSMUA_Achr11G08470_001		0.12298	0.263074	0.302926	0.313793	0.171598				Putative Zinc finger protein CONSTANS-LIKE 14	COL14	complete
GSMUA_Achr1G22290_001*		0.1283	0.225253	0.299716	0.104331	0.225253				Glutamine synthetase nodule isozyme	GS1-2	complete
GSMUA_Achr1G25280_001		0.293876	0.168175	0.252326		0.24313	0.290258			Putative uncharacterized protein yghX	yghX	fragment
GSMUA_Achr2G00250_001		0.182909	0.17809	0.234468	0.237904		0.264537			Adenosine kinase 2	ADK2	complete
GSMUA_Achr2G16500_001	0.18694	0.0809873	0.0221717		0.0643362	0.0306598				Putative Probable LRR receptor-like serine/threonine-protein kinase At1g05700	At1g05700	fragment
GSMUA_Achr3G11570_001	0.211546	0.0172447	0.0202743		0.0172447	0.0202743				Hypothetical protein	ARA12	missing_functional_completeness
GSMUA_Achr3G22510_001		0.289105	0.127207		0.0957788	0.183236		0.331294		Hypothetical protein	unknown_gene	missing_functional_completeness
GSMUA_Achr4G08950_001*		0.0993404	0.122777	0.312426	0.0555372	0.14533				Putative Intracellular ribonuclease LX	RNALX	complete
GSMUA_Achr5G06270_001		0.168093	0.154633	0.262862	0.153892	0.237949				Putative Probable LRR receptor-like serine/threonine-protein kinase At1g14390	At1g14390	complete
GSMUA_Achr5G10950_001*		0.0851678	0.119196	0.241767	0.0851678	0.183419				Trypsin inhibitor	ODZ3	complete
GSMUA_Achr5G23330_001	0.242841		0.0558647	0.155825	0.280303	0.141628				Extracellular ribonuclease LE	RNS1	complete
GSMUA_Achr6G10410_001		0.188931	0.109187	0.307042	0.136934	0.258488				expressed protein	thrA	complete
GSMUA_Achr6G34760_001		0.206035	0.12497	0.121807	0.331741		0.185631			Subtilisin-like protease	ARA12	complete
GSMUA_Achr7G04660_001		0.155386	0.178794	0.313403	0.155386	0.179892				Stomatin-like protein 2	Stoml2	modules
GSMUA_Achr8G24560_001		0.138971	0.129444	0.239627	0.124309	0.206849				lung seven transmembrane domain containing protein%2C putative%2C expressed	tmem87a	complete
GSMUA_Achr9G05980_001	0.214904	0.22131	0.136741		0.182077	0.224629				Hypothetical protein	At1g51860	missing_functional_completeness
GSMUA_Achr9G06960_001		0.212278	0.21652	0.32795	0.261616		0.317297			Putative AdoMet-dependent rRNA methyltransferase spb1	spb1	complete
GSMUA_AchrUn_randomG12320_001		0.321017		0.260364	0.321017	0.240396	0.238955			nifU%2C putative%2C expressed	NIFU4	complete
GSMUA_AchrUn_randomG17970_001		0.133601	0.0694347	0.268098	0.158555	0.139722				Putative Cytokinin-O-glucosyltransferase 3	UGT73C5	complete
CUFF.23721.1		0.14025	0.21986		0.299601	0.311008				---NA---
CUFF.5834.1		0.284337	0.253575		0.072668			0.25557		anthocyanin 5-aromatic
GSMUA_Achr10G00440_001		0.293413	0.328194	0.176205			0.230914			Putative Heterogeneous nuclear ribonucleoprotein A/B	Hnrnpab	modules
GSMUA_Achr10G01070_001		0.268005	0.134939		0.304018	0.215631				Putative Hydroquinone glucosyltransferase	AS	complete
GSMUA_Achr10G09180_001			0.313744	0.0909435		0.167546	0.1111			Probable protein phosphatase 2C 62	Os07g0507000	complete
GSMUA_Achr10G14700_001		0.273014	0.25316		0.277101	0.269697				Whole genome shotgun sequence of line PN40024%2C scaffold_46.assembly12x (Fragment)	panB	modules
GSMUA_Achr10G17810_001		0.121214	0.128283		0.121214	0.220179				endonuclease/exonuclease/phosphatase family domain containing protein%2C expressed	CVP2	complete
GSMUA_Achr10G18640_001		0.200086	0.307603		0.200086	0.307603				Indole-3-acetic acid-amido synthetase GH3.17	GH3.17	complete
GSMUA_Achr10G22500_001*		0.117793	0.125042		0.133621	0.151298				LTPL101 - Protease inhibitor/seed storage/LTP family protein precursor%2C expressed	BORF2	complete
GSMUA_Achr10G22730_001		0.188412	0.329466	0.287712			0.196277			metallothionein%2C putative%2C expressed	MT1	fragment
GSMUA_Achr10G25500_001		0.30617	0.255421		0.228223	0.255421				Putative Aspartic proteinase nepenthesin-2	nep2	modules
GSMUA_Achr10G26000_001		0.233272	0.178794		0.189692	0.178794				Hypothetical protein	unknown_gene	missing_functional_completeness
GSMUA_Achr11G00820_001		0.289233	0.267356		0.289233	0.267356				ZOS4-01 - C2H2 zinc finger protein%2C expressed	ZNF67P	complete
GSMUA_Achr11G01970_001		0.0283067	0.0826795		0.0283067	0.0826795				transporter%2C major facilitator family%2C putative%2C expressed	crnA	complete
GSMUA_Achr11G03870_001		0.137114	0.188673		0.119824	0.323817				Putative expressed protein	Znf687	complete
GSMUA_Achr11G04070_001		0.2375	0.244505		0.2375	0.274948				protein transport protein-related%2C putative%2C expressed	Ccdc88a	complete
GSMUA_Achr11G11620_001*		0.27559	0.288961		0.27559	0.288961				Probable S-acyltransferase At3g26935	At3g26935	fragment
GSMUA_Achr11G26320_001		0.15375	0.217282		0.15375	0.201458				Metal transporter Nramp6	NRAMP6	complete
GSMUA_Achr1G00520_001			0.250939		0.304297	0.250939		0.331294		transferase family protein%2C putative%2C expressed	BAHD1	complete
GSMUA_Achr1G05690_001*		0.18726	0.160714		0.18726	0.161701				plastocyanin-like domain containing protein%2C putative%2C expressed	At2g02850	complete
GSMUA_Achr1G05690_001		0.101633	0.0900804		0.0343755	0.238036				plastocyanin-like domain containing protein%2C putative%2C expressed	At2g02850	complete
GSMUA_Achr1G11160_001		0.302685	0.156372		0.246727	0.14641				Chaperonin CPN60-2%2C mitochondrial	CPN60II	complete
GSMUA_Achr1G14720_001		0.231846	0.240396		0.231846	0.240396				UPF0497 membrane protein 1	MA4_106O17.50	complete
GSMUA_Achr1G22290_001		0.0667146	0.126826		0.0450349	0.254012				Glutamine synthetase nodule isozyme	GS1-2	complete
GSMUA_Achr2G01270_001		0.317528	0.244505		0.317528	0.244505				Bifunctional monodehydroascorbate reductase and carbonic anhydrase nectarin-3	NEC3	complete
GSMUA_Achr2G07830_001			0.312051	0.217029		0.324636	0.256468			N-alpha-acetyltransferase 20%2C NatB catalytic subunit	nat5	modules
GSMUA_Achr2G07940_001		0.183837	0.214161		0.190581	0.0969732				Putative uncharacterized protein	INO80	complete
GSMUA_Achr2G07980_001*		0.218004	0.328817		0.218004	0.328817				Hypothetical protein	AK5	missing_functional_completeness
GSMUA_Achr2G10580_001		0.24547	0.221451	0.214602		0.265007				Monothiol glutaredoxin-S11	GRXS11	complete
GSMUA_Achr2G13470_001		0.15892	0.0692666		0.0710767	0.176279				expressed protein	mnmE	complete
GSMUA_Achr2G14680_001			0.168401		0.121118	0.168747		0.274878		Putative Auxin-induced protein 5NG4	AF_0510	fragment
GSMUA_Achr2G16510_001		0.247564	0.234484		0.247564	0.234484				Putative Probable LRR receptor-like serine/threonine-protein kinase At1g51860	At1g51860	complete
GSMUA_Achr3G03340_001		0.103591	0.107951		0.103591	0.153337				Calcineurin B-like protein 7	CBL7	complete
GSMUA_Achr3G05850_001		0.2337	0.328817		0.2337	0.328817				Putative expressed protein	PACSIN2	complete
GSMUA_Achr3G06200_001			0.183929	0.275358		0.234662	0.201748			beta-glucan-binding protein 4%2C putative%2C expressed	eng2	complete
GSMUA_Achr3G10720_001		0.314113	0.328817		0.314113	0.328817				Putative tRNA (guanine-N(1)-)-methyltransferase	trm10	complete
GSMUA_Achr3G11300_001		0.260826	0.257722		0.260826	0.28981				DNA binding protein%2C putative%2C expressed	ESC	fragment
GSMUA_Achr3G12250_001		0.314113	0.238393		0.314113	0.238393				lung seven transmembrane domain containing protein%2C putative%2C expressed	Gpr107	complete
GSMUA_Achr3G17850_001		0.190447		0.260833	0.29759		0.320586			Elongation factor 1-alpha	BLT63	fragment
GSMUA_Achr3G30060_001		0.30617	0.257722		0.304297	0.257722				40S ribosomal protein S3a	RPS3A	complete
GSMUA_Achr4G08160_001			0.272449	0.29116		0.272449	0.199129			Putative Aspartic proteinase nepenthesin-2	nep2	fragment
GSMUA_Achr4G09220_001		0.169104	0.0743042		0.146753	0.109942				Serine carboxypeptidase II-2 (Fragment)	CXP.2-2	complete
GSMUA_Achr4G10920_001		0.15429	0.279856	0.304293	0.295262					Mitotic checkpoint protein BUB3	BUB3	complete
GSMUA_Achr4G11180_001		0.302791	0.20726	0.277496			0.319071			Hypothetical protein	infB	missing_functional_completeness
GSMUA_Achr4G11510_001		0.228223	0.178794		0.228223	0.232801				UPF0497 membrane protein Os02g0177700	Os02g0177700	complete
GSMUA_Achr4G15260_001		0.132606	0.0715308		0.172928	0.138481				Two pore calcium channel protein 1B	TPC1B	fragment
GSMUA_Achr4G17500_001		0.178125	0.159816		0.178125	0.217549				Putative Cucumisin	XSP1	complete
GSMUA_Achr4G22490_001		0.295076	0.238393		0.295076	0.238393				Histone-like protein (Fragment)	At2g30620	modules
GSMUA_Achr4G28550_001		0.207353	0.190698	0.183034			0.236478			RNA recognition motif containing protein%2C expressed	GRP10	modules
GSMUA_Achr4G30560_001		0.28089	0.246613		0.28089	0.246613				Putative heavy metal-associated domain containing protein%2C expressed	copA	complete
GSMUA_Achr4G33240_001		0.166058	0.16632		0.165043	0.236246				transcription factor-related%2C putative%2C expressed	At1g06150	modules
GSMUA_Achr4G33550_001		0.168702	0.103767		0.118994	0.26633				Putative Pectinesterase 2.2	PME2.2	complete
GSMUA_Achr5G01200_001		0.147538	0.0764896		0.147538	0.104121				Ferredoxin-2%2C chloroplastic	FD2	complete
GSMUA_Achr5G07480_001		0.186067	0.283239		0.186067	0.283239				Expansin-A2	EXPA2	complete
GSMUA_Achr5G09130_001		0.288463	0.136402		0.165057	0.13922				Ras-related protein Rab11B	RAB11B	complete
GSMUA_Achr5G15280_001			0.264308		0.264048	0.295621		0.312213		CPuORF23 - conserved peptide uORF-containing transcript%2C expressed	otsB	complete
GSMUA_Achr5G21100_001		0.173884	0.148223		0.218013	0.192996				Nicotianamine synthase	CHLN	complete
GSMUA_Achr5G29350_001		0.135243	0.155473		0.135243	0.239242				Omega-3 fatty acid desaturase%2C chloroplastic	FAD7A-1	complete
GSMUA_Achr6G00580_001		0.175979	0.189451		0.175979	0.235464				Hypothetical protein	At2g25060	missing_functional_completeness
GSMUA_Achr6G01500_001		0.251216	0.0944129		0.239575	0.184397				GTP-binding nuclear protein Ran-3	RAN3	complete
GSMUA_Achr6G05510_001		0.266597	0.186716	0.309855	0.192801					40S ribosomal protein S24-2	RPS24B	complete
GSMUA_Achr6G07830_001		0.249088	0.230702		0.247564	0.230702				Probable S-acyltransferase At1g69420	At1g69420	complete
GSMUA_Achr6G08960_001		0.23473	0.297911		0.245265	0.249674				Putative uncharacterized protein	set-2	fragment
GSMUA_Achr6G20630_001		0.248666	0.102534		0.148287	0.230601				Ribonucleoside-diphosphate reductase small chain	RNR2B	complete
GSMUA_Achr6G21060_001	0.310704		0.254748		0.241426	0.286735				40S ribosomal protein S8	RPS8	complete
GSMUA_Achr6G21980_001*		0.111925	0.134306		0.111925	0.134306				Peroxidase 1	PRX74	complete
GSMUA_Achr6G21980_001		0.21323	0.272449		0.21323	0.272449				Peroxidase 1	PRX74	complete
GSMUA_Achr6G23670_001		0.239447	0.220055	0.282671	0.243031					Calmodulin	CAL1	complete
GSMUA_Achr6G27780_001		0.158956	0.131015		0.127335	0.242642				Putative Transcription factor bHLH62	BHLH62	complete
GSMUA_Achr6G28280_001		0.216389	0.240396		0.219628	0.240396				Photosystem II core complex proteins psbY%2C chloroplastic	PSBY	complete
GSMUA_Achr7G01310_001		0.295858	0.26806		0.212696	0.293262				Hypothetical protein	unknown_gene	missing_functional_completeness
GSMUA_Achr7G01800_001		0.232518	0.114428		0.191908	0.31153				Tubulin alpha-3 chain	TUBA3	complete
GSMUA_Achr7G06060_001		0.283617	0.310947		0.283617	0.310947				CRAL/TRIO domain containing protein%2C expressed	SEC14	complete
GSMUA_Achr7G10940_001		0.328231	0.291909		0.328231	0.291909				Probable xyloglucan endotransglucosylase/hydrolase protein 26	XTH26	complete
GSMUA_Achr7G22100_001		0.0551451	0.244505		0.0621726	0.318361				Expansin-A2	EXPA2	complete
GSMUA_Achr7G25980_001		0.257307	0.159816		0.177046	0.264842				ethylene-responsive element-binding protein%2C putative%2C expressed	At4g17486	fragment
GSMUA_Achr8G02140_001		0.243415	0.181058		0.243741	0.181058				ABC transporter G family member 16	ABCG16	complete
GSMUA_Achr8G04290_001		0.27559	0.160714		0.27559	0.161701				Putative Flavonol 4'-sulfotransferase	SOT17	complete
GSMUA_Achr8G04940_001		0.252986	0.138199		0.245649	0.261735				U-box domain-containing protein 30	PUB30	complete
GSMUA_Achr8G14230_001*		0.0390021	0.0697734		0.0390021	0.0697734				transporter%2C major facilitator family%2C putative%2C expressed	crnA	complete
GSMUA_Achr8G14310_001		0.110654	0.145214		0.110654	0.232049				Putative Auxin-induced protein 5NG4	AF_0510	complete
GSMUA_Achr8G32950_001*		0.170886	0.277739		0.16984	0.295881				Hevamine-A	CHIB1	complete
GSMUA_Achr9G03440_001		0.164111	0.180433		0.297988	0.302976				Tropinone reductase homolog At1g07440	At1g07440	complete
GSMUA_Achr9G03940_001		0.198725	0.225253		0.198725	0.225253				Probable protein phosphatase 2C 23	PLL4	complete
GSMUA_Achr9G04840_001		0.101642	0.0512388		0.110924	0.0494336				Trans-cinnamate 4-monooxygenase	CYP73A11	complete
GSMUA_Achr9G12210_001*	0.322356	0.314486		0.322356	0.297144					retrotransposon protein%2C putative%2C Ty1-copia subclass	FUC1	fragment
GSMUA_Achr9G12480_001			0.313774	0.151873		0.324632	0.331473			mitochondrial import inner membrane translocase subunit Tim17%2C putative%2C expressed	TIM22	complete
GSMUA_Achr9G23530_001		0.262635	0.163498		0.289668		0.317816			Probable voltage-gated potassium channel subunit beta	KOB1	complete
GSMUA_Achr9G25470_001		0.146797	0.190714		0.146797	0.190714				Putative Transmembrane protein DDB_G0273707/DDB_G0273361	DDB_G0273707	fragment
GSMUA_AchrUn_randomG06310_001*		0.12484	0.310947		0.12484	0.310947				Expansin-B17	EXPB17	complete
GSMUA_AchrUn_randomG08730_001		0.313711	0.204862	0.236241	0.300708					RuBisCO large subunit-binding protein subunit alpha%2C chloroplastic	At2g28000	complete
GSMUA_AchrUn_randomG09120_001		0.202706	0.226037	0.318292	0.228538					Probable aquaporin PIP1-2	PIP1-2	fragment
GSMUA_AchrUn_randomG10320_001	0.330663				0.324584	0.121217			0.150935	Floral homeotic protein APETALA 2	AP2	fragment
GSMUA_AchrUn_randomG11650_001		0.175739	0.0922298		0.114709	0.182904				Metal transporter Nramp6	NRAMP6	complete
GSMUA_AchrUn_randomG12020_001			0.213297	0.222842		0.201092	0.247675			Polyadenylate-binding protein 2	PAB2	complete
GSMUA_AchrUn_randomG16900_001		0.30116	0.207298		0.30116	0.207298				Hypothetical protein	unknown_gene	missing_functional_completeness
CUFF.10238.1*		0.278215	0.291909		0.278215					auxin-responsive family protein
CUFF.2165.1			0.303177	0.305744			0.312151			glycine-rich protein 2
CUFF.3491.1				0.26977		0.134939			0.17863	rrna intron-encoded homing endonuclease
GSMUA_Achr10G02560_001			0.288961		0.265569	0.288961				Histone H2B.11	H2B.11	fragment
GSMUA_Achr10G20810_001		0.228223			0.299768	0.234429				Putative Polyribonucleotide nucleotidyltransferase	pnp	modules
GSMUA_Achr11G02430_001		0.187383	0.20005		0.150107					Ammonium transporter 1 member 1	AMT1-1	complete
GSMUA_Achr11G12300_001		0.266597			0.149044	0.30359				ATP-dependent RNA helicase dhx8	dhx8	fragment
GSMUA_Achr11G20550_001			0.175101		0.293047	0.211058				60S ribosomal protein L18-2	RPL18B	fragment
GSMUA_Achr11G25550_001			0.272449	0.26547			0.277573			Peroxidase 3	PER3	complete
GSMUA_Achr11G25690_001			0.252183	0.322659		0.296924				Tubulin beta-1 chain	TUBB1	complete
GSMUA_Achr1G00470_001			0.154633	0.305064		0.329468				Putative RanBP2-type zinc finger protein At1g67325	At1g67325	complete
GSMUA_Achr1G04050_001		0.291916	0.248757			0.323897				Putative Whole genome shotgun sequence of line PN40024%2C scaffold_98.assembly12x (Fragment)	purK	complete
GSMUA_Achr1G08500_001		0.298087	0.17028		0.298087					Probable xyloglucan endotransglucosylase/hydrolase protein 8	XTH8	complete
GSMUA_Achr1G14930_001		0.23002	0.332641		0.329595					Plastocyanin%2C chloroplastic	PETE	complete
GSMUA_Achr1G17190_001		0.230231	0.321318	0.309858						Metallothionein-like protein 4A	MT4A	complete
GSMUA_Achr1G25160_001			0.201576	0.147542			0.287417			Germin-like protein 5-1	Os05g0277500	complete
GSMUA_Achr2G16480_001		0.300729			0.14229	0.28939				Putative Uncharacterized basic helix-loop-helix protein At1g06150	At1g06150	complete
GSMUA_Achr2G20670_001		0.256862	0.163249		0.169838					Amino acid permease 2	AAP2	complete
GSMUA_Achr3G00550_001		0.19475	0.18576		0.19475					Putative Chitin elicitor-binding protein	CEBIP	complete
GSMUA_Achr3G00930_001			0.232475	0.254548		0.214316				Putative Lysosomal Pro-X carboxypeptidase	PRCP	complete
GSMUA_Achr3G15180_001			0.22176	0.255452		0.32812				Branched-chain-amino-acid aminotransferase 5%2C chloroplastic	BCAT5	complete
GSMUA_Achr3G17740_001		0.23002	0.283065		0.23002					Calcium-transporting ATPase 1%2C endoplasmic reticulum-type	ECA1	complete
GSMUA_Achr3G32250_001		0.270487			0.270487	0.275068				UPF0202 protein At1g10490	At1g10490	complete
GSMUA_Achr4G01520_001		0.213918	0.189451		0.127566					DNA-damage-repair/toleration protein DRT100	DRT100	fragment
GSMUA_Achr4G08980_001		0.31532	0.145214		0.201466					Probable inactive receptor kinase At2g26730	At2g26730	complete
GSMUA_Achr4G10320_001	0.32624	0.200086			0.200086					2%2C3-bisphosphoglycerate-independent phosphoglycerate mutase	PGM1	modules
GSMUA_Achr4G11980_001			0.121217	0.332387		0.121217				Tubulin beta-1 chain	TUBB1	complete
GSMUA_Achr4G16890_001			0.224557	0.192435		0.125689				Putative Uncharacterized protein At2g39795%2C mitochondrial	At2g39795	complete
GSMUA_Achr4G21610_001			0.20005		0.304297	0.20005				Nudix hydrolase 8	NUDT8	complete
GSMUA_Achr4G22580_001			0.208403		0.197382		0.301976			Putative Transmembrane emp24 domain-containing protein A	empA	modules
GSMUA_Achr4G29480_001		0.123705	0.140922		0.110654					24-methylenesterol C-methyltransferase 2	Smt2-1	fragment
GSMUA_Achr5G08410_001		0.319482			0.317528		0.301976			Putative Protein GPR107	Gpr107	fragment
GSMUA_Achr5G09830_001		0.291013	0.176587		0.289233					Probable inactive receptor kinase At2g26730	At2g26730	complete
GSMUA_Achr5G15370_001		0.309023	0.187512			0.311815				Coatomer subunit alpha-3	Os09g0127800	complete
GSMUA_Achr5G21600_001		0.268005		0.216623	0.268005					Putative DNA replication complex GINS protein SLD5	gins4	complete
GSMUA_Achr5G22330_001		0.323348	0.138869		0.172684					Putative Probable serine/threonine-protein kinase KIN82	KIN82	fragment
GSMUA_Achr6G06690_001		0.316047	0.269878		0.253177					Elongation factor Tu%2C chloroplastic	TUFB1	fragment
GSMUA_Achr6G15140_001		0.284671	0.235527		0.18159					Putative Wall-associated receptor kinase-like 20	WAKL20	modules
GSMUA_Achr6G15880_001		0.239447	0.180542			0.330011				Putative Protein LURP-one-related 8	At2g38640	complete
GSMUA_Achr6G17720_001		0.143845	0.122949		0.176402					NAC domain-containing protein 2	NAC002	complete
GSMUA_Achr6G22560_001			0.129539	0.236948		0.133562				Syntaxin-71	SYP71	complete
GSMUA_Achr6G36780_001			0.289396		0.286397	0.307836				oxysterol-binding protein%2C putative%2C expressed	SPBC2F12.05c	complete
GSMUA_Achr7G01800_001*		0.159631	0.271709		0.219204					Tubulin alpha-3 chain	TUBA3	complete
GSMUA_Achr7G07550_001		0.314113	0.272449			0.272449				GDP-fucose protein-O-fucosyltransferase 2%2C putative%2C expressed	pad-2	complete
GSMUA_Achr7G19870_001			0.0910615		0.281307	0.153368				lung seven transmembrane domain containing protein%2C putative%2C expressed	tmem87a	complete
GSMUA_Achr8G10280_001			0.176159		0.30588	0.269226				60S ribosomal protein L18-3	RPL18C	modules
GSMUA_Achr8G12360_001		0.192188		0.313318	0.192188					Peroxidase 5	GSVIVT00037159001	complete
GSMUA_Achr8G15610_001		0.131952	0.244505		0.0983587					Putative Uncharacterized protein CPn_0526/CP_0226/CPj0526/CpB0547	CPn_0526	complete
GSMUA_Achr8G20370_001			0.220055	0.141031		0.260477				Single-stranded DNA-binding protein%2C mitochondrial	At4g11060	complete
GSMUA_Achr8G24510_001		0.324553		0.307175			0.23729			Putative Whole genome shotgun sequence of line PN40024%2C scaffold_0.assembly12x (Fragment)	RING1	fragment
GSMUA_Achr8G24670_001			0.2118	0.292124		0.305637				Eukaryotic initiation factor 4A-15	Os02g0146600	complete
GSMUA_Achr8G32210_001			0.12384		0.155234	0.161248				Probable peroxidase 61	PER61	complete
GSMUA_Achr8G33420_001			0.284666	0.327303		0.317456				Porphobilinogen deaminase%2C chloroplastic	HEMC	complete
GSMUA_Achr9G01350_001		0.192107		0.141769			0.192166			Putative expressed protein	unknown_gene	complete
GSMUA_Achr9G05000_001			0.128861		0.198725	0.198291				Phospholipid-transporting ATPase 1	ALA1	complete
GSMUA_Achr9G10200_001		0.270487	0.288961		0.322982					Reticulon-like protein B8	RTNLB8	complete
GSMUA_Achr9G12210_001	0.33106		0.326831	0.237449						retrotransposon protein%2C putative%2C Ty1-copia subclass	FUC1	fragment
GSMUA_Achr9G15010_001		0.164111	0.325081		0.148994					Putative zinc finger%2C C3HC4 type domain containing protein%2C expressed	ATL6	modules
GSMUA_Achr9G21000_001		0.166591	0.130259		0.122541					Putative Cytochrome P450 93A2	CYP93A2	complete
GSMUA_Achr9G24280_001			0.125284		0.302128	0.111561				Putative Two-component response regulator-like PRR95	PRR95	complete
GSMUA_Achr9G25240_001		0.116636	0.207975		0.218013					Putative plant protein of unknown function DUF869 domain containing protein%2C expressed	FPP7	complete
GSMUA_Achr9G25300_001			0.152979		0.205722	0.262566				expressed protein	chi01	complete
GSMUA_Achr9G27460_001		0.254893	0.223792		0.1425					Aquaporin NIP2-1	NIP2-1	complete
GSMUA_AchrUn_randomG04870_001			0.310947	0.32624		0.331259				Serine carboxypeptidase-like 35	SCPL35	complete
GSMUA_AchrUn_randomG15790_001			0.135579	0.300253		0.312943				Hypothetical protein	MAPT	missing_functional_completeness
GSMUA_AchrUn_randomG16910_001			0.28746	0.221399			0.237168			GHMP kinases ATP-binding protein%2C putative	thrB	complete
CUFF.14465.1		0.295076			0.295076					armadillo beta-catenin-like repeat family expressed
CUFF.2062.1*			0.208811		0.222997					mannose-binding lectin
CUFF.20884.1			0.291909			0.293701				hypothetical protein SORBIDRAFT_01g009530 [Sorghum bicolor]
CUFF.21673.1*			0.22176			0.22176				14 kda proline-rich protein
CUFF.22402.1			0.193321		0.322082					protein
CUFF.23721.1*			0.267356			0.267356				---NA---
CUFF.2464.1			0.277739			0.295881				---NA---
CUFF.27043.1			0.129055			0.205918				concanavalin a-like lectin
CUFF.30305.1*				0.266685			0.332622			hypothetical protein SORBIDRAFT_04g007540 [Sorghum bicolor]
CUFF.32120.1	0.268098			0.268098						protein
CUFF.38195.1			0.320092	0.302557						calmodulin binding protein
CUFF.38779.1	0.141135			0.172253						wrky dna binding domain containing expressed
CUFF.4958.1*			0.126022			0.126022				chlorophyll a b binding protein
CUFF.6408.1	0.150985			0.140376						protein
CUFF.6782.1	0.328459			0.176829						conserved hypothetical protein [Ricinus communis]
GSMUA_Achr10G00490_001		0.243998			0.25059					Tropinone reductase homolog At1g07440	At1g07440	complete
GSMUA_Achr10G00680_001	0.300623			0.216353						hs1%2C putative%2C expressed	kynA	complete
GSMUA_Achr10G03520_001			0.228857			0.31153				Heat shock protein 81-2	HSP81-2	complete
GSMUA_Achr10G03780_001			0.26528		0.240014					Lung seven transmembrane receptor domain containing protein%2C putative%2C expressed	Gpr107	modules
GSMUA_Achr10G04780_001			0.297897		0.280573					Putative Histone deacetylase HDT1	HDT1	complete
GSMUA_Achr10G05650_001			0.328817			0.328817				70 kDa peptidyl-prolyl isomerase	FKBP70	complete
GSMUA_Achr10G06950_001			0.314364			0.314364				Putative Replication protein A 32 kDa subunit	Rpa2	complete
GSMUA_Achr10G08470_001			0.320902	0.251777						Probable glutathione S-transferase parA	PARA	complete
GSMUA_Achr10G08760_001*		0.28089			0.28089					Putative Salt stress-induced protein	SALT	modules
GSMUA_Achr10G09460_001		0.330251			0.328231					Histidine decarboxylase	HDC	complete
GSMUA_Achr10G12200_001		0.287937					0.276939			Chalcone synthase	CHS	complete
GSMUA_Achr10G13370_001						0.315949			0.327461	splicing factor%2C arginine/serine-rich%2C putative%2C expressed	Srsf4	complete
GSMUA_Achr10G14330_001		0.310772			0.310772					Hypothetical protein	cyp524A1	missing_functional_completeness
GSMUA_Achr10G14940_001			0.240987	0.333254						Cyclin-dependent kinase F-1	CDKF-1	complete
GSMUA_Achr10G17950_001			0.328817			0.328817				ATMAP70 protein%2C putative%2C expressed	sass6	complete
GSMUA_Achr10G21940_001			0.301127			0.301127				Putative AP2 domain containing protein%2C expressed	CRF4	complete
GSMUA_Achr10G22560_001	0.166122			0.170862						avr9/Cf-9 rapidly elicited protein%2C putative%2C expressed	thiE	complete
GSMUA_Achr10G22990_001			0.244505	0.237525						Putative Dolichyldiphosphatase 1	Dolpp1	complete
GSMUA_Achr10G23000_001		0.231618				0.294919				Phosphoinositide phospholipase C 6	PLC6	complete
GSMUA_Achr10G25880_001*		0.204284			0.204284					Peroxidase 15	pod	complete
GSMUA_Achr10G26190_001		0.285111	0.280885							Probable pre-mRNA-splicing factor ATP-dependent RNA helicase	At3g26560	complete
GSMUA_Achr10G26620_001		0.241912			0.216389					Expansin-A7	EXPA7	complete
GSMUA_Achr10G27900_001			0.28746			0.220839				Putative Bromodomain-containing protein GTE3%2C chloroplastic	GTE3	modules
GSMUA_Achr10G29050_001						0.242923			0.314281	Dynamin-related protein 3A	DRP3A	complete
GSMUA_Achr10G29160_001		0.317069			0.283617					Putative Protein LURP-one-related 8	At2g38640	complete
GSMUA_Achr10G29660_001			0.176587		0.332691					Hypothetical protein	24	missing_functional_completeness
GSMUA_Achr10G30490_001			0.272449			0.30637				Putative mTERF family protein%2C expressed	MTERFD1	complete
GSMUA_Achr10G31490_001	0.330218			0.330218						Chloride channel protein CLC-f	CLC-F	complete
GSMUA_Achr11G01480_001				0.304246			0.331082			Putative ZOS2-15 - C2H2 zinc finger protein%2C expressed	MGP	complete
GSMUA_Achr11G01650_001*	0.288063			0.288063						Flotillin-like protein 1	FLOT1	complete
GSMUA_Achr11G03570_001	0.282061			0.282061						Putative UPF0496 protein 4	OsI_033149	complete
GSMUA_Achr11G04120_001		0.260826			0.260826					Sphingolipid delta(4)-desaturase DES1	DEGS1	complete
GSMUA_Achr11G04310_001		0.267203			0.269543					Nitrate transporter 1.1	NRT1.1	complete
GSMUA_Achr11G04830_001				0.114835			0.157852			WD40-like Beta Propeller Repeat family protein%2C expressed	tolB	complete
GSMUA_Achr11G04850_001		0.3075			0.3075					Putative Peroxidase 1	PER1	complete
GSMUA_Achr11G07000_001						0.280062			0.272602	plant-specific domain TIGR01589 family protein%2C putative%2C expressed	rsmH	complete
GSMUA_Achr11G09610_001		0.215328			0.268324					major ampullate spidroin 2-2%2C putative%2C expressed	RH46	fragment
GSMUA_Achr11G09970_001			0.269878			0.269878				Protein kinase G11A	Os06g0291600	fragment
GSMUA_Achr11G10060_001			0.323233			0.286071				Hypothetical protein	BHLH130	missing_functional_completeness
GSMUA_Achr11G10100_001				0.260364			0.214686			Omega-6 fatty acid desaturase%2C endoplasmic reticulum isozyme 2	FAD2-2	complete
GSMUA_Achr11G10160_001			0.127143			0.127143				Cyclin-dependent kinase B2-1	CDKB2-1	complete
GSMUA_Achr11G11030_001		0.308096	0.242433							Putative Basic leucine zipper and W2 domain-containing protein 2	BZW2	complete
GSMUA_Achr11G11630_001			0.283239			0.283239				Hypothetical protein	unknown_gene	missing_functional_completeness
GSMUA_Achr11G12100_001			0.274684	0.226059						RNA recognition motif containing protein%2C putative%2C expressed	RBPMS	fragment
GSMUA_Achr11G13430_001		0.245484			0.245484					Putative Cytochrome P450 71A1	CYP71A1	complete
GSMUA_Achr11G13650_001		0.237741			0.111925					Putative expressed protein	PF1186	complete
GSMUA_Achr11G15530_001				0.322356			0.323291			50S ribosomal protein L22%2C chloroplastic	rpl22	complete
GSMUA_Achr11G16940_001			0.269878			0.287507				Putative Fatty acid 2-hydroxylase	Fa2h	fragment
GSMUA_Achr11G20310_001*			0.309314			0.267332				Elongation factor 1-beta 1	At5g12110	complete
GSMUA_Achr11G22610_001*			0.332641			0.332641				60S ribosomal protein L8	RPL8	complete
GSMUA_Achr11G23550_001*				0.154731			0.286248			Putative Cytokinin-O-glucosyltransferase 1	UGT73C1	complete
GSMUA_Achr11G24110_001				0.226427			0.18656			Fasciclin-like arabinogalactan protein 4	FLA4	complete
GSMUA_Achr11G24450_001		0.314021			0.28089					Putative Retinol dehydrogenase 14	Rdh14	complete
GSMUA_Achr11G24840_001		0.283617			0.283617					Wound-induced protein 1	WUN1	modules
GSMUA_Achr1G01470_001			0.269878			0.269878				Cell elongation protein DIMINUTO	DIM	fragment
GSMUA_Achr1G02620_001			0.305448		0.296407					Rac-like GTP-binding protein 5	RAC5	complete
GSMUA_Achr1G04940_001		0.241426			0.241426					6-phosphofructokinase 3	PFK3	complete
GSMUA_Achr1G05100_001						0.33198			0.305666	60S ribosomal protein L35a-3	RPL35AC	complete
GSMUA_Achr1G05220_001						0.191271			0.227108	SWIM zinc finger family protein%2C putative%2C expressed	EIF5B	modules
GSMUA_Achr1G05950_001						0.251234			0.327214	Hypothetical protein	cysS	missing_functional_completeness
GSMUA_Achr1G07840_001		0.295076			0.31711					Putative 2-keto-3-deoxy-L-rhamnonate aldolase	rhmA	modules
GSMUA_Achr1G09750_001	0.285166			0.254365						Putative Transcription factor MYB44	MYB44	complete
GSMUA_Achr1G10890_001			0.245838			0.286627				Putative NADH dehydrogenase [ubiquinone] 1 alpha subcomplex subunit 13	NDUFA13	complete
GSMUA_Achr1G12410_001			0.169273			0.330605				Hypothetical protein	AIL1	missing_functional_completeness
GSMUA_Achr1G13130_001		0.270487			0.270487					Putative carboxyvinyl-carboxyphosphonate phosphorylmutase	At1g77060	complete
GSMUA_Achr1G13680_001				0.320121			0.254629			enoyl-CoA hydratase/isomerase family protein%2C putative%2C expressed	caiD	complete
GSMUA_Achr1G13910_001		0.252986			0.205722					CAS1 domain-containing protein 1 precursor%2C putative%2C expressed	CAS1	complete
GSMUA_Achr1G15400_001			0.314364			0.314364				Putative expansin-A30	EXPA30	complete
GSMUA_Achr1G15630_001			0.131225			0.131225				Hypothetical protein	unknown_gene	missing_functional_completeness
GSMUA_Achr1G16980_001			0.280462			0.280462				Photosystem II 22 kDa protein%2C chloroplastic	PSBS	complete
GSMUA_Achr1G17380_001				0.26236			0.266254			V-type proton ATPase subunit D	VHA-D	complete
GSMUA_Achr1G20160_001		0.331961			0.331961					Putative Cytochrome P450 89A2	CYP89A2	complete
GSMUA_Achr1G20480_001			0.269878			0.269878				Hypothetical protein	purL	missing_functional_completeness
GSMUA_Achr1G28150_001					0.159631			0.298165		Putative Alpha-N-acetylglucosaminidase	NAGLU	fragment
GSMUA_Achr2G01900_001			0.130626			0.130626				alpha/beta hydrolase fold%2C putative%2C expressed	GID1L3	complete
GSMUA_Achr2G03470_001*			0.264881	0.330218						Proteasome subunit alpha type-7	PAD1	complete
GSMUA_Achr2G03690_001	0.22195			0.22195						Hypothetical protein	unknown_gene	missing_functional_completeness
GSMUA_Achr2G04260_001		0.289233			0.289233					Putative Probable leucine-rich repeat receptor-like protein kinase At5g61480	At5g61480	complete
GSMUA_Achr2G05960_001			0.204894		0.310063					Actin-related protein 3	ARP3	fragment
GSMUA_Achr2G06230_001		0.212502					0.273386			Pentatricopeptide repeat-containing protein At5g60960%2C mitochondrial	At5g60960	complete
GSMUA_Achr2G06940_001	0.226271			0.100289						expressed protein	secA	complete
GSMUA_Achr2G07940_001*		0.298087			0.298087					Putative uncharacterized protein	INO80	complete
GSMUA_Achr2G08510_001		0.326581		0.288063						30S ribosomal protein S6 alpha%2C chloroplastic	RPS6	complete
GSMUA_Achr2G10380_001	0.147967			0.147967						Putative DUF581 domain containing protein%2C expressed	scrA	modules
GSMUA_Achr2G10960_001*	0.307703		0.213486							Defensin-like protein	PDF2.3	complete
GSMUA_Achr2G13310_001	0.225649			0.232088						Hypothetical protein	unknown_gene	missing_functional_completeness
GSMUA_Achr2G14290_001			0.307603		0.267242					Probable diaminopimelate decarboxylase%2C chloroplastic	LYSA	complete
GSMUA_Achr2G15860_001			0.325081			0.325081				Ras-related protein ARA-1	ARA-1	complete
GSMUA_Achr2G16240_001	0.322356			0.322356						Osmotin-like protein	At1g18250	complete
GSMUA_Achr2G18930_001	0.3215			0.18685						Putative Macrophage migration inhibitory factor homolog	BMBAC01P19.1	complete
GSMUA_Achr2G20380_001			0.303505			0.266286				40S ribosomal protein S14	RPS14C	modules
GSMUA_Achr2G21870_001			0.238997		0.220163					Sucrose synthase 2	SUS1	complete
GSMUA_Achr2G22130_001		0.222864			0.288395					Hypothetical protein	BIPP2C1	missing_functional_completeness
GSMUA_Achr3G00600_001		0.247564	0.314838							transposon protein%2C putative%2C unclassified%2C expressed	B'BETA	modules
GSMUA_Achr3G02390_001			0.273155		0.243931					Calnexin homolog 1	CNX1	complete
GSMUA_Achr3G02950_001				0.316991			0.305519			Peroxidase 12	PER12	complete
GSMUA_Achr3G03740_001					0.224103			0.22333		Xylem cysteine proteinase 1	XCP1	complete
GSMUA_Achr3G06160_001	0.262892			0.262892						Putative U-box domain-containing protein 19	PUB19	fragment
GSMUA_Achr3G07630_001			0.288753		0.221084					IAA-alanine resistance protein 1	IAR1	complete
GSMUA_Achr3G07850_001			0.298267		0.252514					Phospholipid:diacylglycerol acyltransferase 1	PDAT1	complete
GSMUA_Achr3G09960_001			0.267356		0.219384					Laccase-3	LAC3	complete
GSMUA_Achr3G11580_001*			0.194719		0.287381					60S acidic ribosomal protein P1-2	RPP1B	complete
GSMUA_Achr3G12360_001		0.308928				0.257889				Arginine/serine-rich-splicing factor RSP40	RSP40	fragment
GSMUA_Achr3G13770_001		0.3075			0.3075					Peroxidase 21	PER21	complete
GSMUA_Achr3G15490_001	0.241865			0.123081						Putative Monothiol glutaredoxin-S5	GRXS5	complete
GSMUA_Achr3G17380_001		0.22918			0.170834					Putative carboxyvinyl-carboxyphosphonate phosphorylmutase	At1g77060	complete
GSMUA_Achr3G18740_001		0.328231			0.328231					Hypothetical protein	lolA	missing_functional_completeness
GSMUA_Achr3G18990_001		0.196656			0.329232					NAC domain-containing protein 2	NAC002	complete
GSMUA_Achr3G23950_001				0.304246	0.317528					CBS domain containing membrane protein%2C putative%2C expressed	prkag	complete
GSMUA_Achr3G24200_001			0.26245			0.26245				Hypothetical protein	sec1	missing_functional_completeness
GSMUA_Achr3G24800_001		0.322993			0.321017					Putative Cell surface glycoprotein 1	olpB	fragment
GSMUA_Achr3G25690_001*				0.0939403			0.235532			Allene oxide synthase%2C chloroplastic	CYP74A	modules
GSMUA_Achr3G30130_001		0.142468			0.286782					LOB domain-containing protein 39	LBD39	complete
GSMUA_Achr3G30230_001		0.183702					0.277097
GSMUA_Achr4G00200_001*				0.166122			0.289261			Putative U-box domain-containing protein 16	PUB16	complete
GSMUA_Achr4G03700_001	0.314382			0.314976						Predicted protein	LBD41	modules
GSMUA_Achr4G04460_001				0.0887894			0.204888			Putative NADH dehydrogenase [ubiquinone] 1 alpha subcomplex subunit 9%2C mitochondrial (Fragment)	Ndufa9	complete
GSMUA_Achr4G06390_001*		0.28816			0.290684					60S ribosomal protein L6	RPL6	complete
GSMUA_Achr4G06820_001	0.270495			0.26547						LOB domain-containing protein 41	LBD41	complete
GSMUA_Achr4G07520_001			0.332641			0.332641				Putative Lysosomal beta glucosidase	gluA	fragment
GSMUA_Achr4G11290_001		0.321017			0.321017					Putative Ocs element-binding factor 1	OBF1	modules
GSMUA_Achr4G14890_001	0.306428			0.183972						Putative Protein ELC-like	ELCL	complete
GSMUA_Achr4G15280_001			0.308502		0.262856					60S ribosomal protein L27-3	RPL27C	complete
GSMUA_Achr4G20470_001		0.243438	0.314364							Putative UPF0133 protein Synpcc7942_0464	Synpcc7942_0464	modules
GSMUA_Achr4G21100_001		0.187212			0.186067					Whole genome shotgun sequence of line PN40024%2C scaffold_179.assembly12x (Fragment)	Maeo_0681	complete
GSMUA_Achr4G22380_001			0.258669		0.313688					Purple acid phosphatase 2	PAP2	complete
GSMUA_Achr4G22700_001		0.247492			0.132173					5-methyltetrahydropteroyltriglutamate--homocysteine methyltransferase	MET	complete
GSMUA_Achr4G24480_001			0.32955			0.332291				Caffeic acid 3-O-methyltransferase 1	HOMT1	complete
GSMUA_Achr4G25880_001			0.242433		0.19475					Monosaccharide-sensing protein 2	MSSP2	complete
GSMUA_Achr4G26750_001		0.2566					0.322604			Inorganic phosphate transporter 1-4	PHT1-4	complete
GSMUA_Achr4G31270_001			0.257567		0.191544					Glutamate decarboxylase 1	GAD1	complete
GSMUA_Achr4G31530_001			0.285493		0.329442					Putative p21-activated protein kinase-interacting protein 1-like	pak1ip1	fragment
GSMUA_Achr4G33150_001				0.279453		0.243611				Phosphoglycerate kinase%2C chloroplastic	At1g56190	complete
GSMUA_Achr5G00980_001			0.277652	0.330456						mRNA-decapping enzyme-like protein	At1g08370	complete
GSMUA_Achr5G06050_001		0.295618			0.294532					Probable cellulose synthase A catalytic subunit 1 [UDP-forming]	CESA1	complete
GSMUA_Achr5G07470_001				0.309331			0.286145			Expansin-A2	EXPA2	complete
GSMUA_Achr5G09230_001			0.238393			0.238393				Chlorophyll a-b binding protein 40%2C chloroplastic	CAB40	fragment
GSMUA_Achr5G09820_001		0.305436			0.276045					oxidoreductase%2C 2OG-FeII oxygenase domain containing protein%2C putative%2C expressed	20ox1	complete
GSMUA_Achr5G10020_001			0.244505			0.244505				Guanine nucleotide-binding protein subunit beta-like protein	GB1	complete
GSMUA_Achr5G11490_001			0.172102		0.241206					Probable cinnamyl alcohol dehydrogenase 6	CAD6	complete
GSMUA_Achr5G12810_001				0.156816			0.185946			Putative Scarecrow-like protein 8	SCL8	complete
GSMUA_Achr5G12870_001	0.262892			0.315459						Hypothetical protein	Cagg_2891	missing_functional_completeness
GSMUA_Achr5G14940_001				0.182809			0.324386			Hypothetical protein	unknown_gene	missing_functional_completeness
GSMUA_Achr5G15080_001				0.189356			0.295481			CHCH domain containing protein%2C expressed	SPAC6C3.02c	modules
GSMUA_Achr5G18690_001		0.272978			0.220001					Putative expressed protein	zmpB	complete
GSMUA_Achr5G22720_001		0.324584			0.324584					Plasma membrane ATPase	Os04g0656100	complete
GSMUA_Achr5G27640_001	0.162501			0.11808						Putative uncharacterized protein	dinB	modules
GSMUA_Achr5G28550_001		0.331961			0.331961					Putative ZOS5-02 - C2H2 zinc finger protein%2C expressed	ZFP7	modules
GSMUA_Achr5G28750_001			0.284506			0.159034				Putative Aldose reductase	akr1a1a	complete
GSMUA_Achr6G00690_001		0.31316			0.200086					Putative Secologanin synthase	CYP72A1	complete
GSMUA_Achr6G01050_001		0.28089			0.28089					pentatricopeptide containing protein%2C putative%2C expressed	At1g06150	fragment
GSMUA_Achr6G02240_001				0.263455			0.319292			Putative Patatin group A-3	pat2-k1	complete
GSMUA_Achr6G03210_001		0.260826			0.260826					Putative Sec14 cytosolic factor	sec14	modules
GSMUA_Achr6G05810_001			0.300403	0.282831						Putative Eukaryotic translation initiation factor 2 subunit alpha	tif211	complete
GSMUA_Achr6G06650_001		0.202144			0.234136					Putative Primary amine oxidase	maoI	complete
GSMUA_Achr6G08340_001		0.259691	0.300254							Putative uncharacterized protein	rbm8a	complete
GSMUA_Achr6G10600_001		0.260109			0.258518					Probable WRKY transcription factor 19	WRKY19	fragment
GSMUA_Achr6G11270_001	0.250759			0.141415						STE_MEK_ste7_MAP2K.6 - STE kinases include homologs to sterile 7%2C sterile 11 and sterile 20 from yeast%2C expressed	MKK4	fragment
GSMUA_Achr6G11940_001*		0.31973			0.219538					hydrolase%2C NUDIX family%2C domain containing protein%2C expressed	IPI2	modules
GSMUA_Achr6G11940_001			0.299375		0.326483					hydrolase%2C NUDIX family%2C domain containing protein%2C expressed	IPI2	modules
GSMUA_Achr6G12840_001			0.283065		0.212943					Chaperone protein dnaJ 10	ATJ10	complete
GSMUA_Achr6G15410_001		0.319505			0.326376					Calcium-transporting ATPase 1%2C endoplasmic reticulum-type	ECA1	complete
GSMUA_Achr6G16870_001*		0.278215			0.278215					40S ribosomal protein S29	RPS29	complete
GSMUA_Achr6G18920_001			0.314838			0.255421				cyclase/dehydrase family protein%2C expressed	SCO5315	complete
GSMUA_Achr6G28410_001			0.257722			0.257722				Kelch repeat-containing protein At3g27220	At3g27220	modules
GSMUA_Achr6G33280_001			0.230702			0.230702				ABC transporter G family member 16	ABCG16	modules
GSMUA_Achr6G34480_001						0.18576			0.299549	glycine-rich protein%2C putative%2C expressed	casc3	complete
GSMUA_Achr6G35620_001				0.239627			0.249816			Putative Probable F-box protein At1g60180	At2g36090	complete
GSMUA_Achr7G02740_001		0.189692			0.189692					UDP-glucuronate 4-epimerase 6	GAE6	complete
GSMUA_Achr7G03780_001			0.304845			0.175646				60S ribosomal protein L19-2	RPL19B	complete
GSMUA_Achr7G06660_001				0.207496			0.281388			L-lactate dehydrogenase A	Ldha	complete
GSMUA_Achr7G06670_001*	0.318564			0.318564						L-lactate dehydrogenase A	Ldha	complete
GSMUA_Achr7G08460_001			0.255421			0.255421				expressed protein	sufS	complete
GSMUA_Achr7G09260_001		0.260826			0.260826					Putative Probable protein phosphatase 2C 12	Os02g0224100	complete
GSMUA_Achr7G09690_001			0.326498	0.273688						expressed protein	ezrA	complete
GSMUA_Achr7G12360_001			0.322517		0.299864					plant viral response family protein%2C putative%2C expressed	TMEM45B	complete
GSMUA_Achr7G13900_001			0.135103			0.252992				heavy metal-associated domain containing protein	CCS1	complete
GSMUA_Achr7G15520_001			0.260753	0.2598						Putative Dolichyldiphosphatase 1	Dolpp1	complete
GSMUA_Achr7G17270_001			0.20005			0.224957				Putative uncharacterized protein	CACNA1B	fragment
GSMUA_Achr7G18620_001				0.231772			0.292921			Putative clathrin assembly protein At1g25240	At1g25240	complete
GSMUA_Achr7G20530_001		0.330715				0.275384				Zinc finger CCCH domain-containing protein 14	Os02g0194200	complete
GSMUA_Achr7G26190_001			0.164819			0.309316				Mitochondrial outer membrane protein porin of 34 kDa	POR1	complete
GSMUA_Achr7G27220_001		0.327249			0.292467					YT521-B-like family domain containing protein%2C expressed	YTHDF2	complete
GSMUA_Achr8G01010_001			0.168277			0.168277				Fimbrin-like protein 2	FIM2	complete
GSMUA_Achr8G04830_001*				0.278952			0.257131			Allene oxide synthase%2C chloroplastic	CYP74A	complete
GSMUA_Achr8G08850_001			0.148192		0.289266					40S ribosomal protein S5 (Fragment)	RPS5	complete
GSMUA_Achr8G09590_001				0.146339			0.319651			Putative U-box domain-containing protein 4	PUB4	fragment
GSMUA_Achr8G10070_001				0.227545			0.289261			Putative WD repeat domain phosphoinositide-interacting protein 3	wdr45l	modules
GSMUA_Achr8G11980_001	0.200865			0.13836						Dehydration-responsive element-binding protein 1E	DREB1E	complete
GSMUA_Achr8G12370_001*		0.270487			0.270487					Peroxidase 5	GSVIVT00037159001	complete
GSMUA_Achr8G12370_001			0.323798		0.205969					Peroxidase 5	GSVIVT00037159001	complete
GSMUA_Achr8G12810_001				0.243745			0.309557			Xyloglucan galactosyltransferase KATAMARI1 homolog	Os03g0144800	complete
GSMUA_Achr8G12920_001*		0.242603	0.239179							Probable aquaporin TIP1-1	TIP1-1	complete
GSMUA_Achr8G13060_001			0.18226		0.252582					SKP1-like protein 1A	SKP1A	complete
GSMUA_Achr8G13290_001		0.24968			0.24968					Putative Whole genome shotgun sequence of line PN40024%2C scaffold_1.assembly12x (Fragment)	Kif26a	complete
GSMUA_Achr8G14340_001		0.265569			0.265569					Predicted protein (Fragment)	MIMI_L128	complete
GSMUA_Achr8G15720_001				0.172985			0.204811			dirigent%2C putative%2C expressed	yaeT	fragment
GSMUA_Achr8G16750_001				0.223778		0.24425				DUF1399 containing protein%2C putative%2C expressed	unknown_gene	fragment
GSMUA_Achr8G16850_001		0.311508			0.303206					Putative Dual specificity protein kinase pyk1	splA	fragment
GSMUA_Achr8G18790_001				0.169237			0.280406			Hypothetical protein	ADT6	missing_functional_completeness
GSMUA_Achr8G18810_001			0.27065			0.250939				Phosphoenolpyruvate carboxykinase [ATP]	PCKA	complete
GSMUA_Achr8G24860_001		0.268706			0.264927					expressed protein	PUB4	modules
GSMUA_Achr8G26370_001		0.314113			0.314113					Whole genome shotgun sequence of line PN40024%2C scaffold_63.assembly12x (Fragment)	menD	complete
GSMUA_Achr8G26930_001		0.260826			0.311447					Predicted protein	E2f5	complete
GSMUA_Achr8G28000_001*		0.183727			0.183727					Glutamate synthase [NADH]%2C amyloplastic	GLT1	complete
GSMUA_Achr8G29830_001	0.300903			0.303739						Putative Whole genome shotgun sequence of line PN40024%2C scaffold_81.assembly12x (Fragment)	Scn9a	modules
GSMUA_Achr8G30880_001		0.286397			0.286397					Glutamine synthetase cytosolic isozyme 2	GS1-2	complete
GSMUA_Achr8G31360_001			0.271625			0.25768				Putative uncharacterized protein	unknown_gene	fragment
GSMUA_Achr8G32550_001			0.326498		0.208103					Probable methyltransferase PMT26	At5g64030	complete
GSMUA_Achr8G32960_001		0.180324			0.180324					Hevamine-A	CHIT3	fragment
GSMUA_Achr9G00130_001			0.286023		0.236459					Mitochondrial-processing peptidase subunit alpha	MPP	complete
GSMUA_Achr9G00990_001*			0.25316			0.254714				Polyadenylate-binding protein 2	PAB2	complete
GSMUA_Achr9G07120_001*			0.330983	0.33314						ATP synthase subunit gamma%2C mitochondrial	ATPC	complete
GSMUA_Achr9G07950_001			0.176003		0.234957					Putative Ribonuclease 3	RNS3	modules
GSMUA_Achr9G08170_001		0.239144				0.249724				Probable V-type proton ATPase subunit H	Os07g0549700	modules
GSMUA_Achr9G10050_001			0.332641			0.332641				Phytoene synthase%2C chloroplastic	PSY1	complete
GSMUA_Achr9G10790_001*			0.319835		0.236081					Putative Horcolin	SALT	complete
GSMUA_Achr9G11640_001		0.270487	0.310801							Putative Microtubule-associated protein TORTIFOLIA1	TOR1	complete
GSMUA_Achr9G13890_001		0.178125			0.297774					Uncharacterized membrane protein At1g16860	At1g16860	complete
GSMUA_Achr9G15020_001		0.294459			0.239447					Putative Protein SRG1	SRG1	complete
GSMUA_Achr9G16120_001		0.314113			0.318815					Betaine aldehyde dehydrogenase 1%2C chloroplastic	ALDH10A8	complete
GSMUA_Achr9G16580_001			0.184542	0.328124						Pentatricopeptide repeat-containing protein At3g62470%2C mitochondrial	At3g62470	complete
GSMUA_Achr9G19600_001*	0.220146			0.283034						ATP synthase subunit epsilon%2C mitochondrial	At1g51650	complete
GSMUA_Achr9G21360_001	0.152982			0.152982						LOB domain-containing protein 41	LBD41	complete
GSMUA_Achr9G22690_001			0.240396			0.284555				Putative Zinc finger protein CONSTANS-LIKE 2	COL2	complete
GSMUA_Achr9G22990_001			0.296484		0.225215					Uncharacterized membrane protein At1g16860	At1g16860	complete
GSMUA_Achr9G23240_001			0.317857			0.317857				RuBisCO large subunit-binding protein subunit beta%2C chloroplastic	At1g55490	complete
GSMUA_Achr9G24210_001			0.31535		0.314658					Putative Uncharacterized RNA-binding protein C17H9.04c	SPAC17H9.04c	complete
GSMUA_Achr9G25820_001		0.231436			0.109865					Glucan endo-1%2C3-beta-glucosidase 8	At1g64760	complete
GSMUA_Achr9G27350_001		0.291591			0.260826					ATPase%2C putative	SPAC644.07	fragment
GSMUA_Achr9G27770_001			0.275068			0.275068				Putative expressed protein	unknown_gene	complete
GSMUA_Achr9G28480_001			0.212109	0.300739						Eukaryotic translation initiation factor 3 subunit F	TIF3F1	complete
GSMUA_Achr9G30500_001			0.240396			0.31301				Hypothetical protein	unknown_gene	missing_functional_completeness
GSMUA_AchrUn_randomG00890_001		0.261043			0.320346					Conserved conserved hypothetical protein	ACTRT2	complete
GSMUA_AchrUn_randomG02800_001		0.295931			0.22013					Glutathione reductase%2C cytosolic	GRC2	fragment
GSMUA_AchrUn_randomG02950_001					0.243438			0.319462		Peroxidase 20	PER20	complete
GSMUA_AchrUn_randomG04620_001			0.135812			0.275069				Probable 4-coumarate--CoA ligase 3	4CL3	complete
GSMUA_AchrUn_randomG06310_001		0.331961			0.331961					Expansin-B17	EXPB17	complete
GSMUA_AchrUn_randomG09150_001				0.276882			0.326444			Putative peroxisomal-coenzyme A synthetase	SPCC1827.03c	complete
GSMUA_AchrUn_randomG13830_001		0.204113			0.293479					Hypothetical protein	HRP1	missing_functional_completeness
GSMUA_AchrUn_randomG14250_001		0.278215			0.278215					Thaumatin-like protein 1	TL1	modules
GSMUA_AchrUn_randomG16230_001		0.314113			0.314113					Aquaporin PIP2-4	PIP2-4	fragment
GSMUA_AchrUn_randomG16900_001*		0.222997			0.222997					Hypothetical protein	unknown_gene	missing_functional_completeness
GSMUA_AchrUn_randomG18380_001			0.262203			0.307363				Protein kinase G11A	Os06g0291600	complete
GSMUA_AchrUn_randomG18470_001			0.26245			0.26245				Putative Uncharacterized protein At2g39795%2C mitochondrial	At2g39795	modules
GSMUA_AchrUn_randomG20660_001		0.229756	0.250084							T-complex protein 1 subunit epsilon	At1g24510	complete
GSMUA_AchrUn_randomG21640_001		0.265569			0.265569					Putative uncharacterized protein	YPL107W	complete
GSMUA_AchrUn_randomG21700_001		0.24968			0.24968					Hypothetical protein	unknown_gene	missing_functional_completeness
GSMUA_AchrUn_randomG25500_001*		0.28089			0.28089					fasciclin-like arabinogalactan protein 8 precursor%2C putative%2C expressed	FLA2	complete
CUFF.10297.1*	0.297559									e3 ubiquitin-protein ligase rma1h1-like
CUFF.10297.1	0.281895									e3 ubiquitin-protein ligase rma1h1-like
CUFF.10813.1*							0.295481			fasciclin-like arabinogalactan protein 11-like
CUFF.16612.1		0.235139								glutamine dumper 2
CUFF.19446.1				0.171379						protein bps1
CUFF.27794.1*			0.239664							calmodulin binding protein
CUFF.29928.1			0.290065							predicted protein [Populus trichocarpa]
CUFF.30063.1						0.298081				hypothetical protein OsI_27352 [Oryza sativa Indica Group]
CUFF.34543.1			0.309186							kda proline-rich protein
CUFF.36416.1			0.3194							storekeeper protein
CUFF.36817.1		0.333246								fasciclin-like arabinogalactan protein
CUFF.40933.1									0.230473	---NA---
GSMUA_Achr10G03680_001			0.31273							40S ribosomal protein S15a	RPS15A	complete
GSMUA_Achr10G07890_001			0.218091							ankyrin repeat domain containing protein%2C expressed	ANKRD13B	complete
GSMUA_Achr10G09490_001			0.202218							homeodomain%2C putative%2C expressed	KIAA1826	complete
GSMUA_Achr10G11400_001*					0.269543					40S ribosomal protein S29	RPS29	complete
GSMUA_Achr10G11480_001			0.134793							Putative Sigma factor sigB regulation protein rsbQ	rsbQ	complete
GSMUA_Achr10G12920_001*				0.320502						Trans-cinnamate 4-monooxygenase	CYP73A16	fragment
GSMUA_Achr10G14090_001			0.247772							Mannan endo-1%2C4-beta-mannosidase 2	MAN2	complete
GSMUA_Achr10G14660_001			0.328646							Probable WRKY transcription factor 19	WRKY19	fragment
GSMUA_Achr10G18220_001				0.297744						Putative Cytochrome P450 81D1	CYP81D1	complete
GSMUA_Achr10G18260_001				0.295027						Eukaryotic translation initiation factor 6	Eif6	complete
GSMUA_Achr10G19520_001					0.327951					Uncharacterized protein At1g10890	At1g10890	complete
GSMUA_Achr10G20540_001							0.20818			Putative Polyphenol oxidase%2C chloroplastic	co-1	complete
GSMUA_Achr10G21190_001				0.288063						ectonucleotide pyrophosphatase/phosphodiesterase family member 1%2C putative%2C expressed	ENPP1	modules
GSMUA_Achr10G21350_001				0.225649						Putative Zinc finger CCCH domain-containing protein 20	At2g19810	complete
GSMUA_Achr10G24320_001					0.32702					Putative mTERF family protein%2C expressed	rbfA	complete
GSMUA_Achr10G24380_001		0.324584								Putative mTERF family protein%2C expressed	unknown_gene	fragment
GSMUA_Achr10G25620_001								0.329854		expressed protein	SERAC1	fragment
GSMUA_Achr10G25880_001					0.206755					Peroxidase 15	pod	complete
GSMUA_Achr10G26280_001					0.222997					Aquaporin TIP4-4	TIP4-4	complete
GSMUA_Achr10G26720_001						0.207417				2-oxoglutarate dehydrogenase%2C mitochondrial	ogdh	complete
GSMUA_Achr10G27530_001			0.286681							Putative Transmembrane 9 superfamily member 4	TM9SF4	complete
GSMUA_Achr10G28390_001					0.283617					Putative Cytokinin-O-glucosyltransferase 1	UGT73C1	complete
GSMUA_Achr10G30380_001							0.327507			Phospho-2-dehydro-3-deoxyheptonate aldolase 1%2C chloroplastic	SHKA	fragment
GSMUA_Achr11G01590_001*			0.313819							Probable adenylate kinase 1%2C chloroplastic	At2g37250	complete
GSMUA_Achr11G01750_001						0.283239				Putative Translation initiation factor IF-2	infB	fragment
GSMUA_Achr11G01880_001			0.258536							Putative ALG-2 interacting protein X	alxA	complete
GSMUA_Achr11G02420_001				0.265876						zinc finger family protein%2C putative%2C expressed	ATL60	complete
GSMUA_Achr11G02700_001			0.314364							40S ribosomal protein S17	RPS17	complete
GSMUA_Achr11G03170_001		0.296892								Putative Post-GPI attachment to proteins factor 3	Pgap3	modules
GSMUA_Achr11G03810_001			0.320869							GIL1%2C putative%2C expressed	trmD	complete
GSMUA_Achr11G04700_001									0.314043	Putative Uncharacterized protein At3g06530	At3g06530	fragment
GSMUA_Achr11G05540_001									0.190736	Protein pleiotropic regulatory locus 1	PRL1	complete
GSMUA_Achr11G07740_001			0.274736							Putative expressed protein	rlf2	complete
GSMUA_Achr11G10200_001			0.260178							Probable cellulose synthase A catalytic subunit 3 [UDP-forming]	CESA3	modules
GSMUA_Achr11G10440_001		0.324553								Hypothetical protein	unknown_gene	missing_functional_completeness
GSMUA_Achr11G10700_001				0.325489						Putative Probable WRKY transcription factor 33	WRKY33	modules
GSMUA_Achr11G12710_001									0.299614	iron-stress related protein%2C putative%2C expressed	epi-1	complete
GSMUA_Achr11G14520_001		0.272994								transposon protein%2C putative%2C Mutator sub-class%2C expressed	papA5	complete
GSMUA_Achr11G15150_001						0.291909				thioredoxin%2C putative%2C expressed	At5g16400	fragment
GSMUA_Achr11G16560_001				0.327386						Proteasome subunit beta type-1	PBF1	complete
GSMUA_Achr11G16580_001						0.330982				Conserved oligomeric Golgi complex subunit 4	COG4	fragment
GSMUA_Achr11G17490_001			0.242542							Protein mago nashi homolog	Os12g0287200	fragment
GSMUA_Achr11G19110_001			0.219928							Glyceraldehyde-3-phosphate dehydrogenase%2C cytosolic 3	GAPC3	modules
GSMUA_Achr11G20150_001							0.193432			Phospholipase A1-Igamma1%2C chloroplastic	At1g06800	complete
GSMUA_Achr11G20370_001					0.241426					GDSL esterase/lipase At2g23540	At2g23540	complete
GSMUA_Achr11G20440_001			0.321473							Glutathione S-transferase 3	GST3	complete
GSMUA_Achr11G21690_001				0.318918						OsRhmbd16 - Putative Rhomboid homologue%2C expressed	rhbdf1	complete
GSMUA_Achr11G22120_001		0.235139								Putative ALG-2 interacting protein X	alxA	complete
GSMUA_Achr11G23420_001					0.18726					protein transport protein-related%2C putative%2C expressed	ICR3	complete
GSMUA_Achr11G23440_001				0.278952						Cellulose synthase-like protein D2	CSLD2	complete
GSMUA_Achr11G24120_001*				0.30945						hs1%2C putative%2C expressed	kynA	complete
GSMUA_Achr11G24390_001		0.216389								30S ribosomal protein S9	rpsI	modules
GSMUA_Achr11G25190_001			0.294831							bZIP transcription factor domain containing protein%2C expressed	TGA1B	complete
GSMUA_Achr1G00630_001									0.331304	Putative 50S ribosomal protein L18	rplR	modules
GSMUA_Achr1G01300_001									0.254849	HEAT repeat family protein%2C putative%2C expressed	heatr7a	fragment
GSMUA_Achr1G06000_001			0.303177							expressed protein	v1g233178	complete
GSMUA_Achr1G07220_001	0.303193									MYB family transcription factor%2C putative%2C expressed	mybG	modules
GSMUA_Achr1G07620_001					0.313769					Endoplasmin homolog	HSP90	complete
GSMUA_Achr1G09950_001		0.222164								Probable anion transporter 5%2C chloroplastic	PHT4.5	fragment
GSMUA_Achr1G10780_001			0.325271							Acyl-CoA-binding protein	ACABP	complete
GSMUA_Achr1G11040_001									0.223417	Hypothetical protein	unknown_gene	missing_functional_completeness
GSMUA_Achr1G11400_001				0.330218						Hypothetical protein	RRP17	missing_functional_completeness
GSMUA_Achr1G11750_001				0.318564						Transcriptional corepressor LEUNIG	LUG	complete
GSMUA_Achr1G11860_001*			0.234484							Guanine nucleotide-binding protein subunit beta-like protein	GB1	complete
GSMUA_Achr1G12410_001*			0.230248							Hypothetical protein	AIL1	missing_functional_completeness
GSMUA_Achr1G16660_001					0.315423					40S ribosomal protein S13	RPS13	complete
GSMUA_Achr1G16850_001			0.27535							60S ribosomal protein L18a-2	RPL18AB	complete
GSMUA_Achr1G18480_001									0.246464	Putative Predicted protein	Ino80b	complete
GSMUA_Achr1G20270_001*				0.279365						L-lactate dehydrogenase A	LDHA	complete
GSMUA_Achr1G20690_001									0.301387	Paired amphipathic helix protein Sin3-like 4	SNL4	complete
GSMUA_Achr1G22220_001						0.295554				NADH-ubiquinone oxidoreductase 75 kDa subunit%2C mitochondrial	EMB1467	complete
GSMUA_Achr1G23170_001				0.237525						Ser/Thr protein kinase%2C putative%2C expressed	At5g39020	complete
GSMUA_Achr1G23390_001						0.307603				Histidine kinase 5	AHK5	complete
GSMUA_Achr1G23420_001						0.332641				Putative Zinc finger protein CONSTANS-LIKE 5	COL5	complete
GSMUA_Achr1G25320_001		0.216389								Putative Sec14 cytosolic factor	sec14	modules
GSMUA_Achr1G25560_001				0.222642						Putative Probable glutathione S-transferase GSTU6	GSTU6	complete
GSMUA_Achr1G26340_001									0.20196	DNL zinc finger domain containing protein%2C putative%2C expressed	ZIM17	complete
GSMUA_Achr1G26410_001						0.307836				WD-40 repeat-containing protein MSI1	MSI1	complete
GSMUA_Achr2G00380_001*			0.315758							60S ribosomal protein L9	RPL9	fragment
GSMUA_Achr2G01070_001			0.269878							Putative Protein P	P	fragment
GSMUA_Achr2G06610_001									0.224354	no apical meristem protein%2C putative%2C expressed	NAC74	complete
GSMUA_Achr2G06720_001			0.313819							Putative phagocytic receptor 1b	phg1b	complete
GSMUA_Achr2G07160_001						0.302677				Signal peptidase complex subunit 3A	At3g05230	complete
GSMUA_Achr2G08560_001*				0.197649						Putative Cytochrome P450 94A1	CYP94A1	complete
GSMUA_Achr2G10010_001		0.25625								Putative OsFBX463 - F-box domain containing protein%2C expressed	At3g48880	modules
GSMUA_Achr2G11220_001			0.31901							Putative amidase C869.01	SPAC869.01	modules
GSMUA_Achr2G11710_001		0.326581								Cyclin-dependent kinases regulatory subunit 1	CKS1	complete
GSMUA_Achr2G11750_001					0.327355					Cyclin-dependent kinases regulatory subunit 1	CKS1	modules
GSMUA_Achr2G12590_001									0.226403	Putative MATH domain-containing protein At5g43560	At5g43560	complete
GSMUA_Achr2G13780_001				0.30323						Putative F-box/FBD/LRR-repeat protein At4g00160	At4g00160	complete
GSMUA_Achr2G15430_001								0.320429		Putative Dual specificity protein phosphatase 12	DUSP12	fragment
GSMUA_Achr2G15810_001					0.245484					Putative Probable LRR receptor-like serine/threonine-protein kinase At1g14390	At1g14390	fragment
GSMUA_Achr2G17060_001				0.194487						Putative protein kinase domain containing protein%2C expressed	At5g20050	fragment
GSMUA_Achr2G18880_001		0.324584								CBL-interacting protein kinase 18	CIPK18	complete
GSMUA_Achr2G18990_001		0.303514								Putative DnaJ homolog subfamily C member 7 homolog	SPBC543.02c	complete
GSMUA_Achr2G19480_001			0.189889							Eukaryotic initiation factor 4A-14	Os02g0146600	complete
GSMUA_Achr2G22250_001					0.315015					Polyadenylate-binding protein 2	pab2	modules
GSMUA_Achr2G22280_001			0.29125							40S ribosomal protein S6	rps6	complete
GSMUA_Achr2G22340_001				0.279154						Putative Patatin group A-3	pat2-k3	complete
GSMUA_Achr2G22910_001						0.325081				Putative CCAAT/enhancer-binding protein zeta	CEBPZ	fragment
GSMUA_Achr2G23110_001		0.276764								Hypothetical protein	bdp1	missing_functional_completeness
GSMUA_Achr3G00970_001		0.317528								Probable LRR receptor-like serine/threonine-protein kinase At2g24230	At2g24230	complete
GSMUA_Achr3G02390_001*					0.328231					Calnexin homolog 1	CNX1	complete
GSMUA_Achr3G02760_001						0.318504				F-box/ankyrin repeat protein SKIP35	SKIP35	complete
GSMUA_Achr3G03600_001			0.304331							60S ribosomal protein L7a	RPL7A	complete
GSMUA_Achr3G03970_001		0.307543								Probable splicing factor 3A subunit 1	At1g14650	complete
GSMUA_Achr3G04520_001		0.243438								Putative Transmembrane 9 superfamily member 4	TM9SF4	complete
GSMUA_Achr3G04550_001				0.221209						Putative expressed protein	unknown_gene	fragment
GSMUA_Achr3G04630_001		0.296892								Putative uncharacterized protein	BHLH66	complete
GSMUA_Achr3G06170_001							0.241985			Aldehyde dehydrogenase family 2 member B7%2C mitochondrial	ALDH2B7	complete
GSMUA_Achr3G08670_001					0.276094					NADPH:quinone oxidoreductase	NQR	modules
GSMUA_Achr3G10290_001			0.328186							Probable nucleoredoxin 1	At1g60420	complete
GSMUA_Achr3G10450_001*		0.321017								Putative expressed protein	eys	modules
GSMUA_Achr3G10950_001						0.307603				Putative Aspartic proteinase nepenthesin-2	nep2	modules
GSMUA_Achr3G11230_001				0.328679						Putative Zinc finger CCCH domain-containing protein 30	Os04g0663200	complete
GSMUA_Achr3G15470_001			0.295029							Uncharacterized protein At4g28440	At4g28440	complete
GSMUA_Achr3G16460_001									0.301809	proteasome-related%2C putative%2C expressed	PSMD5	complete
GSMUA_Achr3G16990_001		0.314113								expressed protein	anks1b	fragment
GSMUA_Achr3G17700_001			0.248986							Putative Ribosomal RNA large subunit methyltransferase L	rlmL	fragment
GSMUA_Achr3G18340_001*			0.299463							Hypothetical protein	unknown_gene	missing_functional_completeness
GSMUA_Achr3G19250_001				0.260364						Uncharacterized protein At1g18480	At1g18480	complete
GSMUA_Achr3G19430_001		0.236653								expressed protein	ADAM18	modules
GSMUA_Achr3G20170_001			0.20005							Probable small nuclear ribonucleoprotein G	At2g23930	complete
GSMUA_Achr3G22450_001			0.331097							Probable S-acyltransferase At4g24630	At4g24630	complete
GSMUA_Achr3G23190_001						0.304888				Eukaryotic translation initiation factor 3 subunit A	TIF3A1	complete
GSMUA_Achr3G24060_001							0.30661			Putative Probable exocyst complex component 6	At3g56640	complete
GSMUA_Achr3G24190_001			0.301149							Protein DEHYDRATION-INDUCED 19 homolog 2	DI19-2	fragment
GSMUA_Achr3G24510_001					0.165043					protein transporter%2C putative%2C expressed	IPO8	complete
GSMUA_Achr3G25350_001					0.304018					GDP-mannose 3%2C5-epimerase 1	GME-1	complete
GSMUA_Achr3G25400_001					0.241692					WD domain containing protein%2C putative%2C expressed	Wdfy3	complete
GSMUA_Achr3G26710_001						0.254761				Triosephosphate isomerase%2C chloroplastic	TPIP1	complete
GSMUA_Achr3G28860_001							0.32596			Putative STE_MEKK_ste11_MAP3K.8 - STE kinases include homologs to sterile 7%2C sterile 11 and sterile 20 from yeast%2C expressed	mkkA	modules
GSMUA_Achr3G30310_001							0.295481			UDP-glucose 6-dehydrogenase	UGD1	complete
GSMUA_Achr4G01440_001		0.291591								COBRA-like protein 1	BC1L6	complete
GSMUA_Achr4G07450_001		0.331961								BEL1-like homeodomain protein 4	BLH4	fragment
GSMUA_Achr4G08360_001			0.325571							Putative Probable WRKY transcription factor 65	WRKY65	modules
GSMUA_Achr4G09080_001			0.321397							expressed protein	DUXA	fragment
GSMUA_Achr4G11690_001		0.319113								Acetyl-coenzyme A carboxylase carboxyl transferase subunit alpha%2C chloroplastic	CAC3	complete
GSMUA_Achr4G12480_001		0.205029								ECT5%2C putative%2C expressed	Ythdf1	complete
GSMUA_Achr4G13080_001									0.263039	Cellulose synthase-like protein E6	CSLE6	complete
GSMUA_Achr4G15560_001						0.322057				Putative Suppressor of G2 allele of SKP1 homolog	SUGT1	complete
GSMUA_Achr4G15590_001			0.299002							Ubiquitin-conjugating enzyme E2 28	UBC28	complete
GSMUA_Achr4G15690_001					0.273014					Spermine synthase	SPMS	complete
GSMUA_Achr4G17530_001*				0.253064						ATPase 3%2C putative%2C expressed	SPAC644.07	complete
GSMUA_Achr4G17680_001					0.193789					nodulin%2C putative%2C expressed	MCH1	complete
GSMUA_Achr4G18320_001					0.285672					Uncharacterized membrane protein At1g06890	At1g06890	fragment
GSMUA_Achr4G19270_001					0.308481					Enoyl-[acyl-carrier-protein] reductase [NADH]%2C chloroplastic	fabI	complete
GSMUA_Achr4G19590_001		0.332448								Putative uncharacterized protein	Os09g0520700	modules
GSMUA_Achr4G22110_001					0.243857					Probable galactinol--sucrose galactosyltransferase 2	RFS2	complete
GSMUA_Achr4G22350_001				0.233039						Putative Uncharacterized protein C6C3.02c	SPAC6C3.02c	complete
GSMUA_Achr4G25540_001			0.299688							24-methylenesterol C-methyltransferase 2	Smt2-1	fragment
GSMUA_Achr4G25610_001*				0.330206						Hypothetical protein	TL1	missing_functional_completeness
GSMUA_Achr4G26390_001						0.320914				tetraspanin family protein%2C putative%2C expressed	Tspan1	complete
GSMUA_Achr4G27150_001		0.326581								expressed protein	Ogt	complete
GSMUA_Achr4G28440_001			0.332659							frigida%2C putative%2C expressed	FRI	fragment
GSMUA_Achr4G28820_001			0.286286							expressed protein	med20	complete
GSMUA_Achr4G29850_001						0.314364				Putative Cadherin-3	cdh-3	fragment
GSMUA_Achr4G30280_001				0.327653						Probable inorganic phosphate transporter 1-5	PHT1-5	fragment
GSMUA_Achr4G31160_001				0.3326						Serine/threonine-protein phosphatase PP1 isozyme 6	TOPP6	modules
GSMUA_Achr4G33180_001		0.32075								expressed protein	HI_1119	fragment
GSMUA_Achr5G00240_001					0.292125					Glyceraldehyde-3-phosphate dehydrogenase%2C cytosolic	GAPC	fragment
GSMUA_Achr5G01070_001			0.249975							60S ribosomal protein L3	RPL3	complete
GSMUA_Achr5G01490_001									0.211638	sister chromatid cohesion 2%2C putative%2C expressed	NIPBL	modules
GSMUA_Achr5G02230_001		0.323215								expressed protein	patl1	complete
GSMUA_Achr5G03580_001							0.328201			VHS and GAT domain containing protein%2C expressed	Tom1l2	complete
GSMUA_Achr5G05110_001					0.306282					ATP-dependent RNA helicase%2C putative%2C expressed	Dhx8	modules
GSMUA_Achr5G05390_001					0.272201					Hypothetical protein	cyp524A1	missing_functional_completeness
GSMUA_Achr5G05730_001							0.31956			Putative Aminotransferase ybdL	ybdL	complete
GSMUA_Achr5G08100_001			0.305761							Putative glucan endo-1%2C3-beta-glucosidase GVI (Fragment)	HGN1	complete
GSMUA_Achr5G09480_001									0.187594	Putative Actin-related protein 2/3 complex subunit 2	arcB	complete
GSMUA_Achr5G09710_001						0.320663				eukaryotic translation initiation factor 5B%2C putative%2C expressed	SPAC56F8.03	complete
GSMUA_Achr5G09850_001				0.264404						GTP-binding nuclear protein Ran-3	RAN3	complete
GSMUA_Achr5G11620_001					0.229631					rRNA-processing protein FCF1 homolog	FCF1	modules
GSMUA_Achr5G11680_001			0.329174							Hypothetical protein	CESA9	missing_functional_completeness
GSMUA_Achr5G13130_001*					0.265569					Hypothetical protein	thiG	missing_functional_completeness
GSMUA_Achr5G15220_001	0.307703									Putative GATA transcription factor 7	GATA7	complete
GSMUA_Achr5G15930_001				0.140538						Peptidyl-prolyl cis-trans isomerase CYP21-3%2C mitochondrial	CYP21-3	complete
GSMUA_Achr5G23440_001		0.134002								nodulin%2C putative%2C expressed	YMR155W	complete
GSMUA_Achr5G24230_001*			0.332601							S-adenosylmethionine decarboxylase proenzyme	SAMDC	complete
GSMUA_Achr5G26180_001									0.251073	Putative Exocyst complex component 7	Exoc7	complete
GSMUA_Achr5G28920_001*				0.273402						hs1%2C putative%2C expressed	kynA	complete
GSMUA_Achr5G29210_001									0.243383	Putative uncharacterized protein Sb03g005500	B52	complete
GSMUA_Achr5G29640_001					0.178883					Whole genome shotgun sequence of line PN40024%2C scaffold_4.assembly12x (Fragment)	WNK5	complete
GSMUA_Achr6G00070_001						0.305699				Putative Nucleolar protein 14	NOP14	fragment
GSMUA_Achr6G00900_001				0.316012						Putative transcription factor bHLH041	BHLH41	complete
GSMUA_Achr6G01870_001				0.237525						Putative Glutamate receptor 2.7	GLR2.7	complete
GSMUA_Achr6G02610_001					0.143199					GDSL esterase/lipase At1g74460	At1g74460	complete
GSMUA_Achr6G02650_001*				0.320772						lactate/malate dehydrogenase%2C putative%2C expressed	At3g47520	complete
GSMUA_Achr6G02650_001				0.208806						lactate/malate dehydrogenase%2C putative%2C expressed	At3g47520	complete
GSMUA_Achr6G02850_001				0.276305						Probable ATP synthase 24 kDa subunit%2C mitochondrial	At2g21870	complete
GSMUA_Achr6G03460_001			0.314534							60S ribosomal protein L31	RPL31	complete
GSMUA_Achr6G05400_001									0.31522	Coatomer subunit beta'-1	Os06g0143900	complete
GSMUA_Achr6G05580_001				0.252612						Peroxidase 52	PER52	complete
GSMUA_Achr6G09020_001				0.257875						Protein RER1A	RER1A	complete
GSMUA_Achr6G09160_001				0.239746						DUF1645 domain containing protein%2C putative%2C expressed	Eif6	complete
GSMUA_Achr6G10820_001		0.310502								Putative Serine/threonine-protein kinase TNNI3K	Tnni3k	fragment
GSMUA_Achr6G11170_001				0.285751						Probable protein phosphatase 2C 78	Os12g0580900	complete
GSMUA_Achr6G11600_001									0.273241	Putative smr domain containing protein%2C expressed	N4BP2	complete
GSMUA_Achr6G12300_001					0.3075					Putative Probable mannosyl-oligosaccharide glucosidase	F13H10.4	fragment
GSMUA_Achr6G13080_001							0.302888			Putative expressed protein	smc4	complete
GSMUA_Achr6G15590_001				0.249056						60S ribosomal protein L13a-4	RPL13AD	complete
GSMUA_Achr6G15720_001					0.27674					membrane associated DUF588 domain containing protein%2C putative%2C expressed	Os05g0344400	modules
GSMUA_Achr6G16160_001				0.314285						Putative Speckle-type POZ protein-like	SPOPL	complete
GSMUA_Achr6G17000_001					0.332844					expressed protein	mbo	complete
GSMUA_Achr6G18510_001		0.22949								Putative TVP38/TMEM64 family membrane protein slr0305	slr0305	modules
GSMUA_Achr6G18890_001				0.31881						V-type proton ATPase 16 kDa proteolipid subunit c1/c3/c5	VHA-C1	complete
GSMUA_Achr6G19080_001									0.216341	Putative Probable histone-lysine N-methyltransferase ATXR3	ATXR3	complete
GSMUA_Achr6G20360_001			0.277739							Hypothetical protein	TOC159	missing_functional_completeness
GSMUA_Achr6G21320_001						0.26245				Salt tolerance protein	STO	complete
GSMUA_Achr6G21550_001					0.309332					60S ribosomal protein L7a	RPL7A	modules
GSMUA_Achr6G23960_001				0.30945						Putative Probable LRR receptor-like serine/threonine-protein kinase At1g74360	At1g74360	complete
GSMUA_Achr6G26700_001		0.27559								Putative Aspartic proteinase nepenthesin-2	nep2	complete
GSMUA_Achr6G29410_001*			0.257762							Putative Uncharacterized RNA-binding protein C23E6.01c	SPBC23E6.01c	complete
GSMUA_Achr6G31190_001			0.312488							F-box/kelch-repeat protein At1g30090	At1g30090	complete
GSMUA_Achr6G32030_001		0.322993								Putative AP2 domain containing protein%2C expressed	CRF4	complete
GSMUA_Achr6G35910_001	0.275119									Hypersensitive-induced response protein 1	HIR1	complete
GSMUA_Achr7G00180_001					0.301748					Thiazole biosynthetic enzyme%2C chloroplastic	THI1	fragment
GSMUA_Achr7G01280_001						0.188122				Putative Ethylene-insensitive protein 2	EIN2	complete
GSMUA_Achr7G02750_001			0.292548							Glycine-rich RNA-binding protein 2%2C mitochondrial	GRP2	fragment
GSMUA_Achr7G03410_001		0.333081								ABC transporter C family member 2	ABCC2	fragment
GSMUA_Achr7G05200_001				0.224023						Putative Probable WRKY transcription factor 60	WRKY60	complete
GSMUA_Achr7G05910_001									0.304229	CAMK_CAMK_like.6 - CAMK includes calcium/calmodulin depedent protein kinases%2C expressed	SETD3	complete
GSMUA_Achr7G06300_001		0.310772								Chaperone protein dnaJ 6	ATJ6	modules
GSMUA_Achr7G06460_001			0.329313							Putative Mediator of RNA polymerase II transcription subunit 18	med18	complete
GSMUA_Achr7G06760_001				0.304377						Putative 26S proteasome non-ATPase regulatory subunit 13	psmD13	fragment
GSMUA_Achr7G07470_001				0.323424						Bax inhibitor 1	BI1	complete
GSMUA_Achr7G07810_001				0.308471						Calcium-dependent protein kinase 1	CPK1	complete
GSMUA_Achr7G08030_001					0.295875					UPF0497 membrane protein Os12g0610800	Os12g0610800	complete
GSMUA_Achr7G08210_001				0.227943						Putative Probable thylakoidal processing peptidase 2%2C chloroplastic	TPP2	complete
GSMUA_Achr7G08800_001			0.272449							GTPase-activating protein%2C putative%2C expressed	AGD14	complete
GSMUA_Achr7G09100_001			0.278948							Putative Transmembrane 9 superfamily member 4	Tm9sf4	complete
GSMUA_Achr7G10830_001					0.205189					Transcription factor bHLH115	BHLH115	fragment
GSMUA_Achr7G11030_001				0.322356						conserved hypothetical protein	ANKRD12	modules
GSMUA_Achr7G11880_001								0.246998		Phospholipase A2 homolog 3	PLA2-III	fragment
GSMUA_Achr7G13970_001						0.227771				calcium-binding EF hand family protein%2C putative%2C expressed	CAX6	complete
GSMUA_Achr7G16560_001					0.216659					early-responsive to dehydration protein-related%2C putative%2C expressed	SPAC2G11.09	complete
GSMUA_Achr7G18640_001				0.276295						Putative U-box domain-containing protein 21	PUB21	complete
GSMUA_Achr7G19810_001			0.318083							Sucrose synthase 1	SUS2	complete
GSMUA_Achr7G20560_001						0.328512				Putative Solute carrier family 12 member 6	SLC12A6	complete
GSMUA_Achr7G22460_001		0.254022								Putative expressed protein	clpB1	complete
GSMUA_Achr7G22570_001		0.228473								Putative E3 ubiquitin-protein ligase At3g02290	At3g02290	complete
GSMUA_Achr7G23010_001*					0.304795					Putative Transcription factor TCP20	TCP20	complete
GSMUA_Achr7G23210_001		0.249472								Cystathionine beta-lyase%2C chloroplastic	At3g57050	complete
GSMUA_Achr7G23890_001*						0.309316				ABC transporter A family member 7	ABCA7	modules
GSMUA_Achr7G24720_001					0.328231					Pyruvate kinase isozyme G%2C chloroplastic	pyk	complete
GSMUA_Achr7G27300_001		0.323348								MA3 domain containing protein%2C expressed	NOM1	modules
GSMUA_Achr7G27440_001*					0.298087					Putative homeobox domain containing protein%2C expressed	BLH4	complete
GSMUA_Achr7G27440_001					0.258741					Putative homeobox domain containing protein%2C expressed	BLH4	complete
GSMUA_Achr8G01230_001		0.304809								Fructose-bisphosphate aldolase cytoplasmic isozyme	FBA	complete
GSMUA_Achr8G02130_001			0.332659							expressed protein	mukB	complete
GSMUA_Achr8G03810_001				0.142515						fiber expressed protein%2C putative%2C expressed	sodF1	complete
GSMUA_Achr8G05900_001*				0.314976						alpha/beta hydrolase fold%2C putative%2C expressed	GID1L3	complete
GSMUA_Achr8G06580_001					0.324126					expressed protein	W	modules
GSMUA_Achr8G08760_001		0.273907								Dynamin-related protein 3A	DRP3A	complete
GSMUA_Achr8G09020_001				0.285031						methyltransferase domain containing protein%2C expressed	ERG6	fragment
GSMUA_Achr8G09520_001			0.265185							Peroxiredoxin-2F%2C mitochondrial	PRXIIF	complete
GSMUA_Achr8G09940_001					0.257272					Probable nucleolar protein 5-2	NOP5-2	modules
GSMUA_Achr8G10150_001		0.268423								Hypothetical protein	SF2	missing_functional_completeness
GSMUA_Achr8G10310_001				0.184505						RING-H2 finger protein ATL3F%2C putative%2C expressed	ATL2	fragment
GSMUA_Achr8G11010_001		0.161774								Putative 1-aminocyclopropane-1-carboxylate oxidase	aco	complete
GSMUA_Achr8G11650_001			0.283468							Heat shock protein STI	STI	complete
GSMUA_Achr8G11790_001				0.273044						Putative Methionine gamma-lyase	mdeA	modules
GSMUA_Achr8G11960_001				0.318564						Putative Multidrug and toxin extrusion protein 1	slc47a1	fragment
GSMUA_Achr8G12400_001		0.317528								40S ribosomal protein S17	RPS17	complete
GSMUA_Achr8G13470_001					0.312044					Probable protein phosphatase 2C 25	Os02g0685600	complete
GSMUA_Achr8G13990_001				0.315086						Thioredoxin-like protein 4A	Txnl4a	complete
GSMUA_Achr8G16160_001			0.279277							Whole genome shotgun sequence of line PN40024%2C scaffold_1.assembly12x (Fragment)	grpE	complete
GSMUA_Achr8G17010_001		0.331961								Putative DNA-directed RNA polymerase II subunit RPB2	RPB135	complete
GSMUA_Achr8G18350_001			0.204219							Putative Histone-like protein (Fragment)	At2g30620	modules
GSMUA_Achr8G18990_001					0.317528					GLTP domain containing protein%2C putative%2C expressed	plekha8	complete
GSMUA_Achr8G19210_001			0.306092							HVA22-like protein i	HVA22I	complete
GSMUA_Achr8G19820_001			0.327482							50S ribosomal protein L21%2C chloroplastic	RPL21	complete
GSMUA_Achr8G21140_001				0.300866						expressed protein	C7orf58	fragment
GSMUA_Achr8G22220_001			0.260065							transcription regulator%2C putative%2C expressed	unknown_gene	modules
GSMUA_Achr8G23370_001					0.24172					OsPOP12 - Putative Prolyl Oligopeptidase homologue%2C expressed	dpf-6	complete
GSMUA_Achr8G23730_001			0.281484							Putative Ethylene-responsive transcription factor 1	EREBP1	complete
GSMUA_Achr8G24460_001			0.25552							LSM domain containing protein%2C expressed	snRNP69D	fragment
GSMUA_Achr8G24550_001				0.223699						expressed protein	dnaJ	complete
GSMUA_Achr8G25310_001									0.323936	Putative Serine/threonine-protein kinase 16	STK16	complete
GSMUA_Achr8G25530_001				0.31124						Putative uncharacterized protein	BRD3	complete
GSMUA_Achr8G27190_001						0.288902				heat- and acid-stable phosphoprotein%2C putative%2C expressed	PDAP1	complete
GSMUA_Achr8G28810_001						0.317857				Malate synthase%2C glyoxysomal	LIP	complete
GSMUA_Achr8G29140_001				0.282061						plant-specific domain TIGR01627 family protein%2C expressed	purL	fragment
GSMUA_Achr8G29250_001					0.298087					Putative 3-oxoacyl-[acyl-carrier-protein] reductase	fabG	complete
GSMUA_Achr8G29900_001			0.331408							Uncharacterized FAM18-like protein At1g09330	At1g09330	complete
GSMUA_Achr8G30900_001		0.319215								Phosphoglucomutase%2C cytoplasmic 2	PGM1	complete
GSMUA_Achr8G31080_001				0.287347						Putative NADH dehydrogenase [ubiquinone] iron-sulfur protein 4%2C mitochondrial	NDUFS4	fragment
GSMUA_Achr8G32420_001			0.307241							Uncharacterized protein At5g49945	At5g49945	complete
GSMUA_Achr8G32900_001			0.234623							Peptidyl-prolyl cis-trans isomerase-like 1	Ppil1	complete
GSMUA_Achr8G33200_001					0.328099					Exportin-1	Xpo1	complete
GSMUA_Achr9G00270_001*				0.30945						Putative uncharacterized protein	fosB	fragment
GSMUA_Achr9G00880_001		0.308928								NC domain-containing protein%2C putative%2C expressed	KLHL22	complete
GSMUA_Achr9G01330_001									0.249232	Calmodulin-binding transcription activator 4	CMTA4	complete
GSMUA_Achr9G02000_001		0.307649								Putative uncharacterized protein	Os01g0794400	complete
GSMUA_Achr9G03080_001*	0.317034									Hypothetical protein	unknown_gene	missing_functional_completeness
GSMUA_Achr9G03250_001				0.306687						Vacuolar protein sorting-associated protein 2 homolog 1	VPS2.1	complete
GSMUA_Achr9G04780_001				0.282883						Putative CBL-interacting serine/threonine-protein kinase 11	CIPK11	complete
GSMUA_Achr9G04870_001									0.272212	Hydroxyacylglutathione hydrolase cytoplasmic	GLX2-2	complete
GSMUA_Achr9G06280_001		0.280656								Whole genome shotgun sequence of line PN40024%2C scaffold_2.assembly12x (Fragment)	tp53	complete
GSMUA_Achr9G08750_001				0.138153						Putative U-box domain-containing protein 25	PUB25	complete
GSMUA_Achr9G10430_001					0.268005					Hexaprenyldihydroxybenzoate methyltransferase%2C mitochondrial	COQ3	complete
GSMUA_Achr9G10820_001			0.284944							Hypothetical protein	VPS27	missing_functional_completeness
GSMUA_Achr9G11470_001					0.2446					Elongation factor 1-gamma 2	Os02g0220500	complete
[truncated: 48 more rows]
